# Supplementary material for: Database search engines and target database features impinge upon the identification of post‐translationally cis‐spliced peptides in HLA class I immunopeptidomes
Source: Proteomics. 2022 Mar 3;22(10):2100226. doi: 10.1002/pmic.202100226 (PMC9286349; doi:10.1002/pmic.202100226)
Supplement: Supplementary file 2 — Table S1 [file PMIC-22-0-s001.xlsx]

## Sheet: info
List of non-spliced peptides identified in HLA-I immunopeptidomes and used to create ground truth contructed HLA-I immunopeptidomes
Original source files and scan numbers, identified peptide sequences by Mascot and Peaks DB and their respective scores, detected retention times,
annotated peptide types, and scan numbers in the resulting ground truth constructed dataset are provided. These spectra have been used to evaluate the methods' performance
in the identification of non-spliced and cis-spliced peptides in ground truth constructed HLA-I immunopeptidomes eluted from K562-B*07:02, K562-A*02:01 and 721.221-A*02:01 cell lines.
We accounted for I/L redundancy. Therefore, all Isoleucines are reported as Leucines.

## Sheet: Fusion_B0702
orig_raw_file	orig_raw_scan	Mascot_seq	Mascot_ptm	Mascot_score	Peaks_seq	Peaks_ptm	Peaks_score	RT	Annotated Types	groundTruth_scan
PR487_Michele_20180604_B07.mzML	6380	APAAAAGL		63.89	APAAAAGL		27.4	1396.15	cis-spliced	526
PR487_Michele_20180604_B07.mzML	7812	GPAAGVGGL		58.44	GPAAGVGGL		29.03	1587.81	cis-spliced	812
PR487_Michele_20180604_B07.mzML	6741	AAAAAAAAL		59.06	AAAAAAAAL		27.12	1444.6	cis-spliced	600
PR487_Michele_20180604_B07.mzML	6021	AAARLAAA		49.67	AAARLAAA		23.04	1347.19	trans-spliced	458
PR487_Michele_20180604_B07.mzML	11484	APAALPAL		47.67	APAALPAL		18.69	2103.21	non-spliced	1556
PR487_Michele_20180604_B07.mzML	13236	PAGGVLTL		59.98	PAGGVLTL		21.24	2357.86	cis-spliced	1832
PR487_Michele_20180604_B07.mzML	11261	TPAALAAL		51.07	TPAALAAL		21.19	2071	trans-spliced	1512
PR487_Michele_20180604_B07.mzML	6630	GPAMGPAL	Oxidation (M)	49.3	GPAMGPAL	Oxidation (M)	27.43	1429.8	non-spliced	578
PR487_Michele_20180604_B07.mzML	7642	VPTGGPTL		44.6	VPTGGPTL		29.81	1565.1	cis-spliced	776
PR487_Michele_20180604_B07.mzML	10712	APALAPTL		52.07	APALAPTL		22.26	1992.1	trans-spliced	1428
PR487_Michele_20180604_B07.mzML	8604	VPAGVGVGV		57.31	VPAGVGVGV		30.07	1695.43	cis-spliced	986
PR487_Michele_20180604_B07.mzML	10448	APAAAAGLL		75.25	APAAAAGLL		30	1954.13	cis-spliced	1380
PR487_Michele_20180604_B07.mzML	6109	APVGSGSAL		55.51	APVGSGSAL		35.35	1358.94	trans-spliced	472
PR487_Michele_20180604_B07.mzML	11590	APAPVPVL		47.92	APAPVPVL		27.82	2118.63	cis-spliced	1566
PR487_Michele_20180604_B07.mzML	7660	GPPGPAASL		43.95	GPPGPAASL		34.27	1567.52	trans-spliced	782
PR487_Michele_20180604_B07.mzML	13018	VPLVGLVA		48.36	VPLVGLVA		19.11	2326.04	trans-spliced	1794
PR487_Michele_20180604_B07.mzML	6962	APAAATVAV		57.74	APAAATVAV		29.79	1473.99	cis-spliced	638
PR487_Michele_20180604_B07.mzML	7336	GPRGALSL		45.59	GPRGALSL		27.46	1523.78	non-spliced	714
PR487_Michele_20180604_B07.mzML	7035	MPVSGPGL	Oxidation (M)	39.74	MPVSGPGL	Oxidation (M)	23.15	1483.79	non-spliced	656
PR487_Michele_20180604_B07.mzML	11946	FPVPGSGL		62.47	FPVPGSGL		23.82	2170.33	cis-spliced	1640
PR487_Michele_20180604_B07.mzML	7836	GPAAAFTAA		56.62	GPAAAFTAA		26.97	1591.08	non-spliced	818
PR487_Michele_20180604_B07.mzML	10654	APAPTPLL		32.4	APAPTPLL		24.51	1983.81	cis-spliced	1416
PR487_Michele_20180604_B07.mzML	10839	APAGGFGGF		44.44	APAGGFGGF		35.53	2009.92	non-spliced	1450
PR487_Michele_20180604_B07.mzML	7200	APSNSPVL		40.18	APSNSPVL		28.3	1505.45	non-spliced	688
PR487_Michele_20180604_B07.mzML	5861	GPKVGVEV		41.46	GPKVGVEV		26.92	1325.93	cis-spliced	420
PR487_Michele_20180604_B07.mzML	7799	SPQAATVL		42.53	SPQAATVL		22.76	1586.01	trans-spliced	810
PR487_Michele_20180604_B07.mzML	8408	SPAALTEV		55.74	SPAALTEV		23.66	1668.57	cis-spliced	946
PR487_Michele_20180604_B07.mzML	12604	SPSAAFVL		43.01	SPSAAFVL		27.68	2265.81	trans-spliced	1752
PR487_Michele_20180604_B07.mzML	15228	SPGLFGAF		40.13	SPGLFGAF		22.47	2649.17	trans-spliced	1962
PR487_Michele_20180604_B07.mzML	5501	TPAVHASL		34.92	TPAVHASL		33.46	1276.93	cis-spliced	344
PR487_Michele_20180604_B07.mzML	15155	VPSLPLGL		48.74	VPSLPLGL		18.45	2638.49	cis-spliced	1956
PR487_Michele_20180604_B07.mzML	6306	APAPPSSGL		52.18	APAPPSSGL		37.42	1386.08	non-spliced	516
PR487_Michele_20180604_B07.mzML	13900	APLGVGLGL		62.43	APLGVGLGL		26.48	2454.59	trans-spliced	1888
PR487_Michele_20180604_B07.mzML	8088	GPVRGLSL		33.4	GPVRGLSL		27.45	1625.6	cis-spliced	870
PR487_Michele_20180604_B07.mzML	8387	PASKVLAL		55.26	PASKVLAL		26.96	1665.95	trans-spliced	938
PR487_Michele_20180604_B07.mzML	6726	SPGQTPTL		43.45	SPGQTPTL		25.87	1442.47	trans-spliced	598
PR487_Michele_20180604_B07.mzML	9718	GPDSAGLAL		64.16	GPDSAGLAL		19.97	1850.98	non-spliced	1228
PR487_Michele_20180604_B07.mzML	6179	APGTLKTL		32.91	APGTLKTL		19.97	1368.53	cis-spliced	486
PR487_Michele_20180604_B07.mzML	6217	SPLGGMAGV	Oxidation (M)	53.68	SPLGGMAGV	Oxidation (M)	30.97	1373.88	non-spliced	496
PR487_Michele_20180604_B07.mzML	12236	TPATGVFL		41.38	TPATGVFL		22.31	2212.47	non-spliced	1684
PR487_Michele_20180604_B07.mzML	6904	AAAPAGTTF		38.29	AAAPAGTTF		35.45	1466.4	trans-spliced	620
PR487_Michele_20180604_B07.mzML	10688	TAAAVGAVF		49.04	TAAAVGAVF		26.1	1988.79	trans-spliced	1422
PR487_Michele_20180604_B07.mzML	12187	APLLPQGL		59.23	APLLPQGL		22.43	2205.38	non-spliced	1676
PR487_Michele_20180604_B07.mzML	12138	FPLGSSGF		48.87	FPLGSSGF		30.06	2198.18	trans-spliced	1666
PR487_Michele_20180604_B07.mzML	4649	LPAGTGPQA		45.35	LPAGTGPQA		34.19	1157.71	non-spliced	186
PR487_Michele_20180604_B07.mzML	9254	SPVPGSLGV		33.78	SPVPGSLGV		30.42	1785.84	trans-spliced	1130
PR487_Michele_20180604_B07.mzML	8202	RPAALTAL		46.5	RPAALTAL		21.44	1641.2	cis-spliced	890
PR487_Michele_20180604_B07.mzML	9701	SPGSPSLGL		42.11	SPGSPSLGL		26.36	1848.79	non-spliced	1222
PR487_Michele_20180604_B07.mzML	9802	SPLKGLSL		51.51	SPLKGLSL		22.53	1862.58	trans-spliced	1252
PR487_Michele_20180604_B07.mzML	8513	SPLGSGEGL		57.53	SPLGSGEGL		36.71	1682.82	cis-spliced	968
PR487_Michele_20180604_B07.mzML	9325	GPMGGGLTL	Oxidation (M)	62.17	GPMGGGLTL	Oxidation (M)	24.04	1795.59	non-spliced	1150
PR487_Michele_20180604_B07.mzML	9536	FPGSAGTAL		44.39	FPGSAGTAL		29.34	1825.08	cis-spliced	1184
PR487_Michele_20180604_B07.mzML	6658	TPFKGGTL		51.64	TPFKGGTL		26.01	1433.73	trans-spliced	584
PR487_Michele_20180604_B07.mzML	8801	HPFPGPGL		35.25	HPFPGPGL		31.3	1722.67	cis-spliced	1020
PR487_Michele_20180604_B07.mzML	13898	LPLVTPAL		43.41	LPLVTPAL		21.13	2454.3	trans-spliced	1886
PR487_Michele_20180604_B07.mzML	12060	VPAGGVLTL		44.48	VPAGGVLTL		26.12	2186.89	cis-spliced	1654
PR487_Michele_20180604_B07.mzML	7356	SPVVRVAV		35.84	SPVVRVAV		30.38	1526.44	cis-spliced	720
PR487_Michele_20180604_B07.mzML	5576	SPAGGGAEAL		53.41	SPAGGGAEAL		33.74	1286.95	trans-spliced	364
PR487_Michele_20180604_B07.mzML	8373	SPVSGGVNL		60.25	SPVSGGVNL		31.94	1664	trans-spliced	936
PR487_Michele_20180604_B07.mzML	7684	APGPGPSTF		46.86	APGPGPSTF		41.28	1570.69	non-spliced	788
PR487_Michele_20180604_B07.mzML	5820	APGPSTSTL		30.48	APGPSTSTL		34.77	1320.51	trans-spliced	412
PR487_Michele_20180604_B07.mzML	4563	VPSQGGSSL		43.7	VPSQGGSSL		29.19	1145.1	trans-spliced	170
PR487_Michele_20180604_B07.mzML	7329	APGEPGSAF		45.81	APGEPGSAF		32.79	1522.76	cis-spliced	712
PR487_Michele_20180604_B07.mzML	10182	MPNALSAL	Oxidation (M)	42.07	MPNALSAL	Oxidation (M)	23.36	1916.34	non-spliced	1324
PR487_Michele_20180604_B07.mzML	8365	KPATGFTL		37.02	KPATGFTL		25.99	1662.97	cis-spliced	932
PR487_Michele_20180604_B07.mzML	6225	TPSAMAEL	Oxidation (M)	54.44	TPSAMAEL	Oxidation (M)	22.42	1375.01	non-spliced	498
PR487_Michele_20180604_B07.mzML	6119	AVRLPGGPA		42.56	AVRLPGGPA		28.13	1360.35	trans-spliced	474
PR487_Michele_20180604_B07.mzML	9528	LPSPTPNL		53.47	LPSPTPNL		25.78	1823.95	trans-spliced	1182
PR487_Michele_20180604_B07.mzML	12591	GPLPAGTLL		44.85	GPLPAGTLL		24.01	2263.88	cis-spliced	1750
PR487_Michele_20180604_B07.mzML	6633	NPSPGPSAL		42.27	NPSPGPSAL		29.98	1430.22	cis-spliced	580
PR487_Michele_20180604_B07.mzML	9404	VPAPVPLM	Oxidation (M)	62.4	VPAPVPLM	Oxidation (M)	32.79	1806.52	non-spliced	1154
PR487_Michele_20180604_B07.mzML	8822	SPYAGAAGF		38.17	SPYAGAAGF		32.16	1725.72	trans-spliced	1024
PR487_Michele_20180604_B07.mzML	12064	SPLPGLASV		39.77	SPLPGLASV		25.84	2187.46	trans-spliced	1656
PR487_Michele_20180604_B07.mzML	10337	APSGTVPVL		45.77	APSGTVPVL		22.35	1938.34	cis-spliced	1354
PR487_Michele_20180604_B07.mzML	12121	VVAPAGLTL		37.94	VVAPAGLTL		26.92	2195.75	trans-spliced	1664
PR487_Michele_20180604_B07.mzML	7761	RPLSASVL		45.16	RPLSASVL		20.56	1580.88	non-spliced	798
PR487_Michele_20180604_B07.mzML	7599	GPAATSGAVL		50.68	GPAATSGAVL		30.43	1559.67	trans-spliced	768
PR487_Michele_20180604_B07.mzML	4635	GPGLSRTGV		42.63	GPGLSRTGV		32.32	1155.74	trans-spliced	182
PR487_Michele_20180604_B07.mzML	9926	APRAALVF		43.43	APRAALVF		22.83	1880.23	non-spliced	1276
PR487_Michele_20180604_B07.mzML	5355	NPSEAGASL		55.67	NPSEAGASL		24.48	1256.88	trans-spliced	318
PR487_Michele_20180604_B07.mzML	9691	APAQGFVGV		54.54	APAQGFVGV		35.28	1847.38	trans-spliced	1220
PR487_Michele_20180604_B07.mzML	4585	SPGVGKTSL		46.06	SPGVGKTSL		29.54	1148.21	trans-spliced	174
PR487_Michele_20180604_B07.mzML	5056	SPKPPSSF		41.59	SPKPPSSF		32.7	1215.5	non-spliced	266
PR487_Michele_20180604_B07.mzML	10789	SPGVPGSVF		44.29	SPGVPGSVF		25.79	2003.06	non-spliced	1434
PR487_Michele_20180604_B07.mzML	11273	APGAPSLSF		42.23	APGAPSLSF		33.75	2072.77	trans-spliced	1514
PR487_Michele_20180604_B07.mzML	7187	APAASLMVA	Oxidation (M)	62.38	APAASLMVA	Oxidation (M)	25.39	1503.67	non-spliced	686
PR487_Michele_20180604_B07.mzML	4490	GPAPAPHSL		40.49	GPAPAPHSL		34.07	1134.66	cis-spliced	156
PR487_Michele_20180604_B07.mzML	8334	TPLSTGGTL		43.49	TPLSTGGTL		36.04	1658.95	cis-spliced	926
PR487_Michele_20180604_B07.mzML	12565	APATVGLAF		41.16	APATVGLAF		26.08	2260.15	trans-spliced	1746
PR487_Michele_20180604_B07.mzML	14531	SPEAFLAL		49.36	SPEAFLAL		20.73	2546.96	non-spliced	1926
PR487_Michele_20180604_B07.mzML	12047	APVLPPAAL		48.97	APVLPPAAL		25.63	2184.97	cis-spliced	1650
PR487_Michele_20180604_B07.mzML	9920	SPNTGGGLF		38	SPNTGGGLF		30.55	1879.31	trans-spliced	1272
PR487_Michele_20180604_B07.mzML	12713	SPADFTVL		44.49	SPADFTVL		21.9	2281.66	cis-spliced	1764
PR487_Michele_20180604_B07.mzML	10505	GPAGGFMVV	Oxidation (M)	32.46	GPAGGFMVV	Oxidation (M)	23.65	1962.36	non-spliced	1392
PR487_Michele_20180604_B07.mzML	8004	APENPGGVL		37.74	APENPGGVL		30.14	1614.08	trans-spliced	856
PR487_Michele_20180604_B07.mzML	5121	APGLPTARA		47.09	APGLPTARA		36.7	1224.71	cis-spliced	278
PR487_Michele_20180604_B07.mzML	9210	GPRGLLAVA		52.77	GPRGLLAVA		31.66	1780.08	cis-spliced	1120
PR487_Michele_20180604_B07.mzML	9613	SPYQGGVF		40.98	SPYQGGVF		31.29	1835.99	non-spliced	1198
PR487_Michele_20180604_B07.mzML	11295	APAVPTVSL		42.8	APAVPTVSL		19.43	2076.07	trans-spliced	1522
PR487_Michele_20180604_B07.mzML	13397	APSLGALDL		48.37	APSLGALDL		23.35	2381.42	trans-spliced	1842
PR487_Michele_20180604_B07.mzML	12524	SPVLLSQL		50.19	SPVLLSQL		20.18	2254.17	non-spliced	1730
PR487_Michele_20180604_B07.mzML	4345	PATDRNAL		55.87	PATDRNAL		27.04	1113.6	non-spliced	136
PR487_Michele_20180604_B07.mzML	6487	VPVSGTQGL		46.07	VPVSGTQGL		37.14	1410.4	cis-spliced	544
PR487_Michele_20180604_B07.mzML	5946	TPVAGSQSL		56.05	TPVAGSQSL		29.39	1337.43	non-spliced	440
PR487_Michele_20180604_B07.mzML	10449	DPASGTLSL		46.8	DPASGTLSL		23.05	1954.27	non-spliced	1382
PR487_Michele_20180604_B07.mzML	8198	SPLVSGTTV		61.43	SPLVSGTTV		30.74	1640.66	non-spliced	888
PR487_Michele_20180604_B07.mzML	11395	APVSAGTLF		47.57	APVSAGTLF		26.52	2090.47	non-spliced	1540
PR487_Michele_20180604_B07.mzML	13587	APLPPLSGL		40.42	APLPPLSGL		21.06	2409.15	trans-spliced	1860
PR487_Michele_20180604_B07.mzML	8698	APELSHVL		37.87	APELSHVL		31.55	1708.57	non-spliced	1002
PR487_Michele_20180604_B07.mzML	10993	APKLGPLGL		48.78	APKLGPLGL		27.05	2032.22	trans-spliced	1466
PR487_Michele_20180604_B07.mzML	10233	SPTGTGLSF		47.56	SPTGTGLSF		26.6	1923.54	cis-spliced	1334
PR487_Michele_20180604_B07.mzML	6936	YPASAGTSL		47.74	YPASAGTSL		32.76	1470.49	cis-spliced	630
PR487_Michele_20180604_B07.mzML	10036	APRLPVTL		38.66	APRLPVTL		27.31	1895.69	cis-spliced	1288
PR487_Michele_20180604_B07.mzML	4446	SPGPSRPGL		57.96	SPGPSRPGL		24.27	1128.33	cis-spliced	150
PR487_Michele_20180604_B07.mzML	9390	VPQSGVPAL		56.63	VPQSGVPAL		25.68	1804.75	non-spliced	1152
PR487_Michele_20180604_B07.mzML	9144	VPGTVGPQL		47.17	VPGTVGPQL		29.11	1770.66	non-spliced	1108
PR487_Michele_20180604_B07.mzML	8407	APQPSVTGL		49.45	APQPSVTGL		28.27	1668.42	non-spliced	944
PR487_Michele_20180604_B07.mzML	10687	LPASGQLAL		50.75	LPASGQLAL		23.74	1988.62	cis-spliced	1420
PR487_Michele_20180604_B07.mzML	10077	GPDPSTALL		45.08	GPDPSTALL		24	1901.48	trans-spliced	1294
PR487_Michele_20180604_B07.mzML	4885	APGVGKTQL		50.95	APGVGKTQL		35.42	1191.63	trans-spliced	228
PR487_Michele_20180604_B07.mzML	9058	SPVANGVNL	Deamidated (NQ)	43.87	SPVANGVNL	Deamidation (NQ)	21.52	1758.58	non-spliced	1092
PR487_Michele_20180604_B07.mzML	6193	SPTGQPTAL		53.98	SPTGQPTAL		32.18	1370.58	cis-spliced	488
PR487_Michele_20180604_B07.mzML	10650	SPSAQVLGL		56.05	SPSAQVLGL		20.57	1983.25	cis-spliced	1414
PR487_Michele_20180604_B07.mzML	10123	TARGLALGL		44.72	TARGLALGL		23.32	1907.99	non-spliced	1308
PR487_Michele_20180604_B07.mzML	5716	SPSTGQPSL		47.98	SPSTGQPSL		24.5	1306.21	non-spliced	394
PR487_Michele_20180604_B07.mzML	5270	TPGVGKTTL		39.85	TPGVGKTTL		36.05	1245.24	trans-spliced	300
PR487_Michele_20180604_B07.mzML	9211	TPAGSLDTL		49.33	TPAGSLDTL		24.71	1780.22	trans-spliced	1122
PR487_Michele_20180604_B07.mzML	11052	SPAAPLATF		44.57	SPAAPLATF		40.34	2040.6	trans-spliced	1478
PR487_Michele_20180604_B07.mzML	5306	SPSDPSSSL		55.82	SPSDPSSSL		28.96	1250.12	cis-spliced	306
PR487_Michele_20180604_B07.mzML	11298	GPSAPFSTL		35.36	GPSAPFSTL		30.06	2076.49	trans-spliced	1524
PR487_Michele_20180604_B07.mzML	9560	PDAKSFVL		52.38	PDAKSFVL		34.6	1828.55	trans-spliced	1192
PR487_Michele_20180604_B07.mzML	13647	APFTAGLSL		49.44	APFTAGLSL		23.55	2417.8	cis-spliced	1866
PR487_Michele_20180604_B07.mzML	11192	SPGNSFVGL		48.61	SPGNSFVGL		24.74	2060.88	cis-spliced	1496
PR487_Michele_20180604_B07.mzML	12297	FPVGPGTGF		42.71	FPVGPGTGF		41.35	2221.36	trans-spliced	1694
PR487_Michele_20180604_B07.mzML	8900	APVPPPTSL		31.62	APVPPPTSL		30.2	1736.84	cis-spliced	1038
PR487_Michele_20180604_B07.mzML	14334	APPLPSLAL		45.86	APPLPSLAL		22.08	2518.11	trans-spliced	1916
PR487_Michele_20180604_B07.mzML	14654	APFVFAEV		45.92	APFVFAEV		22.91	2564.92	cis-spliced	1940
PR487_Michele_20180604_B07.mzML	3361	LARPPPASA		53.01	LARPPPASA		36.3	960.829	trans-spliced	24
PR487_Michele_20180604_B07.mzML	12353	LPDAVGPLV		52.35	LPDAVGPLV		27.71	2229.51	cis-spliced	1698
PR487_Michele_20180604_B07.mzML	12444	APGVFSGTF		38.96	APGVFSGTF		36.44	2242.64	cis-spliced	1718
PR487_Michele_20180604_B07.mzML	9587	TPAPVPTSL		60.41	TPAPVPTSL		31.23	1832.38	cis-spliced	1194
PR487_Michele_20180604_B07.mzML	11313	APRTVLLL		37.86	APRTVLLL		23.04	2078.69	non-spliced	1526
PR487_Michele_20180604_B07.mzML	11004	GPRGALSLL		50.37	GPRGALSLL		31.8	2033.81	non-spliced	1468
PR487_Michele_20180604_B07.mzML	7696	APAKLLTAV		47.08	APAKLLTAV		27.7	1572.31	trans-spliced	790
PR487_Michele_20180604_B07.mzML	11827	SARALLAAL		58.53	SARALLAAL		31.86	2153.16	non-spliced	1612
PR487_Michele_20180604_B07.mzML	5894	LPGPPATSM	Oxidation (M)	42.19	LPGPPATSM	Oxidation (M)	34.27	1330.35	non-spliced	426
PR487_Michele_20180604_B07.mzML	9848	SPDLPTGSL		58.44	SPDLPTGSL		27	1869.22	non-spliced	1260
PR487_Michele_20180604_B07.mzML	10246	SPAPTLTSL		41.13	SPAPTLTSL		27.3	1925.37	trans-spliced	1336
PR487_Michele_20180604_B07.mzML	12053	LPVMGGLAL	Oxidation (M)	39.11	LPVMGGLAL	Oxidation (M)	25.31	2185.81	non-spliced	1652
PR487_Michele_20180604_B07.mzML	14130	SPLGSVTLL		40.05	SPLGSVTLL		21.81	2488.19	cis-spliced	1900
PR487_Michele_20180604_B07.mzML	5535	QPATPGLGM	Oxidation (M)	40.72	QPATPGLGM	Oxidation (M)	34.89	1281.52	non-spliced	354
PR487_Michele_20180604_B07.mzML	7322	SPDGQTLAV		38.07	SPDGQTLAV		24.55	1521.82	non-spliced	710
PR487_Michele_20180604_B07.mzML	14371	MPFPGPLL	Oxidation (M)	34.79	MPFPGPLL	Oxidation (M)	31.61	2523.51	non-spliced	1920
PR487_Michele_20180604_B07.mzML	9671	SPQTGTLAL		44.92	SPQTGTLAL		30.03	1844.46	cis-spliced	1212
PR487_Michele_20180604_B07.mzML	10187	APFEPLASG		50.58	APFEPLASG		32.27	1916.98	non-spliced	1328
PR487_Michele_20180604_B07.mzML	8092	LPSTPGLGM	Oxidation (M)	42.64	LPSTPGLGM	Oxidation (M)	32.02	1626.02	non-spliced	874
PR487_Michele_20180604_B07.mzML	12528	FPFAPPAAA		58.51	FPFAPPAAA		35.52	2254.74	cis-spliced	1734
PR487_Michele_20180604_B07.mzML	14296	SPPAFLSGL		58.36	SPPAFLSGL		32.59	2512.5	trans-spliced	1914
PR487_Michele_20180604_B07.mzML	14040	LPVGGFADL		34.02	LPVGGFADL		24.91	2474.98	non-spliced	1894
PR487_Michele_20180604_B07.mzML	13049	VPYAGVLAV		44.29	VPYAGVLAV		19.82	2330.65	cis-spliced	1798
PR487_Michele_20180604_B07.mzML	6561	APLMSGQGL	Oxidation (M)	46.76	APLMSGQGL	Oxidation (M)	31.12	1420.57	non-spliced	562
PR487_Michele_20180604_B07.mzML	9632	NPNTGLGAF		46.1	NPNTGLGAF		33.27	1838.76	non-spliced	1204
PR487_Michele_20180604_B07.mzML	8558	VPGASTMVL	Oxidation (M)	38.22	VPGASTMVL	Oxidation (M)	32.16	1689	non-spliced	972
PR487_Michele_20180604_B07.mzML	7124	VPASGLTVM	Oxidation (M)	48.7	VPASGLTVM	Oxidation (M)	27.26	1495.47	non-spliced	668
PR487_Michele_20180604_B07.mzML	10056	SPVFKTVL		50.7	SPVFKTVL		26.22	1898.45	trans-spliced	1290
PR487_Michele_20180604_B07.mzML	4979	VPKADSGAF		53.39	VPKADSGAF		38.42	1204.7	cis-spliced	252
PR487_Michele_20180604_B07.mzML	12196	APGDFSLSV		37.21	APGDFSLSV		23.73	2206.65	trans-spliced	1680
PR487_Michele_20180604_B07.mzML	8402	SPVGGSYNL		45.9	SPVGGSYNL		28.94	1667.76	cis-spliced	942
PR487_Michele_20180604_B07.mzML	8034	GPGPGPTTPL		39.52	GPGPGPTTPL		31.6	1618.02	trans-spliced	860
PR487_Michele_20180604_B07.mzML	10543	APSPLQPAL		52.8	APSPLQPAL		25.05	1967.87	cis-spliced	1398
PR487_Michele_20180604_B07.mzML	6975	SPGSPLHSL		31.56	SPGSPLHSL		24.66	1475.86	non-spliced	644
PR487_Michele_20180604_B07.mzML	4282	APAPAAQRL		44.9	APAPAAQRL		22.65	1104.43	trans-spliced	120
PR487_Michele_20180604_B07.mzML	10861	NPASPPLSL		40.57	NPASPPLSL		32.42	2013.12	cis-spliced	1452
PR487_Michele_20180604_B07.mzML	12272	VPSGVLPNL		45.13	VPSGVLPNL		20.75	2217.74	trans-spliced	1688
PR487_Michele_20180604_B07.mzML	11684	RPVLGALGL		47.18	RPVLGALGL		18.23	2132.37	trans-spliced	1584
PR487_Michele_20180604_B07.mzML	9892	VPALQQEL		41.12	VPALQQEL		24.99	1875.48	non-spliced	1266
PR487_Michele_20180604_B07.mzML	11911	LPAGQSVLL		49.9	LPAGQSVLL		26.07	2165.27	trans-spliced	1634
PR487_Michele_20180604_B07.mzML	7404	RPSAAGLNL		33.17	RPSAAGLNL		21.18	1532.83	cis-spliced	726
PR487_Michele_20180604_B07.mzML	7134	SPAKLHVF		43.84	SPAKLHVF		33.53	1496.91	trans-spliced	670
PR487_Michele_20180604_B07.mzML	15028	SPLAELGVL		57.14	SPLAELGVL		26.31	2619.88	cis-spliced	1950
PR487_Michele_20180604_B07.mzML	11787	SPDLGAVEL		63.88	SPDLGAVEL		22.48	2147.39	cis-spliced	1600
PR487_Michele_20180604_B07.mzML	13462	LPFAAPTAL		41.74	LPFAAPTAL		34.35	2390.8	non-spliced	1850
PR487_Michele_20180604_B07.mzML	5766	VAKAVTQAL		36.31	VAKAVTQAL		23.66	1313.27	cis-spliced	404
PR487_Michele_20180604_B07.mzML	8017	KPLGPTAAF		48.61	KPLGPTAAF		24.21	1615.88	trans-spliced	858
PR487_Michele_20180604_B07.mzML	7007	QPGFGYSM	Oxidation (M)	34.08	QPGFGYSM	Oxidation (M)	32.51	1480.06	non-spliced	652
PR487_Michele_20180604_B07.mzML	6245	SPLPSPSAM	Oxidation (M)	70.1	SPLPSPSAM	Oxidation (M)	33.69	1377.88	non-spliced	506
PR487_Michele_20180604_B07.mzML	7888	SPDTVSPSL		66.19	SPDTVSPSL		26.22	1598.4	cis-spliced	834
PR487_Michele_20180604_B07.mzML	8942	APLPGMTSL	Oxidation (M)	35.04	APLPGMTSL	Oxidation (M)	32.08	1742.75	non-spliced	1046
PR487_Michele_20180604_B07.mzML	13957	LPVGGFAEL		41.07	LPVGGFAEL		24.97	2462.9	non-spliced	1892
PR487_Michele_20180604_B07.mzML	16130	GPGLFLGEL		47.07	GPGLFLGEL		27.09	2783.59	trans-spliced	1992
PR487_Michele_20180604_B07.mzML	13088	SPGVFPVTV		35.15	SPGVFPVTV		24.47	2336.35	trans-spliced	1814
PR487_Michele_20180604_B07.mzML	14695	APDLAGFTL		30.73	APDLAGFTL		20.19	2570.89	cis-spliced	1942
PR487_Michele_20180604_B07.mzML	5597	APTSSATTGL		44.16	APTSSATTGL		34.33	1289.88	cis-spliced	368
PR487_Michele_20180604_B07.mzML	9031	SPGLKVTGF		36.56	SPGLKVTGF		27.82	1754.9	trans-spliced	1082
PR487_Michele_20180604_B07.mzML	8700	RPAPAAPLL		41.32	RPAPAAPLL		23.61	1708.94	trans-spliced	1004
PR487_Michele_20180604_B07.mzML	7981	KPDEFSAL		51.08	KPDEFSAL		27.27	1610.91	cis-spliced	854
PR487_Michele_20180604_B07.mzML	10420	SPGLPSTTF		46.01	SPGLPSTTF		31.9	1950.11	non-spliced	1374
PR487_Michele_20180604_B07.mzML	11589	MPVVAGAVF	Oxidation (M)	56.45	MPVVAGAVF	Oxidation (M)	29.03	2118.49	non-spliced	1564
PR487_Michele_20180604_B07.mzML	5990	SLREAGGAF		46.94	SLREAGGAF		26.06	1343.11	non-spliced	456
PR487_Michele_20180604_B07.mzML	11897	SPGDFSLSV		36.89	SPGDFSLSV		27.25	2163.22	trans-spliced	1630
PR487_Michele_20180604_B07.mzML	16386	SPEAFFVL		44.58	SPEAFFVL		27.63	2822.12	non-spliced	1996
PR487_Michele_20180604_B07.mzML	5415	RPSGPGPEL		43.28	RPSGPGPEL		25.92	1265.39	cis-spliced	326
PR487_Michele_20180604_B07.mzML	8988	QPLTPGPSL		46.13	QPLTPGPSL		28.94	1749.24	cis-spliced	1060
PR487_Michele_20180604_B07.mzML	10766	GPTQPPLSL		49.31	GPTQPPLSL		30.04	1999.84	trans-spliced	1432
PR487_Michele_20180604_B07.mzML	5727	APPSKPTVL		42.11	APPSKPTVL		23.13	1307.81	trans-spliced	398
PR487_Michele_20180604_B07.mzML	5931	TPAPGFSSM	Oxidation (M)	55.02	TPAPGFSSM	Oxidation (M)	36.1	1335.31	non-spliced	436
PR487_Michele_20180604_B07.mzML	11480	SPFPTGSAF		39.77	SPFPTGSAF		36.51	2102.65	non-spliced	1554
PR487_Michele_20180604_B07.mzML	13062	GPAYAFTAL		35.97	GPAYAFTAL		26.56	2332.59	non-spliced	1804
PR487_Michele_20180604_B07.mzML	14552	SPLVPDLGL		34.69	SPLVPDLGL		21.7	2550.07	trans-spliced	1930
PR487_Michele_20180604_B07.mzML	8249	LPSEGQPAL		43.04	LPSEGQPAL		26.78	1647.58	cis-spliced	900
PR487_Michele_20180604_B07.mzML	7871	LPATPGNEL		34.47	LPATPGNEL		33.08	1595.99	trans-spliced	830
PR487_Michele_20180604_B07.mzML	7765	APGVRAVEL		48.04	APGVRAVEL		32.47	1581.32	cis-spliced	800
PR487_Michele_20180604_B07.mzML	9995	PQGLVREL		53.55	PQGLVREL		24.94	1889.9	non-spliced	1284
PR487_Michele_20180604_B07.mzML	7077	APVNAGPSSL		43.76	APVNAGPSSL		34.18	1489.05	cis-spliced	660
PR487_Michele_20180604_B07.mzML	12711	LPGMVGPLL	Oxidation (M)	62.56	LPGMVGPLL	Oxidation (M)	26.67	2281.38	non-spliced	1762
PR487_Michele_20180604_B07.mzML	8346	NPASKVLAL		61.64	NPASKVLAL		38.88	1660.69	trans-spliced	928
PR487_Michele_20180604_B07.mzML	12398	SPEFFTSV		38.64	SPEFFTSV		26.24	2236.06	trans-spliced	1710
PR487_Michele_20180604_B07.mzML	9840	APSLQTPSL		60.27	APSLQTPSL		24.76	1868.06	trans-spliced	1256
PR487_Michele_20180604_B07.mzML	4983	RPSPALSVS		42.53	RPSPALSVS		22.43	1205.33	trans-spliced	254
PR487_Michele_20180604_B07.mzML	6935	APRDLATGL		46.77	APRDLATGL		28.68	1470.35	cis-spliced	628
PR487_Michele_20180604_B07.mzML	6773	KLAPPSSTL		36.16	KLAPPSSTL		32.21	1448.93	trans-spliced	604
PR487_Michele_20180604_B07.mzML	12897	LPNSSLGLL		48.9	LPNSSLGLL		23.44	2308.56	trans-spliced	1778
PR487_Michele_20180604_B07.mzML	8130	SPALGVHSF		50.26	SPALGVHSF		35.21	1631.37	cis-spliced	880
PR487_Michele_20180604_B07.mzML	10143	GPNGGLVTSL		58.13	GPNGGLVTSL		26.33	1910.77	cis-spliced	1316
PR487_Michele_20180604_B07.mzML	12540	FPSPPAVSL		35.49	FPSPPAVSL		29.23	2256.53	non-spliced	1738
PR487_Michele_20180604_B07.mzML	12191	GPLLPGQSF		52.6	GPLLPGQSF		33.1	2205.94	trans-spliced	1678
PR487_Michele_20180604_B07.mzML	9780	APRAALVFA		39.05	APRAALVFA		36.48	1859.49	non-spliced	1246
PR487_Michele_20180604_B07.mzML	7476	LPKTGTVSL		47.63	LPKTGTVSL		34.45	1542.2	non-spliced	744
PR487_Michele_20180604_B07.mzML	11417	SPGVMPLSL	Oxidation (M)	32.55	SPGVMPLSL	Oxidation (M)	24.13	2093.64	non-spliced	1544
PR487_Michele_20180604_B07.mzML	4771	GPASVGKTSL		49.47	GPASVGKTSL		39.01	1175.41	trans-spliced	204
PR487_Michele_20180604_B07.mzML	13953	GPNGYALLL		46.47	GPNGYALLL		18.43	2462.19	non-spliced	1890
PR487_Michele_20180604_B07.mzML	12163	GPDTPFTAL		40.02	GPDTPFTAL		27.08	2201.88	cis-spliced	1670
PR487_Michele_20180604_B07.mzML	8695	SPQFQQAL		42.91	SPQFQQAL		28.03	1708.2	non-spliced	1000
PR487_Michele_20180604_B07.mzML	9763	VPLAATSML	Oxidation (M)	52.37	VPLAATSML	Oxidation (M)	35.08	1857.11	non-spliced	1236
PR487_Michele_20180604_B07.mzML	10816	TPLSSTVTL		49.33	TPLSSTVTL		24.99	2006.73	non-spliced	1442
PR487_Michele_20180604_B07.mzML	14546	SPLYGGLVL		49.36	SPLYGGLVL		25.07	2549.22	cis-spliced	1928
PR487_Michele_20180604_B07.mzML	10084	APFDAQASL		33.4	APFDAQASL		18.95	1902.42	non-spliced	1300
PR487_Michele_20180604_B07.mzML	6679	GPKSPSVTF		36.39	GPKSPSVTF		25.25	1436.67	non-spliced	588
PR487_Michele_20180604_B07.mzML	7539	SPANPAHLL		43.37	SPANPAHLL		39.4	1551.4	cis-spliced	754
PR487_Michele_20180604_B07.mzML	12666	TPADGFTVL		48.77	TPADGFTVL		26.98	2274.85	trans-spliced	1758
PR487_Michele_20180604_B07.mzML	4638	GPNTNGSQF		30.11	GPNTNGSQF		33.08	1156.16	trans-spliced	184
PR487_Michele_20180604_B07.mzML	5142	NPMVTGTSV	Oxidation (M)	49.93	NPMVTGTSV	Oxidation (M)	34.22	1227.52	non-spliced	282
PR487_Michele_20180604_B07.mzML	8330	SPNSYLKL		39.15	SPNSYLKL		26.87	1658.43	trans-spliced	922
PR487_Michele_20180604_B07.mzML	10661	APPPLGGAEL		49.12	APPPLGGAEL		24.89	1984.8	trans-spliced	1418
PR487_Michele_20180604_B07.mzML	5903	LLAPPSRPA		36.79	LLAPPSRPA		20.96	1331.6	trans-spliced	430
PR487_Michele_20180604_B07.mzML	6586	APTPARPVL		37.88	APTPARPVL		21.87	1423.86	trans-spliced	572
PR487_Michele_20180604_B07.mzML	8043	APAPRPSLL		49.56	APAPRPSLL		27.62	1619.36	trans-spliced	864
PR487_Michele_20180604_B07.mzML	15503	LPQPLLEL		42.34	LPQPLLEL		18.38	2690.47	cis-spliced	1968
PR487_Michele_20180604_B07.mzML	6766	SPDYGNSAL		43.91	SPDYGNSAL		33.21	1447.91	trans-spliced	602
PR487_Michele_20180604_B07.mzML	11628	SPAAPSPLAL		53.43	SPAAPSPLAL		31.36	2124.17	trans-spliced	1576
PR487_Michele_20180604_B07.mzML	9278	LPQPTPASL		47.17	LPQPTPASL		34.2	1789.15	trans-spliced	1140
PR487_Michele_20180604_B07.mzML	14419	LPAAQLVVL		47.09	LPAAQLVVL		22.97	2530.55	trans-spliced	1922
PR487_Michele_20180604_B07.mzML	6695	KPVAPSNVL		40.95	KPVAPSNVL		23.26	1438.52	trans-spliced	592
PR487_Michele_20180604_B07.mzML	6036	RPAALRGAL		35.87	RPAALRGAL		21.41	1349.16	cis-spliced	462
PR487_Michele_20180604_B07.mzML	15110	TPALLTPVL		62.8	TPALLTPVL		23.07	2631.86	cis-spliced	1954
PR487_Michele_20180604_B07.mzML	6874	APLPDGRSL		46.9	APLPDGRSL		23.91	1462.37	trans-spliced	616
PR487_Michele_20180604_B07.mzML	12273	APASGYLTF		42.43	APASGYLTF		29.47	2217.88	trans-spliced	1690
PR487_Michele_20180604_B07.mzML	6941	APAPSTVHF		33.95	APAPSTVHF		36.67	1471.15	trans-spliced	632
PR487_Michele_20180604_B07.mzML	5950	VARVPGSQL		31.25	VARVPGSQL		28.25	1337.84	cis-spliced	442
PR487_Michele_20180604_B07.mzML	8266	RPNGVLTGL		36.81	RPNGVLTGL		19.06	1649.93	trans-spliced	908
PR487_Michele_20180604_B07.mzML	5838	LPQGQGSQL		44.79	LPQGQGSQL		19.49	1322.85	non-spliced	416
PR487_Michele_20180604_B07.mzML	10299	SPPLVGSSAL		68.66	SPPLVGSSAL		37.94	1932.88	trans-spliced	1346
PR487_Michele_20180604_B07.mzML	13073	VPASLLSQL		51.07	VPASLLSQL		20.46	2334.14	trans-spliced	1810
PR487_Michele_20180604_B07.mzML	8829	SPKLPVSSL		55.58	SPKLPVSSL		29.76	1726.65	cis-spliced	1028
PR487_Michele_20180604_B07.mzML	12833	TPSQLGVLL		47.15	TPSQLGVLL		26.96	2299.23	cis-spliced	1772
PR487_Michele_20180604_B07.mzML	9950	SPGARLLTL		46.06	SPGARLLTL		31.54	1883.52	trans-spliced	1280
PR487_Michele_20180604_B07.mzML	10709	LPLLGKSSL		42.61	LPLLGKSSL		27.4	1991.73	non-spliced	1426
PR487_Michele_20180604_B07.mzML	8252	SPNSSNPLL		46.98	SPNSSNPLL		28.52	1648	non-spliced	902
PR487_Michele_20180604_B07.mzML	6236	RPHYGSVL		43.97	RPHYGSVL		24.49	1376.63	trans-spliced	504
PR487_Michele_20180604_B07.mzML	5443	SPAEGQVKL		37.14	SPAEGQVKL		29.54	1269.07	trans-spliced	334
PR487_Michele_20180604_B07.mzML	4611	APRGTGLVSA		46.6	APRGTGLVSA		34.83	1152.17	cis-spliced	180
PR487_Michele_20180604_B07.mzML	15565	FPAAPLLTV		36.17	FPAAPLLTV		27.03	2699.73	trans-spliced	1974
PR487_Michele_20180604_B07.mzML	7862	APVNVTTEV		52.64	APVNVTTEV		35.83	1594.78	cis-spliced	826
PR487_Michele_20180604_B07.mzML	9925	SPRLPVGGF		36.83	SPRLPVGGF		37.81	1879.96	non-spliced	1274
PR487_Michele_20180604_B07.mzML	5261	LPSKPSSTL		59.3	LPSKPSSTL		29.74	1243.93	cis-spliced	296
PR487_Michele_20180604_B07.mzML	14365	SPAATLLGSL		44.77	SPAATLLGSL		18.5	2522.67	cis-spliced	1918
PR487_Michele_20180604_B07.mzML	4834	APDVGRMGL	Oxidation (M)	39.84	APDVGRMGL	Oxidation (M)	29.64	1184.3	non-spliced	214
PR487_Michele_20180604_B07.mzML	10286	APKLFGGEL		30.32	APKLFGGEL		31.21	1930.99	trans-spliced	1338
PR487_Michele_20180604_B07.mzML	8269	KPSPLYGGL		45.37	KPSPLYGGL		36.3	1650.28	cis-spliced	910
PR487_Michele_20180604_B07.mzML	6532	SPSSVTGNAL		61.74	SPSSVTGNAL		37.77	1416.69	cis-spliced	554
PR487_Michele_20180604_B07.mzML	5643	LPPPPPPAM	Oxidation (M)	38.22	LPPPPPPAM	Oxidation (M)	25.35	1296.35	non-spliced	378
PR487_Michele_20180604_B07.mzML	12482	VPTTPTLGF		44.35	VPTTPTLGF		29.59	2248.06	non-spliced	1726
PR487_Michele_20180604_B07.mzML	11727	FPRPVVAF		38.68	FPRPVVAF		20.22	2138.63	trans-spliced	1592
PR487_Michele_20180604_B07.mzML	10802	RPAYLVTL		43.07	RPAYLVTL		23.54	2004.66	cis-spliced	1438
PR487_Michele_20180604_B07.mzML	7511	SPTGTAVSTL		38.26	SPTGTAVSTL		29	1547.14	non-spliced	748
PR487_Michele_20180604_B07.mzML	9011	LPAPPPATAV		32.69	LPAPPPATAV		25.38	1752.35	cis-spliced	1070
PR487_Michele_20180604_B07.mzML	15171	APAGVFGVAF		42.02	APAGVFGVAF		32.6	2640.83	trans-spliced	1960
PR487_Michele_20180604_B07.mzML	11813	LPRLLGPGL		36.93	LPRLLGPGL		21.32	2151.12	trans-spliced	1608
PR487_Michele_20180604_B07.mzML	12914	SPTTAFTVL		35.21	SPTTAFTVL		23.97	2311.02	non-spliced	1782
PR487_Michele_20180604_B07.mzML	16539	LPALPLAEL		58.45	LPALPLAEL		31.98	2845.48	trans-spliced	2002
PR487_Michele_20180604_B07.mzML	8464	FPNPAAHAL		34.13	FPNPAAHAL		33.14	1676.24	trans-spliced	960
PR487_Michele_20180604_B07.mzML	11201	SPNPELPAL		36.07	SPNPELPAL		29.48	2062.2	non-spliced	1500
PR487_Michele_20180604_B07.mzML	13716	LPQLTGPVL		44.79	LPQLTGPVL		34.57	2427.83	trans-spliced	1870
PR487_Michele_20180604_B07.mzML	11066	APRLPLTGL		57.34	APRLPLTGL		31.95	2042.52	cis-spliced	1480
PR487_Michele_20180604_B07.mzML	4479	GPSVGVMEM	2 Oxidation (M)	33.54	GPSVGVMEM	Oxidation (M)	27.88	1133.05	non-spliced	152
PR487_Michele_20180604_B07.mzML	11768	GPMSVGLDF	Oxidation (M)	34.19	GPMSVGLDF	Oxidation (M)	28.78	2144.61	non-spliced	1594
PR487_Michele_20180604_B07.mzML	11857	FPALPGSSY		37.54	FPALPGSSY		27.39	2157.51	cis-spliced	1622
PR487_Michele_20180604_B07.mzML	9619	LPNGQPTVL		35.44	LPNGQPTVL		31.57	1836.83	trans-spliced	1202
PR487_Michele_20180604_B07.mzML	12725	SPNNLPALL		52.47	SPNNLPALL		23.48	2283.45	cis-spliced	1768
PR487_Michele_20180604_B07.mzML	14195	SPLPLPTTL		52.42	SPLPLPTTL		24.96	2497.73	trans-spliced	1904
PR487_Michele_20180604_B07.mzML	6980	SPMYGQAGL	Oxidation (M)	49.35	SPMYGQAGL	Oxidation (M)	31.32	1476.48	non-spliced	646
PR487_Michele_20180604_B07.mzML	7915	RPAGEPSLL		36.4	RPAGEPSLL		21.74	1602.17	cis-spliced	846
PR487_Michele_20180604_B07.mzML	12355	VPVPPNVAF		33.68	VPVPPNVAF		29.34	2229.8	cis-spliced	1700
PR487_Michele_20180604_B07.mzML	10291	RPAVLGDVL		61.37	RPAVLGDVL		22.74	1931.76	cis-spliced	1342
PR487_Michele_20180604_B07.mzML	13812	APTFTGSFL		50.27	APTFTGSFL		30.95	2441.82	cis-spliced	1880
PR487_Michele_20180604_B07.mzML	8173	NPDAALRAL		54.06	NPDAALRAL		29.72	1637.31	cis-spliced	882
PR487_Michele_20180604_B07.mzML	13180	LPSLPTAEL		38.84	LPSLPTAEL		30.26	2349.71	cis-spliced	1826
PR487_Michele_20180604_B07.mzML	7544	APHLVGPHL		36.2	APHLVGPHL		33.06	1552.01	non-spliced	756
PR487_Michele_20180604_B07.mzML	4696	SPAKPVQTL		30.29	SPAKPVQTL		28.98	1164.55	trans-spliced	196
PR487_Michele_20180604_B07.mzML	13771	VPAEVTVLL		47.89	VPAEVTVLL		18.45	2435.85	trans-spliced	1876
PR487_Michele_20180604_B07.mzML	10615	LPLASQEAL		48.38	LPLASQEAL		31.28	1978.1	cis-spliced	1410
PR487_Michele_20180604_B07.mzML	13228	SPSLPNLTL		42.79	SPSLPNLTL		26.29	2356.59	cis-spliced	1830
PR487_Michele_20180604_B07.mzML	9096	AAAPVPTTTL		33.56	AAAPVPTTTL		35.64	1763.88	cis-spliced	1100
PR487_Michele_20180604_B07.mzML	13831	SPLLTGQLL		52.74	SPLLTGQLL		23.74	2444.47	cis-spliced	1882
PR487_Michele_20180604_B07.mzML	9415	LPKLSPSSL		48.04	LPKLSPSSL		34.59	1808.11	trans-spliced	1158
PR487_Michele_20180604_B07.mzML	11422	VPLQSSVVL		45.36	VPLQSSVVL		25.89	2094.35	non-spliced	1546
PR487_Michele_20180604_B07.mzML	8951	VPRSASVLL		38.38	VPRSASVLL		32.05	1744.02	non-spliced	1048
PR487_Michele_20180604_B07.mzML	11809	SPRGFPLGL		31.79	SPRGFPLGL		32.68	2150.55	trans-spliced	1606
PR487_Michele_20180604_B07.mzML	4278	GPLYPGHGM	Oxidation (M)	34.17	GPLYPGHGM	Oxidation (M)	29.81	1103.72	non-spliced	118
PR487_Michele_20180604_B07.mzML	9614	APGAPLGNTF		45.45	APGAPLGNTF		37.36	1836.13	non-spliced	1200
PR487_Michele_20180604_B07.mzML	12340	YPLPTPGSL		47.03	YPLPTPGSL		25.33	2227.59	trans-spliced	1696
PR487_Michele_20180604_B07.mzML	11893	LPAEFTPAV		48.94	LPAEFTPAV		29.73	2162.66	non-spliced	1628
PR487_Michele_20180604_B07.mzML	10507	LPPYPASSL		38.82	LPPYPASSL		34.78	1962.64	non-spliced	1394
PR487_Michele_20180604_B07.mzML	6171	SPGQRSLSL		53.8	SPGQRSLSL		33	1367.36	trans-spliced	484
PR487_Michele_20180604_B07.mzML	12525	WPLDGGTSL		33.94	WPLDGGTSL		18.43	2254.31	non-spliced	1732
PR487_Michele_20180604_B07.mzML	12443	FPFAPPGAAA		45.9	FPFAPPGAAA		38.38	2242.49	cis-spliced	1716
PR487_Michele_20180604_B07.mzML	4900	TPKNTSVSL		64.86	TPKNTSVSL		28.29	1193.73	trans-spliced	232
PR487_Michele_20180604_B07.mzML	10831	SPPAGLFTSA		41.3	SPPAGLFTSA		36.55	2008.81	trans-spliced	1446
PR487_Michele_20180604_B07.mzML	9521	APDAKSFVL		38.77	APDAKSFVL		34.47	1823.03	trans-spliced	1180
PR487_Michele_20180604_B07.mzML	11975	SPVKLFSGL		54.08	SPVKLFSGL		31.97	2174.62	non-spliced	1644
PR487_Michele_20180604_B07.mzML	16048	SPDGSFLLL		59.16	SPDGSFLLL		20.44	2771.48	cis-spliced	1988
PR487_Michele_20180604_B07.mzML	11851	HPAAFPLPV		41.27	HPAAFPLPV		38.39	2156.66	cis-spliced	1620
PR487_Michele_20180604_B07.mzML	8042	RPDGSASFL		59.05	RPDGSASFL		22.19	1619.1	trans-spliced	862
PR487_Michele_20180604_B07.mzML	5422	HPGPVNSEL		36.47	HPGPVNSEL		26.19	1266.24	non-spliced	330
PR487_Michele_20180604_B07.mzML	15714	APALLLLPAA		37.25	APALLLLPAA		33.57	2721.92	trans-spliced	1976
PR487_Michele_20180604_B07.mzML	4978	PTKQTQTF		45.33	PTKQTQTF		26.27	1204.56	trans-spliced	250
PR487_Michele_20180604_B07.mzML	9779	RPQLPQVL		39.9	RPQLPQVL		20.86	1859.37	trans-spliced	1244
PR487_Michele_20180604_B07.mzML	6924	VPYGKGPSF		42.41	VPYGKGPSF		31.66	1469.02	non-spliced	624
PR487_Michele_20180604_B07.mzML	8508	APSYPMASL	Oxidation (M)	46.44	APSYPMASL	Oxidation (M)	33.16	1682.12	non-spliced	966
PR487_Michele_20180604_B07.mzML	12923	SPSSDSLLF		37.75	SPSSDSLLF		23.46	2312.32	cis-spliced	1784
PR487_Michele_20180604_B07.mzML	9079	APLDSLHSL		33.42	APLDSLHSL		23.75	1761.45	cis-spliced	1096
PR487_Michele_20180604_B07.mzML	15563	FPAGSTLLF		38.87	FPAGSTLLF		24.62	2699.41	trans-spliced	1972
PR487_Michele_20180604_B07.mzML	5625	VVKPPGQDL		38.23	VVKPPGQDL		20.7	1293.73	non-spliced	374
PR487_Michele_20180604_B07.mzML	6462	APRPTLLNA		30.93	APRPTLLNA		21.47	1407.1	trans-spliced	540
PR487_Michele_20180604_B07.mzML	8816	SPLMGAQSF	Oxidation (M)	40.7	SPLMGAQSF	Oxidation (M)	27.89	1724.87	non-spliced	1022
PR487_Michele_20180604_B07.mzML	4930	SPHLPGTSSA		36.08	SPHLPGTSSA		30.29	1197.94	non-spliced	240
PR487_Michele_20180604_B07.mzML	4780	LPVSSHNSL		40.85	LPVSSHNSL		37.43	1176.59	trans-spliced	208
PR487_Michele_20180604_B07.mzML	8227	RPAPLSAEL		36.45	RPAPLSAEL		19.48	1644.49	cis-spliced	896
PR487_Michele_20180604_B07.mzML	14614	QPAPAPLLF		34.92	QPAPAPLLF		33.07	2559.18	non-spliced	1934
PR487_Michele_20180604_B07.mzML	7161	LTAPPSRVL		43.53	LTAPPSRVL		27.15	1500.24	non-spliced	678
PR487_Michele_20180604_B07.mzML	11129	LPRGVLEGL		44.67	LPRGVLEGL		26.95	2051.55	trans-spliced	1488
PR487_Michele_20180604_B07.mzML	9305	LPVSKPLSL		50.62	LPVSKPLSL		26.75	1793.02	non-spliced	1142
PR487_Michele_20180604_B07.mzML	3702	APYPHPATT		48.42	APYPHPATT		34.47	1017.5	cis-spliced	48
PR487_Michele_20180604_B07.mzML	6699	VPNNGQNVL		37.61	VPNNGQNVL		29.68	1439.06	cis-spliced	594
PR487_Michele_20180604_B07.mzML	12559	RPVLPLML	Oxidation (M)	39.62	RPVLPLML	Oxidation (M)	31.4	2259.28	non-spliced	1740
PR487_Michele_20180604_B07.mzML	7024	LPAEGVKEL		40.64	LPAEGVKEL		30.75	1482.37	cis-spliced	654
PR487_Michele_20180604_B07.mzML	14256	VPLLNTSVL		43.57	VPLLNTSVL		23.89	2506.61	trans-spliced	1908
PR487_Michele_20180604_B07.mzML	8490	VVRVPTATL		43.33	VVRVPTATL		32.35	1679.77	trans-spliced	962
PR487_Michele_20180604_B07.mzML	3512	MPSPATLSH	Oxidation (M)	63.32	MPSPATLSH	Oxidation (M)	27.01	987.203	non-spliced	30
PR487_Michele_20180604_B07.mzML	3920	APRQPGLMA	Oxidation (M)	42.37	APRQPGLMA	Oxidation (M)	33.14	1051.06	non-spliced	68
PR487_Michele_20180604_B07.mzML	4332	VPATDRNAL		45.47	VPATDRNAL		32.08	1111.67	non-spliced	130
PR487_Michele_20180604_B07.mzML	9935	SPADLVKNL		33.79	SPADLVKNL		27.53	1881.4	non-spliced	1278
PR487_Michele_20180604_B07.mzML	6810	VPENKGLSL		57.42	VPENKGLSL		31.36	1453.83	trans-spliced	608
PR487_Michele_20180604_B07.mzML	5338	PDSQRLKL		35.45	PDSQRLKL		18.88	1254.48	non-spliced	316
PR487_Michele_20180604_B07.mzML	12457	APDAFVGPAL		59.71	APDAFVGPAL		32.58	2244.54	trans-spliced	1720
PR487_Michele_20180604_B07.mzML	9275	VPRAAFLSP		34.4	VPRAAFLSP		30.79	1788.73	cis-spliced	1138
PR487_Michele_20180604_B07.mzML	7909	LARLPSSTL		48.37	LARLPSSTL		26.47	1601.37	cis-spliced	842
PR487_Michele_20180604_B07.mzML	13608	VPASLPVEF		51.27	VPASLPVEF		32.06	2412.21	non-spliced	1864
PR487_Michele_20180604_B07.mzML	13046	SPMLPSLVV	Oxidation (M)	31.67	SPMLPSLVV	Oxidation (M)	21.78	2330.23	non-spliced	1796
PR487_Michele_20180604_B07.mzML	9774	LPAPPHLDV		32.33	LPAPPHLDV		33.01	1858.62	non-spliced	1240
PR487_Michele_20180604_B07.mzML	4267	TPSPRLAAM	Oxidation (M)	36.99	TPSPRLAAM	Oxidation (M)	25.41	1102.22	non-spliced	116
PR487_Michele_20180604_B07.mzML	6226	SPLGKEDTL		44.36	SPLGKEDTL		25.92	1375.15	cis-spliced	500
PR487_Michele_20180604_B07.mzML	13844	NPSLLPTAF		36.53	NPSLLPTAF		24.56	2446.44	cis-spliced	1884
PR487_Michele_20180604_B07.mzML	7522	QPAPLSPHL		52.02	QPAPLSPHL		35.77	1548.57	cis-spliced	752
PR487_Michele_20180604_B07.mzML	16449	NPTLLLAAF		57.85	NPTLLLAAF		23.63	2831.74	cis-spliced	2000
PR487_Michele_20180604_B07.mzML	9458	PDAKLRLF		45.35	PDAKLRLF		26.08	1814.03	non-spliced	1170
PR487_Michele_20180604_B07.mzML	8260	HPMYGNLL	Oxidation (M)	34.21	HPMYGNLL	Oxidation (M)	21.41	1649.18	non-spliced	904
PR487_Michele_20180604_B07.mzML	8197	KPANVFLTA		53.71	KPANVFLTA		24.23	1640.53	cis-spliced	886
PR487_Michele_20180604_B07.mzML	6328	PAFKRKTL		45.55	PAFKRKTL		23.87	1389.08	trans-spliced	520
PR487_Michele_20180604_B07.mzML	3053	VPSKVPTSM	Oxidation (M)	42.27	VPSKVPTSM	Oxidation (M)	29.98	892.627	non-spliced	8
PR487_Michele_20180604_B07.mzML	11095	KPGGFTLEL		46.06	KPGGFTLEL		26.47	2046.72	trans-spliced	1486
PR487_Michele_20180604_B07.mzML	11604	YPANSLVVV		42.93	YPANSLVVV		25.78	2120.69	trans-spliced	1570
PR487_Michele_20180604_B07.mzML	7646	LPASVHPQL		43.63	LPASVHPQL		35.18	1565.79	non-spliced	778
PR487_Michele_20180604_B07.mzML	8961	TPAGDLMEL	Oxidation (M)	52.44	TPAGDLMEL	Oxidation (M)	26.79	1745.47	non-spliced	1050
PR487_Michele_20180604_B07.mzML	6488	FPNADSKAL		34.9	FPNADSKAL		33.95	1410.54	cis-spliced	546
PR487_Michele_20180604_B07.mzML	7205	APMPPLLHA	Oxidation (M)	41.5	APMPPLLHA	Oxidation (M)	30.62	1506.25	non-spliced	694
PR487_Michele_20180604_B07.mzML	11282	YVAQAGLEL		55.68	YVAQAGLEL		23.34	2074.1	non-spliced	1520
PR487_Michele_20180604_B07.mzML	11345	GPLSSYQVL		35.17	GPLSSYQVL		23.82	2083.22	trans-spliced	1534
PR487_Michele_20180604_B07.mzML	12067	APAPEGPLVL		37.21	APAPEGPLVL		37.69	2187.88	cis-spliced	1658
PR487_Michele_20180604_B07.mzML	6573	SPVVHVRGL		54.36	SPVVHVRGL		35.47	1422.09	non-spliced	566
PR487_Michele_20180604_B07.mzML	11974	TPSTPFSDL		36.88	TPSTPFSDL		27.57	2174.45	cis-spliced	1642
PR487_Michele_20180604_B07.mzML	11215	APATSLLEY		47.1	APATSLLEY		24.05	2064.29	non-spliced	1504
PR487_Michele_20180604_B07.mzML	15059	LPSVPPLEL		40.13	LPSVPPLEL		23.09	2624.43	non-spliced	1952
PR487_Michele_20180604_B07.mzML	5197	LPHAPGVQM	Oxidation (M)	35.58	LPHAPGVQM	Oxidation (M)	30.82	1235.31	non-spliced	284
PR487_Michele_20180604_B07.mzML	11080	TPAASTGFTL		31.71	TPAASTGFTL		22.01	2044.58	cis-spliced	1484
PR487_Michele_20180604_B07.mzML	8642	SPDPAPTPAL		38.64	SPDPAPTPAL		37.28	1700.75	cis-spliced	990
PR487_Michele_20180604_B07.mzML	12185	APSFVKGFL		32.97	APSFVKGFL		32.86	2205.09	cis-spliced	1674
PR487_Michele_20180604_B07.mzML	8825	SPPSQPAVAL		33.49	SPPSQPAVAL		32.54	1726.14	non-spliced	1026
PR487_Michele_20180604_B07.mzML	5421	SPEAPKPQL		43.79	SPEAPKPQL		27.5	1266.11	trans-spliced	328
PR487_Michele_20180604_B07.mzML	11024	QPLLREVL		37.44	QPLLREVL		18.94	2036.51	non-spliced	1472
PR487_Michele_20180604_B07.mzML	5657	RPVAPSGTAL		55.47	RPVAPSGTAL		30.82	1298.38	trans-spliced	382
PR487_Michele_20180604_B07.mzML	10836	GPRTAALGLL		49.41	GPRTAALGLL		19.01	2009.59	trans-spliced	1448
PR487_Michele_20180604_B07.mzML	7780	SPNQKLLAV		38.81	SPNQKLLAV		34.07	1583.46	trans-spliced	802
PR487_Michele_20180604_B07.mzML	8218	APHGFAEEL		41.14	APHGFAEEL		25.5	1643.39	cis-spliced	894
PR487_Michele_20180604_B07.mzML	4214	APKRPPSAF		64.87	APKRPPSAF		27.87	1094.51	non-spliced	114
PR487_Michele_20180604_B07.mzML	11771	MPDLPNVGL	Oxidation (M)	41.85	MPDLPNVGL	Oxidation (M)	27.62	2145.03	non-spliced	1596
PR487_Michele_20180604_B07.mzML	6276	MPSPVSPKL	Oxidation (M)	33.53	MPSPVSPKL	Oxidation (M)	26.55	1382.05	non-spliced	512
PR487_Michele_20180604_B07.mzML	9679	VPAEPKLAF		34.53	VPAEPKLAF		37.82	1845.59	non-spliced	1214
PR487_Michele_20180604_B07.mzML	6987	RPYKPVVL		33.12	RPYKPVVL		23.6	1477.46	trans-spliced	648
PR487_Michele_20180604_B07.mzML	11463	LPELATSEL		51.14	LPELATSEL		27.25	2100.2	non-spliced	1552
PR487_Michele_20180604_B07.mzML	10462	APVGSGSALTL		53.7	APVGSGSALTL		31.13	1956.17	trans-spliced	1384
PR487_Michele_20180604_B07.mzML	9306	FPNLPGKSL		53.66	FPNLPGKSL		36.01	1793.12	cis-spliced	1144
PR487_Michele_20180604_B07.mzML	6811	APTLVGKSSL		41.14	APTLVGKSSL		34.72	1453.97	cis-spliced	610
PR487_Michele_20180604_B07.mzML	11143	NPLSTVTEL		34.27	NPLSTVTEL		29.58	2053.62	trans-spliced	1490
PR487_Michele_20180604_B07.mzML	4487	HPREPALGP		40.99	HPREPALGP		28.11	1134.24	non-spliced	154
PR487_Michele_20180604_B07.mzML	8853	SPTKLDVTL		46.23	SPTKLDVTL		29.45	1730.12	trans-spliced	1032
PR487_Michele_20180604_B07.mzML	8429	LVDSARSLL		35.72	LVDSARSLL		29.44	1671.45	trans-spliced	950
PR487_Michele_20180604_B07.mzML	13107	VPYLVGQVV		47.19	VPYLVGQVV		31.78	2339.12	non-spliced	1818
PR487_Michele_20180604_B07.mzML	8122	TPLPGTLEM	Oxidation (M)	49.99	TPLPGTLEM	Oxidation (M)	34.53	1630.17	non-spliced	878
PR487_Michele_20180604_B07.mzML	11878	YPLEPSGVL		38.85	YPLEPSGVL		32.72	2160.48	trans-spliced	1624
PR487_Michele_20180604_B07.mzML	12417	SPQGQFVVL		40.93	SPQGQFVVL		31.47	2238.84	non-spliced	1714
PR487_Michele_20180604_B07.mzML	7433	KPTRLNVF		45.71	KPTRLNVF		27.76	1536.41	cis-spliced	730
PR487_Michele_20180604_B07.mzML	14835	SPQDFGLVL		52.96	SPQDFGLVL		24.18	2591.5	cis-spliced	1946
PR487_Michele_20180604_B07.mzML	6569	TPSEPHPVL		35.15	TPSEPHPVL		34.99	1421.73	cis-spliced	564
PR487_Michele_20180604_B07.mzML	12561	SPVSGGVNLF		67.81	SPVSGGVNLF		31.18	2259.58	trans-spliced	1744
PR487_Michele_20180604_B07.mzML	4918	LPKPGGAHSL		35.76	LPKPGGAHSL		27.21	1196.18	trans-spliced	234
PR487_Michele_20180604_B07.mzML	9883	LPKQPPLAL		56.19	LPKQPPLAL		40.75	1874.18	non-spliced	1264
PR487_Michele_20180604_B07.mzML	8893	SPAFSTRVL		40.28	SPAFSTRVL		32.99	1735.74	non-spliced	1036
PR487_Michele_20180604_B07.mzML	5136	MPQSGTGVSV	Oxidation (M)	40.81	MPQSGTGVSV	Oxidation (M)	36.74	1226.67	non-spliced	280
PR487_Michele_20180604_B07.mzML	10430	APDAVYTEL		61.76	APDAVYTEL		23.72	1951.52	non-spliced	1378
PR487_Michele_20180604_B07.mzML	7519	PDHFRPPL		38.46	PDHFRPPL		25.96	1548.22	non-spliced	750
PR487_Michele_20180604_B07.mzML	6413	YPGQPHPAL		33.23	YPGQPHPAL		35.27	1400.49	non-spliced	530
PR487_Michele_20180604_B07.mzML	8205	PMFRNVSL	Oxidation (M)	30.18	PMFRNVSL	Oxidation (M)	21.03	1641.57	non-spliced	892
PR487_Michele_20180604_B07.mzML	15855	APAAFGLVSF		42.24	APAAFGLVSF		25.65	2742.97	trans-spliced	1982
PR487_Michele_20180604_B07.mzML	4849	YPKGAGEML	Oxidation (M)	58.02	YPKGAGEML	Oxidation (M)	33.36	1186.45	non-spliced	222
PR487_Michele_20180604_B07.mzML	5679	NVRPPNTAL		35.71	NVRPPNTAL		31.62	1301.32	cis-spliced	384
PR487_Michele_20180604_B07.mzML	6950	KLAPNTPQL		34.68	KLAPNTPQL		31.98	1472.36	non-spliced	636
PR487_Michele_20180604_B07.mzML	13150	VPMPLPTVL	Oxidation (M)	36.64	VPMPLPTVL	Oxidation (M)	34.61	2345.39	non-spliced	1822
PR487_Michele_20180604_B07.mzML	5900	RPQGGQDLL		61.96	RPQGGQDLL		29.67	1331.14	non-spliced	428
PR487_Michele_20180604_B07.mzML	10731	LPNFGSHVL		48.39	LPNFGSHVL		34.27	1994.82	cis-spliced	1430
PR487_Michele_20180604_B07.mzML	12292	LPKATLLDL		61.84	LPKATLLDL		28.29	2220.65	cis-spliced	1692
PR487_Michele_20180604_B07.mzML	11786	SPALASYEF		42.01	SPALASYEF		22.86	2147.25	non-spliced	1598
PR487_Michele_20180604_B07.mzML	5503	LPAPPTQNM	Oxidation (M)	47.79	LPAPPTQNM	Oxidation (M)	35.13	1277.37	non-spliced	346
PR487_Michele_20180604_B07.mzML	4153	QPATPTRTL		39.25	QPATPTRTL		29.95	1085.63	trans-spliced	106
PR487_Michele_20180604_B07.mzML	10146	KPATASALLL		66.03	KPATASALLL		23.45	1911.19	cis-spliced	1318
PR487_Michele_20180604_B07.mzML	4526	GPESRPTEL		36.09	GPESRPTEL		34.14	1139.8	cis-spliced	168
PR487_Michele_20180604_B07.mzML	7366	RPALETEGL		58.32	RPALETEGL		24.04	1527.62	cis-spliced	722
PR487_Michele_20180604_B07.mzML	9178	NPQAQTLTL		39.71	NPQAQTLTL		27.78	1775.59	non-spliced	1116
PR487_Michele_20180604_B07.mzML	12529	QPLDVTVTL		40.51	QPLDVTVTL		23.09	2254.88	trans-spliced	1736
PR487_Michele_20180604_B07.mzML	7176	VPSTALREL		32.21	VPSTALREL		22.9	1502.18	non-spliced	682
PR487_Michele_20180604_B07.mzML	4922	SPALKTTRL		37.3	SPALKTTRL		29.91	1196.82	trans-spliced	236
PR487_Michele_20180604_B07.mzML	4985	SPQGTAQGEL		50.3	SPQGTAQGEL		20.82	1205.56	non-spliced	256
PR487_Michele_20180604_B07.mzML	14598	LPAQGLLEF		52.51	LPAQGLLEF		25.28	2556.83	cis-spliced	1932
PR487_Michele_20180604_B07.mzML	9438	LVRDVVSSL		54.29	LVRDVVSSL		23.87	1811.21	trans-spliced	1164
PR487_Michele_20180604_B07.mzML	4675	GPNERLGMV	Oxidation (M)	40.89	GPNERLGMV	Oxidation (M)	35.57	1161.55	non-spliced	188
PR487_Michele_20180604_B07.mzML	7792	TPNAGDTTVL		48.68	TPNAGDTTVL		34.38	1585.02	non-spliced	806
PR487_Michele_20180604_B07.mzML	6087	KPSPKTLAF		41.98	KPSPKTLAF		27.1	1356.03	cis-spliced	464
PR487_Michele_20180604_B07.mzML	7898	LDSAARDEL		45.42	LDSAARDEL		24.86	1599.75	cis-spliced	838
PR487_Michele_20180604_B07.mzML	7844	SPRVPLSAY		34.47	SPRVPLSAY		34.04	1592.15	trans-spliced	822
PR487_Michele_20180604_B07.mzML	11580	KPSLPFTSL		47.85	KPSLPFTSL		24.58	2117.21	cis-spliced	1562
PR487_Michele_20180604_B07.mzML	9634	SPDSELTEL		71.02	SPDSELTEL		22.32	1839.04	trans-spliced	1206
PR487_Michele_20180604_B07.mzML	3994	APDSPNRSF		35.3	APDSPNRSF		28.59	1062.33	non-spliced	86
PR487_Michele_20180604_B07.mzML	4352	PKTTGEGTSL		71.64	PKTTGEGTSL		32.28	1114.59	trans-spliced	140
PR487_Michele_20180604_B07.mzML	4692	HPKNPEVGL		43.28	HPKNPEVGL		31.28	1163.9	trans-spliced	194
PR487_Michele_20180604_B07.mzML	6657	APALTSRQF		47.06	APALTSRQF		35.08	1433.47	non-spliced	582
PR487_Michele_20180604_B07.mzML	4148	SPMPTQTDV	Oxidation (M)	37.22	SPMPTQTDV	Oxidation (M)	31.41	1084.85	non-spliced	104
PR487_Michele_20180604_B07.mzML	5088	LPTSARSML	Oxidation (M)	35.94	LPTSARSML	Oxidation (M)	20.62	1220	non-spliced	272
PR487_Michele_20180604_B07.mzML	11801	YPASTVQLL		46.23	YPASTVQLL		26.2	2149.37	non-spliced	1604
PR487_Michele_20180604_B07.mzML	10093	NPAQDFSTL		32.91	NPAQDFSTL		30.31	1903.68	non-spliced	1306
PR487_Michele_20180604_B07.mzML	7582	GPMNLRAAF	Oxidation (M)	50.77	GPMNLRAAF	Oxidation (M)	33.95	1557.25	non-spliced	760
PR487_Michele_20180604_B07.mzML	13054	SPQQPPLLL		45.35	SPQQPPLLL		25.17	2331.36	non-spliced	1802
PR487_Michele_20180604_B07.mzML	9549	SPNAELHLL		51.97	SPNAELHLL		39.43	1827	cis-spliced	1186
PR487_Michele_20180604_B07.mzML	9008	YPAPGLKTF		41.41	YPAPGLKTF		33.1	1751.95	cis-spliced	1068
PR487_Michele_20180604_B07.mzML	11722	LPAGWLLSH		57.09	LPAGWLLSH		30.78	2137.9	cis-spliced	1588
PR487_Michele_20180604_B07.mzML	5750	LPKNNPPTL		57.42	LPKNNPPTL		29.69	1310.97	non-spliced	402
PR487_Michele_20180604_B07.mzML	11577	YPSPVPTSF		53.52	YPSPVPTSF		34.3	2116.79	non-spliced	1560
PR487_Michele_20180604_B07.mzML	5979	APAPLHNQF		41.7	APAPLHNQF		43.48	1341.61	cis-spliced	452
PR487_Michele_20180604_B07.mzML	8778	LPMTPTSSF	Oxidation (M)	37.37	LPMTPTSSF	Oxidation (M)	29.03	1719.37	non-spliced	1014
PR487_Michele_20180604_B07.mzML	13239	SPLYSPVSF		57.37	SPLYSPVSF		31.92	2358.28	trans-spliced	1834
PR487_Michele_20180604_B07.mzML	12026	YPSTGMLVL	Oxidation (M)	36.5	YPSTGMLVL	Oxidation (M)	22.25	2181.96	non-spliced	1648
PR487_Michele_20180604_B07.mzML	8444	SPQAPTHFL		40.28	SPQAPTHFL		38.22	1673.42	cis-spliced	956
PR487_Michele_20180604_B07.mzML	7676	RPTGGVGAVAL		74.83	RPTGGVGAVAL		26.91	1569.57	cis-spliced	784
PR487_Michele_20180604_B07.mzML	11679	LPALRDLSL		45.52	LPALRDLSL		26.19	2131.51	non-spliced	1582
PR487_Michele_20180604_B07.mzML	9736	NPNSKLVLL		61.18	NPNSKLVLL		36.54	1853.5	trans-spliced	1232
PR487_Michele_20180604_B07.mzML	7591	KPAGKGLLTL		31.24	KPAGKGLLTL		23.05	1558.48	cis-spliced	766
PR487_Michele_20180604_B07.mzML	12073	MPPFPPPSL	Oxidation (M)	31.94	MPPFPPPSL	Oxidation (M)	26.12	2188.73	non-spliced	1660
PR487_Michele_20180604_B07.mzML	4069	QPAPTPLKM	Oxidation (M)	55.72	QPAPTPLKM	Oxidation (M)	34.48	1073.33	non-spliced	96
PR487_Michele_20180604_B07.mzML	9025	SPALKQLEL		48.62	SPALKQLEL		31.68	1754.29	cis-spliced	1076
PR487_Michele_20180604_B07.mzML	15942	LPFGGVPTVL		47.04	LPFGGVPTVL		28.72	2755.76	non-spliced	1986
PR487_Michele_20180604_B07.mzML	3720	SPDGTRTPAV		32.23	SPDGTRTPAV		22.96	1020.46	cis-spliced	50
PR487_Michele_20180604_B07.mzML	10618	APAPPSSGLGF		40.73	APAPPSSGLGF		37.98	1978.53	non-spliced	1412
PR487_Michele_20180604_B07.mzML	7339	SPSELVKQL		50.11	SPSELVKQL		32.37	1524.14	trans-spliced	716
PR487_Michele_20180604_B07.mzML	13522	SPYQGGVFF		41.27	SPYQGGVFF		31.71	2399.67	non-spliced	1854
PR487_Michele_20180604_B07.mzML	11921	YPSLNPPTL		42.55	YPSLNPPTL		30.54	2166.71	cis-spliced	1638
PR487_Michele_20180604_B07.mzML	7823	APRLPSTML	Oxidation (M)	43.2	APRLPSTML	Oxidation (M)	32.1	1589.43	non-spliced	816
PR487_Michele_20180604_B07.mzML	13224	VPPAVTGLTF		57.08	VPPAVTGLTF		33.14	2356.08	trans-spliced	1828
PR487_Michele_20180604_B07.mzML	9711	GPYGGGGQYF		43	GPYGGGGQYF		39.03	1850.27	cis-spliced	1224
PR487_Michele_20180604_B07.mzML	10592	GPNPPYMVL	Oxidation (M)	45.83	GPNPPYMVL	Oxidation (M)	32.86	1974.84	non-spliced	1406
PR487_Michele_20180604_B07.mzML	6526	APRAPPGPAGL		35.52	APRAPPGPAGL		38.61	1415.94	cis-spliced	550
PR487_Michele_20180604_B07.mzML	15163	YVNLPTLAL		38.28	YVNLPTLAL		25.19	2639.69	trans-spliced	1958
PR487_Michele_20180604_B07.mzML	8276	VPKADSGAFL		53.39	VPKADSGAFL		37.9	1651.25	cis-spliced	914
PR487_Michele_20180604_B07.mzML	14617	APLAVFQML	Oxidation (M)	58.49	APLAVFQML	Oxidation (M)	31.38	2559.6	non-spliced	1936
PR487_Michele_20180604_B07.mzML	12476	LPRLTPPVL		38.76	LPRLTPPVL		32.62	2247.28	non-spliced	1724
PR487_Michele_20180604_B07.mzML	9716	VPKYWGSGL		32.96	VPKYWGSGL		37.22	1850.77	trans-spliced	1226
PR487_Michele_20180604_B07.mzML	9158	SPMEGTGLSL	Oxidation (M)	36.47	SPMEGTGLSL	Oxidation (M)	25.44	1772.66	non-spliced	1112
PR487_Michele_20180604_B07.mzML	17298	TPADVFLVF		60.73	TPADVFLVF		24.51	2960.81	trans-spliced	2004
PR487_Michele_20180604_B07.mzML	10549	KPLFPGMGF	Oxidation (M)	42.04	KPLFPGMGF	Oxidation (M)	34.19	1968.71	non-spliced	1400
PR487_Michele_20180604_B07.mzML	6817	RPQAPATVGL		62.55	RPQAPATVGL		31.17	1454.87	trans-spliced	612
PR487_Michele_20180604_B07.mzML	14747	LPDQTLPLL		51.21	LPDQTLPLL		18.62	2578.5	trans-spliced	1944
PR487_Michele_20180604_B07.mzML	12560	YPYLGPSTL		43	YPYLGPSTL		33.03	2259.44	cis-spliced	1742
PR487_Michele_20180604_B07.mzML	6106	APAPEVGRTL		64.68	APAPEVGRTL		25.6	1358.64	trans-spliced	470
PR487_Michele_20180604_B07.mzML	10078	APSLFGGTDM	Oxidation (M)	37.02	APSLFGGTDM	Oxidation (M)	29.92	1901.62	non-spliced	1296
PR487_Michele_20180604_B07.mzML	14079	NPTDAFTVF		41.01	NPTDAFTVF		22.78	2480.73	non-spliced	1898
PR487_Michele_20180604_B07.mzML	9866	SPLPVGQNSL		47.82	SPLPVGQNSL		21.48	1871.72	non-spliced	1262
PR487_Michele_20180604_B07.mzML	6459	APAERQLDL		41.34	APAERQLDL		34.87	1406.76	non-spliced	538
PR487_Michele_20180604_B07.mzML	5969	RPDLRQDL		35.05	RPDLRQDL		24.4	1340.4	non-spliced	448
PR487_Michele_20180604_B07.mzML	15511	APPQVLAFGL		37.66	APPQVLAFGL		30.49	2691.7	cis-spliced	1970
PR487_Michele_20180604_B07.mzML	8571	KPDSKLVLL		39.05	KPDSKLVLL		21.69	1690.86	trans-spliced	976
PR487_Michele_20180604_B07.mzML	6577	APVEVTHNF		34.62	APVEVTHNF		28.24	1422.63	trans-spliced	570
PR487_Michele_20180604_B07.mzML	8437	RPAANPLQF		35.6	RPAANPLQF		26.63	1672.52	trans-spliced	952
PR487_Michele_20180604_B07.mzML	9690	AGAAVRLGSVL		45.76	AGAAVRLGSVL		32.01	1847.21	non-spliced	1218
PR487_Michele_20180604_B07.mzML	13063	LPSPFLRAL		36.24	LPSPFLRAL		22.23	2332.73	non-spliced	1806
PR487_Michele_20180604_B07.mzML	11819	QPSFPTPQL		44.97	QPSFPTPQL		29.21	2151.97	trans-spliced	1610
PR487_Michele_20180604_B07.mzML	8774	LPSPTATSQL		39.75	LPSPTATSQL		34.15	1718.83	trans-spliced	1012
PR487_Michele_20180604_B07.mzML	13742	GPLDVSDLSL		30.97	GPLDVSDLSL		26.67	2431.6	cis-spliced	1872
PR487_Michele_20180604_B07.mzML	13148	SPSELLQEL		56.93	SPSELLQEL		23.03	2345.1	non-spliced	1820
PR487_Michele_20180604_B07.mzML	5009	APAQPRAASF		31.78	APAQPRAASF		37.07	1208.9	non-spliced	260
PR487_Michele_20180604_B07.mzML	9413	VMAPRTVLL	Oxidation (M)	39.48	VMAPRTVLL	Oxidation (M)	27.88	1807.73	non-spliced	1156
PR487_Michele_20180604_B07.mzML	8529	LVMAPRTVL	Oxidation (M)	34.41	LVMAPRTVL	Oxidation (M)	26.46	1685.04	non-spliced	970
PR487_Michele_20180604_B07.mzML	12461	LPQGPLGTSF		40.74	LPQGPLGTSF		38.73	2245.11	trans-spliced	1722
PR487_Michele_20180604_B07.mzML	5326	VPQPHPQTL		36.73	VPQPHPQTL		38.54	1252.88	trans-spliced	312
PR487_Michele_20180604_B07.mzML	11912	SPSVSQLSVL		66.89	SPSVSQLSVL		29.05	2165.44	cis-spliced	1636
PR487_Michele_20180604_B07.mzML	15865	SPLLPLTEF		46.86	SPLLPLTEF		31.47	2744.45	cis-spliced	1984
PR487_Michele_20180604_B07.mzML	7202	SPEPSKLML	Oxidation (M)	48.17	SPEPSKLML	Oxidation (M)	24.95	1505.86	non-spliced	692
PR487_Michele_20180604_B07.mzML	5253	NPRFGGKEL		47.12	NPRFGGKEL		33.83	1242.86	cis-spliced	294
PR487_Michele_20180604_B07.mzML	12376	YPVNSVNLL		37.66	YPVNSVNLL		27.77	2232.86	trans-spliced	1706
PR487_Michele_20180604_B07.mzML	10961	RPQTGLSFL		56.24	RPQTGLSFL		23.77	2027.52	cis-spliced	1462
PR487_Michele_20180604_B07.mzML	10791	LPNELLHAL		47.51	LPNELLHAL		31.73	2003.28	trans-spliced	1436
PR487_Michele_20180604_B07.mzML	5772	TPRGAGSYTL		33.29	TPRGAGSYTL		23.71	1314.01	cis-spliced	406
PR487_Michele_20180604_B07.mzML	9598	HPADSVVSVL		42.68	HPADSVVSVL		37.44	1833.83	cis-spliced	1196
PR487_Michele_20180604_B07.mzML	9821	VPYEKGFAL		35.85	VPYEKGFAL		27	1865.31	trans-spliced	1254
PR487_Michele_20180604_B07.mzML	11838	SPYLRALGF		50.19	SPYLRALGF		37.98	2154.73	cis-spliced	1616
PR487_Michele_20180604_B07.mzML	10374	WAVRLPGGPA		42.03	WAVRLPGGPA		35.85	1943.65	trans-spliced	1366
PR487_Michele_20180604_B07.mzML	6463	HPSLVKETL		34.32	HPSLVKETL		34.42	1407.18	trans-spliced	542
PR487_Michele_20180604_B07.mzML	14239	APPFGFMEL	Oxidation (M)	37.11	APPFGFMEL	Oxidation (M)	27.08	2504.12	non-spliced	1906
PR487_Michele_20180604_B07.mzML	10088	YPSLPTMTV	Oxidation (M)	38.96	YPSLPTMTV	Oxidation (M)	34.28	1902.98	non-spliced	1302
PR487_Michele_20180604_B07.mzML	12226	APGVFGQTTF		42.33	APGVFGQTTF		26.08	2211.04	trans-spliced	1682
PR487_Michele_20180604_B07.mzML	12674	VPVEEPLEL		48.74	VPVEEPLEL		26.14	2275.98	cis-spliced	1760
PR487_Michele_20180604_B07.mzML	10209	LPQGLVREL		39.66	LPQGLVREL		21.25	1920.16	non-spliced	1330
PR487_Michele_20180604_B07.mzML	9012	SPNSYVVLM	Oxidation (M)	36.31	SPNSYVVLM	Oxidation (M)	33.05	1752.48	non-spliced	1072
PR487_Michele_20180604_B07.mzML	3518	RPKVPDQSV		32.2	RPKVPDQSV		27.69	988.133	non-spliced	32
PR487_Michele_20180604_B07.mzML	7466	KPAPQTLTGL		32.16	KPAPQTLTGL		25.72	1540.82	cis-spliced	742
PR487_Michele_20180604_B07.mzML	12498	SPSYPELSF		46.45	SPSYPELSF		29.16	2250.41	non-spliced	1728
PR487_Michele_20180604_B07.mzML	9049	KPGDFLHTL		36.5	KPGDFLHTL		30.11	1757.4	trans-spliced	1086
PR487_Michele_20180604_B07.mzML	13257	APRAALVFAL		48.66	APRAALVFAL		33.07	2360.91	non-spliced	1836
PR487_Michele_20180604_B07.mzML	12940	LPAKLLVEF		31.37	LPAKLLVEF		27.75	2314.8	cis-spliced	1790
PR487_Michele_20180604_B07.mzML	5522	KAMGLMNSF	2 Oxidation (M)	35.04	KAMGLMNSF	Oxidation (M)	21.64	1279.93	non-spliced	350
PR487_Michele_20180604_B07.mzML	3523	MPQDLRSPA	Oxidation (M)	42.57	MPQDLRSPA	Oxidation (M)	22.93	988.933	non-spliced	36
PR487_Michele_20180604_B07.mzML	5026	SPNTDREVL		44.44	SPNTDREVL		34.1	1211.36	cis-spliced	264
PR487_Michele_20180604_B07.mzML	9221	GPLFRNSQL		34.81	GPLFRNSQL		35.71	1781.53	cis-spliced	1124
PR487_Michele_20180604_B07.mzML	8685	RPSQLGQVF		47.43	RPSQLGQVF		24.93	1706.81	cis-spliced	994
PR487_Michele_20180604_B07.mzML	4774	HPLEGTHEL		30.19	HPLEGTHEL		29.13	1175.74	trans-spliced	206
PR487_Michele_20180604_B07.mzML	10809	NPRLGTFDL		31.6	NPRLGTFDL		30.81	2005.65	cis-spliced	1440
PR487_Michele_20180604_B07.mzML	8878	KPDFKATLL		38.08	KPDFKATLL		29.11	1733.68	cis-spliced	1034
PR487_Michele_20180604_B07.mzML	7239	QPYSGSPANL		31.71	QPYSGSPANL		38	1510.85	non-spliced	704
PR487_Michele_20180604_B07.mzML	8765	KPNTSVQFL		33.98	KPNTSVQFL		24.1	1717.56	non-spliced	1010
PR487_Michele_20180604_B07.mzML	11440	FLRVLGSEL		52.96	FLRVLGSEL		23.64	2096.91	non-spliced	1550
PR487_Michele_20180604_B07.mzML	11402	KPAGPPGLLAL		45.33	KPAGPPGLLAL		46.21	2091.44	cis-spliced	1542
PR487_Michele_20180604_B07.mzML	13543	MPDDLLTTL	Oxidation (M)	39.01	MPDDLLTTL	Oxidation (M)	23.78	2402.75	non-spliced	1856
PR487_Michele_20180604_B07.mzML	8835	NPMVTGTSVL	Oxidation (M)	38.47	NPMVTGTSVL	Oxidation (M)	28.31	1727.53	non-spliced	1030
PR487_Michele_20180604_B07.mzML	7179	RAEYGRLGL		45.23	RAEYGRLGL		25.38	1502.52	trans-spliced	684
PR487_Michele_20180604_B07.mzML	11691	SPVYQLSEL		39.06	SPVYQLSEL		26.02	2133.36	non-spliced	1586
PR487_Michele_20180604_B07.mzML	9759	HPYGLGPPSL		40.59	HPYGLGPPSL		42.06	1856.6	trans-spliced	1234
PR487_Michele_20180604_B07.mzML	8243	RPSSTLTYL		33.76	RPSSTLTYL		25.3	1646.74	non-spliced	898
PR487_Michele_20180604_B07.mzML	8588	RPAALRGALL		36.84	RPAALRGALL		25.62	1693.2	cis-spliced	978
PR487_Michele_20180604_B07.mzML	13448	TPWQPPTVL		39.97	TPWQPPTVL		31.91	2388.88	trans-spliced	1848
PR487_Michele_20180604_B07.mzML	9259	TPPVTQPVSL		34.86	TPPVTQPVSL		28.24	1786.51	cis-spliced	1134
PR487_Michele_20180604_B07.mzML	12722	VPAPVPLMSL	Oxidation (M)	47.26	VPAPVPLMSL	Oxidation (M)	41.48	2283	non-spliced	1766
PR487_Michele_20180604_B07.mzML	14067	QPLATGVLEL		43.25	QPLATGVLEL		24.08	2478.82	trans-spliced	1896
PR487_Michele_20180604_B07.mzML	12907	SPNLRLLDL		54.61	SPNLRLLDL		19.24	2309.97	non-spliced	1780
PR487_Michele_20180604_B07.mzML	15289	LPQLPLTNF		59.04	LPQLPLTNF		28.09	2658.2	cis-spliced	1964
PR487_Michele_20180604_B07.mzML	8317	SPNYDHVVL		37.63	SPNYDHVVL		35.5	1656.65	trans-spliced	918
PR487_Michele_20180604_B07.mzML	9133	LPDERTLSL		42.52	LPDERTLSL		30.72	1768.97	cis-spliced	1106
PR487_Michele_20180604_B07.mzML	12179	SPYPLPEEL		38.64	SPYPLPEEL		32.43	2204.16	trans-spliced	1672
PR487_Michele_20180604_B07.mzML	5613	DPMKARVVL	Oxidation (M)	36.1	DPMKARVVL	Oxidation (M)	28.23	1292.21	non-spliced	370
PR487_Michele_20180604_B07.mzML	4741	APREPGAVSY		31.19	APREPGAVSY		31.3	1171.02	non-spliced	202
PR487_Michele_20180604_B07.mzML	7223	LPSSLMRNL	Oxidation (M)	42.49	LPSSLMRNL	Oxidation (M)	28.94	1508.83	non-spliced	700
PR487_Michele_20180604_B07.mzML	7430	TPDPERSVF		33.63	TPDPERSVF		28.06	1536.09	trans-spliced	728
PR487_Michele_20180604_B07.mzML	7957	SPAKNPSSLF		48.8	SPAKNPSSLF		36.35	1607.7	cis-spliced	850
PR487_Michele_20180604_B07.mzML	12881	HPAAFPLPVV		50.7	HPAAFPLPVV		46.49	2306.2	cis-spliced	1776
PR487_Michele_20180604_B07.mzML	4012	PRPASGPLRP		57.59	PRPASGPLRP		26.78	1064.96	trans-spliced	92
PR487_Michele_20180604_B07.mzML	12583	FPKVPGGFSL		31.91	FPKVPGGFSL		27.7	2262.76	trans-spliced	1748
PR487_Michele_20180604_B07.mzML	4441	YPGSHGLTAM	Oxidation (M)	34.39	YPGSHGLTAM	Oxidation (M)	34.8	1127.47	non-spliced	146
PR487_Michele_20180604_B07.mzML	11179	TPYNYPVPV		36.62	TPYNYPVPV		30.41	2058.98	non-spliced	1494
PR487_Michele_20180604_B07.mzML	4815	LPRPPPPEM	Oxidation (M)	49.24	LPRPPPPEM	Oxidation (M)	33.59	1181.59	non-spliced	212
PR487_Michele_20180604_B07.mzML	6667	LPEPQKPQL		39.28	LPEPQKPQL		31.9	1434.93	cis-spliced	586
PR487_Michele_20180604_B07.mzML	13803	LPPELVPATL		58.95	LPPELVPATL		40.01	2440.48	cis-spliced	1878
PR487_Michele_20180604_B07.mzML	11661	SPSWRLTGF		47.68	SPSWRLTGF		30.92	2129.03	trans-spliced	1580
PR487_Michele_20180604_B07.mzML	8917	KPAFFAEKL		43.33	KPAFFAEKL		26.23	1739.25	cis-spliced	1042
PR487_Michele_20180604_B07.mzML	7899	GPHASGVNSLL		45.03	GPHASGVNSLL		35.42	1599.89	cis-spliced	840
PR487_Michele_20180604_B07.mzML	13595	NPLLRVLNL		38.73	NPLLRVLNL		29.53	2410.28	trans-spliced	1862
PR487_Michele_20180604_B07.mzML	5968	APSEKFLNM	Oxidation (M)	59.73	APSEKFLNM	Oxidation (M)	37.31	1340.14	non-spliced	446
PR487_Michele_20180604_B07.mzML	4600	TPMKPGSATF	Oxidation (M)	36.5	TPMKPGSATF	Oxidation (M)	27.06	1150.53	non-spliced	178
PR487_Michele_20180604_B07.mzML	9647	LPKQPPLML	Oxidation (M)	34.17	LPKQPPLML	Oxidation (M)	36.87	1840.82	non-spliced	1208
PR487_Michele_20180604_B07.mzML	9024	QLRLPGQQL		40.45	QLRLPGQQL		27.29	1754.18	non-spliced	1074
PR487_Michele_20180604_B07.mzML	10335	SPAEFVTRF		38.06	SPAEFVTRF		27.9	1938.06	cis-spliced	1352
PR487_Michele_20180604_B07.mzML	10919	FLRVVGSEF		50.61	FLRVVGSEF		27.35	2021.39	trans-spliced	1458
PR487_Michele_20180604_B07.mzML	4379	RPKPPSATSL		57.62	RPKPPSATSL		34.35	1118.56	non-spliced	142
PR487_Michele_20180604_B07.mzML	9255	LPKLPSNATL		38.6	LPKLPSNATL		35.27	1785.99	non-spliced	1132
PR487_Michele_20180604_B07.mzML	8439	RPKLLGEEL		52.07	RPKLLGEEL		27.6	1672.91	non-spliced	954
PR487_Michele_20180604_B07.mzML	4294	MPPRGPGQSL	Oxidation (M)	30.82	MPPRGPGQSL	Oxidation (M)	23.56	1106.12	non-spliced	126
PR487_Michele_20180604_B07.mzML	9953	YPRLGGFVM	Oxidation (M)	33.61	YPRLGGFVM	Oxidation (M)	25.16	1883.94	non-spliced	1282
PR487_Michele_20180604_B07.mzML	6930	SPLENLQRV		44.67	SPLENLQRV		33.16	1469.84	non-spliced	626
PR487_Michele_20180604_B07.mzML	8370	LPLEAPLRM	Oxidation (M)	43.6	LPLEAPLRM	Oxidation (M)	23.55	1663.72	non-spliced	934
PR487_Michele_20180604_B07.mzML	4835	LPDADKERL		39.82	LPDADKERL		22.38	1184.47	trans-spliced	216
PR487_Michele_20180604_B07.mzML	7458	YPNPKPEVL		30.31	YPNPKPEVL		35.59	1539.73	cis-spliced	740
PR487_Michele_20180604_B07.mzML	8626	RPYPSPGAVL		38.29	RPYPSPGAVL		25.85	1698.46	non-spliced	988
PR487_Michele_20180604_B07.mzML	8934	QPTVRLTEL		33.64	QPTVRLTEL		27.17	1741.59	non-spliced	1044
PR487_Michele_20180604_B07.mzML	9764	YPKRPLLGL		37.27	YPKRPLLGL		32.82	1857.25	cis-spliced	1238
PR487_Michele_20180604_B07.mzML	7302	FPDNQRPAL		36.55	FPDNQRPAL		31.45	1519.03	trans-spliced	706
PR487_Michele_20180604_B07.mzML	13760	LPPPVFQML	Oxidation (M)	34.66	LPPPVFQML	Oxidation (M)	22.74	2434.23	non-spliced	1874
PR487_Michele_20180604_B07.mzML	5242	KPKPTPDYL		42.52	KPKPTPDYL		37.09	1241.44	trans-spliced	288
PR487_Michele_20180604_B07.mzML	11394	APFLRNVEL		46.85	APFLRNVEL		35.8	2090.33	trans-spliced	1538
PR487_Michele_20180604_B07.mzML	9478	VPDAKLRLF		36.49	VPDAKLRLF		31.78	1816.78	non-spliced	1176
PR487_Michele_20180604_B07.mzML	5729	YPMPTGYSQ	Oxidation (M)	41.04	YPMPTGYSQ	Oxidation (M)	38.01	1308.08	non-spliced	400
PR487_Michele_20180604_B07.mzML	9264	RPASGSPFQL		44.2	RPASGSPFQL		25.3	1787.18	cis-spliced	1136
PR487_Michele_20180604_B07.mzML	5548	QPRYPVNSV		31.12	QPRYPVNSV		37.57	1283.37	trans-spliced	358
PR487_Michele_20180604_B07.mzML	11439	SPYLRPLTL		46.24	SPYLRPLTL		37.05	2096.81	cis-spliced	1548
PR487_Michele_20180604_B07.mzML	5909	KPLSNMKLL	Oxidation (M)	39.55	KPLSNMKLL	Oxidation (M)	22.85	1332.33	non-spliced	432
PR487_Michele_20180604_B07.mzML	10565	YPQFSGQSF		37.19	YPQFSGQSF		34.06	1971.07	cis-spliced	1402
PR487_Michele_20180604_B07.mzML	5375	RPNDLMAEV	Oxidation (M)	40.83	RPNDLMAEV	Oxidation (M)	21.85	1259.8	non-spliced	322
PR487_Michele_20180604_B07.mzML	5458	RPPLGSLSSM	Oxidation (M)	39.69	RPPLGSLSSM	Oxidation (M)	23.83	1271.19	non-spliced	336
PR487_Michele_20180604_B07.mzML	7647	YLRPPNTSL		45.44	YLRPPNTSL		34.26	1565.89	cis-spliced	780
PR487_Michele_20180604_B07.mzML	11034	FPNKPPLTF		40.98	FPNKPPLTF		34.42	2037.98	cis-spliced	1476
PR487_Michele_20180604_B07.mzML	10090	PFKPPKVTF		34.54	PFKPPKVTF		31.24	1903.26	trans-spliced	1304
PR487_Michele_20180604_B07.mzML	12844	YPNSYFTGL		47.48	YPNSYFTGL		25.79	2300.79	non-spliced	1774
PR487_Michele_20180604_B07.mzML	5832	VPKAPGFAQM	Oxidation (M)	38.46	VPKAPGFAQM	Oxidation (M)	40.96	1322.13	non-spliced	414
PR487_Michele_20180604_B07.mzML	8091	YPLESRPSL		50.71	YPLESRPSL		27.37	1625.89	non-spliced	872
PR487_Michele_20180604_B07.mzML	9907	LPYGERLTL		39.09	LPYGERLTL		30.6	1877.53	non-spliced	1268
PR487_Michele_20180604_B07.mzML	11828	SPVFRLETL		44.69	SPVFRLETL		33.66	2153.33	non-spliced	1614
PR487_Michele_20180604_B07.mzML	9125	FASQSRGYF		48.31	FASQSRGYF		38.72	1767.9	trans-spliced	1104
PR487_Michele_20180604_B07.mzML	13102	SPFQSSPLSL		50.26	SPFQSSPLSL		29.48	2338.27	cis-spliced	1816
PR487_Michele_20180604_B07.mzML	11031	APYFSGSSTF		31.08	APYFSGSSTF		36.16	2037.56	non-spliced	1474
PR487_Michele_20180604_B07.mzML	4974	LPTKQTQTF		55.79	LPTKQTQTF		36.77	1204	trans-spliced	248
PR487_Michele_20180604_B07.mzML	6312	APSKVNVHVL		35.94	APSKVNVHVL		25.44	1386.92	cis-spliced	518
PR487_Michele_20180604_B07.mzML	7625	KPYGPMSVGL	Oxidation (M)	35.98	KPYGPMSVGL	Oxidation (M)	24.13	1563.04	non-spliced	772
PR487_Michele_20180604_B07.mzML	3757	AQYEDLAQK		30.48	AQYEDLAQK		32.27	1025.95	non-spliced	52
PR487_Michele_20180604_B07.mzML	4717	APQPPEGRTL		34.83	APQPPEGRTL		19.39	1167.6	cis-spliced	198
PR487_Michele_20180604_B07.mzML	13166	APADYFRLL		35.72	APADYFRLL		28.56	2347.71	cis-spliced	1824
PR487_Michele_20180604_B07.mzML	8914	FPNKQGYVL		32.79	FPNKQGYVL		33.06	1738.76	cis-spliced	1040
PR487_Michele_20180604_B07.mzML	5552	RPKDPNNLL		60.05	RPKDPNNLL		27.79	1283.91	non-spliced	360
PR487_Michele_20180604_B07.mzML	13557	QPQQLLQVL		47.74	QPQQLLQVL		19.99	2404.73	cis-spliced	1858
PR487_Michele_20180604_B07.mzML	5793	LPNPQERTL		36.88	LPNPQERTL		26.63	1316.78	trans-spliced	408
PR487_Michele_20180604_B07.mzML	4838	RPKLPDNEV		41.98	RPKLPDNEV		33.47	1184.89	non-spliced	218
PR487_Michele_20180604_B07.mzML	6139	VPKPGTAPTSL		37.28	VPKPGTAPTSL		26.24	1363.03	trans-spliced	480
PR487_Michele_20180604_B07.mzML	5460	NPNLRKNVL		43.34	NPNLRKNVL		29.29	1271.38	trans-spliced	340
PR487_Michele_20180604_B07.mzML	8597	RPLSPGLSY	Phospho (ST)	31	RPLSPGLSY	Phosphorylation (STY)	24.85	1694.45	non-spliced	982
PR487_Michele_20180604_B07.mzML	8504	HPRLLTEGF		49.13	HPRLLTEGF		36.69	1681.78	cis-spliced	964
PR487_Michele_20180604_B07.mzML	7111	APLDRVGQTL		44.8	APLDRVGQTL		34.48	1493.77	cis-spliced	664
PR487_Michele_20180604_B07.mzML	15844	LPYAVPPLSL		35.9	LPYAVPPLSL		28.47	2741.42	non-spliced	1980
PR487_Michele_20180604_B07.mzML	9467	RVADFGSATF		45.3	RVADFGSATF		31.49	1815.28	trans-spliced	1172
PR487_Michele_20180604_B07.mzML	7863	PDSSGPERLL		30.09	PDSSGPERLL		34.44	1594.92	cis-spliced	828
PR487_Michele_20180604_B07.mzML	12362	APWDRVVDL		37.82	APWDRVVDL		33.5	2230.79	non-spliced	1704
PR487_Michele_20180604_B07.mzML	10357	SPAGGGAEALEL		59.61	SPAGGGAEALEL		33.06	1941.16	trans-spliced	1362
PR487_Michele_20180604_B07.mzML	12361	VPPGYEPLSL		31.26	VPPGYEPLSL		26.94	2230.64	cis-spliced	1702
PR487_Michele_20180604_B07.mzML	7156	NPQERTLTL		38.3	NPQERTLTL		33.09	1499.79	trans-spliced	674
PR487_Michele_20180604_B07.mzML	6973	SPRKDGLVSL		45.49	SPRKDGLVSL		31.49	1475.61	cis-spliced	642
PR487_Michele_20180604_B07.mzML	5883	HPNPGSLTHL		52.2	HPNPGSLTHL		33.6	1328.89	cis-spliced	424
PR487_Michele_20180604_B07.mzML	4960	RPAEVGGMQL	Oxidation (M)	51.43	RPAEVGGMQL	Oxidation (M)	31.26	1202.06	non-spliced	244
PR487_Michele_20180604_B07.mzML	8357	HPRDPNLLL		34.09	HPRDPNLLL		27.9	1661.91	cis-spliced	930
PR487_Michele_20180604_B07.mzML	10140	SPNSYFMDV	Oxidation (M)	54.58	SPNSYFMDV	Oxidation (M)	31.07	1910.4	non-spliced	1314
PR487_Michele_20180604_B07.mzML	7549	YPHNGMLDL	Oxidation (M)	41.61	YPHNGMLDL	Oxidation (M)	27.3	1552.66	non-spliced	758
PR487_Michele_20180604_B07.mzML	7110	RPSPSFTHF		40.13	RPSPSFTHF		29.99	1493.5	cis-spliced	662
PR487_Michele_20180604_B07.mzML	9781	RPEEGFVEL		45.72	RPEEGFVEL		24.97	1859.63	non-spliced	1248
PR487_Michele_20180604_B07.mzML	3839	SPRLATTTASA		52.38	SPRLATTTASA		32.47	1038.9	cis-spliced	58
PR487_Michele_20180604_B07.mzML	8979	EPMGGRPFGL	Oxidation (M)	37.9	EPMGGRPFGL	Oxidation (M)	26.67	1747.88	non-spliced	1056
PR487_Michele_20180604_B07.mzML	7891	KPDFKELTV		47.68	KPDFKELTV		32.3	1598.84	cis-spliced	836
PR487_Michele_20180604_B07.mzML	6104	NPSKKYNLL		36.56	NPSKKYNLL		32.26	1358.26	non-spliced	466
PR487_Michele_20180604_B07.mzML	4213	QPPQQPAAKL		39.57	QPPQQPAAKL		33.31	1094.37	non-spliced	112
PR487_Michele_20180604_B07.mzML	10185	SPRFPAQYL		34.44	SPRFPAQYL		29.24	1916.7	cis-spliced	1326
PR487_Michele_20180604_B07.mzML	9554	VPMFRNVSL	Oxidation (M)	33.83	VPMFRNVSL	Oxidation (M)	20.46	1827.7	non-spliced	1188
PR487_Michele_20180604_B07.mzML	9225	HPKRPLLAF		34.55	HPKRPLLAF		35.75	1781.87	cis-spliced	1126
PR487_Michele_20180604_B07.mzML	3863	TPDPYRMSP	Oxidation (M)	39.27	TPDPYRMSP	Oxidation (M)	20.17	1042.43	non-spliced	60
PR487_Michele_20180604_B07.mzML	12797	YPRSLFPSL		39.12	YPRSLFPSL		27.16	2293.96	non-spliced	1770
PR487_Michele_20180604_B07.mzML	6197	GPLFRTNEM	Oxidation (M)	31.04	GPLFRTNEM	Oxidation (M)	29.77	1371.07	non-spliced	490
PR487_Michele_20180604_B07.mzML	4569	LLQSLRMGM	2 Oxidation (M)	30.73	LLQSLRMGM	Oxidation (M)	21.84	1146.03	non-spliced	172
PR487_Michele_20180604_B07.mzML	5285	RPDMGYNTL	Oxidation (M)	56.86	RPDMGYNTL	Oxidation (M)	24.72	1247.32	non-spliced	302
PR487_Michele_20180604_B07.mzML	7442	GPDLHHFLM	Oxidation (M)	32.98	GPDLHHFLM	Oxidation (M)	28.52	1537.64	non-spliced	732
PR487_Michele_20180604_B07.mzML	5459	VPRQPTVTSV		37.26	VPRQPTVTSV		33.37	1271.31	non-spliced	338
PR487_Michele_20180604_B07.mzML	10352	LLREPLTEL		49.37	LLREPLTEL		26.65	1940.45	cis-spliced	1358
PR487_Michele_20180604_B07.mzML	3328	APRQPGLMAQ	Oxidation (M)	43.34	APRQPGLMAQ	Oxidation (M)	30.27	952.979	non-spliced	22
PR487_Michele_20180604_B07.mzML	5262	RPEPPSTSTL		54.32	RPEPPSTSTL		25.76	1244.2	trans-spliced	298
PR487_Michele_20180604_B07.mzML	8792	SPKYSLYEV		47.48	SPKYSLYEV		30.06	1721.4	cis-spliced	1018
PR487_Michele_20180604_B07.mzML	5704	MTQQPRPVL	Oxidation (M)	57.3	MTQQPRPVL	Oxidation (M)	36.39	1304.57	non-spliced	392
PR487_Michele_20180604_B07.mzML	9307	QVRLPDGTSL		48.33	QVRLPDGTSL		27.98	1793.2	trans-spliced	1146
PR487_Michele_20180604_B07.mzML	8333	GPGLSRTGVEL		51.81	GPGLSRTGVEL		43.55	1658.81	trans-spliced	924
PR487_Michele_20180604_B07.mzML	8590	LPSASHFSQL		31.01	LPSASHFSQL		37.05	1693.42	trans-spliced	980
PR487_Michele_20180604_B07.mzML	6402	KPANDLTSQL		70.41	KPANDLTSQL		34.22	1399.02	non-spliced	528
PR487_Michele_20180604_B07.mzML	11848	LPDQVLRVF		41.19	LPDQVLRVF		32.64	2156.21	non-spliced	1618
PR487_Michele_20180604_B07.mzML	11274	SPQPRLLYL		35.6	SPQPRLLYL		31.24	2072.96	non-spliced	1516
PR487_Michele_20180604_B07.mzML	7786	HPLEGSTTVF		44.85	HPLEGSTTVF		39.86	1584.2	non-spliced	804
PR487_Michele_20180604_B07.mzML	6347	GPNERLGMVV	Oxidation (M)	48.82	GPNERLGMVV	Oxidation (M)	35.09	1391.69	non-spliced	522
PR487_Michele_20180604_B07.mzML	5436	RLQETQAEL		44.66	RLQETQAEL		25.81	1268.25	trans-spliced	332
PR487_Michele_20180604_B07.mzML	8678	SPLRPQNYL		34.82	SPLRPQNYL		34.23	1705.88	cis-spliced	992
PR487_Michele_20180604_B07.mzML	10010	YPEELKPVL		43	YPEELKPVL		36.3	1891.92	trans-spliced	1286
PR487_Michele_20180604_B07.mzML	5988	TPMVRLNKL	Oxidation (M)	35.19	TPMVRLNKL	Oxidation (M)	25.04	1342.88	non-spliced	454
PR487_Michele_20180604_B07.mzML	13071	APDDPSGFAVL		34.32	APDDPSGFAVL		34.69	2333.86	trans-spliced	1808
PR487_Michele_20180604_B07.mzML	7968	RPYEPLNSL		43.67	RPYEPLNSL		21.34	1609.12	cis-spliced	852
PR487_Michele_20180604_B07.mzML	4924	GPEKRLLEM	Oxidation (M)	41.72	GPEKRLLEM	Oxidation (M)	31.93	1197.1	non-spliced	238
PR487_Michele_20180604_B07.mzML	11618	RPADVLFATV		47.28	RPADVLFATV		32.8	2122.76	cis-spliced	1574
PR487_Michele_20180604_B07.mzML	4076	SPQSKAETEL		44.4	SPQSKAETEL		33.68	1074.32	cis-spliced	98
PR487_Michele_20180604_B07.mzML	10153	VPVFRPMDL	Oxidation (M)	35.79	VPVFRPMDL	Oxidation (M)	22.17	1912.18	non-spliced	1320
PR487_Michele_20180604_B07.mzML	4351	VPKTTGEGTSL		65.47	VPKTTGEGTSL		36.14	1114.45	trans-spliced	138
PR487_Michele_20180604_B07.mzML	13496	LPSEPLVTSF		38.8	LPSEPLVTSF		33.81	2395.84	cis-spliced	1852
PR487_Michele_20180604_B07.mzML	7163	RPSGKGLVEF		74.69	RPSGKGLVEF		32.89	1500.44	trans-spliced	680
PR487_Michele_20180604_B07.mzML	3505	LPDSGGVAKTM	Oxidation (M)	81.62	LPDSGGVAKTM	Oxidation (M)	26.8	986.055	non-spliced	28
PR487_Michele_20180604_B07.mzML	5627	RPENVHGGLL		31.24	RPENVHGGLL		25.59	1294.01	cis-spliced	376
PR487_Michele_20180604_B07.mzML	9056	LPDHFRPPL		37.55	LPDHFRPPL		27.99	1758.3	non-spliced	1090
PR487_Michele_20180604_B07.mzML	11322	DPYSGKLLSL		48.03	DPYSGKLLSL		40.15	2079.89	cis-spliced	1528
PR487_Michele_20180604_B07.mzML	5489	APVSPSSQKL	Phospho (ST)	39.06	APVSPSSQKL	Phosphorylation (STY)	35.85	1275.29	non-spliced	342
PR487_Michele_20180604_B07.mzML	4737	APGLRDHESL		39.68	APGLRDHESL		35.13	1170.46	non-spliced	200
PR487_Michele_20180604_B07.mzML	8180	RPAALRGALLG		32.14	RPAALRGALLG		32.92	1638.2	cis-spliced	884
PR487_Michele_20180604_B07.mzML	11544	MPFYNPAQL	Oxidation (M)	35.5	MPFYNPAQL	Oxidation (M)	33.9	2111.96	non-spliced	1558
PR487_Michele_20180604_B07.mzML	9730	KPYNVYLTV		48.28	KPYNVYLTV		25.22	1852.62	trans-spliced	1230
PR487_Michele_20180604_B07.mzML	4284	KPRTVATPLN		40.46	KPRTVATPLN		30.49	1104.71	trans-spliced	122
PR487_Michele_20180604_B07.mzML	6259	GPRPLTQSEL		62.21	GPRPLTQSEL		21.94	1379.95	cis-spliced	510
PR487_Michele_20180604_B07.mzML	6780	GPQNLRVNSL		31.24	GPQNLRVNSL		33.2	1449.78	cis-spliced	606
PR487_Michele_20180604_B07.mzML	12984	WPKDVGLVAL		39.42	WPKDVGLVAL		29.28	2321.21	trans-spliced	1792
PR487_Michele_20180604_B07.mzML	13081	KPATASALLLL		53.82	KPATASALLLL		21.55	2335.22	cis-spliced	1812
PR487_Michele_20180604_B07.mzML	5682	RLSEQFTAM	Oxidation (M)	38.29	RLSEQFTAM	Oxidation (M)	22.53	1301.61	non-spliced	386
PR487_Michele_20180604_B07.mzML	7452	TPHQTFVRL		30.6	TPHQTFVRL		30.77	1538.98	trans-spliced	738
PR487_Michele_20180604_B07.mzML	13400	SPASDTYLVF		60.44	SPASDTYLVF		34.17	2381.84	non-spliced	1844
PR487_Michele_20180604_B07.mzML	10232	SPQEFLHEL		39.85	SPQEFLHEL		35.75	1923.44	non-spliced	1332
PR487_Michele_20180604_B07.mzML	9419	FPDNQRPLL		34.97	FPDNQRPLL		36.91	1808.52	trans-spliced	1160
PR487_Michele_20180604_B07.mzML	4897	YPHAVGKNTL		30.03	YPHAVGKNTL		32.4	1193.39	non-spliced	230
PR487_Michele_20180604_B07.mzML	10160	HPYRAFPVL		31.49	HPYRAFPVL		26.33	1913.23	non-spliced	1322
PR487_Michele_20180604_B07.mzML	8726	APAAPGRALLY		44.77	APAAPGRALLY		39.72	1712.32	cis-spliced	1006
PR487_Michele_20180604_B07.mzML	5524	HPRDVYSNL		31.51	HPRDVYSNL		26.06	1280.31	cis-spliced	352
PR487_Michele_20180604_B07.mzML	4491	LPDEKETRL		34.59	LPDEKETRL		20.29	1134.81	cis-spliced	158
PR487_Michele_20180604_B07.mzML	6529	DTLRDPGSQL		70.17	DTLRDPGSQL		37.25	1416.29	trans-spliced	552
PR487_Michele_20180604_B07.mzML	7234	RVAEFHTEL		47.6	RVAEFHTEL		27.37	1510.15	non-spliced	702
PR487_Michele_20180604_B07.mzML	6907	RPQKPSLEF		40	RPQKPSLEF		26.33	1466.85	cis-spliced	622
PR487_Michele_20180604_B07.mzML	8560	LPPLPKRPAL		33.45	LPPLPKRPAL		21.38	1689.28	trans-spliced	974
PR487_Michele_20180604_B07.mzML	9001	APYRDLPASL		32.71	APYRDLPASL		25.68	1751.12	non-spliced	1062
PR487_Michele_20180604_B07.mzML	11597	RPQYAELLL		54.16	RPQYAELLL		27.19	2119.7	trans-spliced	1568
PR487_Michele_20180604_B07.mzML	10294	MPSASRVLLL	Oxidation (M)	47.75	MPSASRVLLL	Oxidation (M)	31.66	1932.17	non-spliced	1344
PR487_Michele_20180604_B07.mzML	14259	KPSLPFTSLL		47.65	KPSLPFTSLL		24.6	2507.03	cis-spliced	1910
PR487_Michele_20180604_B07.mzML	11724	LPRYLLSQL		43.5	LPRYLLSQL		27.25	2138.21	cis-spliced	1590
PR487_Michele_20180604_B07.mzML	5369	NPDLMRQTL	Oxidation (M)	45.42	NPDLMRQTL	Oxidation (M)	28.35	1258.8	non-spliced	320
PR487_Michele_20180604_B07.mzML	3592	EPRPAPAPLR		35.41	EPRPAPAPLR		31.46	1000.29	non-spliced	40
PR487_Michele_20180604_B07.mzML	9029	KPAFAKLSEL		49.85	KPAFAKLSEL		33.29	1754.68	trans-spliced	1078
PR487_Michele_20180604_B07.mzML	5953	RPLSKTVRF		56.54	RPLSKTVRF		36.41	1338.24	trans-spliced	444
PR487_Michele_20180604_B07.mzML	9789	RPSGEAFVEL		51.95	RPSGEAFVEL		34.2	1860.76	cis-spliced	1250
PR487_Michele_20180604_B07.mzML	8691	HPYPPGPGVAL		38.82	HPYPPGPGVAL		36.81	1707.63	trans-spliced	996
PR487_Michele_20180604_B07.mzML	10530	APPHTLLNEL		39.66	APPHTLLNEL		32.36	1965.95	non-spliced	1396
PR487_Michele_20180604_B07.mzML	6369	SPSPATDGKVF		35.1	SPSPATDGKVF		31.54	1394.71	trans-spliced	524
PR487_Michele_20180604_B07.mzML	6105	NPDKRFTDL		34.66	NPDKRFTDL		29.29	1358.53	non-spliced	468
PR487_Michele_20180604_B07.mzML	10330	SPSDGRLLNF		34.71	SPSDGRLLNF		34.06	1937.45	trans-spliced	1350
PR487_Michele_20180604_B07.mzML	7155	RPKYPGLKF		31.33	RPKYPGLKF		33.83	1499.52	non-spliced	672
PR487_Michele_20180604_B07.mzML	13050	YPSEFSTYL		40.48	YPSEFSTYL		25.71	2330.8	trans-spliced	1800
PR487_Michele_20180604_B07.mzML	7612	HPRVPSLTTV		36.21	HPRVPSLTTV		34.07	1561.29	non-spliced	770
PR487_Michele_20180604_B07.mzML	5396	HPGYFGKVGM	Oxidation (M)	48.93	HPGYFGKVGM	Oxidation (M)	38.53	1262.75	non-spliced	324
PR487_Michele_20180604_B07.mzML	11281	KPDDPLNYF		46.08	KPDDPLNYF		26.49	2073.95	cis-spliced	1518
PR487_Michele_20180604_B07.mzML	4189	APAPPTRHDF		48.26	APAPPTRHDF		32.72	1090.77	cis-spliced	110
PR487_Michele_20180604_B07.mzML	6200	SPRSPSTTYL		43.45	SPRSPSTTYL		28.32	1371.49	trans-spliced	492
PR487_Michele_20180604_B07.mzML	7838	KPNPNQLLSV		49.17	KPNPNQLLSV		22.79	1591.36	trans-spliced	820
PR487_Michele_20180604_B07.mzML	8271	KPDSDRFVF		37.67	KPDSDRFVF		28.64	1650.55	trans-spliced	912
PR487_Michele_20180604_B07.mzML	7050	RPSETFARF		33.72	RPSETFARF		28.55	1485.63	cis-spliced	658
PR487_Michele_20180604_B07.mzML	7160	APNDPRGGTLL		42.66	APNDPRGGTLL		36.96	1500.16	cis-spliced	676
PR487_Michele_20180604_B07.mzML	10381	LPRNLLGSEL		37.04	LPRNLLGSEL		24.33	1944.62	trans-spliced	1368
PR487_Michele_20180604_B07.mzML	12005	VPKPLGGVVVF		35.63	VPKPLGGVVVF		40.43	2178.92	cis-spliced	1646
PR487_Michele_20180604_B07.mzML	9778	RLYGPSSVSF		34.69	RLYGPSSVSF		24.12	1859.23	non-spliced	1242
PR487_Michele_20180604_B07.mzML	5972	PQKQRELTL		41.98	PQKQRELTL		30.1	1340.68	non-spliced	450
PR487_Michele_20180604_B07.mzML	6599	APASPNHAGVL	Phospho (ST)	32.44	APASPNHAGVL	Phosphorylation (STY)	31.05	1425.59	non-spliced	574
PR487_Michele_20180604_B07.mzML	16200	SPYQGGVFFL		34.85	SPYQGGVFFL		36.47	2794.2	non-spliced	1994
PR487_Michele_20180604_B07.mzML	4288	RPLENTGQTV		50.31	RPLENTGQTV		23.76	1105.28	trans-spliced	124
PR487_Michele_20180604_B07.mzML	5918	NPRNTEAVTL		32.33	NPRNTEAVTL		32.9	1333.54	trans-spliced	434
PR487_Michele_20180604_B07.mzML	15773	APFEPLASGLL		64.99	APFEPLASGLL		39.17	2731.06	non-spliced	1978
PR487_Michele_20180604_B07.mzML	10310	APRLPSTMLL	Oxidation (M)	35.23	APRLPSTMLL	Oxidation (M)	27.21	1934.53	non-spliced	1348
PR487_Michele_20180604_B07.mzML	11251	LPSDLRTLSL		49.07	LPSDLRTLSL		36.38	2069.44	non-spliced	1508
PR487_Michele_20180604_B07.mzML	9203	SPDSRNTLLL		47.97	SPDSRNTLLL		25.78	1779.09	cis-spliced	1118
PR487_Michele_20180604_B07.mzML	9311	RPLYKNLVL		49.17	RPLYKNLVL		18.39	1793.65	non-spliced	1148
PR487_Michele_20180604_B07.mzML	10124	AANPNRFLTL		38.53	AANPNRFLTL		37	1908.13	cis-spliced	1310
PR487_Michele_20180604_B07.mzML	9156	YPNVNLHNF		47.25	YPNVNLHNF		40.91	1772.42	trans-spliced	1110
PR487_Michele_20180604_B07.mzML	7846	APKRPPSAFF		35.33	APKRPPSAFF		31.48	1592.56	non-spliced	824
PR487_Michele_20180604_B07.mzML	5596	KPKYQLNNL		33.84	KPKYQLNNL		25.37	1289.77	trans-spliced	366
PR487_Michele_20180604_B07.mzML	9070	KLREPNFTL		38.57	KLREPNFTL		25.57	1760.25	non-spliced	1094
PR487_Michele_20180604_B07.mzML	3984	APRPASGPLRP		47.05	APRPASGPLRP		44.34	1060.77	trans-spliced	80
PR487_Michele_20180604_B07.mzML	9253	RPFLSEGTTL		62.45	RPFLSEGTTL		29.53	1785.7	non-spliced	1128
PR487_Michele_20180604_B07.mzML	8316	RPHGSHGLFL		43.58	RPHGSHGLFL		28.68	1656.51	trans-spliced	916
PR487_Michele_20180604_B07.mzML	12620	LPSLRLLYM	Oxidation (M)	40.91	LPSLRLLYM	Oxidation (M)	36.19	2268.17	non-spliced	1756
PR487_Michele_20180604_B07.mzML	7119	LLNDKRHLL		38.72	LLNDKRHLL		27.2	1494.76	trans-spliced	666
PR487_Michele_20180604_B07.mzML	6505	RPSTPHTLTL		43.47	RPSTPHTLTL		26.62	1413.02	trans-spliced	548
PR487_Michele_20180604_B07.mzML	5207	KPKPTNPVEL		39.54	KPKPTNPVEL		32.22	1236.48	non-spliced	286
PR487_Michele_20180604_B07.mzML	7918	RPVQKLLRL		55.67	RPVQKLLRL		27.67	1602.59	cis-spliced	848
PR487_Michele_20180604_B07.mzML	4808	LPNQQSRLPA		51.4	LPNQQSRLPA		27.45	1180.54	trans-spliced	210
PR487_Michele_20180604_B07.mzML	6623	FPMTHGNTGF	Oxidation (M)	36.73	FPMTHGNTGF	Oxidation (M)	32.46	1428.84	non-spliced	576
PR487_Michele_20180604_B07.mzML	11194	KPFEDASFAL		43.43	KPFEDASFAL		24.59	2061.21	cis-spliced	1498
PR487_Michele_20180604_B07.mzML	8962	KPAEYGYVSL		51.78	KPAEYGYVSL		29.78	1745.62	cis-spliced	1052
PR487_Michele_20180604_B07.mzML	3902	SPNQARAQAAL		53.56	SPNQARAQAAL		40.08	1048.37	cis-spliced	64
PR487_Michele_20180604_B07.mzML	7201	HPTLGPKLTY		43.23	HPTLGPKLTY		37.72	1505.71	cis-spliced	690
PR487_Michele_20180604_B07.mzML	9846	KPDLDKVLSL		41.84	KPDLDKVLSL		25.21	1868.94	cis-spliced	1258
PR487_Michele_20180604_B07.mzML	3599	QPRPPDKGSF		40.62	QPRPPDKGSF		19.28	1001.47	cis-spliced	42
PR487_Michele_20180604_B07.mzML	9030	HPAGPRTVFF		33.05	HPAGPRTVFF		32.25	1754.76	trans-spliced	1080
PR487_Michele_20180604_B07.mzML	10603	LVMAPRTVLL	Oxidation (M)	46.56	LVMAPRTVLL	Oxidation (M)	28.33	1976.46	non-spliced	1408
PR487_Michele_20180604_B07.mzML	5572	AVRELDGRTL		33.35	AVRELDGRTL		29.79	1286.55	cis-spliced	362
PR487_Michele_20180604_B07.mzML	3663	RPQPTAMNSL	Oxidation (M)	41.1	RPQPTAMNSL	Oxidation (M)	27.95	1011.36	non-spliced	46
PR487_Michele_20180604_B07.mzML	13408	APRLPLPYGF		30.85	APRLPLPYGF		38.58	2383.06	cis-spliced	1846
PR487_Michele_20180604_B07.mzML	11156	MRYVASYLL	Oxidation (M)	32.93	MRYVASYLL	Oxidation (M)	26.06	2055.57	non-spliced	1492
PR487_Michele_20180604_B07.mzML	11902	RPLSPGALQL	Phospho (ST)	45.92	RPLSPGALQL	Phosphorylation (STY)	20.29	2163.93	non-spliced	1632
PR487_Michele_20180604_B07.mzML	11237	KPLFSKLVSL		41.04	KPLFSKLVSL		33.66	2067.52	trans-spliced	1506
PR487_Michele_20180604_B07.mzML	5547	NPEKRYNVL		30.07	NPEKRYNVL		32.22	1283.26	cis-spliced	356
PR487_Michele_20180604_B07.mzML	7451	RPAERLDYL		32.42	RPAERLDYL		27.58	1538.89	trans-spliced	736
PR487_Michele_20180604_B07.mzML	5722	SPQSGNFRQL		48.28	SPQSGNFRQL		37.78	1307	non-spliced	396
PR487_Michele_20180604_B07.mzML	10421	FPDNQRPFL		49.78	FPDNQRPFL		35.38	1950.25	trans-spliced	1376
PR487_Michele_20180604_B07.mzML	4308	SASVQRADTSL		49.27	SASVQRADTSL		33.28	1108.19	cis-spliced	128
PR487_Michele_20180604_B07.mzML	11641	SPLLSPKPLAL		42.53	SPLLSPKPLAL		35.82	2126.11	non-spliced	1578
PR487_Michele_20180604_B07.mzML	9005	LPNFKQNEF		30.57	LPNFKQNEF		30.8	1751.53	cis-spliced	1064
PR487_Michele_20180604_B07.mzML	5314	APSSPGSPRPAL		56.71	APSSPGSPRPAL		34.87	1251.25	cis-spliced	308
PR487_Michele_20180604_B07.mzML	11361	KPAFGFGLNSV		48.52	KPAFGFGLNSV		35.45	2085.66	cis-spliced	1536
PR487_Michele_20180604_B07.mzML	5870	APPKPLNRPF		33.46	APPKPLNRPF		24.29	1327.17	cis-spliced	422
PR487_Michele_20180604_B07.mzML	3801	FPESERPEM	Oxidation (M)	38.45	FPESERPEM	Oxidation (M)	20.94	1033.23	non-spliced	56
PR487_Michele_20180604_B07.mzML	4841	RPNDLYVNM	Oxidation (M)	30.89	RPNDLYVNM	Oxidation (M)	22.72	1185.32	non-spliced	220
PR487_Michele_20180604_B07.mzML	11008	FQNPFRSEL		30	FQNPFRSEL		26.96	2034.31	trans-spliced	1470
PR487_Michele_20180604_B07.mzML	6134	RPSGLHGDVSL		55.04	RPSGLHGDVSL		34.87	1362.36	trans-spliced	478
PR487_Michele_20180604_B07.mzML	6970	LVDGNHRLTL		50.34	LVDGNHRLTL		22.79	1475.12	cis-spliced	640
PR487_Michele_20180604_B07.mzML	11213	HPRYLLPEL		35.2	HPRYLLPEL		19.18	2064.01	cis-spliced	1502
PR487_Michele_20180604_B07.mzML	8415	QPDQTRLVAL		46.75	QPDQTRLVAL		31.89	1669.5	trans-spliced	948
PR487_Michele_20180604_B07.mzML	13315	RPADYLFML	Oxidation (M)	43.56	RPADYLFML	Oxidation (M)	18.33	2369.35	non-spliced	1840
PR487_Michele_20180604_B07.mzML	10967	APLRPDLVNF		30.24	APLRPDLVNF		29.28	2028.5	trans-spliced	1464
PR487_Michele_20180604_B07.mzML	7448	RPDMKYLGF	Oxidation (M)	46.2	RPDMKYLGF	Oxidation (M)	26.93	1538.43	non-spliced	734
PR487_Michele_20180604_B07.mzML	3950	SPRSPPSSSEL		45.22	SPRSPPSSSEL		33.06	1055.82	trans-spliced	72
PR487_Michele_20180604_B07.mzML	11616	SPRYLFTML	Oxidation (M)	48.23	SPRYLFTML	Oxidation (M)	28.94	2122.33	non-spliced	1572
PR487_Michele_20180604_B07.mzML	12089	KPSPLYGGLVL		36.93	KPSPLYGGLVL		32.7	2191.08	cis-spliced	1662
PR487_Michele_20180604_B07.mzML	6419	HPLHQGLTEL		52.29	HPLHQGLTEL		31.61	1401.27	trans-spliced	532
PR487_Michele_20180604_B07.mzML	8982	APKYGSYNVF		44.94	APKYGSYNVF		32.03	1748.43	cis-spliced	1058
PR487_Michele_20180604_B07.mzML	11794	RVFLGNLNTL		48.83	RVFLGNLNTL		19.42	2148.38	cis-spliced	1602
PR487_Michele_20180604_B07.mzML	4690	RPRPPSLARP		32.17	RPRPPSLARP		34.4	1163.67	cis-spliced	192
PR487_Michele_20180604_B07.mzML	14173	MPNALSALSDL	Oxidation (M)	53.91	MPNALSALSDL	Oxidation (M)	27.04	2494.39	non-spliced	1902
PR487_Michele_20180604_B07.mzML	7208	RPYPQVQML	Oxidation (M)	36.29	RPYPQVQML	Oxidation (M)	28.58	1506.65	non-spliced	696
PR487_Michele_20180604_B07.mzML	9163	RPLAAGDLSTF		57.08	RPLAAGDLSTF		30.22	1773.37	trans-spliced	1114
PR487_Michele_20180604_B07.mzML	12246	APAQGLLRPLL		54.38	APAQGLLRPLL		48.06	2213.83	cis-spliced	1686
PR487_Michele_20180604_B07.mzML	5811	KPKFAESTEL		42.91	KPKFAESTEL		25.58	1319.11	cis-spliced	410
PR487_Michele_20180604_B07.mzML	8398	APGSARRPLLL		32.23	APGSARRPLLL		28.6	1667.35	trans-spliced	940
PR487_Michele_20180604_B07.mzML	11887	SPYLGQMLNL	Oxidation (M)	46.99	SPYLGQMLNL	Oxidation (M)	37.62	2161.75	non-spliced	1626
PR487_Michele_20180604_B07.mzML	14282	APRTVLLLLSA		63.95	APRTVLLLLSA		39.79	2510.45	non-spliced	1912
PR487_Michele_20180604_B07.mzML	3521	QPADVLKTHM	Oxidation (M)	41.51	QPADVLKTHM	Oxidation (M)	28.81	988.517	non-spliced	34
PR487_Michele_20180604_B07.mzML	10419	NPRDLPLMAL	Oxidation (M)	37.89	NPRDLPLMAL	Oxidation (M)	26.44	1949.99	non-spliced	1372
PR487_Michele_20180604_B07.mzML	9437	YPNFAGPHAAL		42.66	YPNFAGPHAAL		44.23	1811.09	trans-spliced	1162
PR487_Michele_20180604_B07.mzML	10820	RPALVQNLTF		46.05	RPALVQNLTF		25.72	2007.26	cis-spliced	1444
PR487_Michele_20180604_B07.mzML	9051	TPMFREYSL	Oxidation (M)	54.81	TPMFREYSL	Oxidation (M)	31.42	1757.64	non-spliced	1088
PR487_Michele_20180604_B07.mzML	7372	TPSLVKSTSQL		46.17	TPSLVKSTSQL		39.77	1528.41	trans-spliced	724
PR487_Michele_20180604_B07.mzML	4339	RPSAGVGGSSSSL		60.9	RPSAGVGGSSSSL		39.72	1112.76	cis-spliced	134
PR487_Michele_20180604_B07.mzML	4498	LPQYKEREV		34.88	LPQYKEREV		22.02	1135.79	trans-spliced	160
PR487_Michele_20180604_B07.mzML	6230	FPRAPSTSDSV		50.62	FPRAPSTSDSV		29.97	1375.72	trans-spliced	502
PR487_Michele_20180604_B07.mzML	7483	RPKSVDFDSL		48.02	RPKSVDFDSL		31.88	1543.12	non-spliced	746
PR487_Michele_20180604_B07.mzML	6252	KPKLMYQEL	Oxidation (M)	36.38	KPKLMYQEL	Oxidation (M)	27.77	1378.87	non-spliced	508
PR487_Michele_20180604_B07.mzML	10366	RPFGLSTENF		54.06	RPFGLSTENF		27.38	1942.43	cis-spliced	1364
PR487_Michele_20180604_B07.mzML	4512	KPSPELKQQL		39.76	KPSPELKQQL		36.9	1137.75	trans-spliced	164
PR487_Michele_20180604_B07.mzML	12939	NPRLNLLDTL		35.09	NPRLNLLDTL		31.19	2314.66	non-spliced	1788
PR487_Michele_20180604_B07.mzML	6285	GPMFSGKSTEL	Oxidation (M)	34.84	GPMFSGKSTEL	Oxidation (M)	38.41	1383.2	non-spliced	514
PR487_Michele_20180604_B07.mzML	7795	VPDSSGPERLL		52.19	VPDSSGPERLL		39.07	1585.44	cis-spliced	808
PR487_Michele_20180604_B07.mzML	3951	SPRTAVAPSAVN		31.26	SPRTAVAPSAVN		26.27	1055.96	cis-spliced	74
PR487_Michele_20180604_B07.mzML	12383	SPDPLRPLEF		30.74	SPDPLRPLEF		24.21	2233.85	trans-spliced	1708
PR487_Michele_20180604_B07.mzML	7589	VPNQKELTEL		37.18	VPNQKELTEL		35.88	1558.2	trans-spliced	764
PR487_Michele_20180604_B07.mzML	5618	SPRPSGPGPSSF		47.61	SPRPSGPGPSSF		41.25	1292.81	cis-spliced	372
PR487_Michele_20180604_B07.mzML	10907	APSGGWNGVGASL		72.32	APSGGWNGVGASL		37.22	2019.75	trans-spliced	1454
PR487_Michele_20180604_B07.mzML	7887	SPLDSAARDEL		47.3	SPLDSAARDEL		35.01	1598.13	cis-spliced	832
PR487_Michele_20180604_B07.mzML	6447	SPQEARNMLL	Oxidation (M)	35.83	SPQEARNMLL	Oxidation (M)	24.14	1405.04	non-spliced	536
PR487_Michele_20180604_B07.mzML	5248	RPEQSVMQAL	Oxidation (M)	56.92	RPEQSVMQAL	Oxidation (M)	30.39	1242.16	non-spliced	290
PR487_Michele_20180604_B07.mzML	9555	SPDPHKGLVLL		45.67	SPDPHKGLVLL		39.56	1827.84	trans-spliced	1190
PR487_Michele_20180604_B07.mzML	6555	VTDSNRSLATL		35.49	VTDSNRSLATL		34.48	1419.72	trans-spliced	558
PR487_Michele_20180604_B07.mzML	8969	YPNLKSVNEL		33.6	YPNLKSVNEL		29.78	1746.56	cis-spliced	1054
PR487_Michele_20180604_B07.mzML	3991	SPSLNREEVM	Oxidation (M)	38.04	SPSLNREEVM	Oxidation (M)	27.66	1061.9	non-spliced	84
PR487_Michele_20180604_B07.mzML	16050	LPFLSSSNLSL		48.47	LPFLSSSNLSL		24.86	2771.77	trans-spliced	1990
PR487_Michele_20180604_B07.mzML	15334	SPFLPGFSQSL		55.41	SPFLPGFSQSL		35.29	2665.01	non-spliced	1966
PR487_Michele_20180604_B07.mzML	9910	LPYNTSLVEM	Oxidation (M)	46.25	LPYNTSLVEM	Oxidation (M)	26.85	1877.9	non-spliced	1270
PR487_Michele_20180604_B07.mzML	5514	LPRDPSQQEL		47.89	LPRDPSQQEL		35.67	1278.86	cis-spliced	348
PR487_Michele_20180604_B07.mzML	3560	LPDATSSHRTV		51.08	LPDATSSHRTV		28.52	995.104	cis-spliced	38
PR487_Michele_20180604_B07.mzML	10412	MPRNGTGVLLL	Oxidation (M)	52.28	MPRNGTGVLLL	Oxidation (M)	21.04	1948.98	non-spliced	1370
PR487_Michele_20180604_B07.mzML	8730	RPPNYSGTLAL		66.11	RPPNYSGTLAL		30.84	1712.84	trans-spliced	1008
PR487_Michele_20180604_B07.mzML	9042	APFGPLKSLDM	Oxidation (M)	57.17	APFGPLKSLDM	Oxidation (M)	43.14	1756.41	non-spliced	1084
PR487_Michele_20180604_B07.mzML	11255	SPYFQRPLAL		42.08	SPYFQRPLAL		38.23	2070.15	non-spliced	1510
PR487_Michele_20180604_B07.mzML	12143	APFDREPFTL		32.94	APFDREPFTL		37	2198.98	cis-spliced	1668
PR487_Michele_20180604_B07.mzML	4002	APMRSLVQEM	2 Oxidation (M)	32.43	APMRSLVQEM	Oxidation (M)	19.26	1063.55	non-spliced	88
PR487_Michele_20180604_B07.mzML	10130	YPFKPPKVAF		36.6	YPFKPPKVAF		42.17	1908.96	trans-spliced	1312
PR487_Michele_20180604_B07.mzML	8053	SPMSADRVVAF	Oxidation (M)	60.83	SPMSADRVVAF	Oxidation (M)	36.31	1620.62	non-spliced	868
PR487_Michele_20180604_B07.mzML	5004	SPKNLGGSHSVL		30.66	SPKNLGGSHSVL		34.45	1208.12	cis-spliced	258
PR487_Michele_20180604_B07.mzML	9653	VPYHGEVPVSL		56.26	VPYHGEVPVSL		37.75	1841.82	trans-spliced	1210
PR487_Michele_20180604_B07.mzML	7815	YPSDSFRQSL		44.18	YPSDSFRQSL		30.91	1588.23	trans-spliced	814
PR487_Michele_20180604_B07.mzML	4856	LPDQDQRSQL		39.35	LPDQDQRSQL		33.83	1187.52	cis-spliced	224
PR487_Michele_20180604_B07.mzML	3942	APASRGLPTTTQ		33.86	APASRGLPTTTQ		31.83	1054.5	cis-spliced	70
PR487_Michele_20180604_B07.mzML	8049	VPRFLMSSTM	2 Oxidation (M)	44.56	VPRFLMSSTM	Oxidation (M)	30.2	1620.06	non-spliced	866
PR487_Michele_20180604_B07.mzML	8602	TPDTGRLLSKL		39.29	TPDTGRLLSKL		27.05	1695.15	non-spliced	984
PR487_Michele_20180604_B07.mzML	5067	TPYGGQFERM	Oxidation (M)	57.1	TPYGGQFERM	Oxidation (M)	41.66	1216.99	non-spliced	268
PR487_Michele_20180604_B07.mzML	8692	LPRPLSPTKL	Phospho (ST)	31.42	LPRPLSPTKL	Phosphorylation (STY)	36.8	1707.78	non-spliced	998
PR487_Michele_20180604_B07.mzML	3047	SPSTNRGPLQM	Oxidation (M)	32.12	SPSTNRGPLQM	Oxidation (M)	23.08	891.035	non-spliced	6
PR487_Michele_20180604_B07.mzML	8320	APDGNGGLYRAL		80.11	APDGNGGLYRAL		41.12	1657.08	trans-spliced	920
PR487_Michele_20180604_B07.mzML	5700	NPRNFSDNQL		50.13	NPRNFSDNQL		31.77	1304.02	trans-spliced	388
PR487_Michele_20180604_B07.mzML	3217	SPASTKTGQAGSL		36.6	SPASTKTGQAGSL		31.72	931.037	trans-spliced	14
PR487_Michele_20180604_B07.mzML	7681	RPYTNKVLTL		33.62	RPYTNKVLTL		33.68	1570.28	cis-spliced	786
PR487_Michele_20180604_B07.mzML	6154	QLLQSLRMGM	2 Oxidation (M)	49.83	QLLQSLRMGM	Oxidation (M)	19.67	1365.07	non-spliced	482
PR487_Michele_20180604_B07.mzML	12617	RPGRFFGVYL		30.38	RPGRFFGVYL		21.19	2267.72	trans-spliced	1754
PR487_Michele_20180604_B07.mzML	10287	APSEYRYTLL		47.63	APSEYRYTLL		36.35	1931.26	cis-spliced	1340
PR487_Michele_20180604_B07.mzML	7631	RPKPSSSPVLF		44.07	RPKPSSSPVLF		28.71	1563.6	cis-spliced	774
PR487_Michele_20180604_B07.mzML	5318	RPQGGQDLLSM	Oxidation (M)	55.98	RPQGGQDLLSM	Oxidation (M)	20.22	1251.81	non-spliced	310
PR487_Michele_20180604_B07.mzML	9080	WPKPAGGYQTL		33.18	WPKPAGGYQTL		28.67	1761.59	non-spliced	1098
PR487_Michele_20180604_B07.mzML	6998	YPNKPPTVRF		40.06	YPNKPPTVRF		28.69	1478.96	trans-spliced	650
PR487_Michele_20180604_B07.mzML	4945	RPDSPTRPTL	Phospho (ST)	36.47	RPDSPTRPTL	Phosphorylation (STY)	30.91	1200.03	non-spliced	242
PR487_Michele_20180604_B07.mzML	6553	APAARFNNSQF		38.48	APAARFNNSQF		37.97	1419.5	non-spliced	556
PR487_Michele_20180604_B07.mzML	10072	YPFKPPKVTF		37.87	YPFKPPKVTF		40.57	1900.67	trans-spliced	1292
PR487_Michele_20180604_B07.mzML	4399	KPRTVATPLNQ		41.41	KPRTVATPLNQ		33.91	1121.36	trans-spliced	144
PR487_Michele_20180604_B07.mzML	14874	APRTVLLLLSAA		56.26	APRTVLLLLSAA		29.45	2597.25	non-spliced	1948
PR487_Michele_20180604_B07.mzML	8447	RPDADLKTYF		44.56	RPDADLKTYF		26.14	1673.84	cis-spliced	958
PR487_Michele_20180604_B07.mzML	5935	LPQKQRELTL		31.9	LPQKQRELTL		25.43	1335.84	non-spliced	438
PR487_Michele_20180604_B07.mzML	5287	RPDDRSQGALL		35.22	RPDDRSQGALL		30.25	1247.49	non-spliced	304
PR487_Michele_20180604_B07.mzML	7212	RPLENTGQTVL		64.44	RPLENTGQTVL		38.18	1507.2	trans-spliced	698
PR487_Michele_20180604_B07.mzML	17580	APFEPLASGLLL		38.21	APFEPLASGLLL		26.28	3004.22	non-spliced	2008
PR487_Michele_20180604_B07.mzML	3966	APRAGSQVVATTA		30.96	APRAGSQVVATTA		26.72	1058.28	trans-spliced	78
PR487_Michele_20180604_B07.mzML	4590	KPTDEKLREL		45.31	KPTDEKLREL		26.57	1149.05	non-spliced	176
PR487_Michele_20180604_B07.mzML	3447	APRQPGLMAQM	2 Oxidation (M)	65.58	APRQPGLMAQM	Oxidation (M)	33.67	976.757	non-spliced	26
PR487_Michele_20180604_B07.mzML	5330	MPSEQLRNQL	Oxidation (M)	43.79	MPSEQLRNQL	Oxidation (M)	41	1253.45	non-spliced	314
PR487_Michele_20180604_B07.mzML	10908	VPDTSRLYVAL		31.49	VPDTSRLYVAL		35.72	2019.89	non-spliced	1456
PR487_Michele_20180604_B07.mzML	6827	YPSDHRLTTF		35.83	YPSDHRLTTF		34.12	1456.1	cis-spliced	614
PR487_Michele_20180604_B07.mzML	7351	RPPFYSKTEL		44.74	RPPFYSKTEL		37.19	1525.79	cis-spliced	718
PR487_Michele_20180604_B07.mzML	11075	YPFKPPKLTF		36.84	YPFKPPKLTF		35.69	2043.88	trans-spliced	1482
PR487_Michele_20180604_B07.mzML	6882	SPHAVDGNTVEL		62.08	SPHAVDGNTVEL		35.18	1463.44	non-spliced	618
PR487_Michele_20180604_B07.mzML	10081	LPYHSEVPVSL		42.18	LPYHSEVPVSL		34.68	1901.99	trans-spliced	1298
PR487_Michele_20180604_B07.mzML	12399	KPQVSSLFTSF		66.35	KPQVSSLFTSF		32.87	2236.2	cis-spliced	1712
PR487_Michele_20180604_B07.mzML	7726	APDKHHLTPLL		31.69	APDKHHLTPLL		35.55	1576.11	non-spliced	794
PR487_Michele_20180604_B07.mzML	9111	SPFASQSRGYF		46.85	SPFASQSRGYF		43.72	1765.94	trans-spliced	1102
PR487_Michele_20180604_B07.mzML	3283	SPMSLPTNTMH	2 Oxidation (M)	60.97	SPMSLPTNTMH	Oxidation (M)	30.91	944.431	non-spliced	20
PR487_Michele_20180604_B07.mzML	8097	SPYLGDGRGAAAL		34.41	SPYLGDGRGAAAL		37.38	1626.73	non-spliced	876
PR487_Michele_20180604_B07.mzML	5841	RPDNTGRGYVL		33.35	RPDNTGRGYVL		35.23	1323.18	trans-spliced	418
PR487_Michele_20180604_B07.mzML	4964	SPGGVYATRSSAV		53.77	SPGGVYATRSSAV		38.73	1202.62	trans-spliced	246
PR487_Michele_20180604_B07.mzML	4442	SPRMPSSGFAAE	Oxidation (M)	37.97	SPRMPSSGFAAE	Oxidation (M)	28.49	1127.74	non-spliced	148
PR487_Michele_20180604_B07.mzML	3866	MPRQPSATRL	Oxidation (M); Phospho (ST)	31.97	MPRQPSATRL	Oxidation (M); Phosphorylation (STY)	24.11	1043.01	non-spliced	62
PR487_Michele_20180604_B07.mzML	10575	VPDDDRSLLNL		32.92	VPDDDRSLLNL		30.02	1972.46	trans-spliced	1404
PR487_Michele_20180604_B07.mzML	6574	APYGGPSGRGQVL		53.1	APYGGPSGRGQVL		45.14	1422.23	cis-spliced	568
PR487_Michele_20180604_B07.mzML	14528	MPNLGFQNLPL	Oxidation (M)	51.63	MPNLGFQNLPL	Oxidation (M)	20.99	2546.53	non-spliced	1924
PR487_Michele_20180604_B07.mzML	5071	FPKPGGSQDKSL		50.08	FPKPGGSQDKSL		37.85	1217.67	trans-spliced	270
PR487_Michele_20180604_B07.mzML	9440	KPNEFASQLNL		38.95	KPNEFASQLNL		26.85	1811.47	trans-spliced	1168
PR487_Michele_20180604_B07.mzML	3645	SLRHSLSMPAM	2 Oxidation (M)	42.03	SLRHSLSMPAM	Oxidation (M)	31.49	1008.55	non-spliced	44
PR487_Michele_20180604_B07.mzML	9481	APRLPSTMLLM	2 Oxidation (M)	39.98	APRLPSTMLLM	Oxidation (M)	26.16	1817.32	non-spliced	1178
PR487_Michele_20180604_B07.mzML	6946	RPLFKDTQGSL		73.06	RPLFKDTQGSL		36.68	1471.86	cis-spliced	634
PR487_Michele_20180604_B07.mzML	12938	KPFNPLLGETF		54.06	KPFNPLLGETF		31.97	2314.52	non-spliced	1786
PR487_Michele_20180604_B07.mzML	9439	MPDGQFKDLSL	Oxidation (M)	43.92	MPDGQFKDLSL	Oxidation (M)	39.28	1811.33	non-spliced	1166
PR487_Michele_20180604_B07.mzML	10690	NPRDPPSWSVL		33.48	NPRDPPSWSVL		23.84	1989.02	cis-spliced	1424
PR487_Michele_20180604_B07.mzML	8261	VPLLRDTDSSVA		32.23	VPLLRDTDSSVA		28.67	1649.28	cis-spliced	906
PR487_Michele_20180604_B07.mzML	4102	KPRPPPPPPPPP		58.47	KPRPPPPPPPPP		41.62	1078.18	trans-spliced	100
PR487_Michele_20180604_B07.mzML	13677	LPYSQLSGLNAL		48.85	LPYSQLSGLNAL		23.05	2422.15	trans-spliced	1868
PR487_Michele_20180604_B07.mzML	9474	SPRAPVSPLKF	Phospho (ST)	36.48	SPRAPVSPLKF	Phosphorylation (STY)	35.46	1816.27	non-spliced	1174
PR487_Michele_20180604_B07.mzML	3965	SPRSESGGLGVSM	Oxidation (M)	77.58	SPRSESGGLGVSM	Oxidation (M)	24.21	1058.14	non-spliced	76
PR487_Michele_20180604_B07.mzML	14652	VPRAAFLSPLLP		32.18	VPRAAFLSPLLP		18.55	2564.64	cis-spliced	1938
PR487_Michele_20180604_B07.mzML	5109	SPRGHLTSLQDA		55.87	SPRGHLTSLQDA		39.83	1223.04	non-spliced	274
PR487_Michele_20180604_B07.mzML	7739	MPDSLRSGEYL	Oxidation (M)	44.15	MPDSLRSGEYL	Oxidation (M)	34.13	1577.94	non-spliced	796
PR487_Michele_20180604_B07.mzML	10501	APDVGRMGLELL	Oxidation (M)	43.47	APDVGRMGLELL	Oxidation (M)	39.51	1961.79	non-spliced	1390
PR487_Michele_20180604_B07.mzML	8787	RPKLNEGVVEF		58.31	RPKLNEGVVEF		30.76	1720.58	cis-spliced	1016
PR487_Michele_20180604_B07.mzML	13300	RPLPAPLGGPLSL		43.36	RPLPAPLGGPLSL		33.09	2367.14	non-spliced	1838
PR487_Michele_20180604_B07.mzML	3222	SPRPGSAATVSAST		42.4	SPRPGSAATVSAST		24.63	932.234	trans-spliced	16
PR487_Michele_20180604_B07.mzML	4872	YPRGLPPQSQM	Oxidation (M)	34.3	YPRGLPPQSQM	Oxidation (M)	28.65	1189.77	non-spliced	226
PR487_Michele_20180604_B07.mzML	7910	SPRTPVSPVKF	Phospho (ST)	35.24	SPRTPVSPVKF	Phosphorylation (STY)	33.08	1601.48	non-spliced	844
PR487_Michele_20180604_B07.mzML	4338	APRLVQKEKLD		31.72	APRLVQKEKLD		37.24	1112.61	cis-spliced	132
PR487_Michele_20180604_B07.mzML	10350	YPMDLGGRNFL	Oxidation (M)	36.08	YPMDLGGRNFL	Oxidation (M)	37.88	1940.25	non-spliced	1356
PR487_Michele_20180604_B07.mzML	11328	RPFGSLSRLYL		35.85	RPFGSLSRLYL		31.41	2080.74	trans-spliced	1530
PR487_Michele_20180604_B07.mzML	9680	SPRTLDSLMQF	Oxidation (M)	40.57	SPRTLDSLMQF	Oxidation (M)	32.01	1845.73	non-spliced	1216
PR487_Michele_20180604_B07.mzML	7584	SDEGSRGSRLPL	Acetyl (N-term)	35.09	SDEGSRGSRLPL	Acetylation (N-term)	31.47	1557.52	non-spliced	762
PR487_Michele_20180604_B07.mzML	4521	VPRPPHQPLQM	Oxidation (M)	32.48	VPRPPHQPLQM	Oxidation (M)	31.86	1139.02	non-spliced	166
PR487_Michele_20180604_B07.mzML	4676	SPRLATTTASAATA		51.89	SPRLATTTASAATA		37.16	1161.69	cis-spliced	190
PR487_Michele_20180604_B07.mzML	4183	SPNQARAQAALQA		46.2	SPNQARAQAALQA		31.52	1089.98	cis-spliced	108
PR487_Michele_20180604_B07.mzML	4006	MPRGSGTGLYSNA	Oxidation (M)	34.87	MPRGSGTGLYSNA	Oxidation (M)	20.72	1064.11	non-spliced	90
PR487_Michele_20180604_B07.mzML	7312	APRPASGPLRPLV		48.43	APRPASGPLRPLV		49.82	1520.35	trans-spliced	708
PR487_Michele_20180604_B07.mzML	3985	HPREPALGPHGPS		34.49	HPREPALGPHGPS		43.55	1061.03	non-spliced	82
PR487_Michele_20180604_B07.mzML	11340	SPFASQSRGYFL		46.5	SPFASQSRGYFL		44.53	2082.39	trans-spliced	1532
PR487_Michele_20180604_B07.mzML	10468	SPPAGLFTSARGSL		31.89	SPPAGLFTSARGSL		33.9	1957.02	trans-spliced	1388
PR487_Michele_20180604_B07.mzML	6132	RPRPGQATSHLF		34.43	RPRPGQATSHLF		28.67	1362.1	cis-spliced	476
PR487_Michele_20180604_B07.mzML	7721	RPLEMLEPRTL	Oxidation (M)	44.39	RPLEMLEPRTL	Oxidation (M)	26.24	1575.5	non-spliced	792
PR487_Michele_20180604_B07.mzML	10465	RPLKPSPPYFGL		42.61	RPLKPSPPYFGL		41.92	1956.59	cis-spliced	1386
PR487_Michele_20180604_B07.mzML	3097	SPRPGSAATVSASTS		42.89	SPRPGSAATVSASTS		29.81	903.953	trans-spliced	10
PR487_Michele_20180604_B07.mzML	9006	APRLPSTMLLMN	2 Oxidation (M)	45.81	APRLPSTMLLMN	Oxidation (M)	32.34	1751.67	non-spliced	1066
PR487_Michele_20180604_B07.mzML	6022	SPYGAPGTPRMNL	Oxidation (M)	41.93	SPYGAPGTPRMNL	Oxidation (M)	24.25	1347.33	non-spliced	460
PR487_Michele_20180604_B07.mzML	5117	SPRLATTTASAATAA		56.21	SPRLATTTASAATAA		37.34	1224.15	cis-spliced	276
PR487_Michele_20180604_B07.mzML	4040	MPRPQAVGSSNYA	Oxidation (M)	36.01	MPRPQAVGSSNYA	Oxidation (M)	29.7	1069.05	non-spliced	94
PR487_Michele_20180604_B07.mzML	16448	VPRAAFLSPLLPL		40.91	VPRAAFLSPLLPL		23.08	2831.47	cis-spliced	1998
PR487_Michele_20180604_B07.mzML	10354	QPRYPVNSVNLL		43.09	QPRYPVNSVNLL		30.75	1940.73	trans-spliced	1360
PR487_Michele_20180604_B07.mzML	4502	NSLEPAKETTTNV		37.26	NSLEPAKETTTNV		34.29	1136.36	trans-spliced	162
PR487_Michele_20180604_B07.mzML	5703	SPSDSYQGKGFVM	Oxidation (M)	72.75	SPSDSYQGKGFVM	Oxidation (M)	46.07	1304.47	non-spliced	390
PR487_Michele_20180604_B07.mzML	6433	APRPFGSVSSPKVT		41.61	APRPFGSVSSPKVT		29	1403.18	trans-spliced	534
PR487_Michele_20180604_B07.mzML	3184	APSAARSLPSASTSK		30.67	APSAARSLPSASTSK		32.66	923.272	trans-spliced	12
PR487_Michele_20180604_B07.mzML	5650	LTLPPNDHVNSNN		41.19	LTLPPNDHVNSNN		23.36	1297.34	non-spliced	380
PR487_Michele_20180604_B07.mzML	2963	SPQARPNNAYTAM	Oxidation (M)	58.56	SPQARPNNAYTAM	Oxidation (M)	23.48	871.03	non-spliced	4
PR487_Michele_20180604_B07.mzML	3279	APRPAAPANNPPPPS		44.22	APRPAAPANNPPPPS		22.26	943.785	cis-spliced	18
PR487_Michele_20180604_B07.mzML	2821	QPRGPPASSPAPAPK		36	QPRGPPASSPAPAPK		29.48	835.501	non-spliced	2
PR487_Michele_20180604_B07.mzML	6556	RPRSPAGQVAAASPL		49	RPRSPAGQVAAASPL		33.2	1419.86	cis-spliced	560
PR487_Michele_20180604_B07.mzML	10920	APYGGPSGRGQVLVF		44.2	APYGGPSGRGQVLVF		46.4	2021.65	cis-spliced	1460
PR487_Michele_20180604_B07.mzML	6703	TPRPTDPLPTSEVN		52.68	TPRPTDPLPTSEVN		34.33	1439.7	non-spliced	596
PR487_Michele_20180604_B07.mzML	4119	KPRPPPPPPPPPEE		44.58	KPRPPPPPPPPPEE		46.99	1080.65	trans-spliced	102
PR487_Michele_20180604_B07.mzML	17525	SRYLLPLSALGTVAG	Acetyl (N-term)	45.6	SRYLLPLSALGTVAG	Acetylation (N-term)	23.13	2995.9	non-spliced	2006
PR487_Michele_20180604_B07.mzML	6209	GPRTPNPYASDNSSL		40.31	GPRTPNPYASDNSSL		22.41	1372.71	cis-spliced	494
PR487_Michele_20180604_B07.mzML	5023	APYRGQLASPSSQSA	Phospho (ST)	50.36	APYRGQLASPSSQSA	Phosphorylation (STY)	30.9	1210.87	non-spliced	262
PR487_Michele_20180604_B07.mzML	6682	NPRAPTDDDKNLYL		33.22	NPRAPTDDDKNLYL		36.96	1436.94	cis-spliced	590
PR487_Michele_20180604_B07.mzML	3780	LADHANSPNKKFYQ		47.91	LADHANSPNKKFYQ		42.01	1030.16	non-spliced	54
PR487_Michele_20180604_B07.mzML	3911	RPYENFQNTEGKGTA		73.11	RPYENFQNTEGKGTA		39.49	1049.59	trans-spliced	66
PR487_Michele_20180604_B07.mzML	5249	VLYHYVAVNNPKKQE		50.18	VLYHYVAVNNPKKQE		49.56	1242.3	trans-spliced	292
PR487_Michele_20180611_B07_rep1.mzML	8026	PAGGAVAV		53	PAGGAVAV		23.41	1614.99	cis-spliced	2340
PR487_Michele_20180611_B07_rep1.mzML	13467	SPAALAGL		54.72	SPAALAGL		19.52	2419.31	trans-spliced	2700
PR487_Michele_20180611_B07_rep1.mzML	11292	SPGGLTSL		51.83	SPGGLTSL		21.22	2096.02	trans-spliced	2574
PR487_Michele_20180611_B07_rep1.mzML	6665	GPAAAASSL		47.33	GPAAAASSL		28.45	1416.71	cis-spliced	2238
PR487_Michele_20180611_B07_rep1.mzML	8062	APVGGSPGL		47.71	APVGGSPGL		30.08	1620.25	trans-spliced	2344
PR487_Michele_20180611_B07_rep1.mzML	8314	GPGTVGTGL		37.48	GPGTVGTGL		23.12	1656.89	trans-spliced	2368
PR487_Michele_20180611_B07_rep1.mzML	6651	VRLPGGPA		36.31	VRLPGGPA		20.34	1414.65	trans-spliced	2236
PR487_Michele_20180611_B07_rep1.mzML	11734	SPAPPLSV		50.76	SPAPPLSV		22.55	2161.56	non-spliced	2614
PR487_Michele_20180611_B07_rep1.mzML	8975	APASAVSGL		62.94	APASAVSGL		36.69	1753.14	cis-spliced	2412
PR487_Michele_20180611_B07_rep1.mzML	5170	PGLPTARA		36.34	PGLPTARA		25.48	1196.89	cis-spliced	2106
PR487_Michele_20180611_B07_rep1.mzML	6607	VPAGMGAGL	Oxidation (M)	46.55	VPAGMGAGL	Oxidation (M)	28.63	1408.17	non-spliced	2230
PR487_Michele_20180611_B07_rep1.mzML	14124	VPAPTPVL		44.33	VPAPTPVL		25.6	2517.38	cis-spliced	2740
PR487_Michele_20180611_B07_rep1.mzML	13818	PKLGPLGL		37.27	PKLGPLGL		20.12	2471.53	trans-spliced	2730
PR487_Michele_20180611_B07_rep1.mzML	10467	APVASPAAL		48.84	APVASPAAL		25.48	1973.34	cis-spliced	2522
PR487_Michele_20180611_B07_rep1.mzML	14805	APTGGFTF		38.86	APTGGFTF		26.65	2622.21	non-spliced	2756
PR487_Michele_20180611_B07_rep1.mzML	10362	PEAGKALL		50.05	PEAGKALL		21.56	1957.99	trans-spliced	2512
PR487_Michele_20180611_B07_rep1.mzML	11502	APGGPAGYL		30.67	APGGPAGYL		28.75	2127.11	cis-spliced	2598
PR487_Michele_20180611_B07_rep1.mzML	9277	SPAGVSATL		52.65	SPAGVSATL		25.88	1797.3	trans-spliced	2432
PR487_Michele_20180611_B07_rep1.mzML	7644	TLVGKSSL		44.71	TLVGKSSL		30.11	1559.37	cis-spliced	2312
PR487_Michele_20180611_B07_rep1.mzML	9601	APSYGAAGL		51.96	APSYGAAGL		24.96	1845.2	non-spliced	2472
PR487_Michele_20180611_B07_rep1.mzML	13185	APTPLQAL		43.02	APTPLQAL		26.9	2376.99	cis-spliced	2688
PR487_Michele_20180611_B07_rep1.mzML	8763	VPAPTSQL		34.55	VPAPTSQL		36.14	1722.12	cis-spliced	2396
PR487_Michele_20180611_B07_rep1.mzML	9128	TPAQSPVL		43.45	TPAQSPVL		23.68	1775.56	cis-spliced	2426
PR487_Michele_20180611_B07_rep1.mzML	8630	VPVGGGESL		49.63	VPVGGGESL		34.06	1702.75	cis-spliced	2384
PR487_Michele_20180611_B07_rep1.mzML	4635	APTYGHGL		30.51	APTYGHGL		29.05	1117.3	trans-spliced	2074
PR487_Michele_20180611_B07_rep1.mzML	7147	SPSNGVGSL		49.53	SPSNGVGSL		24.85	1487.02	non-spliced	2258
PR487_Michele_20180611_B07_rep1.mzML	6233	SAAMPGASL	Oxidation (M)	52.16	SAAMPGASL	Oxidation (M)	24.86	1353.5	non-spliced	2190
PR487_Michele_20180611_B07_rep1.mzML	12824	LPSAQPVL		41.6	LPSAQPVL		23.99	2323.08	non-spliced	2668
PR487_Michele_20180611_B07_rep1.mzML	11126	LPAAPASSL		48.17	LPAAPASSL		28.48	2070.92	cis-spliced	2562
PR487_Michele_20180611_B07_rep1.mzML	5340	APQPQSSL		35.37	APQPQSSL		26.14	1221.96	trans-spliced	2124
PR487_Michele_20180611_B07_rep1.mzML	7552	VPVDTGVAA		40.31	VPVDTGVAA		27.38	1545.88	trans-spliced	2306
PR487_Michele_20180611_B07_rep1.mzML	10589	TPASGPLSV		46.78	TPASGPLSV		27.78	1991.26	trans-spliced	2526
PR487_Michele_20180611_B07_rep1.mzML	11925	SPGLGSTPL		36.67	SPGLGSTPL		24.39	2189.9	non-spliced	2622
PR487_Michele_20180611_B07_rep1.mzML	8293	SPSPSGSVL		44.56	SPSPSGSVL		22.01	1653.84	cis-spliced	2364
PR487_Michele_20180611_B07_rep1.mzML	10456	PAPAPPAPL		49.46	PAPAPPAPL		18.9	1971.71	non-spliced	2516
PR487_Michele_20180611_B07_rep1.mzML	13243	APGNPVLAV		39.66	APGNPVLAV		27.31	2385.78	trans-spliced	2692
PR487_Michele_20180611_B07_rep1.mzML	10130	PPVSPGTAL		38.97	PPVSPGTAL		22.36	1923.84	non-spliced	2496
PR487_Michele_20180611_B07_rep1.mzML	13822	APSPPLSGL		40.67	APSPPLSGL		21.65	2472.17	trans-spliced	2732
PR487_Michele_20180611_B07_rep1.mzML	6161	APAQNPEL		45.73	APAQNPEL		29.01	1342.99	cis-spliced	2178
PR487_Michele_20180611_B07_rep1.mzML	19734	APGLALSVL		49.64	APGLALSVL		19.37	3415.03	trans-spliced	2816
PR487_Michele_20180611_B07_rep1.mzML	17675	LPAGGVLTL		43.56	LPAGGVLTL		26.75	3077.62	cis-spliced	2800
PR487_Michele_20180611_B07_rep1.mzML	13526	SPQGAGLVL		47.9	SPQGAGLVL		22.57	2428.15	trans-spliced	2706
PR487_Michele_20180611_B07_rep1.mzML	7390	KPVGVAASL		39.14	KPVGVAASL		19.22	1522.37	trans-spliced	2284
PR487_Michele_20180611_B07_rep1.mzML	5178	LPTGAGKSL		37.28	LPTGAGKSL		31.69	1197.96	cis-spliced	2108
PR487_Michele_20180611_B07_rep1.mzML	13762	SPGLSGVDL		50.49	SPGLSGVDL		30.06	2463.12	cis-spliced	2728
PR487_Michele_20180611_B07_rep1.mzML	6594	LPAAGVGDM	Oxidation (M)	47.6	LPAAGVGDM	Oxidation (M)	29.52	1406.25	non-spliced	2228
PR487_Michele_20180611_B07_rep1.mzML	8312	TPADSGSVL		49.03	TPADSGSVL		26.82	1656.61	non-spliced	2366
PR487_Michele_20180611_B07_rep1.mzML	12566	SPSASALTL		50.86	SPSASALTL		23.7	2284.42	trans-spliced	2652
PR487_Michele_20180611_B07_rep1.mzML	5304	SPSSLRSL		41.19	SPSSLRSL		21.56	1216.69	trans-spliced	2120
PR487_Michele_20180611_B07_rep1.mzML	5137	SPGVMGTSV	Oxidation (M)	55.99	SPGVMGTSV	Oxidation (M)	31.38	1192.05	non-spliced	2102
PR487_Michele_20180611_B07_rep1.mzML	12887	APAPTPLLA		37.22	APAPTPLLA		30.42	2332.4	cis-spliced	2672
PR487_Michele_20180611_B07_rep1.mzML	6355	APAPPSSGLG		46.72	APAPPSSGLG		41.14	1371.43	non-spliced	2210
PR487_Michele_20180611_B07_rep1.mzML	9334	TPTPAGPTL		46.9	TPTPAGPTL		33.63	1805.69	trans-spliced	2438
PR487_Michele_20180611_B07_rep1.mzML	13491	SPEPLQAL		38.18	SPEPLQAL		23.14	2422.91	trans-spliced	2702
PR487_Michele_20180611_B07_rep1.mzML	5526	QPAAGQATL		39.01	QPAAGQATL		32.25	1249.2	cis-spliced	2138
PR487_Michele_20180611_B07_rep1.mzML	16559	APSASVVLL		49.18	APSASVVLL		21.12	2899.11	non-spliced	2790
PR487_Michele_20180611_B07_rep1.mzML	12194	APSVLGSNL		39.75	APSVLGSNL		23.44	2229.58	trans-spliced	2636
PR487_Michele_20180611_B07_rep1.mzML	7443	PENKGLSL		56.22	PENKGLSL		24.81	1530.1	trans-spliced	2298
PR487_Michele_20180611_B07_rep1.mzML	12713	SPVVVASSL		50.07	SPVVVASSL		24.2	2306.62	trans-spliced	2658
PR487_Michele_20180611_B07_rep1.mzML	7274	LAAVPATAM	Oxidation (M)	36.63	LAAVPATAM	Oxidation (M)	25.72	1505.44	non-spliced	2268
PR487_Michele_20180611_B07_rep1.mzML	10308	APPGSSTVF		37.8	APPGSSTVF		31.44	1950.02	non-spliced	2506
PR487_Michele_20180611_B07_rep1.mzML	11425	SPSSASLTL		60.53	SPSSASLTL		20.45	2115.72	cis-spliced	2582
PR487_Michele_20180611_B07_rep1.mzML	15818	LPAAPVPSL		31.12	LPAAPVPSL		23.44	2782.94	trans-spliced	2776
PR487_Michele_20180611_B07_rep1.mzML	12426	SPFGSLTSA		32.88	SPFGSLTSA		25.57	2263.57	non-spliced	2644
PR487_Michele_20180611_B07_rep1.mzML	9885	NPADLPKL		44.78	NPADLPKL		23.9	1887.06	cis-spliced	2482
PR487_Michele_20180611_B07_rep1.mzML	9316	APTDPPTGL		54.24	APTDPPTGL		26.94	1803.05	cis-spliced	2436
PR487_Michele_20180611_B07_rep1.mzML	16668	GPAGLGGLGGL		37.12	GPAGLGGLGGL		21.67	2916.18	non-spliced	2792
PR487_Michele_20180611_B07_rep1.mzML	8184	PHLVGPHL		60.2	PHLVGPHL		27.05	1638	non-spliced	2354
PR487_Michele_20180611_B07_rep1.mzML	6111	LARPASAAL		53.32	LARPASAAL		23.59	1335.74	trans-spliced	2170
PR487_Michele_20180611_B07_rep1.mzML	5893	APNLKSQL		32.97	APNLKSQL		28.55	1303.9	cis-spliced	2150
PR487_Michele_20180611_B07_rep1.mzML	11917	PAEPKLAF		32.88	PAEPKLAF		29.32	2188.69	non-spliced	2618
PR487_Michele_20180611_B07_rep1.mzML	17774	GPAALALML	Oxidation (M)	38.13	GPAALALML	Oxidation (M)	25.98	3093.05	non-spliced	2806
PR487_Michele_20180611_B07_rep1.mzML	22692	APAAGLFLL		41.78	APAAGLFLL		30.28	3936.69	cis-spliced	2822
PR487_Michele_20180611_B07_rep1.mzML	7953	GPSNVGTEL		42.18	GPSNVGTEL		26.17	1604.38	non-spliced	2334
PR487_Michele_20180611_B07_rep1.mzML	16452	SPGGNLLAF		40.37	SPGGNLLAF		20.54	2882.08	cis-spliced	2786
PR487_Michele_20180611_B07_rep1.mzML	13598	PFGKVTNL		43.11	PFGKVTNL		25.14	2438.84	trans-spliced	2714
PR487_Michele_20180611_B07_rep1.mzML	15556	APPAAPLAGL		55.66	APPAAPLAGL		23.19	2740.34	trans-spliced	2772
PR487_Michele_20180611_B07_rep1.mzML	7813	SPTSSVSTL		38.72	SPTSSVSTL		27.34	1583.96	trans-spliced	2318
PR487_Michele_20180611_B07_rep1.mzML	11173	PLDSLHSL		33.23	PLDSLHSL		28.27	2078.04	cis-spliced	2568
PR487_Michele_20180611_B07_rep1.mzML	11562	GPLGPSSPGL		36.7	GPLGPSSPGL		29.32	2136.02	trans-spliced	2602
PR487_Michele_20180611_B07_rep1.mzML	4516	SPGSPRPAL		52.95	SPGSPRPAL		28.02	1099.35	cis-spliced	2066
PR487_Michele_20180611_B07_rep1.mzML	15959	SPANLPAVL		42.4	SPANLPAVL		24.99	2804.4	trans-spliced	2778
PR487_Michele_20180611_B07_rep1.mzML	17105	VPAVPTVGF		34.97	VPAVPTVGF		34.81	2985.64	trans-spliced	2794
PR487_Michele_20180611_B07_rep1.mzML	10016	APALMGNVV	Oxidation (M)	35.46	APALMGNVV	Oxidation (M)	28.64	1906.81	non-spliced	2486
PR487_Michele_20180611_B07_rep1.mzML	13753	SPVLFQEA		45.49	SPVLFQEA		23.43	2461.77	cis-spliced	2726
PR487_Michele_20180611_B07_rep1.mzML	13353	APGGGAFTTL		51.36	APGGGAFTTL		30.35	2402.31	non-spliced	2694
PR487_Michele_20180611_B07_rep1.mzML	13107	APADGFSDL		50.83	APADGFSDL		24.78	2365.23	cis-spliced	2686
PR487_Michele_20180611_B07_rep1.mzML	15384	VPAVTTPVL		35.62	VPAVTTPVL		26.78	2713.47	cis-spliced	2766
PR487_Michele_20180611_B07_rep1.mzML	16250	TPAGVQVLL		43.49	TPAGVQVLL		22.12	2849.96	trans-spliced	2784
PR487_Michele_20180611_B07_rep1.mzML	10348	SPAYGGAEF		32.02	SPAYGGAEF		22.35	1955.93	trans-spliced	2510
PR487_Michele_20180611_B07_rep1.mzML	13057	LPGLPAPSM	Oxidation (M)	51.13	LPGLPAPSM	Oxidation (M)	31.25	2357.54	non-spliced	2682
PR487_Michele_20180611_B07_rep1.mzML	11029	SPGNLGKLL		34.95	SPGNLGKLL		30.43	2056.62	cis-spliced	2560
PR487_Michele_20180611_B07_rep1.mzML	12759	VPSANLEGL		45.53	VPSANLEGL		26.36	2313.47	trans-spliced	2660
PR487_Michele_20180611_B07_rep1.mzML	3062	PKRPPSAF		38.53	PKRPPSAF		26.67	874.576	non-spliced	2012
PR487_Michele_20180611_B07_rep1.mzML	10817	SPNAANTLL		37.83	SPNAANTLL		19.81	2025	non-spliced	2542
PR487_Michele_20180611_B07_rep1.mzML	11434	GPSGLETEL		40.52	GPSGLETEL		23.44	2117.08	trans-spliced	2586
PR487_Michele_20180611_B07_rep1.mzML	6342	APLGGRQGF		35.66	APLGGRQGF		28.12	1369.51	non-spliced	2208
PR487_Michele_20180611_B07_rep1.mzML	5194	GPMKLQTL	Oxidation (M)	37.83	GPMKLQTL	Oxidation (M)	28.5	1200.44	non-spliced	2110
PR487_Michele_20180611_B07_rep1.mzML	11026	RPGLGQYL		41.07	RPGLGQYL		21.75	2056.2	non-spliced	2558
PR487_Michele_20180611_B07_rep1.mzML	6766	SLKTPGTSL		48.7	SLKTPGTSL		28.71	1431.5	non-spliced	2246
PR487_Michele_20180611_B07_rep1.mzML	14206	GPSPTFGEL		35.77	GPSPTFGEL		34.72	2529.63	cis-spliced	2742
PR487_Michele_20180611_B07_rep1.mzML	9589	PKADSGAFL		43.33	PKADSGAFL		25.26	1843.4	cis-spliced	2470
PR487_Michele_20180611_B07_rep1.mzML	8516	RPQTGLSF		39.09	RPQTGLSF		21.1	1686.41	cis-spliced	2382
PR487_Michele_20180611_B07_rep1.mzML	11451	TPLTPSSGF		58.72	TPLTPSSGF		31.01	2119.56	trans-spliced	2588
PR487_Michele_20180611_B07_rep1.mzML	10857	SPSTSTLTL		39.18	SPSTSTLTL		24.72	2030.96	trans-spliced	2544
PR487_Michele_20180611_B07_rep1.mzML	13724	PNELLHAL		35.94	PNELLHAL		24.01	2457.5	trans-spliced	2722
PR487_Michele_20180611_B07_rep1.mzML	8663	RPALLHSL		33.08	RPALLHSL		23.32	1707.58	non-spliced	2388
PR487_Michele_20180611_B07_rep1.mzML	13529	FPVLGGSSM	Oxidation (M)	47.17	FPVLGGSSM	Oxidation (M)	38.54	2428.57	non-spliced	2708
PR487_Michele_20180611_B07_rep1.mzML	11252	GPPVPPMSL	Oxidation (M)	39.82	GPPVPPMSL	Oxidation (M)	35.46	2090.07	non-spliced	2572
PR487_Michele_20180611_B07_rep1.mzML	11976	VPLAQAQAL		47.11	VPLAQAQAL		27.92	2197.5	trans-spliced	2624
PR487_Michele_20180611_B07_rep1.mzML	7668	APASFGKSF		57.15	APASFGKSF		33.58	1562.87	non-spliced	2314
PR487_Michele_20180611_B07_rep1.mzML	17320	SPLGLGPASL		36.35	SPLGLGPASL		19.98	3021.55	non-spliced	2796
PR487_Michele_20180611_B07_rep1.mzML	8483	RPAGLSPTL		53.56	RPAGLSPTL		24.95	1681.74	trans-spliced	2378
PR487_Michele_20180611_B07_rep1.mzML	11620	VPGADLKVL		42.48	VPGADLKVL		27.79	2144.55	cis-spliced	2604
PR487_Michele_20180611_B07_rep1.mzML	8834	KPVSLGQAL		67.34	KPVSLGQAL		25.79	1732.48	non-spliced	2400
PR487_Michele_20180611_B07_rep1.mzML	12870	APGPRVLGF		50.94	APGPRVLGF		34.19	2329.9	trans-spliced	2670
PR487_Michele_20180611_B07_rep1.mzML	8776	SPALTLSKV		55.85	SPALTLSKV		35.73	1724.04	non-spliced	2398
PR487_Michele_20180611_B07_rep1.mzML	6533	NARGLGSEL		50.63	NARGLGSEL		24.04	1397.35	non-spliced	2222
PR487_Michele_20180611_B07_rep1.mzML	18350	GPNGALFEL		36.69	GPNGALFEL		19.15	3187.17	trans-spliced	2810
PR487_Michele_20180611_B07_rep1.mzML	6273	APRPFGSVS		33.85	APRPFGSVS		24.85	1359.27	trans-spliced	2196
PR487_Michele_20180611_B07_rep1.mzML	7384	SSRLPGTSL		50.34	SSRLPGTSL		29.28	1521.52	trans-spliced	2280
PR487_Michele_20180611_B07_rep1.mzML	8191	APSLKNAAF		49.97	APSLKNAAF		35.35	1638.98	non-spliced	2356
PR487_Michele_20180611_B07_rep1.mzML	15349	TPAGNFVTL		48.09	TPAGNFVTL		24.28	2707.86	non-spliced	2764
PR487_Michele_20180611_B07_rep1.mzML	6857	YPKGLGSTV		40.22	YPKGLGSTV		36.53	1444.81	cis-spliced	2248
PR487_Michele_20180611_B07_rep1.mzML	7876	KPGPPQLSV		38.44	KPGPPQLSV		22.47	1593.18	trans-spliced	2326
PR487_Michele_20180611_B07_rep1.mzML	6365	PAPLHNQF		41.41	PAPLHNQF		37.94	1372.94	cis-spliced	2212
PR487_Michele_20180611_B07_rep1.mzML	11657	SPYLGQML	Oxidation (M)	46.41	SPYLGQML	Oxidation (M)	32.98	2150.03	non-spliced	2606
PR487_Michele_20180611_B07_rep1.mzML	8912	SPSGGSTVSF		33.17	SPSGGSTVSF		26.37	1743.83	cis-spliced	2408
PR487_Michele_20180611_B07_rep1.mzML	6890	RPPASVGEL		45.98	RPPASVGEL		28.47	1449.64	trans-spliced	2254
PR487_Michele_20180611_B07_rep1.mzML	19854	FPAAPLPTL		32.25	FPAAPLPTL		27.03	3436.43	trans-spliced	2818
PR487_Michele_20180611_B07_rep1.mzML	7640	RPDSGVPSL		45.33	RPDSGVPSL		22.89	1558.8	cis-spliced	2310
PR487_Michele_20180611_B07_rep1.mzML	10391	SPGLRDVAL		36.11	SPGLRDVAL		29.27	1962.25	non-spliced	2514
PR487_Michele_20180611_B07_rep1.mzML	6471	VPVAKTAEL		33.9	VPVAKTAEL		32.84	1388.37	trans-spliced	2214
PR487_Michele_20180611_B07_rep1.mzML	13458	YPAAVPQAL		31.56	YPAAVPQAL		25.15	2418.04	non-spliced	2698
PR487_Michele_20180611_B07_rep1.mzML	11373	FPEVKPTL		31.5	FPEVKPTL		24.16	2107.95	cis-spliced	2576
PR487_Michele_20180611_B07_rep1.mzML	12783	VPVSGMLTL	Oxidation (M)	49.04	VPVSGMLTL	Oxidation (M)	31.92	2317.03	non-spliced	2664
PR487_Michele_20180611_B07_rep1.mzML	6624	AAMKALQAL	Oxidation (M)	36.74	AAMKALQAL	Oxidation (M)	24.72	1410.66	non-spliced	2234
PR487_Michele_20180611_B07_rep1.mzML	9443	SPTTSSQLL		40.64	SPTTSSQLL		27.52	1821.78	cis-spliced	2452
PR487_Michele_20180611_B07_rep1.mzML	13445	VPAATFQSL		40.51	VPAATFQSL		31.38	2416.09	non-spliced	2696
PR487_Michele_20180611_B07_rep1.mzML	10064	PEEHPVLL		40.51	PEEHPVLL		34.56	1914.01	trans-spliced	2490
PR487_Michele_20180611_B07_rep1.mzML	11409	APGLLKTSF		42.78	APGLLKTSF		41.15	2113.24	non-spliced	2578
PR487_Michele_20180611_B07_rep1.mzML	15431	APESATVLF		47.28	APESATVLF		23	2720.58	non-spliced	2768
PR487_Michele_20180611_B07_rep1.mzML	7278	RPPPLGAEV		51.41	RPPPLGAEV		35.46	1505.95	cis-spliced	2270
PR487_Michele_20180611_B07_rep1.mzML	12642	VPAPAVRLL		34.27	VPAPAVRLL		25.16	2295.94	non-spliced	2654
PR487_Michele_20180611_B07_rep1.mzML	3150	SPRVPNSSV		35.73	SPRVPNSSV		21.63	889.168	cis-spliced	2014
PR487_Michele_20180611_B07_rep1.mzML	7975	KPTHFTVL		34.21	KPTHFTVL		21.27	1607.61	non-spliced	2338
PR487_Michele_20180611_B07_rep1.mzML	5688	EPGEGRLSV		36.69	EPGEGRLSV		19.79	1273.03	cis-spliced	2144
PR487_Michele_20180611_B07_rep1.mzML	7422	MPLPGTKAL	Oxidation (M)	54.34	MPLPGTKAL	Oxidation (M)	28.76	1527.06	non-spliced	2292
PR487_Michele_20180611_B07_rep1.mzML	6124	SPDTSSPGSL		34.87	SPDTSSPGSL		28.4	1337.6	trans-spliced	2172
PR487_Michele_20180611_B07_rep1.mzML	8966	FSRAPVSAL		33.21	FSRAPVSAL		18.47	1751.8	non-spliced	2410
PR487_Michele_20180611_B07_rep1.mzML	6039	RPAPPPEAL		45.64	RPAPPPEAL		24.17	1325.23	non-spliced	2160
PR487_Michele_20180611_B07_rep1.mzML	13837	SPLSGGNVAF		41.37	SPLSGGNVAF		31.28	2474.39	trans-spliced	2734
PR487_Michele_20180611_B07_rep1.mzML	10466	SPTFVREL		30.33	SPTFVREL		25.03	1973.2	cis-spliced	2520
PR487_Michele_20180611_B07_rep1.mzML	8758	EPLRPGPAL		47.29	EPLRPGPAL		29.61	1721.41	non-spliced	2394
PR487_Michele_20180611_B07_rep1.mzML	8685	HPKSVLVGL		43.88	HPKSVLVGL		20.41	1710.78	non-spliced	2390
PR487_Michele_20180611_B07_rep1.mzML	11922	RPMAFVTL	Oxidation (M)	46.46	RPMAFVTL	Oxidation (M)	20.46	2189.46	non-spliced	2620
PR487_Michele_20180611_B07_rep1.mzML	10315	LPSVPSTHL		33.66	LPSVPSTHL		21.8	1951.09	non-spliced	2508
PR487_Michele_20180611_B07_rep1.mzML	4687	APAPAPARSL		38.4	APAPAPARSL		22.16	1125.12	non-spliced	2078
PR487_Michele_20180611_B07_rep1.mzML	8841	APDQPLKAL		30.28	APDQPLKAL		29.95	1733.49	cis-spliced	2404
PR487_Michele_20180611_B07_rep1.mzML	4548	APEERPAAL		37.29	APEERPAAL		31.1	1104.2	trans-spliced	2068
PR487_Michele_20180611_B07_rep1.mzML	4908	TPAPPGPATM	Oxidation (M)	31.9	TPAPPGPATM	Oxidation (M)	29.03	1158.34	non-spliced	2084
PR487_Michele_20180611_B07_rep1.mzML	10919	LPAKPPVSF		58.96	LPAKPPVSF		28	2040.4	non-spliced	2552
PR487_Michele_20180611_B07_rep1.mzML	9541	LPSKVPTTL		46.85	LPSKVPTTL		26.35	1836.15	cis-spliced	2464
PR487_Michele_20180611_B07_rep1.mzML	13735	LPDLKVGTL		31.83	LPDLKVGTL		23.37	2459.13	cis-spliced	2724
PR487_Michele_20180611_B07_rep1.mzML	6324	KPSTKALVL		51.46	KPSTKALVL		22.24	1366.88	trans-spliced	2202
PR487_Michele_20180611_B07_rep1.mzML	8840	SPSSLTPRL		44.48	SPSSLTPRL		22.38	1733.35	cis-spliced	2402
PR487_Michele_20180611_B07_rep1.mzML	10098	GPARPSLDF		33.61	GPARPSLDF		33.3	1919.04	cis-spliced	2494
PR487_Michele_20180611_B07_rep1.mzML	8291	RPVPPPPSL		46.23	RPVPPPPSL		37.88	1653.55	trans-spliced	2362
PR487_Michele_20180611_B07_rep1.mzML	18581	MPADLATLL	Oxidation (M)	39.85	MPADLATLL	Oxidation (M)	24.45	3223.58	non-spliced	2812
PR487_Michele_20180611_B07_rep1.mzML	6149	SPSSRSLDL		35.69	SPSSRSLDL		26.66	1341.31	cis-spliced	2174
PR487_Michele_20180611_B07_rep1.mzML	9095	RPQVFSEV		50.17	RPQVFSEV		27.73	1770.72	cis-spliced	2422
PR487_Michele_20180611_B07_rep1.mzML	12504	QPDLLHQL		38.39	QPDLLHQL		22.59	2275.16	trans-spliced	2648
PR487_Michele_20180611_B07_rep1.mzML	7843	VTRPTGVSF		42.69	VTRPTGVSF		24.97	1588.36	trans-spliced	2322
PR487_Michele_20180611_B07_rep1.mzML	6223	GSLREAGGAF		33.25	GSLREAGGAF		25.97	1352.08	non-spliced	2184
PR487_Michele_20180611_B07_rep1.mzML	6095	SPVSGYNKL		44.2	SPVSGYNKL		34.83	1333.41	cis-spliced	2168
PR487_Michele_20180611_B07_rep1.mzML	10210	NPNLSGHLL		51.33	NPNLSGHLL		37.36	1935.64	cis-spliced	2498
PR487_Michele_20180611_B07_rep1.mzML	12913	SPQSTVTVF		34.41	SPQSTVTVF		26.29	2336.24	non-spliced	2674
PR487_Michele_20180611_B07_rep1.mzML	3467	RPQPTPTAV		35.89	RPQPTPTAV		21.83	939.645	trans-spliced	2028
PR487_Michele_20180611_B07_rep1.mzML	9664	LPHGLGGLGM	Oxidation (M)	32.24	LPHGLGGLGM	Oxidation (M)	29.31	1854.52	non-spliced	2476
PR487_Michele_20180611_B07_rep1.mzML	13091	TPFKGGTLF		31.53	TPFKGGTLF		25.75	2362.81	trans-spliced	2684
PR487_Michele_20180611_B07_rep1.mzML	9535	GPLKSVQEL		40.05	GPLKSVQEL		30.59	1835.3	trans-spliced	2462
PR487_Michele_20180611_B07_rep1.mzML	8484	SPSDRPLSL		50.83	SPSDRPLSL		28.19	1681.9	non-spliced	2380
PR487_Michele_20180611_B07_rep1.mzML	9740	RAQGPLAML	Oxidation (M)	34.48	RAQGPLAML	Oxidation (M)	22.69	1865.72	non-spliced	2478
PR487_Michele_20180611_B07_rep1.mzML	6492	SPTSRLNSL		48.61	SPTSRLNSL		27.4	1391.41	trans-spliced	2218
PR487_Michele_20180611_B07_rep1.mzML	12080	KPYSPLASL		54	KPYSPLASL		24.35	2213.02	non-spliced	2630
PR487_Michele_20180611_B07_rep1.mzML	9126	SPVYVGRVV		46.43	SPVYVGRVV		31.11	1775.27	non-spliced	2424
PR487_Michele_20180611_B07_rep1.mzML	8396	YPTSSSTSF		38.11	YPTSSSTSF		34.21	1668.87	cis-spliced	2374
PR487_Michele_20180611_B07_rep1.mzML	9522	APSYLARSL		30.48	APSYLARSL		29.12	1833.38	cis-spliced	2460
PR487_Michele_20180611_B07_rep1.mzML	9300	TPLNKPPVL		42.7	TPLNKPPVL		32.74	1800.58	non-spliced	2434
PR487_Michele_20180611_B07_rep1.mzML	8223	VPQVGPDRL		40.7	VPQVGPDRL		26.9	1643.66	trans-spliced	2360
PR487_Michele_20180611_B07_rep1.mzML	6257	VPEEARPAL		34.26	VPEEARPAL		27.38	1357.05	non-spliced	2192
PR487_Michele_20180611_B07_rep1.mzML	11509	GPLPRTVEL		31.68	GPLPRTVEL		25.41	2128.19	non-spliced	2600
PR487_Michele_20180611_B07_rep1.mzML	3680	PLSDHEATL		48.3	PLSDHEATL		25.84	972.196	cis-spliced	2032
PR487_Michele_20180611_B07_rep1.mzML	10625	APLTDPQQL		35.44	APLTDPQQL		25.75	1996.52	cis-spliced	2528
PR487_Michele_20180611_B07_rep1.mzML	10789	RVNPALAEL		46.38	RVNPALAEL		29.21	2020.87	trans-spliced	2540
PR487_Michele_20180611_B07_rep1.mzML	21708	FPVPGSGLVL		30.97	FPVPGSGLVL		29.06	3756.01	cis-spliced	2820
PR487_Michele_20180611_B07_rep1.mzML	4856	NPSANYHAL		32.31	NPSANYHAL		29.2	1150.68	trans-spliced	2080
PR487_Michele_20180611_B07_rep1.mzML	9411	NPAFRPDGL		38.67	NPAFRPDGL		32.64	1817.07	trans-spliced	2446
PR487_Michele_20180611_B07_rep1.mzML	6225	TLRDPGSQL		51.67	TLRDPGSQL		30.77	1352.37	trans-spliced	2186
PR487_Michele_20180611_B07_rep1.mzML	12513	KPAAPSFGVL		32.82	KPAAPSFGVL		24.2	2276.44	cis-spliced	2650
PR487_Michele_20180611_B07_rep1.mzML	7860	KPFNSPANL		49.53	KPFNSPANL		25.42	1590.83	cis-spliced	2324
PR487_Michele_20180611_B07_rep1.mzML	11025	SPSFPRPSL		35.82	SPSFPRPSL		21.36	2056.06	trans-spliced	2556
PR487_Michele_20180611_B07_rep1.mzML	13604	LPFGKVTNL		47.22	LPFGKVTNL		32.73	2439.69	trans-spliced	2716
PR487_Michele_20180611_B07_rep1.mzML	11198	RPADVLFAT		34.57	RPADVLFAT		26.06	2081.93	cis-spliced	2570
PR487_Michele_20180611_B07_rep1.mzML	6472	HPVLPARSL		35.59	HPVLPARSL		25.6	1388.49	cis-spliced	2216
PR487_Michele_20180611_B07_rep1.mzML	7418	KPGKFVTTL		40.56	KPGKFVTTL		25.21	1526.5	trans-spliced	2288
PR487_Michele_20180611_B07_rep1.mzML	10784	RPAPLPAAVV		31.8	RPAPLPAAVV		24.66	2020.16	cis-spliced	2536
PR487_Michele_20180611_B07_rep1.mzML	7227	APPAPPHASF		35.1	APPAPPHASF		32.56	1498.62	trans-spliced	2266
PR487_Michele_20180611_B07_rep1.mzML	11433	RPHLPLLM	Oxidation (M)	41.19	RPHLPLLM	Oxidation (M)	28.84	2116.93	non-spliced	2584
PR487_Michele_20180611_B07_rep1.mzML	3736	RPPPVGHSF		45.93	RPPPVGHSF		32.63	980.704	non-spliced	2034
PR487_Michele_20180611_B07_rep1.mzML	4233	TPAPPQRDL		38.77	TPAPPQRDL		20.8	1056.55	trans-spliced	2050
PR487_Michele_20180611_B07_rep1.mzML	12917	SPFEVNVGM	Oxidation (M)	31.83	SPFEVNVGM	Oxidation (M)	23.26	2336.81	non-spliced	2676
PR487_Michele_20180611_B07_rep1.mzML	7463	RLAPAFSSM	Oxidation (M)	32.7	RLAPAFSSM	Oxidation (M)	23.95	1532.98	non-spliced	2300
PR487_Michele_20180611_B07_rep1.mzML	9561	RPDTLDPAL		50	RPDTLDPAL		19.66	1839.06	trans-spliced	2466
PR487_Michele_20180611_B07_rep1.mzML	7219	YPNVGKSSF		40.24	YPNVGKSSF		38.52	1497.34	cis-spliced	2264
PR487_Michele_20180611_B07_rep1.mzML	17617	SPLVALGQTL		63.71	SPLVALGQTL		24.47	3068.75	trans-spliced	2798
PR487_Michele_20180611_B07_rep1.mzML	12009	SSLPKKLAL	Acetyl (N-term)	30.39	SSLPKKLAL	Acetylation (N-term)	24.21	2202.48	non-spliced	2626
PR487_Michele_20180611_B07_rep1.mzML	6291	YPDLKHGGL		46.78	YPDLKHGGL		32.57	1362.04	trans-spliced	2198
PR487_Michele_20180611_B07_rep1.mzML	7614	RPLTSPESL		51.31	RPLTSPESL		28.82	1554.82	cis-spliced	2308
PR487_Michele_20180611_B07_rep1.mzML	9158	VPRTLLVTT		33.7	VPRTLLVTT		20.16	1779.83	cis-spliced	2428
PR487_Michele_20180611_B07_rep1.mzML	5012	TPLEGMLSH	Oxidation (M)	60.8	TPLEGMLSH	Oxidation (M)	27.13	1173.58	non-spliced	2092
PR487_Michele_20180611_B07_rep1.mzML	7180	KPVYPGQTL		51.77	KPVYPGQTL		35.53	1491.82	trans-spliced	2262
PR487_Michele_20180611_B07_rep1.mzML	14253	SPAQYQVVL		36.93	SPAQYQVVL		32.37	2536.82	cis-spliced	2744
PR487_Michele_20180611_B07_rep1.mzML	5241	GPEADRHLL		30.28	GPEADRHLL		36.24	1207.3	non-spliced	2114
PR487_Michele_20180611_B07_rep1.mzML	17711	LPNLNLNLP	Deamidated (NQ)	63.57	LPNLNLNLP	Deamidation (NQ)	18.43	3083.16	non-spliced	2804
PR487_Michele_20180611_B07_rep1.mzML	10087	SPAGSLVHEL		31.67	SPAGSLVHEL		37.14	1917.41	trans-spliced	2492
PR487_Michele_20180611_B07_rep1.mzML	8455	NPTRQPLAL		31.26	NPTRQPLAL		29	1677.49	trans-spliced	2376
PR487_Michele_20180611_B07_rep1.mzML	5495	VPHQPFSQA		31.08	VPHQPFSQA		31.57	1244.65	non-spliced	2132
PR487_Michele_20180611_B07_rep1.mzML	3833	NPRPTAQDL		33.86	NPRPTAQDL		24.22	995.573	trans-spliced	2036
PR487_Michele_20180611_B07_rep1.mzML	5090	SPQNVPEKL		30.23	SPQNVPEKL		32.55	1185.16	cis-spliced	2098
PR487_Michele_20180611_B07_rep1.mzML	12388	RPDDVPLSL		50.46	RPDDVPLSL		23.64	2258.03	trans-spliced	2642
PR487_Michele_20180611_B07_rep1.mzML	9375	LPLSKLKTL		42.8	LPLSKLKTL		30.33	1811.75	trans-spliced	2444
PR487_Michele_20180611_B07_rep1.mzML	5877	GPNGAGKSTLL		45.7	GPNGAGKSTLL		40.8	1301.49	trans-spliced	2148
PR487_Michele_20180611_B07_rep1.mzML	6711	QPLESGTHF		32.28	QPLESGTHF		31.51	1423.48	trans-spliced	2242
PR487_Michele_20180611_B07_rep1.mzML	7387	RPQPPPDPL		32.34	RPQPPPDPL		27.1	1521.94	non-spliced	2282
PR487_Michele_20180611_B07_rep1.mzML	4167	RPEAAQQAF		49.19	RPEAAQQAF		29.29	1046.59	trans-spliced	2046
PR487_Michele_20180611_B07_rep1.mzML	6051	SPNKKPFSL		44.5	SPNKKPFSL		28.93	1327.01	cis-spliced	2164
PR487_Michele_20180611_B07_rep1.mzML	9081	RPLKPLSPL		44.13	RPLKPLSPL		18.58	1768.66	cis-spliced	2420
PR487_Michele_20180611_B07_rep1.mzML	16506	SPYPNPSFL		33.33	SPYPNPSFL		31.38	2890.87	cis-spliced	2788
PR487_Michele_20180611_B07_rep1.mzML	7908	APSPADPRVL		58.5	APSPADPRVL		34.43	1597.78	non-spliced	2332
PR487_Michele_20180611_B07_rep1.mzML	4145	PGLRDHESL		44.65	PGLRDHESL		26.05	1043.2	non-spliced	2044
PR487_Michele_20180611_B07_rep1.mzML	7286	HPDDSVKLL		33.44	HPDDSVKLL		29.52	1507.22	trans-spliced	2276
PR487_Michele_20180611_B07_rep1.mzML	14827	LPNSPFHVL		36.29	LPNSPFHVL		32.84	2625.48	cis-spliced	2758
PR487_Michele_20180611_B07_rep1.mzML	11161	MPHVPLTTL	Oxidation (M)	39.73	MPHVPLTTL	Oxidation (M)	27.47	2076.18	non-spliced	2566
PR487_Michele_20180611_B07_rep1.mzML	7171	RALPNNQVL		39.42	RALPNNQVL		22.15	1490.48	trans-spliced	2260
PR487_Michele_20180611_B07_rep1.mzML	9028	SPTYKGLLM	Oxidation (M)	30.27	SPTYKGLLM	Oxidation (M)	31.31	1760.91	non-spliced	2416
PR487_Michele_20180611_B07_rep1.mzML	9240	RPEEALQAL		56.4	RPEEALQAL		25.89	1791.9	trans-spliced	2430
PR487_Michele_20180611_B07_rep1.mzML	9503	ASQSRGYFL		32.19	ASQSRGYFL		31.07	1830.6	trans-spliced	2458
PR487_Michele_20180611_B07_rep1.mzML	6494	RPAQVSQPF		35.89	RPAQVSQPF		25.2	1391.69	cis-spliced	2220
PR487_Michele_20180611_B07_rep1.mzML	14985	LVRPVFGEL		30.07	LVRPVFGEL		30.21	2649.55	trans-spliced	2762
PR487_Michele_20180611_B07_rep1.mzML	3337	SADNVRQQL		30.88	SADNVRQQL		34.75	919.456	trans-spliced	2020
PR487_Michele_20180611_B07_rep1.mzML	11474	LPFQSPKTL		44.73	LPFQSPKTL		34.3	2122.98	cis-spliced	2592
PR487_Michele_20180611_B07_rep1.mzML	16246	TPGNFFHVL		31.69	TPGNFFHVL		33.68	2849.15	cis-spliced	2782
PR487_Michele_20180611_B07_rep1.mzML	5279	KPGMKLTEL	Oxidation (M)	33.68	KPGMKLTEL	Oxidation (M)	25.01	1212.87	non-spliced	2116
PR487_Michele_20180611_B07_rep1.mzML	12147	LPRVGVGTSF		52.31	LPRVGVGTSF		32.43	2222.77	non-spliced	2634
PR487_Michele_20180611_B07_rep1.mzML	10242	FPRPVTVEP		45.26	FPRPVTVEP		22.56	1940.21	trans-spliced	2502
PR487_Michele_20180611_B07_rep1.mzML	9631	GPDELRPML	Oxidation (M)	38.16	GPDELRPML	Oxidation (M)	32	1849.64	non-spliced	2474
PR487_Michele_20180611_B07_rep1.mzML	11012	RPVTPLTNF		39.17	RPVTPLTNF		34.84	2054.13	non-spliced	2554
PR487_Michele_20180611_B07_rep1.mzML	13545	TPFPSPNSSL		43.76	TPFPSPNSSL		22.53	2431.01	trans-spliced	2710
PR487_Michele_20180611_B07_rep1.mzML	8755	HPHPFLNSV		43.31	HPHPFLNSV		32.95	1720.99	cis-spliced	2392
PR487_Michele_20180611_B07_rep1.mzML	7419	SPEGRLYQV		36.37	SPEGRLYQV		32.19	1526.64	trans-spliced	2290
PR487_Michele_20180611_B07_rep1.mzML	10683	SVDFSRPQL		30.69	SVDFSRPQL		26.85	2005.21	non-spliced	2532
PR487_Michele_20180611_B07_rep1.mzML	13697	FPANNLVKF		30.11	FPANNLVKF		36.64	2453.38	trans-spliced	2720
PR487_Michele_20180611_B07_rep1.mzML	9489	APARSPPLQL		47.31	APARSPPLQL		31.52	1828.54	non-spliced	2456
PR487_Michele_20180611_B07_rep1.mzML	12797	AASSVRVTFL		40.64	AASSVRVTFL		35.5	2319.09	non-spliced	2666
PR487_Michele_20180611_B07_rep1.mzML	8373	APTRFALEM	Oxidation (M)	49.59	APTRFALEM	Oxidation (M)	29.61	1665.4	non-spliced	2370
PR487_Michele_20180611_B07_rep1.mzML	8057	APEQRPLQL		31.23	APEQRPLQL		30.46	1619.54	non-spliced	2342
PR487_Michele_20180611_B07_rep1.mzML	3288	LPEAKKPRL		31.58	LPEAKKPRL		18.64	911.793	cis-spliced	2018
PR487_Michele_20180611_B07_rep1.mzML	10044	SPKFSELVM	Oxidation (M)	45.48	SPKFSELVM	Oxidation (M)	23.48	1911.02	non-spliced	2488
PR487_Michele_20180611_B07_rep1.mzML	14983	VSFELFADK		49.89	VSFELFADK		30.89	2649.26	cis-spliced	2760
PR487_Michele_20180611_B07_rep1.mzML	4642	RLHPVSTMV	Oxidation (M)	40.92	RLHPVSTMV	Oxidation (M)	28.11	1118.37	non-spliced	2076
PR487_Michele_20180611_B07_rep1.mzML	5153	LTAPERQQL		38.3	LTAPERQQL		20.9	1194.4	trans-spliced	2104
PR487_Michele_20180611_B07_rep1.mzML	4133	NPAYHSRVL		36.67	NPAYHSRVL		31.74	1041.55	trans-spliced	2042
PR487_Michele_20180611_B07_rep1.mzML	11733	SPDLRQLDL		37.67	SPDLRQLDL		28.21	2161.3	non-spliced	2612
PR487_Michele_20180611_B07_rep1.mzML	7483	APAQARPTVF		43.19	APAQARPTVF		41.17	1535.86	trans-spliced	2302
PR487_Michele_20180611_B07_rep1.mzML	6336	VPHKLLTHL		30.32	VPHKLLTHL		39.68	1368.66	trans-spliced	2206
PR487_Michele_20180611_B07_rep1.mzML	5509	VRELDGRTL		37.27	VRELDGRTL		27.77	1246.71	cis-spliced	2134
PR487_Michele_20180611_B07_rep1.mzML	4417	APAGTTSSRVL		41.6	APAGTTSSRVL		27.65	1084.12	trans-spliced	2060
PR487_Michele_20180611_B07_rep1.mzML	7423	NPAMTRELL	Oxidation (M)	45.94	NPAMTRELL	Oxidation (M)	30.48	1527.21	non-spliced	2294
PR487_Michele_20180611_B07_rep1.mzML	11150	VPYVHLVSM	Oxidation (M)	30.09	VPYVHLVSM	Oxidation (M)	38.14	2074.55	non-spliced	2564
PR487_Michele_20180611_B07_rep1.mzML	9347	APSELLRKF		52.12	APSELLRKF		33.33	1807.62	trans-spliced	2442
PR487_Michele_20180611_B07_rep1.mzML	7282	SPDPHKGLVL		36.8	SPDPHKGLVL		36.55	1506.66	trans-spliced	2272
PR487_Michele_20180611_B07_rep1.mzML	4931	RLQHPSNVL		33.36	RLQHPSNVL		30.21	1161.76	trans-spliced	2086
PR487_Michele_20180611_B07_rep1.mzML	6232	RPDDVHVNL		43.76	RPDDVHVNL		26.15	1353.36	non-spliced	2188
PR487_Michele_20180611_B07_rep1.mzML	7882	YPQPPSQSY		32.39	YPQPPSQSY		21.15	1594.02	non-spliced	2330
PR487_Michele_20180611_B07_rep1.mzML	6154	APLGPHLQSM	Oxidation (M)	46.98	APLGPHLQSM	Oxidation (M)	38.37	1342	non-spliced	2176
PR487_Michele_20180611_B07_rep1.mzML	12237	LPSPSPRLSL		45.52	LPSPSPRLSL		19.96	2235.92	trans-spliced	2638
PR487_Michele_20180611_B07_rep1.mzML	6210	RPSQFPHSL		35.26	RPSQFPHSL		23.35	1350.17	trans-spliced	2182
PR487_Michele_20180611_B07_rep1.mzML	7671	RVHLGQVLM	Oxidation (M)	43.59	RVHLGQVLM	Oxidation (M)	30.71	1563.29	non-spliced	2316
PR487_Michele_20180611_B07_rep1.mzML	6016	LPAFKRKTL		43.47	LPAFKRKTL		33.62	1321.89	trans-spliced	2158
PR487_Michele_20180611_B07_rep1.mzML	12436	SPYQNLKLL		36.38	SPYQNLKLL		33.04	2265.07	cis-spliced	2646
PR487_Michele_20180611_B07_rep1.mzML	7326	RPDPAGHLTL		44.21	RPDPAGHLTL		29.86	1513.06	trans-spliced	2278
PR487_Michele_20180611_B07_rep1.mzML	18207	TPQFPDMLL	Oxidation (M)	36.4	TPQFPDMLL	Oxidation (M)	18.66	3162.36	non-spliced	2808
PR487_Michele_20180611_B07_rep1.mzML	12100	VPAPVTMDSF	Oxidation (M)	48.5	VPAPVTMDSF	Oxidation (M)	23.46	2215.93	non-spliced	2632
PR487_Michele_20180611_B07_rep1.mzML	8376	SPAFKVREF		40.7	SPAFKVREF		34.9	1665.96	cis-spliced	2372
PR487_Michele_20180611_B07_rep1.mzML	6056	LPDKHSVTAL		32.04	LPDKHSVTAL		27.52	1327.72	cis-spliced	2166
PR487_Michele_20180611_B07_rep1.mzML	18866	KPFDFPSVF		49.18	KPFDFPSVF		25.53	3270.94	non-spliced	2814
PR487_Michele_20180611_B07_rep1.mzML	6586	KPRVPPATAF		34.78	KPRVPPATAF		28.14	1405.12	trans-spliced	2226
PR487_Michele_20180611_B07_rep1.mzML	10666	SPNGTLRNLL		34.93	SPNGTLRNLL		29.9	2002.63	cis-spliced	2530
PR487_Michele_20180611_B07_rep1.mzML	11698	TPQRPPLYL		31.98	TPQRPPLYL		33.6	2156.16	cis-spliced	2608
PR487_Michele_20180611_B07_rep1.mzML	6325	HPLDRSVDF		36.29	HPLDRSVDF		21.35	1367.02	trans-spliced	2204
PR487_Michele_20180611_B07_rep1.mzML	11487	YPRVPVGGEL		32.92	YPRVPVGGEL		29.92	2124.91	cis-spliced	2594
PR487_Michele_20180611_B07_rep1.mzML	12066	TPLDEKSLAL		45.01	TPLDEKSLAL		37.35	2210.82	non-spliced	2628
PR487_Michele_20180611_B07_rep1.mzML	8182	RPKTPPVVL	Phospho (ST)	36.04	RPKTPPVVL	Phosphorylation (STY)	30.45	1637.73	non-spliced	2352
PR487_Michele_20180611_B07_rep1.mzML	5514	TPKEAFRQL		37.35	TPKEAFRQL		22.8	1247.42	trans-spliced	2136
PR487_Michele_20180611_B07_rep1.mzML	3635	TPLGGQKRSF		44.05	TPLGGQKRSF		24.19	965.131	cis-spliced	2030
PR487_Michele_20180611_B07_rep1.mzML	14452	GPVYPHPVLL		30.86	GPVYPHPVLL		38.47	2567.36	trans-spliced	2750
PR487_Michele_20180611_B07_rep1.mzML	4622	KPSPPPVKEL		39.91	KPSPPPVKEL		34	1115.25	non-spliced	2072
PR487_Michele_20180611_B07_rep1.mzML	7963	RPFEDQTSL		55.73	RPFEDQTSL		28.88	1605.82	cis-spliced	2336
PR487_Michele_20180611_B07_rep1.mzML	13224	VPMNSLRFL	Oxidation (M)	39.24	VPMNSLRFL	Oxidation (M)	22.66	2382.92	non-spliced	2690
PR487_Michele_20180611_B07_rep1.mzML	5219	HPDKDVRLL		38.06	HPDKDVRLL		35.59	1204.04	cis-spliced	2112
PR487_Michele_20180611_B07_rep1.mzML	5909	APSDNRVTSF		36.9	APSDNRVTSF		35.84	1306.23	trans-spliced	2152
PR487_Michele_20180611_B07_rep1.mzML	6049	RVSDFGGRSL		38.91	RVSDFGGRSL		36.1	1326.58	non-spliced	2162
PR487_Michele_20180611_B07_rep1.mzML	4083	QPHLSRQDL		36.65	QPHLSRQDL		28.78	1034.06	trans-spliced	2040
PR487_Michele_20180611_B07_rep1.mzML	7825	SPASLRTTDF		44.22	SPASLRTTDF		39.53	1585.73	trans-spliced	2320
PR487_Michele_20180611_B07_rep1.mzML	6765	TPRPDDPSPL		46.16	TPRPDDPSPL		30.64	1431.23	cis-spliced	2244
PR487_Michele_20180611_B07_rep1.mzML	4599	VPSAANGASHAL		36.63	VPSAANGASHAL		32.61	1111.91	non-spliced	2070
PR487_Michele_20180611_B07_rep1.mzML	10213	LPYKPNYSL		35.81	LPYKPNYSL		30.37	1936.08	non-spliced	2500
PR487_Michele_20180611_B07_rep1.mzML	10890	RPYMVSDVL	Oxidation (M)	31.19	RPYMVSDVL	Oxidation (M)	26.14	2035.93	non-spliced	2548
PR487_Michele_20180611_B07_rep1.mzML	4282	RPTDKPLRL		52.92	RPTDKPLRL		28.37	1063.84	trans-spliced	2056
PR487_Michele_20180611_B07_rep1.mzML	10782	VPNATLRNVL		32.28	VPNATLRNVL		31.36	2019.87	trans-spliced	2534
PR487_Michele_20180611_B07_rep1.mzML	6266	RPSQNNTLGL		62.1	RPSQNNTLGL		27.26	1358.34	cis-spliced	2194
PR487_Michele_20180611_B07_rep1.mzML	9027	LPQERGLSSL		41.98	LPQERGLSSL		32.36	1760.77	trans-spliced	2414
PR487_Michele_20180611_B07_rep1.mzML	17687	SPLDPQPLSF		33.64	SPLDPQPLSF		26.63	3079.54	cis-spliced	2802
PR487_Michele_20180611_B07_rep1.mzML	3431	RPHSYVKTL		31.64	RPHSYVKTL		31.67	934.107	non-spliced	2026
PR487_Michele_20180611_B07_rep1.mzML	9439	NPDMRVQLL	Oxidation (M)	36.74	NPDMRVQLL	Oxidation (M)	25.45	1821.22	non-spliced	2450
PR487_Michele_20180611_B07_rep1.mzML	5970	QPQFQRQGL		33.13	QPQFQRQGL		37.75	1315.18	trans-spliced	2156
PR487_Michele_20180611_B07_rep1.mzML	14486	LPNFDVREL		35.39	LPNFDVREL		20	2572.49	trans-spliced	2752
PR487_Michele_20180611_B07_rep1.mzML	5119	VPNLKRNDF		44.87	VPNLKRNDF		31.29	1189.28	cis-spliced	2100
PR487_Michele_20180611_B07_rep1.mzML	7283	GPSGAYREGVL		36.08	GPSGAYREGVL		38.1	1506.8	trans-spliced	2274
PR487_Michele_20180611_B07_rep1.mzML	5080	HPNRTVPTAL		30.78	HPNRTVPTAL		29.2	1183.66	trans-spliced	2096
PR487_Michele_20180611_B07_rep1.mzML	15960	APASALVRLPL		36.68	APASALVRLPL		27.78	2804.54	trans-spliced	2780
PR487_Michele_20180611_B07_rep1.mzML	9843	MPSSVKALML	2 Oxidation (M)	38.71	MPSSVKALML	Oxidation (M)	26.74	1880.9	non-spliced	2480
PR487_Michele_20180611_B07_rep1.mzML	5409	VPRPGAGTGQGL		39.77	VPRPGAGTGQGL		29.12	1232.11	trans-spliced	2128
PR487_Michele_20180611_B07_rep1.mzML	9576	RPNALAVQQL		56.98	RPNALAVQQL		24.92	1841.3	cis-spliced	2468
PR487_Michele_20180611_B07_rep1.mzML	14116	KPALPDGSLVL		51.73	KPALPDGSLVL		19.75	2516.16	trans-spliced	2738
PR487_Michele_20180611_B07_rep1.mzML	6309	KPFHKLETL		40.25	KPFHKLETL		39.57	1364.67	trans-spliced	2200
PR487_Michele_20180611_B07_rep1.mzML	6617	APFQGDQRSL		48.41	APFQGDQRSL		32.82	1409.67	non-spliced	2232
PR487_Michele_20180611_B07_rep1.mzML	15498	SPYGVKLLEL		39.72	SPYGVKLLEL		31.97	2730.99	trans-spliced	2770
PR487_Michele_20180611_B07_rep1.mzML	13680	SPANPAHLLSL		30.31	SPANPAHLLSL		33.02	2450.95	cis-spliced	2718
PR487_Michele_20180611_B07_rep1.mzML	5394	MPYSNGRPAL	Oxidation (M)	43.25	MPYSNGRPAL	Oxidation (M)	34.56	1229.89	non-spliced	2126
PR487_Michele_20180611_B07_rep1.mzML	5568	KPRDVSSVEL		44.07	KPRDVSSVEL		30.57	1255.25	trans-spliced	2140
PR487_Michele_20180611_B07_rep1.mzML	12295	KPYFPPRLL		31.55	KPYFPPRLL		22.74	2244.37	cis-spliced	2640
PR487_Michele_20180611_B07_rep1.mzML	4450	RPYEKGRLL		42.63	RPYEKGRLL		32.98	1089.31	trans-spliced	2064
PR487_Michele_20180611_B07_rep1.mzML	7404	KPSPAMDVQF	Oxidation (M)	50.98	KPSPAMDVQF	Oxidation (M)	25.3	1524.44	non-spliced	2286
PR487_Michele_20180611_B07_rep1.mzML	4253	KPSGPTPASGQL		42.37	KPSGPTPASGQL		23.05	1059.55	cis-spliced	2054
PR487_Michele_20180611_B07_rep1.mzML	13579	QPLPFPKEAL		32.12	QPLPFPKEAL		23.44	2435.98	non-spliced	2712
PR487_Michele_20180611_B07_rep1.mzML	11488	NPRYFPMSL	Oxidation (M)	41.41	NPRYFPMSL	Oxidation (M)	23.63	2125.05	non-spliced	2596
PR487_Michele_20180611_B07_rep1.mzML	5591	HPARPTVESF		33.41	HPARPTVESF		27.7	1258.73	cis-spliced	2142
PR487_Michele_20180611_B07_rep1.mzML	14026	RPDDYLYSL		51.36	RPDDYLYSL		32.44	2502.27	cis-spliced	2736
PR487_Michele_20180611_B07_rep1.mzML	6937	SPMPFHPSQV	Oxidation (M)	32.8	SPMPFHPSQV	Oxidation (M)	38.43	1456.42	non-spliced	2256
PR487_Michele_20180611_B07_rep1.mzML	8095	GPATREAGSALL		49.3	GPATREAGSALL		42.55	1625.08	non-spliced	2348
PR487_Michele_20180611_B07_rep1.mzML	4433	ALNATRAAVEE		52.89	ALNATRAAVEE		40.79	1086.79	cis-spliced	2062
PR487_Michele_20180611_B07_rep1.mzML	3201	APYGGPSGRGQV		31.99	APYGGPSGRGQV		20.17	897.567	cis-spliced	2016
PR487_Michele_20180611_B07_rep1.mzML	15718	TPFAGGLGQNAL		39.39	TPFAGGLGQNAL		35.36	2768	cis-spliced	2774
PR487_Michele_20180611_B07_rep1.mzML	4252	APYRGQLASPS		39.93	APYRGQLASPS		19.63	1059.4	non-spliced	2052
PR487_Michele_20180611_B07_rep1.mzML	9345	SPLFKGGQNSL		35.21	SPLFKGGQNSL		37.77	1807.34	trans-spliced	2440
PR487_Michele_20180611_B07_rep1.mzML	5006	SPPQQQPPRL		51.35	SPPQQQPPRL		32.84	1172.79	trans-spliced	2090
PR487_Michele_20180611_B07_rep1.mzML	6707	KPSSTRGGVLF		41.82	KPSSTRGGVLF		28.48	1422.91	trans-spliced	2240
PR487_Michele_20180611_B07_rep1.mzML	8082	LLDEGHAATQL		40.27	LLDEGHAATQL		31.15	1623.15	non-spliced	2346
PR487_Michele_20180611_B07_rep1.mzML	10464	RPQELDEAVL		56.27	RPQELDEAVL		19.48	1972.92	non-spliced	2518
PR487_Michele_20180611_B07_rep1.mzML	12992	QPLGTLPQAVM	Oxidation (M)	45.55	QPLGTLPQAVM	Oxidation (M)	25.37	2347.91	non-spliced	2680
PR487_Michele_20180611_B07_rep1.mzML	8211	HPNSNLYNTL		41	HPNSNLYNTL		32.47	1641.9	non-spliced	2358
PR487_Michele_20180611_B07_rep1.mzML	10878	VPKAPGFAQML	Oxidation (M)	34.86	VPKAPGFAQML	Oxidation (M)	33.9	2034.08	non-spliced	2546
PR487_Michele_20180611_B07_rep1.mzML	4197	RPHETGGYML	Oxidation (M)	30.06	RPHETGGYML	Oxidation (M)	32.91	1051.13	non-spliced	2048
PR487_Michele_20180611_B07_rep1.mzML	11462	RPKLPEDPLL		36.58	RPKLPEDPLL		24.32	2121.2	cis-spliced	2590
PR487_Michele_20180611_B07_rep1.mzML	10787	KPVNPSPLSQL		61.25	KPVNPSPLSQL		29.51	2020.59	trans-spliced	2538
PR487_Michele_20180611_B07_rep1.mzML	3872	RPSETHADYL		36.04	RPSETHADYL		28.84	1001.64	trans-spliced	2038
PR487_Michele_20180611_B07_rep1.mzML	7878	NPRFPGNLQM	Oxidation (M)	33.74	NPRFPGNLQM	Oxidation (M)	29.78	1593.46	non-spliced	2328
PR487_Michele_20180611_B07_rep1.mzML	5065	KVMTEERGLL	Oxidation (M)	37.82	KVMTEERGLL	Oxidation (M)	20.1	1181.45	non-spliced	2094
PR487_Michele_20180611_B07_rep1.mzML	10897	RPPELTGQVSL		45.92	RPPELTGQVSL		23.62	2036.99	trans-spliced	2550
PR487_Michele_20180611_B07_rep1.mzML	4993	APGPATREAGSAL		49.39	APGPATREAGSAL		41.75	1170.86	non-spliced	2088
PR487_Michele_20180611_B07_rep1.mzML	5955	QPRDPGPQSAF		33.27	QPRDPGPQSAF		32.41	1312.99	trans-spliced	2154
PR487_Michele_20180611_B07_rep1.mzML	4341	AAFDGRHSQTL		45.45	AAFDGRHSQTL		43.1	1072.73	non-spliced	2058
PR487_Michele_20180611_B07_rep1.mzML	14382	APRLLTGPAPVL		53.68	APRLLTGPAPVL		36.24	2556.68	cis-spliced	2746
PR487_Michele_20180611_B07_rep1.mzML	6874	HPAAAGRDAVVF		39.51	HPAAAGRDAVVF		38.31	1447.31	non-spliced	2250
PR487_Michele_20180611_B07_rep1.mzML	8637	LPRTPLSPSPM	Oxidation (M)	35.83	LPRTPLSPSPM	Oxidation (M)	32.78	1703.73	non-spliced	2386
PR487_Michele_20180611_B07_rep1.mzML	6205	RPGAERALLHV		32.6	RPGAERALLHV		31.26	1349.38	non-spliced	2180
PR487_Michele_20180611_B07_rep1.mzML	7431	APKGSVLQEAKL		32.67	APKGSVLQEAKL		33.97	1528.33	non-spliced	2296
PR487_Michele_20180611_B07_rep1.mzML	4866	SPRGGVAGSGEASL		41.29	SPRGGVAGSGEASL		27.82	1152.09	cis-spliced	2082
PR487_Michele_20180611_B07_rep1.mzML	10486	LSEQFTAMFR	Oxidation (M)	53.11	LSEQFTAMFR	Oxidation (M)	28.46	1976.19	non-spliced	2524
PR487_Michele_20180611_B07_rep1.mzML	9472	RPPYYTPNQL		31.36	RPPYYTPNQL		29.64	1826.05	cis-spliced	2454
PR487_Michele_20180611_B07_rep1.mzML	5852	RPLDPKSEAQL		42.74	RPLDPKSEAQL		29.14	1297.78	cis-spliced	2146
PR487_Michele_20180611_B07_rep1.mzML	11798	APRPGALLTGTTV		35.31	APRPGALLTGTTV		21.62	2171.11	trans-spliced	2616
PR487_Michele_20180611_B07_rep1.mzML	5301	RPPAPTHVGAGSL		37.27	RPPAPTHVGAGSL		35.39	1216.2	cis-spliced	2118
PR487_Michele_20180611_B07_rep1.mzML	10255	SPTDPFNRQTL		35.11	SPTDPFNRQTL		26.9	1942.19	trans-spliced	2504
PR487_Michele_20180611_B07_rep1.mzML	12678	LPDAKHVFTTF		30.39	LPDAKHVFTTF		19.83	2301.36	trans-spliced	2656
PR487_Michele_20180611_B07_rep1.mzML	9426	SPRTAVAPSAVNL		31.76	SPRTAVAPSAVNL		20.74	1819.3	cis-spliced	2448
PR487_Michele_20180611_B07_rep1.mzML	10005	MPDSTLPGSRVL	Oxidation (M)	61.19	MPDSTLPGSRVL	Oxidation (M)	32.29	1905.18	non-spliced	2484
PR487_Michele_20180611_B07_rep1.mzML	9036	RPDDKRLLEF		31.46	RPDDKRLLEF		33.2	1762.04	cis-spliced	2418
PR487_Michele_20180611_B07_rep1.mzML	14449	YVDDTQFVRF		88.71	YVDDTQFVRF		31.54	2566.94	cis-spliced	2748
PR487_Michele_20180611_B07_rep1.mzML	7500	QPRGPHALGAPSL		33.43	QPRGPHALGAPSL		22.24	1538.35	trans-spliced	2304
PR487_Michele_20180611_B07_rep1.mzML	6879	RPFEEGKKLSL		48.09	RPFEEGKKLSL		33.02	1448.01	non-spliced	2252
PR487_Michele_20180611_B07_rep1.mzML	5478	LPREPSNPERL		45.96	LPREPSNPERL		37.96	1242.21	trans-spliced	2130
PR487_Michele_20180611_B07_rep1.mzML	11418	HSFGGGTGSGFTSL		37.68	HSFGGGTGSGFTSL		29.49	2114.64	non-spliced	2580
PR487_Michele_20180611_B07_rep1.mzML	5307	LPYNNKDRDAL		32.79	LPYNNKDRDAL		27.31	1217.13	cis-spliced	2122
PR487_Michele_20180611_B07_rep1.mzML	12937	RPYFDVEPAQV		35.05	RPYFDVEPAQV		25.24	2339.79	cis-spliced	2678
PR487_Michele_20180611_B07_rep1.mzML	6558	RPNLSHTGRGLL		36.32	RPNLSHTGRGLL		35.01	1400.99	trans-spliced	2224
PR487_Michele_20180611_B07_rep1.mzML	12776	SPRNLGFETSAF		48.26	SPRNLGFETSAF		28.72	2315.95	non-spliced	2662
PR487_Michele_20180611_B07_rep1.mzML	14687	APAEYGYLRTVL		40.33	APAEYGYLRTVL		29.26	2603.77	non-spliced	2754
PR487_Michele_20180611_B07_rep1.mzML	3430	TPQDLPQRKSSL		35.8	TPQDLPQRKSSL		30.16	933.842	cis-spliced	2024
PR487_Michele_20180611_B07_rep1.mzML	11700	YPNVGKSSVLNTL		61.65	YPNVGKSSVLNTL		38.54	2156.44	cis-spliced	2610
PR487_Michele_20180611_B07_rep1.mzML	13516	GNPTVEVDLFTSK		78.88	GNPTVEVDLFTSK		42.12	2426.65	cis-spliced	2704
PR487_Michele_20180611_B07_rep1.mzML	3365	RPDGEKKAYVRL		36.75	RPDGEKKAYVRL		47.64	923.521	trans-spliced	2022
PR487_Michele_20180611_B07_rep1.mzML	8121	SPVMVSNPATRML	2 Oxidation (M)	40.02	SPVMVSNPATRML	Oxidation (M)	28.17	1628.78	non-spliced	2350
PR487_Michele_20180611_B07_rep1.mzML	2557	RPRPKGLEGERPA		37.66	RPRPKGLEGERPA		47.92	775.49	non-spliced	2010
PR487_Michele_20180611_B07_rep1.mzML	8861	VAGMDVELTVEER	Oxidation (M)	67.42	VAGMDVELTVEER	Oxidation (M)	43.42	1736.41	non-spliced	2406
PR487_Michele_20180611_B07_rep2.mzML	8757	APSASVGL		43.06	APSASVGL		20.63	1727.11	non-spliced	2954
PR487_Michele_20180611_B07_rep2.mzML	8979	APGLGGAAV		47.61	APGLGGAAV		19.31	1759.35	cis-spliced	2958
PR487_Michele_20180611_B07_rep2.mzML	10153	VPQGGPVL		39.62	VPQGGPVL		31.22	1933.78	trans-spliced	2996
PR487_Michele_20180611_B07_rep2.mzML	7592	LPESGSSL		51.61	LPESGSSL		29.49	1556.34	cis-spliced	2924
PR487_Michele_20180611_B07_rep2.mzML	11741	APSATPVF		45.2	APSATPVF		29.05	2170.08	trans-spliced	3036
PR487_Michele_20180611_B07_rep2.mzML	4678	VPSGSSGSL		51.59	VPSGSSGSL		29.44	1126.89	trans-spliced	2858
PR487_Michele_20180611_B07_rep2.mzML	4689	APGKGPPAL		33.47	APGKGPPAL		26.66	1128.53	trans-spliced	2860
PR487_Michele_20180611_B07_rep2.mzML	12385	VPAPTNVL		33.85	VPAPTNVL		24.84	2265.3	cis-spliced	3042
PR487_Michele_20180611_B07_rep2.mzML	10596	APALSGANL		44.6	APALSGANL		30.87	1999.25	trans-spliced	3010
PR487_Michele_20180611_B07_rep2.mzML	13594	SAAFPGASL		36.61	SAAFPGASL		30.5	2448.9	cis-spliced	3058
PR487_Michele_20180611_B07_rep2.mzML	9842	VPQPAAAAL		35.06	VPQPAAAAL		28.26	1887.26	cis-spliced	2978
PR487_Michele_20180611_B07_rep2.mzML	11201	PVSKPLSL		44.33	PVSKPLSL		23.57	2089.73	non-spliced	3018
PR487_Michele_20180611_B07_rep2.mzML	10844	PAKPPVSF		34.56	PAKPPVSF		28.33	2036.24	non-spliced	3012
PR487_Michele_20180611_B07_rep2.mzML	7080	SPGKGVVSL		42.66	SPGKGVVSL		30.35	1481.51	cis-spliced	2910
PR487_Michele_20180611_B07_rep2.mzML	11483	LPSGSVTAL		44.34	LPSGSVTAL		25.55	2131.84	trans-spliced	3026
PR487_Michele_20180611_B07_rep2.mzML	17269	LPPAPGLAL		47.68	LPPAPGLAL		23.83	3043.63	trans-spliced	3090
PR487_Michele_20180611_B07_rep2.mzML	10334	VPKAPGLGL		40.04	VPKAPGLGL		29.01	1960.71	trans-spliced	2998
PR487_Michele_20180611_B07_rep2.mzML	16930	SPAGPLLSL		39.44	SPAGPLLSL		25.31	2982.59	trans-spliced	3088
PR487_Michele_20180611_B07_rep2.mzML	14681	TPGLVSPAL		34.09	TPGLVSPAL		18.44	2619.43	non-spliced	3070
PR487_Michele_20180611_B07_rep2.mzML	8548	LPSSSATSL		41.65	LPSSSATSL		29.09	1696.46	non-spliced	2948
PR487_Michele_20180611_B07_rep2.mzML	13303	TPPAVSSVL		43.63	TPPAVSSVL		33.74	2404.97	cis-spliced	3054
PR487_Michele_20180611_B07_rep2.mzML	6750	GPKLGGETL		36.15	GPKLGGETL		25.32	1433.29	cis-spliced	2896
PR487_Michele_20180611_B07_rep2.mzML	19439	SPSGAFGLF		38.1	SPSGAFGLF		25	3421.74	cis-spliced	3096
PR487_Michele_20180611_B07_rep2.mzML	16368	LPAGLNSLV		47.16	LPAGLNSLV		22.75	2891.55	cis-spliced	3086
PR487_Michele_20180611_B07_rep2.mzML	14887	VPPPPPVAL		43.57	VPPPPPVAL		20.39	2652.67	trans-spliced	3074
PR487_Michele_20180611_B07_rep2.mzML	13730	NPNSGVLSL		30.71	NPNSGVLSL		24.96	2469.27	trans-spliced	3062
PR487_Michele_20180611_B07_rep2.mzML	6121	SPALGRTSL		36.95	SPALGRTSL		22.71	1341.09	trans-spliced	2884
PR487_Michele_20180611_B07_rep2.mzML	15604	SPVADFSAL		33.15	SPVADFSAL		22.93	2768.75	non-spliced	3080
PR487_Michele_20180611_B07_rep2.mzML	8276	SPGLRALEA		37.63	SPGLRALEA		28.03	1656.64	cis-spliced	2936
PR487_Michele_20180611_B07_rep2.mzML	14613	APGAVYQVL		37.42	APGAVYQVL		23.24	2609.1	trans-spliced	3068
PR487_Michele_20180611_B07_rep2.mzML	11196	LPRALGSGF		34.96	LPRALGSGF		21.18	2088.94	cis-spliced	3016
PR487_Michele_20180611_B07_rep2.mzML	11604	SPALAAMEL	Oxidation (M)	35.25	SPALAAMEL	Oxidation (M)	29.51	2149.87	non-spliced	3032
PR487_Michele_20180611_B07_rep2.mzML	9828	LPSTATESL		35.76	LPSTATESL		32.59	1885.11	non-spliced	2976
PR487_Michele_20180611_B07_rep2.mzML	12959	VPATPLSAY		32.99	VPATPLSAY		28.11	2352.4	cis-spliced	3046
PR487_Michele_20180611_B07_rep2.mzML	19702	GPGTGFLYL		40.29	GPGTGFLYL		19.93	3469.5	trans-spliced	3098
PR487_Michele_20180611_B07_rep2.mzML	4938	APALVSKKL		44.5	APALVSKKL		30.69	1165.69	non-spliced	2868
PR487_Michele_20180611_B07_rep2.mzML	3523	NPATPTSKL		44.06	NPATPTSKL		26.46	948.867	trans-spliced	2832
PR487_Michele_20180611_B07_rep2.mzML	14776	LPAGGAPTVF		30.06	LPAGGAPTVF		37.67	2635.06	cis-spliced	3072
PR487_Michele_20180611_B07_rep2.mzML	10051	SPALSVKDL		38.73	SPALSVKDL		27.73	1918.76	trans-spliced	2986
PR487_Michele_20180611_B07_rep2.mzML	10454	KPVFHVGF		32.54	KPVFHVGF		30.02	1978.41	trans-spliced	3004
PR487_Michele_20180611_B07_rep2.mzML	18068	PDFGGNVLL		48.66	PDFGGNVLL		22.73	3177.72	cis-spliced	3092
PR487_Michele_20180611_B07_rep2.mzML	15937	YPASSLVVV		42.88	YPASSLVVV		25.19	2819.98	non-spliced	3082
PR487_Michele_20180611_B07_rep2.mzML	9000	APSPRPLSL		40.8	APSPRPLSL		35.65	1762.49	cis-spliced	2960
PR487_Michele_20180611_B07_rep2.mzML	6966	VPHGAGYEL		33.75	VPHGAGYEL		26.65	1464.89	cis-spliced	2908
PR487_Michele_20180611_B07_rep2.mzML	10112	SPDTESPVL		55.13	SPDTESPVL		25.82	1927.73	cis-spliced	2992
PR487_Michele_20180611_B07_rep2.mzML	4989	APATMTPKL	Oxidation (M)	31.16	APATMTPKL	Oxidation (M)	18.86	1173.24	non-spliced	2870
PR487_Michele_20180611_B07_rep2.mzML	10095	LPLVHRVL		31.79	LPLVHRVL		19.99	1925.24	trans-spliced	2990
PR487_Michele_20180611_B07_rep2.mzML	10121	LPGPTRPVL		40.85	LPGPTRPVL		27.55	1929.09	cis-spliced	2994
PR487_Michele_20180611_B07_rep2.mzML	9096	NPSSVLHVV		30.87	NPSSVLHVV		27.61	1776.49	trans-spliced	2962
PR487_Michele_20180611_B07_rep2.mzML	6822	VPRPGPDTL		31.97	VPRPGPDTL		36.92	1443.76	trans-spliced	2902
PR487_Michele_20180611_B07_rep2.mzML	10078	GPEARTLVL		38.36	GPEARTLVL		28.5	1922.75	trans-spliced	2988
PR487_Michele_20180611_B07_rep2.mzML	13471	GPNQDLTVL		37.36	GPNQDLTVL		28.38	2430.12	trans-spliced	3056
PR487_Michele_20180611_B07_rep2.mzML	6123	RPNPPPVSV		30.18	RPNPPPVSV		30.35	1341.39	cis-spliced	2886
PR487_Michele_20180611_B07_rep2.mzML	7244	RPFTNESL		47.91	RPFTNESL		18.68	1505.42	cis-spliced	2912
PR487_Michele_20180611_B07_rep2.mzML	3940	QAAAVRHVL		36.73	QAAAVRHVL		29.84	1013.66	trans-spliced	2840
PR487_Michele_20180611_B07_rep2.mzML	11313	SPRPPLLSV		31.78	SPRPPLLSV		24.71	2106.69	cis-spliced	3020
PR487_Michele_20180611_B07_rep2.mzML	10421	VPSEPKLSL		38.75	VPSEPKLSL		23.28	1973.58	non-spliced	3000
PR487_Michele_20180611_B07_rep2.mzML	7730	TPAVVSERL		51.83	TPAVVSERL		25.88	1576.51	cis-spliced	2926
PR487_Michele_20180611_B07_rep2.mzML	18073	APQLVGQFL		31.07	APQLVGQFL		25.84	3178.51	trans-spliced	3094
PR487_Michele_20180611_B07_rep2.mzML	13069	QPSPQASFL		32.3	QPSPQASFL		21.72	2369.29	cis-spliced	3048
PR487_Michele_20180611_B07_rep2.mzML	21079	SPFGNLLDL		53.24	SPFGNLLDL		19.56	3736.83	non-spliced	3102
PR487_Michele_20180611_B07_rep2.mzML	5289	EPRHGGLTL		37.78	EPRHGGLTL		19.39	1217.73	non-spliced	2874
PR487_Michele_20180611_B07_rep2.mzML	6907	RPGAHPLSF		31.19	RPGAHPLSF		26.33	1456.28	cis-spliced	2906
PR487_Michele_20180611_B07_rep2.mzML	10443	APSPSYHLL		30.61	APSPSYHLL		24.81	1976.78	trans-spliced	3002
PR487_Michele_20180611_B07_rep2.mzML	7430	APTNKTLAGL		35.2	APTNKTLAGL		26.85	1532.58	non-spliced	2918
PR487_Michele_20180611_B07_rep2.mzML	5646	TPLSQAQKL		32.48	TPLSQAQKL		27.95	1271.6	trans-spliced	2878
PR487_Michele_20180611_B07_rep2.mzML	8734	LPVRLATAM	Oxidation (M)	47.66	LPVRLATAM	Oxidation (M)	31.02	1723.78	non-spliced	2952
PR487_Michele_20180611_B07_rep2.mzML	9498	LPESKLTSL		45.94	LPESKLTSL		28.84	1835.87	non-spliced	2966
PR487_Michele_20180611_B07_rep2.mzML	10484	VPLEKPVTL		46.29	VPLEKPVTL		25.6	1982.82	trans-spliced	3006
PR487_Michele_20180611_B07_rep2.mzML	11611	SPRDPVLTL		45.1	SPRDPVLTL		20.84	2150.93	cis-spliced	3034
PR487_Michele_20180611_B07_rep2.mzML	8200	RPGLLNSKL		36.76	RPGLLNSKL		20.35	1645.48	cis-spliced	2934
PR487_Michele_20180611_B07_rep2.mzML	5629	QAALERQAL		37.92	QAALERQAL		23.28	1269.04	cis-spliced	2876
PR487_Michele_20180611_B07_rep2.mzML	9631	VPMGLPRTL	Oxidation (M)	33.11	VPMGLPRTL	Oxidation (M)	19.99	1855.57	non-spliced	2974
PR487_Michele_20180611_B07_rep2.mzML	20479	YPSLPTPLL		32.75	YPSLPTPLL		25.77	3618.54	non-spliced	3100
PR487_Michele_20180611_B07_rep2.mzML	11982	SVRPLVTEL		31.66	SVRPLVTEL		22.71	2205.91	trans-spliced	3040
PR487_Michele_20180611_B07_rep2.mzML	3507	SPKLASHQF		38.92	SPKLASHQF		35.94	946.38	trans-spliced	2830
PR487_Michele_20180611_B07_rep2.mzML	3653	LVQRGSANGL		54.91	LVQRGSANGL		32	968.873	trans-spliced	2834
PR487_Michele_20180611_B07_rep2.mzML	6870	SPDTALRSGL		53.59	SPDTALRSGL		29.54	1450.87	trans-spliced	2904
PR487_Michele_20180611_B07_rep2.mzML	11855	SPNSSNPLLV		49.8	SPNSSNPLLV		34.03	2186.9	non-spliced	3038
PR487_Michele_20180611_B07_rep2.mzML	8487	SPRLPPSQF		36.83	SPRLPPSQF		30.84	1687.38	trans-spliced	2944
PR487_Michele_20180611_B07_rep2.mzML	5861	VPKKPGPPVL		31.1	VPKKPGPPVL		36.69	1303.08	trans-spliced	2880
PR487_Michele_20180611_B07_rep2.mzML	11361	FPNALEHTL		30.52	FPNALEHTL		32.62	2113.91	trans-spliced	3022
PR487_Michele_20180611_B07_rep2.mzML	3887	RPQASHQLL		35.46	RPQASHQLL		27.74	1005.5	non-spliced	2838
PR487_Michele_20180611_B07_rep2.mzML	6269	RPDGLVGHSL		34.47	RPDGLVGHSL		23.52	1362.88	cis-spliced	2890
PR487_Michele_20180611_B07_rep2.mzML	8473	RPELVRPAL		30.55	RPELVRPAL		25.09	1685.41	cis-spliced	2942
PR487_Michele_20180611_B07_rep2.mzML	6771	RPNYPGSGGF		30.11	RPNYPGSGGF		29.83	1436.35	trans-spliced	2900
PR487_Michele_20180611_B07_rep2.mzML	14196	TPAFFAERL		33.08	TPAFFAERL		21.71	2542.67	cis-spliced	3066
PR487_Michele_20180611_B07_rep2.mzML	12406	RPLTVSYAF		30.71	RPLTVSYAF		19.69	2268.62	cis-spliced	3044
PR487_Michele_20180611_B07_rep2.mzML	5873	RPAFPVKKL		39.43	RPAFPVKKL		33.04	1304.86	cis-spliced	2882
PR487_Michele_20180611_B07_rep2.mzML	5031	APADRQQYL		38.04	APADRQQYL		27.32	1179.52	trans-spliced	2872
PR487_Michele_20180611_B07_rep2.mzML	6125	APNYRLKSL		33.21	APNYRLKSL		34.02	1341.68	cis-spliced	2888
PR487_Michele_20180611_B07_rep2.mzML	9561	SPLGKSPYTL		42.54	SPLGKSPYTL		35.2	1845.26	trans-spliced	2968
PR487_Michele_20180611_B07_rep2.mzML	4054	KPMTTKDLL	Oxidation (M)	44.57	KPMTTKDLL	Oxidation (M)	24.76	1031.03	non-spliced	2842
PR487_Michele_20180611_B07_rep2.mzML	9603	NPRATFSEF		39.69	NPRATFSEF		27.37	1851.31	trans-spliced	2972
PR487_Michele_20180611_B07_rep2.mzML	11546	KPFAEVRLL		31.5	KPFAEVRLL		27.63	2141.11	trans-spliced	3028
PR487_Michele_20180611_B07_rep2.mzML	9367	TPNEYLKTL		30.4	TPNEYLKTL		31.19	1816.83	cis-spliced	2964
PR487_Michele_20180611_B07_rep2.mzML	9893	APGGEFREAF		30.32	APGGEFREAF		23.58	1894.95	trans-spliced	2982
PR487_Michele_20180611_B07_rep2.mzML	8308	HPLYNLKSL		35.72	HPLYNLKSL		30.76	1661.33	cis-spliced	2938
PR487_Michele_20180611_B07_rep2.mzML	7583	RPDVKGLSTL		39.68	RPDVKGLSTL		19.09	1554.98	trans-spliced	2922
PR487_Michele_20180611_B07_rep2.mzML	7268	SPFAKYNRL		35.21	SPFAKYNRL		27.33	1508.89	trans-spliced	2914
PR487_Michele_20180611_B07_rep2.mzML	16334	GPLGPSSPGLTL		30.88	GPLGPSSPGLTL		19.26	2886.01	trans-spliced	3084
PR487_Michele_20180611_B07_rep2.mzML	8792	FPTVQHQEL		44.67	FPTVQHQEL		34.63	1732.24	cis-spliced	2956
PR487_Michele_20180611_B07_rep2.mzML	4891	SPLHSTGQQF		33.88	SPLHSTGQQF		20.91	1158.63	non-spliced	2866
PR487_Michele_20180611_B07_rep2.mzML	11602	NPRLPYTEL		30.52	NPRLPYTEL		31.02	2149.57	trans-spliced	3030
PR487_Michele_20180611_B07_rep2.mzML	15444	LPAKPPVSFF		35.03	LPAKPPVSFF		23.42	2743.15	non-spliced	3076
PR487_Michele_20180611_B07_rep2.mzML	6752	APPSLAGPAVSH		52.4	APPSLAGPAVSH		37.57	1433.57	trans-spliced	2898
PR487_Michele_20180611_B07_rep2.mzML	4715	RPTNPAMQAL	Oxidation (M)	32.28	RPTNPAMQAL	Oxidation (M)	26.62	1132.51	non-spliced	2862
PR487_Michele_20180611_B07_rep2.mzML	13104	LPRNLNLGDL		32.58	LPRNLNLGDL		30.46	2374.74	trans-spliced	3050
PR487_Michele_20180611_B07_rep2.mzML	4778	APLQGNREEL		36.25	APLQGNREEL		24.87	1141.76	cis-spliced	2864
PR487_Michele_20180611_B07_rep2.mzML	4432	YPYGDGNRSV		32.99	YPYGDGNRSV		20.51	1089.05	cis-spliced	2846
PR487_Michele_20180611_B07_rep2.mzML	4657	APVNLAGSRTAA		37.96	APVNLAGSRTAA		18.98	1123.81	cis-spliced	2856
PR487_Michele_20180611_B07_rep2.mzML	3656	RLDEARQEL		31.9	RLDEARQEL		21.42	969.309	non-spliced	2836
PR487_Michele_20180611_B07_rep2.mzML	8047	RPGLSPYRAL		38.2	RPGLSPYRAL		28.56	1623.02	trans-spliced	2932
PR487_Michele_20180611_B07_rep2.mzML	8513	ESYSVYVYK		33.24	ESYSVYVYK		26.74	1691.34	non-spliced	2946
PR487_Michele_20180611_B07_rep2.mzML	8399	KPKDPLKLSL		37.27	KPKDPLKLSL		30.35	1674.73	trans-spliced	2940
PR487_Michele_20180611_B07_rep2.mzML	8654	SPAQNHPLYL		35.88	SPAQNHPLYL		34.1	1712.04	trans-spliced	2950
PR487_Michele_20180611_B07_rep2.mzML	10976	TPSPPKPTGLF		37.79	TPSPPKPTGLF		31.88	2055.59	cis-spliced	3014
PR487_Michele_20180611_B07_rep2.mzML	15458	KPFYVNVEF		46.13	KPFYVNVEF		24.19	2745.39	cis-spliced	3078
PR487_Michele_20180611_B07_rep2.mzML	2847	RPLPGPHKQL		47.95	RPLPGPHKQL		33.02	837.532	trans-spliced	2826
PR487_Michele_20180611_B07_rep2.mzML	4094	RVAQKKASFL		32.01	RVAQKKASFL		34.13	1037.02	cis-spliced	2844
PR487_Michele_20180611_B07_rep2.mzML	7878	HPFPESKPVL		32.47	HPFPESKPVL		37.74	1598.16	cis-spliced	2930
PR487_Michele_20180611_B07_rep2.mzML	13673	YPRLSVNNVL		30.31	YPRLSVNNVL		21.66	2460.79	non-spliced	3060
PR487_Michele_20180611_B07_rep2.mzML	2822	RPEHLRMNL	Oxidation (M)	31.31	RPEHLRMNL	Oxidation (M)	24.92	830.212	non-spliced	2824
PR487_Michele_20180611_B07_rep2.mzML	10026	ASGPPVSELLTK		45.17	ASGPPVSELLTK		30.15	1914.9	cis-spliced	2984
PR487_Michele_20180611_B07_rep2.mzML	11439	VPYDPGLKAGAL		35.66	VPYDPGLKAGAL		27.01	2125.36	non-spliced	3024
PR487_Michele_20180611_B07_rep2.mzML	4624	RPKQEKAFSL		36.55	RPKQEKAFSL		32.44	1118.68	cis-spliced	2854
PR487_Michele_20180611_B07_rep2.mzML	6426	TPAEKMAETVL	Oxidation (M)	68.21	TPAEKMAETVL	Oxidation (M)	26.91	1385.95	non-spliced	2892
PR487_Michele_20180611_B07_rep2.mzML	7426	RVMEYLNRL	Oxidation (M)	30.65	RVMEYLNRL	Oxidation (M)	19.7	1532.02	non-spliced	2916
PR487_Michele_20180611_B07_rep2.mzML	7506	VPEQQRQLTL		39.57	VPEQQRQLTL		33.08	1543.74	cis-spliced	2920
PR487_Michele_20180611_B07_rep2.mzML	13146	YPYSLVSREL		41.28	YPYSLVSREL		23.53	2381.32	cis-spliced	3052
PR487_Michele_20180611_B07_rep2.mzML	4588	APRPFGSVSSPK		42.91	APRPFGSVSSPK		35.15	1112.52	trans-spliced	2852
PR487_Michele_20180611_B07_rep2.mzML	9593	SPYVSPKESPF		33.96	SPYVSPKESPF		27.41	1849.95	non-spliced	2970
PR487_Michele_20180611_B07_rep2.mzML	10532	YPFHDSDPSAL		33.14	YPFHDSDPSAL		22.06	1989.87	cis-spliced	3008
PR487_Michele_20180611_B07_rep2.mzML	7858	ALDVMVSTFHK	Oxidation (M)	70.05	ALDVMVSTFHK	Oxidation (M)	32.6	1595.29	non-spliced	2928
PR487_Michele_20180611_B07_rep2.mzML	3177	YPQEVHGSSRL		42.07	YPQEVHGSSRL		31.03	896.328	cis-spliced	2828
PR487_Michele_20180611_B07_rep2.mzML	4565	APYRTQSSASLAA		41.49	APYRTQSSASLAA		24.55	1108.98	non-spliced	2850
PR487_Michele_20180611_B07_rep2.mzML	14079	LAAAEPTANGGLALA		39.54	LAAAEPTANGGLALA		23.7	2523.77	trans-spliced	3064
PR487_Michele_20180611_B07_rep2.mzML	6445	LPSSSRNALTSSY		36.88	LPSSSRNALTSSY		30.83	1388.72	trans-spliced	2894
PR487_Michele_20180611_B07_rep2.mzML	4488	SPRGHLTSLQDAM	Oxidation (M)	32.35	SPRGHLTSLQDAM	Oxidation (M)	35.1	1097.53	non-spliced	2848
PR487_Michele_20180611_B07_rep2.mzML	9858	GEMMDLQHGSLFLR	2 Oxidation (M)	39.96	GEMMDLQHGSLFLR	Oxidation (M)	39.35	1889.68	non-spliced	2980

## Sheet: Fusion_A0201
orig_raw_file	orig_raw_scan	Mascot_seq	Mascot_ptm	Mascot_score	Peaks_seq	Peaks_ptm	Peaks_score	RT	Annotated Types	groundTruth_scan
PR489_Michel_S01_rep1.mzML	9480	AAARLAAA		51.41	AAARLAAA		21.62	1944.35	trans-spliced	1056
PR489_Michel_S01_rep1.mzML	5524	GGPPGGPQV		42.01	GGPPGGPQV		27.9	1367.42	cis-spliced	398
PR489_Michel_S01_rep1.mzML	9539	KLGGVVSL		45.35	KLGGVVSL		21.36	1952.94	cis-spliced	1072
PR489_Michel_S01_rep1.mzML	8575	PGLPTARA		42.21	PGLPTARA		17.85	1812.09	cis-spliced	912
PR489_Michel_S01_rep1.mzML	6832	ALGPGGVSM	Oxidation (M)	43.35	ALGPGGVSM	Oxidation (M)	28.85	1557.54	non-spliced	622
PR489_Michel_S01_rep1.mzML	4431	VVAAHLAGA		46.45	VVAAHLAGA		20.62	1206.9	trans-spliced	216
PR489_Michel_S01_rep1.mzML	8863	VLGPLKSV		31.87	VLGPLKSV		19.18	1854.21	trans-spliced	968
PR489_Michel_S01_rep1.mzML	9316	FGGPLARV		32.05	FGGPLARV		18.61	1920.39	trans-spliced	1026
PR489_Michel_S01_rep1.mzML	11048	AMASLGALA	Oxidation (M)	38.95	AMASLGALA	Oxidation (M)	17.88	2173.27	non-spliced	1326
PR489_Michel_S01_rep1.mzML	12056	KLPPVVGL		37.82	KLPPVVGL		17.78	2320.88	cis-spliced	1462
PR489_Michel_S01_rep1.mzML	6436	LTNAVAHV		47.71	LTNAVAHV		28.54	1499.79	cis-spliced	552
PR489_Michel_S01_rep1.mzML	5133	LADGVQKV		39.59	LADGVQKV		23.26	1310.4	trans-spliced	354
PR489_Michel_S01_rep1.mzML	12572	ALAVNLSAA		45.59	ALAVNLSAA		19.59	2396.11	trans-spliced	1518
PR489_Michel_S01_rep1.mzML	4426	ALGNVRTV		40.42	ALGNVRTV		22.48	1206.04	cis-spliced	214
PR489_Michel_S01_rep1.mzML	11429	SVASTLTGV		39.62	SVASTLTGV		21.55	2229.01	cis-spliced	1378
PR489_Michel_S01_rep1.mzML	8358	AAPPSPPLS		34.4	AAPPSPPLS		20.59	1780.48	trans-spliced	862
PR489_Michel_S01_rep1.mzML	13314	PLGPAPVSV		54.55	PLGPAPVSV		28.23	2504.43	trans-spliced	1596
PR489_Michel_S01_rep1.mzML	19192	ALAPLLAAV		48.96	ALAPLLAAV		16.76	3364.74	trans-spliced	2078
PR489_Michel_S01_rep1.mzML	13799	WAPAAVRA		37.33	WAPAAVRA		19.67	2575.26	trans-spliced	1676
PR489_Michel_S01_rep1.mzML	11463	DPNGKLSL		34.27	DPNGKLSL		19.15	2234.08	trans-spliced	1384
PR489_Michel_S01_rep1.mzML	12278	MVAPAVASV		32.59	MVAPAVASV		26.08	2353.33	trans-spliced	1486
PR489_Michel_S01_rep1.mzML	8274	NSATGVPTV		37.11	NSATGVPTV		19.28	1768.23	trans-spliced	848
PR489_Michel_S01_rep1.mzML	13923	SVLGSLNGV		30.26	SVLGSLNGV		26.19	2593.28	trans-spliced	1694
PR489_Michel_S01_rep1.mzML	11768	SVAAQLTGV		51.09	SVAAQLTGV		18.81	2278.78	trans-spliced	1416
PR489_Michel_S01_rep1.mzML	10889	LTDLTKGV		48.43	LTDLTKGV		16.97	2150.33	trans-spliced	1288
PR489_Michel_S01_rep1.mzML	15253	VLGPGPPPL		55.31	VLGPGPPPL		21.1	2789.13	trans-spliced	1838
PR489_Michel_S01_rep1.mzML	7854	KLGDLMGV	Oxidation (M)	51.5	KLGDLMGV	Oxidation (M)	20.86	1706.63	non-spliced	776
PR489_Michel_S01_rep1.mzML	5437	ALGPEGHGL		50.21	ALGPEGHGL		21.93	1354.77	trans-spliced	396
PR489_Michel_S01_rep1.mzML	5553	KVAPAPAVV		38.04	KVAPAPAVV		24.3	1371.7	trans-spliced	402
PR489_Michel_S01_rep1.mzML	7376	ALAGDQPSV		40.52	ALAGDQPSV		25.03	1636.81	cis-spliced	710
PR489_Michel_S01_rep1.mzML	4977	LLAPSPGHA		51.65	LLAPSPGHA		17.11	1287.49	trans-spliced	312
PR489_Michel_S01_rep1.mzML	16130	VVLPAPPAV		45.68	VVLPAPPAV		27.75	2917.02	trans-spliced	1928
PR489_Michel_S01_rep1.mzML	3351	KMVTGVASA		54.58	KMVTGVASA		26.9	1047.64	trans-spliced	54
PR489_Michel_S01_rep1.mzML	12900	SLYGASPGL		39.64	SLYGASPGL		22.72	2444	cis-spliced	1554
PR489_Michel_S01_rep1.mzML	21376	GLLPSPLAV		41.91	GLLPSPLAV		16.79	3685.12	trans-spliced	2116
PR489_Michel_S01_rep1.mzML	4096	AVGDGPPRV		52.53	AVGDGPPRV		21.92	1157.87	trans-spliced	158
PR489_Michel_S01_rep1.mzML	5030	SLHVGQAGV		43.77	SLHVGQAGV		32.95	1295.25	non-spliced	328
PR489_Michel_S01_rep1.mzML	14088	LLLAAPAQA		42	LLLAAPAQA		24.52	2617.23	non-spliced	1714
PR489_Michel_S01_rep1.mzML	5103	GLHSVAEGV		60.82	GLHSVAEGV		24.13	1305.93	cis-spliced	342
PR489_Michel_S01_rep1.mzML	3289	VADKLHSV		38.97	VADKLHSV		24.66	1038.32	cis-spliced	50
PR489_Michel_S01_rep1.mzML	4371	KLPPVGSTA		56.47	KLPPVGSTA		24.64	1198.14	cis-spliced	204
PR489_Michel_S01_rep1.mzML	11510	VLLAAGPSAA		35.15	VLLAAGPSAA		33.62	2240.94	cis-spliced	1390
PR489_Michel_S01_rep1.mzML	5075	GLNGVSPKV		44.6	GLNGVSPKV		17.88	1301.93	cis-spliced	336
PR489_Michel_S01_rep1.mzML	6675	LNAKLAEL		50.13	LNAKLAEL		20.52	1534.58	non-spliced	596
PR489_Michel_S01_rep1.mzML	5246	RMAPALSGA		58.89	RMAPALSGA		24.09	1326.87	trans-spliced	374
PR489_Michel_S01_rep1.mzML	4165	SKQQASQV		45.82	SKQQASQV		25.41	1168	cis-spliced	174
PR489_Michel_S01_rep1.mzML	4098	KMVTAVASA		52.33	KMVTAVASA		27.35	1158.15	cis-spliced	160
PR489_Michel_S01_rep1.mzML	7161	STAAKLMGV		34.88	STAAKLMGV		30.74	1605.39	cis-spliced	676
PR489_Michel_S01_rep1.mzML	12032	NLAPAPLNA		30.55	NLAPAPLNA		23.34	2317.39	non-spliced	1458
PR489_Michel_S01_rep1.mzML	3507	KVPANPASV		36.36	KVPANPASV		27.96	1070.92	trans-spliced	84
PR489_Michel_S01_rep1.mzML	14055	KVLGLVVGV		49.88	KVLGLVVGV		23.84	2612.53	non-spliced	1710
PR489_Michel_S01_rep1.mzML	3840	VLGKLEKV		44.66	VLGKLEKV		18.99	1120.13	cis-spliced	118
PR489_Michel_S01_rep1.mzML	19851	LLWAGSAGL		47.33	LLWAGSAGL		25.19	3460.89	trans-spliced	2092
PR489_Michel_S01_rep1.mzML	5779	ATAPGPEMV	Oxidation (M)	32.35	ATAPGPEMV	Oxidation (M)	18.28	1404.58	non-spliced	444
PR489_Michel_S01_rep1.mzML	10847	KLPDVYGV		37.23	KLPDVYGV		25.19	2144.21	non-spliced	1276
PR489_Michel_S01_rep1.mzML	14219	QVVGGLYGV		42.2	QVVGGLYGV		29.69	2636.43	non-spliced	1736
PR489_Michel_S01_rep1.mzML	19958	GLALLYSGV		40.98	GLALLYSGV		15.39	3476.73	trans-spliced	2096
PR489_Michel_S01_rep1.mzML	11886	FEHAVGYA		35.55	FEHAVGYA		17.93	2296.06	non-spliced	1442
PR489_Michel_S01_rep1.mzML	4723	LLDAGGHNV		37.58	LLDAGGHNV		22.36	1250.51	non-spliced	270
PR489_Michel_S01_rep1.mzML	6434	ALTNAVAHV		53.76	ALTNAVAHV		36.61	1499.51	cis-spliced	550
PR489_Michel_S01_rep1.mzML	10877	FAPPQPVAA		30.36	FAPPQPVAA		26.21	2148.53	trans-spliced	1284
PR489_Michel_S01_rep1.mzML	4511	AVALRPAEA		42.61	AVALRPAEA		25.32	1219.27	cis-spliced	224
PR489_Michel_S01_rep1.mzML	11882	RLGPSVVGL		40.77	RLGPSVVGL		21.31	2295.49	trans-spliced	1438
PR489_Michel_S01_rep1.mzML	14523	SMFGAGLTV	Oxidation (M)	30.58	SMFGAGLTV	Oxidation (M)	23.43	2680.86	non-spliced	1776
PR489_Michel_S01_rep1.mzML	12961	ALVVQVAEA		57.59	ALVVQVAEA		19.47	2452.93	trans-spliced	1562
PR489_Michel_S01_rep1.mzML	9175	KLGSVPVTV		52.1	KLGSVPVTV		26.02	1899.73	non-spliced	1010
PR489_Michel_S01_rep1.mzML	10327	ALTRALALA		46.81	ALTRALALA		23.74	2068.51	non-spliced	1198
PR489_Michel_S01_rep1.mzML	6031	YGPGLTHGV		36.33	YGPGLTHGV		28.54	1441.34	cis-spliced	496
PR489_Michel_S01_rep1.mzML	5104	ALADGVQKV		46.21	ALADGVQKV		30.04	1306.19	trans-spliced	344
PR489_Michel_S01_rep1.mzML	5809	YGVDLHKA		33.15	YGVDLHKA		24.77	1408.99	trans-spliced	454
PR489_Michel_S01_rep1.mzML	4527	KVADALTNA		48.18	KVADALTNA		24.44	1221.65	cis-spliced	226
PR489_Michel_S01_rep1.mzML	4092	ALNSKDAAL		38.71	ALNSKDAAL		25.75	1157.16	trans-spliced	156
PR489_Michel_S01_rep1.mzML	2959	KLAGTNAEV		42.17	KLAGTNAEV		19	983.195	trans-spliced	6
PR489_Michel_S01_rep1.mzML	19059	TLSDVVVGL		40.11	TLSDVVVGL		18	3345.12	trans-spliced	2068
PR489_Michel_S01_rep1.mzML	10448	GLATDVQTV		55.12	GLATDVQTV		19.61	2086.21	trans-spliced	1220
PR489_Michel_S01_rep1.mzML	3758	YTPPAGAKV		30.58	YTPPAGAKV		24.18	1108.12	non-spliced	104
PR489_Michel_S01_rep1.mzML	10147	LADLVHHV		41.63	LADLVHHV		29.24	2042.42	trans-spliced	1176
PR489_Michel_S01_rep1.mzML	22217	LLPPPPCPA		47.94	LLPPPPCPA		22.92	3812.73	trans-spliced	2126
PR489_Michel_S01_rep1.mzML	13517	SLGDWGAEA		34.78	SLGDWGAEA		22.26	2534.08	non-spliced	1634
PR489_Michel_S01_rep1.mzML	7841	SVASQLTEA		33.06	SVASQLTEA		22.58	1704.69	cis-spliced	774
PR489_Michel_S01_rep1.mzML	5336	GLSESSVKV		34.84	GLSESSVKV		16.15	1340.05	cis-spliced	388
PR489_Michel_S01_rep1.mzML	8218	AMDQGTATL		33.31	AMDQGTATL		23.17	1760.12	cis-spliced	836
PR489_Michel_S01_rep1.mzML	10763	KLLDFGSGA		46.86	KLLDFGSGA		28.1	2131.94	cis-spliced	1268
PR489_Michel_S01_rep1.mzML	7613	GLLPVSHNA		31.62	GLLPVSHNA		17.82	1671.38	cis-spliced	746
PR489_Michel_S01_rep1.mzML	13441	SLFGGSVKL		42.38	SLFGGSVKL		25.99	2522.96	trans-spliced	1616
PR489_Michel_S01_rep1.mzML	12654	KVGPVPVLV		49.73	KVGPVPVLV		32.7	2408.07	cis-spliced	1526
PR489_Michel_S01_rep1.mzML	5885	LLGPKPQGV		36.85	LLGPKPQGV		25.69	1420.1	cis-spliced	472
PR489_Michel_S01_rep1.mzML	6998	GLAPKPVQV		39.08	GLAPKPVQV		32.41	1581.75	trans-spliced	652
PR489_Michel_S01_rep1.mzML	5608	KLGEGSYGV		35	KLGEGSYGV		20.58	1379.66	cis-spliced	418
PR489_Michel_S01_rep1.mzML	3645	YGVDLHHA		46.3	YGVDLHHA		28.39	1091.39	trans-spliced	92
PR489_Michel_S01_rep1.mzML	9488	RAPLVTVGV		41.64	RAPLVTVGV		22.01	1945.48	non-spliced	1058
PR489_Michel_S01_rep1.mzML	8709	AQLENPAAV		56.66	AQLENPAAV		22.86	1831.69	cis-spliced	944
PR489_Michel_S01_rep1.mzML	18201	LLLDVPTAA		37.95	LLLDVPTAA		19.16	3219.41	trans-spliced	2026
PR489_Michel_S01_rep1.mzML	19875	ALTPVVVTL		34.64	ALTPVVVTL		15.56	3464.53	non-spliced	2094
PR489_Michel_S01_rep1.mzML	6668	KLAPPSSTL		42.27	KLAPPSSTL		29.39	1533.6	trans-spliced	594
PR489_Michel_S01_rep1.mzML	6955	SLLTSPPKA		36.23	SLLTSPPKA		18.93	1575.52	non-spliced	642
PR489_Michel_S01_rep1.mzML	6334	SLTGHLSTV		37.47	SLTGHLSTV		23.89	1485	cis-spliced	540
PR489_Michel_S01_rep1.mzML	13008	LLDRLVSV		37.07	LLDRLVSV		22.99	2459.72	trans-spliced	1572
PR489_Michel_S01_rep1.mzML	3972	TLGGDPEKV		31.69	TLGGDPEKV		23.24	1139.53	cis-spliced	134
PR489_Michel_S01_rep1.mzML	5736	ALSERAVAV		44	ALSERAVAV		29.23	1398.33	non-spliced	440
PR489_Michel_S01_rep1.mzML	10835	KLGLETVGV		43.05	KLGLETVGV		22.18	2142.41	cis-spliced	1274
PR489_Michel_S01_rep1.mzML	19758	SLTALQLGL		42.86	SLTALQLGL		22.11	3447.34	trans-spliced	2090
PR489_Michel_S01_rep1.mzML	6988	AVDATVNQV		39.52	AVDATVNQV		21.89	1580.25	cis-spliced	650
PR489_Michel_S01_rep1.mzML	15390	ALASNLWAA		42.59	ALASNLWAA		18.12	2809.1	trans-spliced	1854
PR489_Michel_S01_rep1.mzML	11865	SLAAVSQQL		65.85	SLAAVSQQL		22.76	2292.99	trans-spliced	1434
PR489_Michel_S01_rep1.mzML	4392	GQTGVLRSV		46.68	GQTGVLRSV		26.44	1201.2	trans-spliced	208
PR489_Michel_S01_rep1.mzML	4781	TLAERSAGL		39.77	TLAERSAGL		29.89	1258.98	non-spliced	284
PR489_Michel_S01_rep1.mzML	7502	AAGAYVHMV		32.47	AAGAYVHMV		22.59	1655.19	trans-spliced	726
PR489_Michel_S01_rep1.mzML	15843	SMSADVPLV		38.49	SMSADVPLV		23.23	2875.07	cis-spliced	1904
PR489_Michel_S01_rep1.mzML	8686	MDSKLVQV		52.8	MDSKLVQV		25.77	1828.34	trans-spliced	932
PR489_Michel_S01_rep1.mzML	6493	ALSSSSLRV		60.24	ALSSSSLRV		19.7	1508.13	cis-spliced	560
PR489_Michel_S01_rep1.mzML	10150	KLGKLTFL		36.61	KLGKLTFL		19.73	2042.84	cis-spliced	1178
PR489_Michel_S01_rep1.mzML	20540	VLPVPPLSV		39.66	VLPVPPLSV		27.04	3562.02	non-spliced	2102
PR489_Michel_S01_rep1.mzML	5557	KMVGTTSVV		46	KMVGTTSVV		20.72	1372.27	cis-spliced	406
PR489_Michel_S01_rep1.mzML	6095	LLAPPSRPA		33.72	LLAPPSRPA		18.3	1450.62	trans-spliced	504
PR489_Michel_S01_rep1.mzML	3993	KLLPAGHSV		37.93	KLLPAGHSV		25.28	1142.65	cis-spliced	140
PR489_Michel_S01_rep1.mzML	5621	KLGASPLHV		41.44	KLGASPLHV		28.62	1381.59	non-spliced	422
PR489_Michel_S01_rep1.mzML	5967	KLGEGTYGV		42.71	KLGEGTYGV		30.3	1431.92	trans-spliced	486
PR489_Michel_S01_rep1.mzML	4758	HQVPAVSSV		45.53	HQVPAVSSV		29.45	1255.5	cis-spliced	278
PR489_Michel_S01_rep1.mzML	3381	KLVAGEHGL		32.38	KLVAGEHGL		20.4	1052.15	trans-spliced	62
PR489_Michel_S01_rep1.mzML	2979	KPPPPPPPP		44.65	KPPPPPPPP		25.84	985.897	trans-spliced	12
PR489_Michel_S01_rep1.mzML	11912	KLPTPLVGV		45.41	KLPTPLVGV		28.8	2299.83	cis-spliced	1446
PR489_Michel_S01_rep1.mzML	8135	ALADVVHEA		33.37	ALADVVHEA		17.35	1747.97	non-spliced	814
PR489_Michel_S01_rep1.mzML	16241	ALDPNLATL		34.01	ALDPNLATL		18.78	2933.3	non-spliced	1944
PR489_Michel_S01_rep1.mzML	9672	VLGPDLKSV		31.08	VLGPDLKSV		20.3	1972.28	cis-spliced	1094
PR489_Michel_S01_rep1.mzML	8440	ALASEPLKV		46.51	ALASEPLKV		25.35	1792.41	trans-spliced	880
PR489_Michel_S01_rep1.mzML	9094	ALVDKVPSV		36.65	ALVDKVPSV		30.07	1887.94	cis-spliced	1002
PR489_Michel_S01_rep1.mzML	12456	TLLTDPPTA		49.36	TLLTDPPTA		26.67	2379.22	cis-spliced	1504
PR489_Michel_S01_rep1.mzML	3759	SLTGTNHSL		38.87	SLTGTNHSL		21.97	1108.28	trans-spliced	106
PR489_Michel_S01_rep1.mzML	8321	SLAVSSPRL		47.05	SLAVSSPRL		19.7	1775.17	non-spliced	856
PR489_Michel_S01_rep1.mzML	18322	SLLDKLLGA		53.76	SLLDKLLGA		16.72	3237.08	non-spliced	2034
PR489_Michel_S01_rep1.mzML	8079	RMVGQVLGA		52.17	RMVGQVLGA		24.86	1739.7	non-spliced	802
PR489_Michel_S01_rep1.mzML	6202	KLAEGVNSL		57.42	KLAEGVNSL		26.72	1465.84	trans-spliced	516
PR489_Michel_S01_rep1.mzML	5555	LWGKVTRA		34.04	LWGKVTRA		16.54	1371.98	non-spliced	404
PR489_Michel_S01_rep1.mzML	4046	KLDGKTLGV		52.89	KLDGKTLGV		31.64	1150.38	non-spliced	148
PR489_Michel_S01_rep1.mzML	4280	SLDGKALKV		45.98	SLDGKALKV		21.54	1184.81	non-spliced	190
PR489_Michel_S01_rep1.mzML	9011	ALAPSTMKL		45.44	ALAPSTMKL		24.54	1875.92	trans-spliced	990
PR489_Michel_S01_rep1.mzML	5737	AMPDSPAEV	Oxidation (M)	31.65	AMPDSPAEV	Oxidation (M)	26.56	1398.47	non-spliced	442
PR489_Michel_S01_rep1.mzML	15849	ALLSSLARC		49.1	ALLSSLARC		22.45	2876.08	non-spliced	1906
PR489_Michel_S01_rep1.mzML	19135	TLAFVSPSL		40.19	TLAFVSPSL		24.4	3356.39	non-spliced	2070
PR489_Michel_S01_rep1.mzML	10919	SMSSKLLGL		50.61	SMSSKLLGL		26.33	2154.62	trans-spliced	1294
PR489_Michel_S01_rep1.mzML	9891	LLAPRPVAV		44.6	LLAPRPVAV		18.61	2004.29	cis-spliced	1142
PR489_Michel_S01_rep1.mzML	12978	NLNDFSAGV		31.79	NLNDFSAGV		23.62	2455.27	non-spliced	1564
PR489_Michel_S01_rep1.mzML	5194	GGGYTLRNV		37	GGGYTLRNV		30.11	1319.31	cis-spliced	364
PR489_Michel_S01_rep1.mzML	16429	GLLQQPPAL		36.94	GLLQQPPAL		16.35	2960.75	cis-spliced	1960
PR489_Michel_S01_rep1.mzML	8044	VVSSVVHPL		40.75	VVSSVVHPL		29.68	1734.38	cis-spliced	796
PR489_Michel_S01_rep1.mzML	15283	FGLARAFGV		38.08	FGLARAFGV		33.66	2793.56	trans-spliced	1842
PR489_Michel_S01_rep1.mzML	21190	GLLPSPLAVA		42.69	GLLPSPLAVA		17.04	3657.74	trans-spliced	2112
PR489_Michel_S01_rep1.mzML	8620	LDEPTNHL		35.33	LDEPTNHL		23.75	1818.72	trans-spliced	920
PR489_Michel_S01_rep1.mzML	9064	GVNEQPPVV		45.33	GVNEQPPVV		19.79	1883.67	non-spliced	1000
PR489_Michel_S01_rep1.mzML	6122	AAALEVHEV		47.95	AAALEVHEV		25.85	1454.47	cis-spliced	506
PR489_Michel_S01_rep1.mzML	8387	AVHETLVAV		64.49	AVHETLVAV		25.39	1784.78	non-spliced	872
PR489_Michel_S01_rep1.mzML	11843	QLVPALAKV		36.34	QLVPALAKV		19.13	2289.79	non-spliced	1432
PR489_Michel_S01_rep1.mzML	3382	ALSDGVHKL		43.1	ALSDGVHKL		22.87	1052.41	trans-spliced	64
PR489_Michel_S01_rep1.mzML	9680	RLSPVSPAL		49.65	RLSPVSPAL		23.7	1973.48	non-spliced	1096
PR489_Michel_S01_rep1.mzML	12719	RLWGAGPAL		37.54	RLWGAGPAL		18.38	2417.51	cis-spliced	1536
PR489_Michel_S01_rep1.mzML	9323	RLVPSVNGV		41.63	RLVPSVNGV		29.8	1921.45	cis-spliced	1028
PR489_Michel_S01_rep1.mzML	8564	VLGPTLKNV		36.84	VLGPTLKNV		26.16	1810.54	non-spliced	910
PR489_Michel_S01_rep1.mzML	8985	NMMSGLSSV	Oxidation (M)	43.11	NMMSGLSSV	Oxidation (M)	29.52	1872.01	non-spliced	982
PR489_Michel_S01_rep1.mzML	11194	FLHVGQAGL		57.83	FLHVGQAGL		25.32	2194.49	non-spliced	1350
PR489_Michel_S01_rep1.mzML	13401	AVLGDVLRV		49.13	AVLGDVLRV		21.31	2517.11	cis-spliced	1610
PR489_Michel_S01_rep1.mzML	4010	ALDPNGTRV		39.62	ALDPNGTRV		19.93	1145.02	trans-spliced	142
PR489_Michel_S01_rep1.mzML	16268	NLNSLVPSV		32.18	NLNSLVPSV		20.66	2937.22	non-spliced	1952
PR489_Michel_S01_rep1.mzML	11399	KLAEGVLDV		47.97	KLAEGVLDV		18.01	2224.38	trans-spliced	1376
PR489_Michel_S01_rep1.mzML	7098	RVPPPPPLA		37.71	RVPPPPPLA		32.6	1596.2	trans-spliced	666
PR489_Michel_S01_rep1.mzML	11929	ALDKATVLL		54.4	ALDKATVLL		26.2	2302.33	cis-spliced	1450
PR489_Michel_S01_rep1.mzML	13860	ALLSAVTRL		59.86	ALLSAVTRL		16.84	2584.18	trans-spliced	1682
PR489_Michel_S01_rep1.mzML	8820	AVHDSFVAV		48.2	AVHDSFVAV		31.15	1847.82	non-spliced	960
PR489_Michel_S01_rep1.mzML	6744	KLDVGNAEV		59.85	KLDVGNAEV		29.31	1544.67	trans-spliced	610
PR489_Michel_S01_rep1.mzML	9662	RVAGFNPAL		30.24	RVAGFNPAL		23	1970.87	trans-spliced	1090
PR489_Michel_S01_rep1.mzML	10561	TLDAGNLKL		45.61	TLDAGNLKL		25.82	2102.49	cis-spliced	1238
PR489_Michel_S01_rep1.mzML	10282	ALNSKLLSV		33	ALNSKLLSV		29.36	2061.97	cis-spliced	1192
PR489_Michel_S01_rep1.mzML	5873	KLGTKLVSV		44.34	KLGTKLVSV		27.12	1418.31	cis-spliced	468
PR489_Michel_S01_rep1.mzML	4631	GLSEGFHQA		32.37	GLSEGFHQA		22.66	1237	cis-spliced	252
PR489_Michel_S01_rep1.mzML	6458	VMPPSTQAV	Oxidation (M)	39.47	VMPPSTQAV	Oxidation (M)	17.51	1503	non-spliced	554
PR489_Michel_S01_rep1.mzML	18724	FLGPWPAAS		37.8	FLGPWPAAS		22.59	3296.26	cis-spliced	2052
PR489_Michel_S01_rep1.mzML	8733	KLDETGVAL		54.3	KLDETGVAL		27.28	1835.19	trans-spliced	952
PR489_Michel_S01_rep1.mzML	13136	VLVDQTTGL		31.25	VLVDQTTGL		25.38	2478.36	non-spliced	1580
PR489_Michel_S01_rep1.mzML	12429	LMSALAARL		32.3	LMSALAARL		20.85	2375.32	trans-spliced	1502
PR489_Michel_S01_rep1.mzML	15064	GVLDTLTKV		42.81	GVLDTLTKV		20.7	2761.52	cis-spliced	1820
PR489_Michel_S01_rep1.mzML	16987	KLSLVAAML		41.68	KLSLVAAML		23.03	3042.27	trans-spliced	1992
PR489_Michel_S01_rep1.mzML	10556	AMLGQAEEV		32.37	AMLGQAEEV		24.07	2101.78	cis-spliced	1236
PR489_Michel_S01_rep1.mzML	14215	ALDSDNLSL		64.88	ALDSDNLSL		19.08	2635.84	non-spliced	1734
PR489_Michel_S01_rep1.mzML	9874	YTSPVNPAV		30.38	YTSPVNPAV		31.1	2001.78	trans-spliced	1134
PR489_Michel_S01_rep1.mzML	9707	LLSGVVTKM		41.2	LLSGVVTKM		27.65	1977.42	trans-spliced	1102
PR489_Michel_S01_rep1.mzML	9142	TLTGKTLTL		45.03	TLTGKTLTL		24.39	1895.02	trans-spliced	1008
PR489_Michel_S01_rep1.mzML	9567	TLSTVLSKV		65.86	TLSTVLSKV		15.83	1956.99	trans-spliced	1074
PR489_Michel_S01_rep1.mzML	11738	SLATTLTKL		45.92	SLATTLTKL		18.34	2274.49	trans-spliced	1410
PR489_Michel_S01_rep1.mzML	12990	ALDTSNVMV		31.36	ALDTSNVMV		15.84	2457.08	non-spliced	1568
PR489_Michel_S01_rep1.mzML	9601	SLAEGSVTSV		31.26	SLAEGSVTSV		30.61	1961.99	trans-spliced	1082
PR489_Michel_S01_rep1.mzML	8039	GMASVLSRL	Oxidation (M)	45.35	GMASVLSRL	Oxidation (M)	24.82	1733.67	non-spliced	794
PR489_Michel_S01_rep1.mzML	6852	SLSKLTTTV		41.11	SLSKLTTTV		24.16	1560.47	non-spliced	626
PR489_Michel_S01_rep1.mzML	13274	NLAGVYSEV		51.3	NLAGVYSEV		29.78	2498.58	non-spliced	1590
PR489_Michel_S01_rep1.mzML	11883	ALNLATHVL		38.49	ALNLATHVL		23.2	2295.64	cis-spliced	1440
PR489_Michel_S01_rep1.mzML	17193	LLGPRLVLA		34.6	LLGPRLVLA		19.13	3072.25	non-spliced	2002
PR489_Michel_S01_rep1.mzML	8216	AVHEDLVAV		58.74	AVHEDLVAV		21.11	1759.8	cis-spliced	834
PR489_Michel_S01_rep1.mzML	13665	MLPPPPLTA	Oxidation (M)	43.08	MLPPPPLTA	Oxidation (M)	27.74	2555.66	non-spliced	1660
PR489_Michel_S01_rep1.mzML	10852	VLGPLLNKV		44.04	VLGPLLNKV		18.91	2144.92	non-spliced	1280
PR489_Michel_S01_rep1.mzML	4282	RVASPTSGV	Phospho (ST)	46.87	RVASPTSGV	Phosphorylation (STY)	21.53	1185.09	non-spliced	192
PR489_Michel_S01_rep1.mzML	12637	GLSNLTHVL		34.5	GLSNLTHVL		22.83	2405.57	trans-spliced	1524
PR489_Michel_S01_rep1.mzML	4555	ATDPTLHTV		44.97	ATDPTLHTV		24.34	1225.73	non-spliced	242
PR489_Michel_S01_rep1.mzML	10080	TTLEALHGL		39.14	TTLEALHGL		19.7	2032.47	trans-spliced	1164
PR489_Michel_S01_rep1.mzML	7647	GLAEKPQLV		32.84	GLAEKPQLV		19.45	1676.38	cis-spliced	750
PR489_Michel_S01_rep1.mzML	14809	VVVDPLQSV		30.38	VVVDPLQSV		28.72	2723.89	trans-spliced	1798
PR489_Michel_S01_rep1.mzML	17531	RLLDLGVGL		51.79	RLLDLGVGL		20.43	3121.7	trans-spliced	2014
PR489_Michel_S01_rep1.mzML	14120	LLWKPVTV		39.91	LLWKPVTV		17.32	2622.01	cis-spliced	1718
PR489_Michel_S01_rep1.mzML	9287	KLNEALVAV		47.77	KLNEALVAV		22.38	1916.2	cis-spliced	1018
PR489_Michel_S01_rep1.mzML	12410	KLLGNVLVT		44.73	KLLGNVLVT		21.36	2372.53	non-spliced	1500
PR489_Michel_S01_rep1.mzML	7187	KLGENVANL		47.67	KLGENVANL		15.94	1609.32	cis-spliced	684
PR489_Michel_S01_rep1.mzML	4937	VLNGNLKTV		32.7	VLNGNLKTV		18.05	1281.73	cis-spliced	306
PR489_Michel_S01_rep1.mzML	4099	AVVTQVNKV		58.59	AVVTQVNKV		29.51	1158.29	cis-spliced	162
PR489_Michel_S01_rep1.mzML	5278	TVLAKVNNV		40.88	TVLAKVNNV		26.07	1331.43	non-spliced	378
PR489_Michel_S01_rep1.mzML	14442	SLLRSVVAL		41.95	SLLRSVVAL		24.43	2668.99	trans-spliced	1768
PR489_Michel_S01_rep1.mzML	12775	SLWGQPAEA		45.86	SLWGQPAEA		22.27	2425.7	trans-spliced	1540
PR489_Michel_S01_rep1.mzML	13736	SLADLAQKL		43.7	SLADLAQKL		21.73	2566.06	non-spliced	1666
PR489_Michel_S01_rep1.mzML	14777	SLLEKSLGL		43.59	SLLEKSLGL		23.06	2718.7	cis-spliced	1794
PR489_Michel_S01_rep1.mzML	10887	LLTDLTKGV		50.57	LLTDLTKGV		31.27	2150.01	trans-spliced	1286
PR489_Michel_S01_rep1.mzML	5209	LVMQGVSRA		52.91	LVMQGVSRA		25.11	1321.46	trans-spliced	370
PR489_Michel_S01_rep1.mzML	11307	GLFQGKTPL		31.08	GLFQGKTPL		26.38	2211	trans-spliced	1364
PR489_Michel_S01_rep1.mzML	15534	KLFLGGLNV		59.64	KLFLGGLNV		28.29	2830.1	trans-spliced	1872
PR489_Michel_S01_rep1.mzML	5108	KMTVALVKA		36.61	KMTVALVKA		23.53	1306.78	cis-spliced	348
PR489_Michel_S01_rep1.mzML	13988	QLSDTSVVL		35.23	QLSDTSVVL		26.23	2602.76	non-spliced	1704
PR489_Michel_S01_rep1.mzML	8342	LLSPHNPAL		39.16	LLSPHNPAL		33.12	1778.22	cis-spliced	858
PR489_Michel_S01_rep1.mzML	18583	KLGDFGLLV		60.78	KLGDFGLLV		18.67	3275.8	cis-spliced	2048
PR489_Michel_S01_rep1.mzML	6263	SMDSSHVSL		35.27	SMDSSHVSL		28.79	1474.7	trans-spliced	524
PR489_Michel_S01_rep1.mzML	6325	KVADGFKVV		42.96	KVADGFKVV		26.87	1483.57	cis-spliced	538
PR489_Michel_S01_rep1.mzML	4495	KVLAAVYKA		44.67	KVLAAVYKA		25.6	1216.89	trans-spliced	220
PR489_Michel_S01_rep1.mzML	4160	GTWNGTTKV		40.37	GTWNGTTKV		28.22	1167.29	cis-spliced	172
PR489_Michel_S01_rep1.mzML	8728	KLFDNTVGA		75.32	KLFDNTVGA		16.73	1834.48	trans-spliced	948
PR489_Michel_S01_rep1.mzML	4606	KVGSFSQNV		42.94	KVGSFSQNV		29.76	1233.25	non-spliced	248
PR489_Michel_S01_rep1.mzML	11003	RLYSGLSGL		39.36	RLYSGLSGL		20.23	2166.78	cis-spliced	1314
PR489_Michel_S01_rep1.mzML	13465	LLPPDLGKL		42.26	LLPPDLGKL		16.72	2526.45	trans-spliced	1622
PR489_Michel_S01_rep1.mzML	11207	VDDYTVRV		36.2	VDDYTVRV		21.76	2196.43	cis-spliced	1356
PR489_Michel_S01_rep1.mzML	4478	QLAADLHQA		37.1	QLAADLHQA		18.55	1213.72	trans-spliced	218
PR489_Michel_S01_rep1.mzML	9849	GLSPELHTL		44.65	GLSPELHTL		20.7	1998.15	non-spliced	1128
PR489_Michel_S01_rep1.mzML	5908	ALLQQVHSA		37.23	ALLQQVHSA		19.89	1423.45	cis-spliced	476
PR489_Michel_S01_rep1.mzML	13921	FVWSGTAEA		36.31	FVWSGTAEA		27.63	2592.97	trans-spliced	1692
PR489_Michel_S01_rep1.mzML	5606	KMSFVEKV		32.69	KMSFVEKV		25.93	1379.38	trans-spliced	416
PR489_Michel_S01_rep1.mzML	4176	RVGDHVVSV		52.28	RVGDHVVSV		15.25	1169.5	non-spliced	176
PR489_Michel_S01_rep1.mzML	3264	TVADKLHSV		47.62	TVADKLHSV		30.08	1034.52	cis-spliced	44
PR489_Michel_S01_rep1.mzML	6974	SLLNQPKAV		47.77	SLLNQPKAV		29.18	1578.27	trans-spliced	646
PR489_Michel_S01_rep1.mzML	14421	VLAELLRGV		53.23	VLAELLRGV		19.36	2665.92	trans-spliced	1764
PR489_Michel_S01_rep1.mzML	10664	VLFHSSPAL		35.12	VLFHSSPAL		23.21	2117.53	cis-spliced	1250
PR489_Michel_S01_rep1.mzML	4100	AAFGQLHKV		35.25	AAFGQLHKV		38.13	1158.43	cis-spliced	164
PR489_Michel_S01_rep1.mzML	16809	ALLEQVNAL		49.06	ALLEQVNAL		20.08	3016.25	trans-spliced	1984
PR489_Michel_S01_rep1.mzML	14837	KLDVGNLVL		52.25	KLDVGNLVL		26.63	2728.49	trans-spliced	1800
PR489_Michel_S01_rep1.mzML	12029	KLAEGVQLL		54.7	KLAEGVQLL		18.28	2316.97	trans-spliced	1456
PR489_Michel_S01_rep1.mzML	7270	RLDNGQVGL		59.68	RLDNGQVGL		25.99	1621.39	cis-spliced	694
PR489_Michel_S01_rep1.mzML	10909	GLHNVVYGL		39.42	GLHNVVYGL		30.91	2153.26	trans-spliced	1290
PR489_Michel_S01_rep1.mzML	17373	ALTELLAKL		56.58	ALTELLAKL		16.6	3098.6	trans-spliced	2008
PR489_Michel_S01_rep1.mzML	5926	FASHVSPEV		47.21	FASHVSPEV		26.88	1426.06	non-spliced	478
PR489_Michel_S01_rep1.mzML	6913	MVDGKPVNL		39.84	MVDGKPVNL		36.33	1569.39	non-spliced	634
PR489_Michel_S01_rep1.mzML	6316	RLNEAAVTV		61.95	RLNEAAVTV		25.16	1482.36	non-spliced	536
PR489_Michel_S01_rep1.mzML	3066	KLDSTPLKA		41.35	KLDSTPLKA		22.51	1001.54	trans-spliced	24
PR489_Michel_S01_rep1.mzML	8094	ALQEVLKTA		43.28	ALQEVLKTA		25.21	1741.77	cis-spliced	806
PR489_Michel_S01_rep1.mzML	8889	AQLGSYVHV		34.25	AQLGSYVHV		20.2	1857.98	non-spliced	974
PR489_Michel_S01_rep1.mzML	4610	ALSKVHFTA		30.8	ALSKVHFTA		35.1	1233.87	trans-spliced	250
PR489_Michel_S01_rep1.mzML	11822	KLSELEAAL		50.98	KLSELEAAL		21.71	2286.72	cis-spliced	1424
PR489_Michel_S01_rep1.mzML	5165	KLLANNTTV		96.52	KLLANNTTV		22.14	1314.96	cis-spliced	360
PR489_Michel_S01_rep1.mzML	11203	LLPHPGLQV		31.05	LLPHPGLQV		31.03	2195.86	trans-spliced	1354
PR489_Michel_S01_rep1.mzML	12047	KLGELVTTL		60.83	KLGELVTTL		19.07	2319.46	cis-spliced	1460
PR489_Michel_S01_rep1.mzML	13830	ALMENANVL		35.29	ALMENANVL		22.94	2579.73	trans-spliced	1678
PR489_Michel_S01_rep1.mzML	17182	YLADPLGVGA		39.07	YLADPLGVGA		24.46	3070.75	non-spliced	2000
PR489_Michel_S01_rep1.mzML	7315	LWEAESKL		44.53	LWEAESKL		27.91	1627.91	cis-spliced	698
PR489_Michel_S01_rep1.mzML	9407	KLDLSVTEA		60.88	KLDLSVTEA		20.3	1933.71	cis-spliced	1046
PR489_Michel_S01_rep1.mzML	5412	KTLETSPSL		58.01	KTLETSPSL		20.28	1351.02	non-spliced	392
PR489_Michel_S01_rep1.mzML	7960	VLPGLLHKV		36.45	VLPGLLHKV		20.15	1722.01	non-spliced	784
PR489_Michel_S01_rep1.mzML	4195	KLDETGNSL		66.68	KLDETGNSL		28.94	1172.28	trans-spliced	178
PR489_Michel_S01_rep1.mzML	4760	KMSQVAPSL	Oxidation (M)	40.13	KMSQVAPSL	Oxidation (M)	19.91	1255.93	non-spliced	280
PR489_Michel_S01_rep1.mzML	4126	RVPPPPQSV		54.23	RVPPPPQSV		38.79	1162.29	trans-spliced	166
PR489_Michel_S01_rep1.mzML	5947	RMLPHAPGV		32.15	RMLPHAPGV		30.88	1429.12	trans-spliced	480
PR489_Michel_S01_rep1.mzML	10392	HLLEPLANA		43.39	HLLEPLANA		24.82	2077.99	cis-spliced	1210
PR489_Michel_S01_rep1.mzML	8526	TLKDTLTSV		44.09	TLKDTLTSV		26.23	1805	non-spliced	890
PR489_Michel_S01_rep1.mzML	3288	RLQPPPAQA		51.69	RLQPPPAQA		31.37	1038.06	cis-spliced	48
PR489_Michel_S01_rep1.mzML	10183	ALYAVLEKA		53.04	ALYAVLEKA		26.09	2047.6	trans-spliced	1184
PR489_Michel_S01_rep1.mzML	15966	YLADVTNAL		36.97	YLADVTNAL		25.41	2893.04	non-spliced	1914
PR489_Michel_S01_rep1.mzML	8983	ALLDHNPSL		36.84	ALLDHNPSL		28.21	1871.73	trans-spliced	980
PR489_Michel_S01_rep1.mzML	15642	SLDKFLASV		53.69	SLDKFLASV		25.23	2845.84	cis-spliced	1882
PR489_Michel_S01_rep1.mzML	11820	SAFDHFASV		30.29	SAFDHFASV		25.94	2286.43	non-spliced	1422
PR489_Michel_S01_rep1.mzML	2955	ALSPNNHEV		35.98	ALSPNNHEV		24.67	982.852	cis-spliced	2
PR489_Michel_S01_rep1.mzML	4688	VLYNSSAKV		32.7	VLYNSSAKV		22.19	1245.37	cis-spliced	268
PR489_Michel_S01_rep1.mzML	10470	SLHNGVLQL		47.59	SLHNGVLQL		19.39	2089.39	trans-spliced	1222
PR489_Michel_S01_rep1.mzML	19321	GLLGLQPPSV		34.56	GLLGLQPPSV		17.13	3383.56	trans-spliced	2080
PR489_Michel_S01_rep1.mzML	8242	LLGPENPKL		32	LLGPENPKL		16.74	1763.61	non-spliced	844
PR489_Michel_S01_rep1.mzML	4393	HLNDSAPEV		50.67	HLNDSAPEV		25.96	1201.34	cis-spliced	210
PR489_Michel_S01_rep1.mzML	9856	KLSDYGVTV		44	KLSDYGVTV		18.87	1999.14	cis-spliced	1130
PR489_Michel_S01_rep1.mzML	13158	SLNGLEVHL		46.94	SLNGLEVHL		29.25	2481.57	non-spliced	1582
PR489_Michel_S01_rep1.mzML	7205	KLAPNTPQL		39.75	KLAPNTPQL		31.69	1611.96	non-spliced	688
PR489_Michel_S01_rep1.mzML	13906	KLLPGLNNL		30.82	KLLPGLNNL		24.96	2590.79	non-spliced	1690
PR489_Michel_S01_rep1.mzML	20986	MLAGFLTTL	Oxidation (M)	37.34	MLAGFLTTL	Oxidation (M)	18.72	3627.79	non-spliced	2108
PR489_Michel_S01_rep1.mzML	3028	KLGDEPPKV		31.36	KLGDEPPKV		25.06	993.328	non-spliced	16
PR489_Michel_S01_rep1.mzML	5435	ALPDQGLAKA		32.36	ALPDQGLAKA		27.18	1354.49	non-spliced	394
PR489_Michel_S01_rep1.mzML	10684	VLDLEPKAV		39.92	VLDLEPKAV		21.55	2120.44	trans-spliced	1256
PR489_Michel_S01_rep1.mzML	13574	KLLPTLEAV		34.99	KLLPTLEAV		33.66	2542.34	non-spliced	1642
PR489_Michel_S01_rep1.mzML	5958	RVPDVQDGV		35.06	RVPDVQDGV		20.46	1430.7	cis-spliced	484
PR489_Michel_S01_rep1.mzML	6288	RQGPEGLEV		53.76	RQGPEGLEV		20.86	1478.3	cis-spliced	532
PR489_Michel_S01_rep1.mzML	5087	RLLNEPTAA		42.43	RLLNEPTAA		24.45	1303.57	cis-spliced	340
PR489_Michel_S01_rep1.mzML	8315	NLVEKTPAL		41.05	NLVEKTPAL		24.85	1774.22	cis-spliced	854
PR489_Michel_S01_rep1.mzML	9495	LLAQELVKA		48.48	LLAQELVKA		21.69	1946.55	trans-spliced	1064
PR489_Michel_S01_rep1.mzML	5820	KVFSTPHGL		36.79	KVFSTPHGL		36.09	1410.49	non-spliced	456
PR489_Michel_S01_rep1.mzML	21632	FLLLPGPSAA		36.87	FLLLPGPSAA		28.32	3723.21	trans-spliced	2120
PR489_Michel_S01_rep1.mzML	20323	PLFSGPVVAV		32.76	PLFSGPVVAV		23.28	3530.11	trans-spliced	2098
PR489_Michel_S01_rep1.mzML	18502	ALVDLVRSL		60.51	ALVDLVRSL		21.25	3263.88	non-spliced	2044
PR489_Michel_S01_rep1.mzML	15866	ALLDRLVSV		51.87	ALLDRLVSV		29.58	2878.58	trans-spliced	1908
PR489_Michel_S01_rep1.mzML	12113	TMADSDFLA	Oxidation (M)	31.96	TMADSDFLA	Oxidation (M)	22.73	2329.22	non-spliced	1468
PR489_Michel_S01_rep1.mzML	14983	GLFHGTELL		45.52	GLFHGTELL		20.75	2749.87	cis-spliced	1816
PR489_Michel_S01_rep1.mzML	16366	ALDTNQVLL		33.55	ALDTNQVLL		18.4	2951.55	trans-spliced	1956
PR489_Michel_S01_rep1.mzML	11033	GLDRLNVTV		41.62	GLDRLNVTV		24.98	2171.06	cis-spliced	1318
PR489_Michel_S01_rep1.mzML	11603	TLVYHVVGV		39.52	TLVYHVVGV		34.09	2254.74	trans-spliced	1398
PR489_Michel_S01_rep1.mzML	12317	ALSNLEVKL		45.64	ALSNLEVKL		25.62	2358.89	non-spliced	1490
PR489_Michel_S01_rep1.mzML	13693	ALLTGLLSKA		57.29	ALLTGLLSKA		25.92	2559.77	cis-spliced	1662
PR489_Michel_S01_rep1.mzML	12507	KLLQTVLTA		50.79	KLLQTVLTA		21.7	2386.63	non-spliced	1514
PR489_Michel_S01_rep1.mzML	6350	HLGEYQAAV		41.05	HLGEYQAAV		25.52	1487.36	cis-spliced	542
PR489_Michel_S01_rep1.mzML	6767	AATELVERV		55.04	AATELVERV		28.68	1548.06	trans-spliced	612
PR489_Michel_S01_rep1.mzML	12903	KLSELDVAL		48.55	KLSELDVAL		18.27	2444.42	trans-spliced	1556
PR489_Michel_S01_rep1.mzML	4839	RLFGPGKNV		35.96	RLFGPGKNV		19.66	1267.45	trans-spliced	294
PR489_Michel_S01_rep1.mzML	15281	SVLKSLVEL		35.22	SVLKSLVEL		17.54	2793.27	cis-spliced	1840
PR489_Michel_S01_rep1.mzML	7439	SLDQPTQTV		45.51	SLDQPTQTV		27.32	1645.99	trans-spliced	718
PR489_Michel_S01_rep1.mzML	5280	RLQETLSAA		36.9	RLQETLSAA		19.79	1331.86	non-spliced	380
PR489_Michel_S01_rep1.mzML	12110	ALTGYLHTL		45.48	ALTGYLHTL		22.01	2328.64	cis-spliced	1466
PR489_Michel_S01_rep1.mzML	10707	KQVSDLLSV		45.21	KQVSDLLSV		26.52	2123.73	cis-spliced	1258
PR489_Michel_S01_rep1.mzML	6555	ALSQRTLTV		32.77	ALSQRTLTV		31.61	1517.14	non-spliced	566
PR489_Michel_S01_rep1.mzML	3005	HLAEALHQA		44.55	HLAEALHQA		31.55	989.606	cis-spliced	14
PR489_Michel_S01_rep1.mzML	3652	KLTNLSNEA		45.84	KLTNLSNEA		20.71	1092.33	non-spliced	94
PR489_Michel_S01_rep1.mzML	6659	KTWKGSLGL		51.37	KTWKGSLGL		33.08	1532.17	non-spliced	588
PR489_Michel_S01_rep1.mzML	10516	SLSEKTVLL		53.14	SLSEKTVLL		22.46	2095.94	cis-spliced	1228
PR489_Michel_S01_rep1.mzML	4548	RLAQAMETA		56.8	RLAQAMETA		19.43	1224.75	trans-spliced	236
PR489_Michel_S01_rep1.mzML	4673	LYSKTEHL		42.01	LYSKTEHL		23.81	1243.15	cis-spliced	258
PR489_Michel_S01_rep1.mzML	11166	RLADQFLGA		58.59	RLADQFLGA		24.62	2190.44	cis-spliced	1342
PR489_Michel_S01_rep1.mzML	8196	KLLDVVHPA		39.08	KLLDVVHPA		28.15	1756.87	trans-spliced	828
PR489_Michel_S01_rep1.mzML	4236	GTFSQPEKV		32.08	GTFSQPEKV		29.8	1178.38	trans-spliced	182
PR489_Michel_S01_rep1.mzML	5802	GVYGDVQRV		37.71	GVYGDVQRV		31.87	1407.86	trans-spliced	448
PR489_Michel_S01_rep1.mzML	7183	SVFGQVERA		41.57	SVFGQVERA		24.42	1608.72	trans-spliced	682
PR489_Michel_S01_rep1.mzML	18875	SLAQYLLNA		43.36	SLAQYLLNA		16.25	3318.44	non-spliced	2064
PR489_Michel_S01_rep1.mzML	6582	NLDPAVHEV		37.28	NLDPAVHEV		24.51	1521.05	cis-spliced	578
PR489_Michel_S01_rep1.mzML	16453	NLLDPPPEV		37.26	NLLDPPPEV		21.64	2964.23	trans-spliced	1964
PR489_Michel_S01_rep1.mzML	3177	YLANGQTKV		46.94	YLANGQTKV		17.88	1020	non-spliced	34
PR489_Michel_S01_rep1.mzML	9869	VSDPNLLHV		30.83	VSDPNLLHV		28.29	2001.08	non-spliced	1132
PR489_Michel_S01_rep1.mzML	18810	SLLPEGPPAL		36.73	SLLPEGPPAL		27.56	3308.95	cis-spliced	2058
PR489_Michel_S01_rep1.mzML	6184	KLHGVNLNV		45.1	KLHGVNLNV		22.21	1463.21	cis-spliced	514
PR489_Michel_S01_rep1.mzML	15803	RLPPPFPGL		34.44	RLPPPFPGL		27.32	2869.22	cis-spliced	1896
PR489_Michel_S01_rep1.mzML	3985	RVADNSFDA		34.12	RVADNSFDA		18.58	1141.45	non-spliced	136
PR489_Michel_S01_rep1.mzML	14859	ALDDMLSTL	Oxidation (M)	33.87	ALDDMLSTL	Oxidation (M)	16.07	2731.7	non-spliced	1804
PR489_Michel_S01_rep1.mzML	17698	TLSDLMVSL	Oxidation (M)	35.04	TLSDLMVSL	Oxidation (M)	26.45	3146.07	non-spliced	2020
PR489_Michel_S01_rep1.mzML	11111	SAAELYNEV		40.49	SAAELYNEV		17.31	2182.4	cis-spliced	1336
PR489_Michel_S01_rep1.mzML	5147	YMDAPKAAL	Oxidation (M)	32.36	YMDAPKAAL	Oxidation (M)	28.76	1312.47	non-spliced	356
PR489_Michel_S01_rep1.mzML	15579	QLAEGMAYL		41.43	QLAEGMAYL		26.52	2836.66	cis-spliced	1876
PR489_Michel_S01_rep1.mzML	7518	SLAKLYTEA		41.43	SLAKLYTEA		29	1657.4	trans-spliced	728
PR489_Michel_S01_rep1.mzML	11905	SLAEVVHQL		43.79	SLAEVVHQL		29.95	2298.84	cis-spliced	1444
PR489_Michel_S01_rep1.mzML	15490	VLGELVPRL		47.04	VLGELVPRL		22.46	2823.66	trans-spliced	1868
PR489_Michel_S01_rep1.mzML	5074	ALDATHQQL		32.15	ALDATHQQL		31.03	1301.79	trans-spliced	334
PR489_Michel_S01_rep1.mzML	8235	KAFKGSLFV		42.56	KAFKGSLFV		23.4	1762.46	non-spliced	840
PR489_Michel_S01_rep1.mzML	9366	KLGLKPLEV		40.74	KLGLKPLEV		17.95	1927.75	trans-spliced	1038
PR489_Michel_S01_rep1.mzML	4130	KMNGYLSNA		49.53	KMNGYLSNA		25.82	1162.86	non-spliced	168
PR489_Michel_S01_rep1.mzML	5245	AQAPDLQRV		48.37	AQAPDLQRV		24.28	1326.73	trans-spliced	372
PR489_Michel_S01_rep1.mzML	8162	TVLRDPPSL		56.14	TVLRDPPSL		29.71	1751.89	cis-spliced	824
PR489_Michel_S01_rep1.mzML	14667	SLHDALMLV		65.7	SLHDALMLV		30.07	2701.78	trans-spliced	1788
PR489_Michel_S01_rep1.mzML	10406	LLSESLHSL		46.72	LLSESLHSL		21.06	2080.07	cis-spliced	1218
PR489_Michel_S01_rep1.mzML	5718	ATDDSLHQL		31.69	ATDDSLHQL		32.7	1395.64	trans-spliced	434
PR489_Michel_S01_rep1.mzML	3958	LLSENHSTV		30.83	LLSENHSTV		24.23	1137.45	non-spliced	128
PR489_Michel_S01_rep1.mzML	6910	FASGLLHRV		34.32	FASGLLHRV		35.03	1568.81	non-spliced	632
PR489_Michel_S01_rep1.mzML	9805	KLAEGAGLQL		51.97	KLAEGAGLQL		26.17	1991.61	cis-spliced	1120
PR489_Michel_S01_rep1.mzML	14057	KLLPSVTEL		45.29	KLLPSVTEL		26.53	2612.81	cis-spliced	1712
PR489_Michel_S01_rep1.mzML	6701	KLNAKLAEL		56.61	KLNAKLAEL		21.33	1538.3	non-spliced	600
PR489_Michel_S01_rep1.mzML	19364	FVGYFPATV		30.95	FVGYFPATV		30.16	3389.83	cis-spliced	2082
PR489_Michel_S01_rep1.mzML	8471	QLAGFSHQL		41.92	QLAGFSHQL		23.47	1797.04	cis-spliced	884
PR489_Michel_S01_rep1.mzML	6513	YLHNQGLGV		40.27	YLHNQGLGV		29.43	1511.03	cis-spliced	562
PR489_Michel_S01_rep1.mzML	12671	VLFGVETHV		77.81	VLFGVETHV		24.84	2410.54	non-spliced	1532
PR489_Michel_S01_rep1.mzML	6933	LSTEVNPKL		50.56	LSTEVNPKL		23.04	1572.31	non-spliced	640
PR489_Michel_S01_rep1.mzML	23313	FVLPELPSV		30.36	FVLPELPSV		20.85	3983.29	non-spliced	2130
PR489_Michel_S01_rep1.mzML	11525	SQVDRLVAL		60.3	SQVDRLVAL		28.4	2243.26	non-spliced	1394
PR489_Michel_S01_rep1.mzML	4686	KQQASQVLV		41.52	KQQASQVLV		21.74	1245.06	cis-spliced	264
PR489_Michel_S01_rep1.mzML	9890	GLLDRQVTV		50.29	GLLDRQVTV		24.52	2004.15	cis-spliced	1140
PR489_Michel_S01_rep1.mzML	10720	TLVEALKQV		41.54	TLVEALKQV		32.28	2125.64	trans-spliced	1262
PR489_Michel_S01_rep1.mzML	9574	KLSTLTPQL		43.94	KLSTLTPQL		23.03	1957.93	cis-spliced	1076
PR489_Michel_S01_rep1.mzML	10858	ALSKEGLVAL		58.28	ALSKEGLVAL		32.22	2145.77	non-spliced	1282
PR489_Michel_S01_rep1.mzML	2963	GVYGDVHRV		37.41	GVYGDVHRV		26.87	983.616	trans-spliced	8
PR489_Michel_S01_rep1.mzML	6596	SLYALHVKA		30.8	SLYALHVKA		23.75	1522.98	cis-spliced	582
PR489_Michel_S01_rep1.mzML	11079	KVWGNVVTV		42.01	KVWGNVVTV		26.81	2177.83	non-spliced	1332
PR489_Michel_S01_rep1.mzML	3992	KLLSDLNKA		43.34	KLLSDLNKA		20.25	1142.39	trans-spliced	138
PR489_Michel_S01_rep1.mzML	7372	RLASLQSEV		55.39	RLASLQSEV		27.37	1636.22	cis-spliced	708
PR489_Michel_S01_rep1.mzML	7162	VLSEKVSQL		39.1	VLSEKVSQL		28.03	1605.66	non-spliced	678
PR489_Michel_S01_rep1.mzML	9364	SVLKSLQEV		34.62	SVLKSLQEV		30.04	1927.31	cis-spliced	1036
PR489_Michel_S01_rep1.mzML	9645	TLNEKLTAL		61.61	TLNEKLTAL		30.88	1968.36	non-spliced	1086
PR489_Michel_S01_rep1.mzML	6284	KLSDSRLAL		38.95	KLSDSRLAL		20.56	1477.76	trans-spliced	528
PR489_Michel_S01_rep1.mzML	8539	LLPPPPRVGG		41.88	LLPPPPRVGG		33.17	1806.84	trans-spliced	900
PR489_Michel_S01_rep1.mzML	5208	LVDRTTTVV		37.17	LVDRTTTVV		24.34	1321.32	cis-spliced	368
PR489_Michel_S01_rep1.mzML	6868	KLLSNSQTL		52.56	KLLSNSQTL		23.7	1562.68	cis-spliced	628
PR489_Michel_S01_rep1.mzML	6716	NMVAKVDEV		45.28	NMVAKVDEV		31.05	1540.55	non-spliced	608
PR489_Michel_S01_rep1.mzML	11874	TLSEVTNQL		41.58	TLSEVTNQL		21.68	2294.26	trans-spliced	1436
PR489_Michel_S01_rep1.mzML	9533	KLLGSMEQV		31.74	KLLGSMEQV		23.53	1952.09	cis-spliced	1066
PR489_Michel_S01_rep1.mzML	10143	TLADLVHHV		40.01	TLADLVHHV		32.13	2041.85	trans-spliced	1174
PR489_Michel_S01_rep1.mzML	13229	GLAEFQENV		39.11	GLAEFQENV		17.28	2491.98	non-spliced	1588
PR489_Michel_S01_rep1.mzML	5614	HLDVKPANL		40.22	HLDVKPANL		32.46	1380.46	cis-spliced	420
PR489_Michel_S01_rep1.mzML	11248	KLSEMSVTL		57.84	KLSEMSVTL		27.13	2202.4	non-spliced	1358
PR489_Michel_S01_rep1.mzML	14382	ALTDFVRSV		39.22	ALTDFVRSV		27.73	2660.24	trans-spliced	1756
PR489_Michel_S01_rep1.mzML	13352	KLFGETTLV		36.75	KLFGETTLV		17.94	2509.97	cis-spliced	1604
PR489_Michel_S01_rep1.mzML	13903	HLLENLVAV		58.57	HLLENLVAV		24.45	2590.36	trans-spliced	1688
PR489_Michel_S01_rep1.mzML	7396	VMHDSSFSV		44.44	VMHDSSFSV		25	1639.73	cis-spliced	712
PR489_Michel_S01_rep1.mzML	9659	KTLEGEFSV		46.96	KTLEGEFSV		22.17	1970.41	cis-spliced	1088
PR489_Michel_S01_rep1.mzML	8226	NMYGKVVTV		35.46	NMYGKVVTV		26.57	1761.25	trans-spliced	838
PR489_Michel_S01_rep1.mzML	5949	KLSSTLYQA		40.19	KLSSTLYQA		27.4	1429.43	non-spliced	482
PR489_Michel_S01_rep1.mzML	2957	TVADHLQKV		35.94	TVADHLQKV		28.77	983.02	trans-spliced	4
PR489_Michel_S01_rep1.mzML	18794	LLDNPVVQL		47.84	LLDNPVVQL		22.87	3306.59	cis-spliced	2056
PR489_Michel_S01_rep1.mzML	11101	TMLKGLYGL	Oxidation (M)	40.67	TMLKGLYGL	Oxidation (M)	28.67	2180.99	non-spliced	1334
PR489_Michel_S01_rep1.mzML	20616	LLLDVPTAAV		30.51	LLLDVPTAAV		25.25	3573.29	trans-spliced	2106
PR489_Michel_S01_rep1.mzML	11800	LLLGKVQQL		40.31	LLLGKVQQL		20.8	2283.5	non-spliced	1418
PR489_Michel_S01_rep1.mzML	3658	RVLDGPEKV		63.27	RVLDGPEKV		16.23	1093.32	trans-spliced	96
PR489_Michel_S01_rep1.mzML	16112	VLLQVVPSSA		43.81	VLLQVVPSSA		17.66	2914.32	trans-spliced	1924
PR489_Michel_S01_rep1.mzML	14544	RLSLTDPLV		41.58	RLSLTDPLV		30.7	2683.92	trans-spliced	1782
PR489_Michel_S01_rep1.mzML	10993	ALNEKLVNL		35.16	ALNEKLVNL		26.72	2165.41	non-spliced	1310
PR489_Michel_S01_rep1.mzML	10300	RLAQLLTQA		35.8	RLAQLLTQA		22.16	2064.45	non-spliced	1194
PR489_Michel_S01_rep1.mzML	15433	KLSELPLTL		46.45	KLSELPLTL		26.72	2815.36	trans-spliced	1860
PR489_Michel_S01_rep1.mzML	11720	TLLTKPVEL		42.21	TLLTKPVEL		24.29	2271.84	trans-spliced	1408
PR489_Michel_S01_rep1.mzML	6585	RVQEALAEV		52.07	RVQEALAEV		15.32	1521.48	non-spliced	580
PR489_Michel_S01_rep1.mzML	3763	GLQQKNVEV		47.44	GLQQKNVEV		27.23	1108.85	non-spliced	108
PR489_Michel_S01_rep1.mzML	4549	KVLDQQNGL		57.87	KVLDQQNGL		31.75	1224.89	non-spliced	238
PR489_Michel_S01_rep1.mzML	15219	ALADLVWRA		58.74	ALADLVWRA		22.38	2784.15	trans-spliced	1834
PR489_Michel_S01_rep1.mzML	7602	VLANELEKV		39.83	VLANELEKV		27.1	1669.67	trans-spliced	742
PR489_Michel_S01_rep1.mzML	5787	ALSPNYDHV		63.2	ALSPNYDHV		26.44	1405.8	trans-spliced	446
PR489_Michel_S01_rep1.mzML	15840	NVGDWLRGV		41.95	NVGDWLRGV		27.37	2874.7	trans-spliced	1902
PR489_Michel_S01_rep1.mzML	18462	FQDPVPLTV		48.25	FQDPVPLTV		25.85	3257.97	cis-spliced	2042
PR489_Michel_S01_rep1.mzML	8179	NLAENLSRV		40.93	NLAENLSRV		26.05	1754.4	cis-spliced	826
PR489_Michel_S01_rep1.mzML	9324	HLLGDFSKV		38.4	HLLGDFSKV		30.92	1921.62	cis-spliced	1030
PR489_Michel_S01_rep1.mzML	12816	GQWASVLRV		34.5	GQWASVLRV		25.23	2431.69	trans-spliced	1544
PR489_Michel_S01_rep1.mzML	9637	KLNATNLEL		51.66	KLNATNLEL		26.19	1967.08	non-spliced	1084
PR489_Michel_S01_rep1.mzML	13194	RLLGPTVML	Oxidation (M)	39.54	RLLGPTVML	Oxidation (M)	15.85	2486.87	non-spliced	1586
PR489_Michel_S01_rep1.mzML	14288	VLAPLPLHGV		41.11	VLAPLPLHGV		23.27	2646.47	trans-spliced	1748
PR489_Michel_S01_rep1.mzML	12464	MLANDLARL		35.68	MLANDLARL		19.55	2380.45	non-spliced	1506
PR489_Michel_S01_rep1.mzML	9579	FLQPGGYHV		33.23	FLQPGGYHV		29.11	1958.78	cis-spliced	1080
PR489_Michel_S01_rep1.mzML	11274	SLADLMPRV	Oxidation (M)	38.59	SLADLMPRV	Oxidation (M)	18.72	2206.17	non-spliced	1362
PR489_Michel_S01_rep1.mzML	22125	NLFETPLLA		36.16	NLFETPLLA		28.4	3798.59	trans-spliced	2124
PR489_Michel_S01_rep1.mzML	9490	TTFPRPVTV		41.74	TTFPRPVTV		32.51	1945.71	trans-spliced	1060
PR489_Michel_S01_rep1.mzML	21822	LLLPPPPCPA		31.06	LLLPPPPCPA		35.97	3751.25	trans-spliced	2122
PR489_Michel_S01_rep1.mzML	5883	YLDPAQRGV		47.06	YLDPAQRGV		25.62	1419.67	cis-spliced	470
PR489_Michel_S01_rep1.mzML	14099	YMLAHLTGL		37.17	YMLAHLTGL		37.93	2618.94	non-spliced	1716
PR489_Michel_S01_rep1.mzML	16052	QLGDFLVKV		44.17	QLGDFLVKV		23.07	2905.7	cis-spliced	1922
PR489_Michel_S01_rep1.mzML	7939	KLYPGKSLL		30.75	KLYPGKSLL		21.4	1718.98	trans-spliced	780
PR489_Michel_S01_rep1.mzML	7146	EGEESRLSL		49.76	EGEESRLSL		25.45	1603.33	cis-spliced	674
PR489_Michel_S01_rep1.mzML	8148	VMAELAKEL	Oxidation (M)	41.47	VMAELAKEL	Oxidation (M)	23.86	1749.87	non-spliced	820
PR489_Michel_S01_rep1.mzML	8045	KLSELTTEV		40.31	KLSELTTEV		16.85	1734.52	cis-spliced	798
PR489_Michel_S01_rep1.mzML	16743	NLLELAPHL		43.18	NLLELAPHL		19.7	3006.62	cis-spliced	1980
PR489_Michel_S01_rep1.mzML	18411	ALLDKLYAL		51.33	ALLDKLYAL		22.57	3250.38	trans-spliced	2040
PR489_Michel_S01_rep1.mzML	14381	KLGDFGLATV		46.23	KLGDFGLATV		25.3	2660.1	cis-spliced	1754
PR489_Michel_S01_rep1.mzML	21419	SLAQYLLNV		32.7	SLAQYLLNV		17.16	3691.42	non-spliced	2118
PR489_Michel_S01_rep1.mzML	17175	VLLPKLPQL		46.14	VLLPKLPQL		16.83	3069.76	trans-spliced	1998
PR489_Michel_S01_rep1.mzML	18217	QMFEGPLAL	Oxidation (M)	35.16	QMFEGPLAL	Oxidation (M)	22.27	3221.77	non-spliced	2028
PR489_Michel_S01_rep1.mzML	11034	ALLERGYSL		47.8	ALLERGYSL		34.37	2171.33	non-spliced	1320
PR489_Michel_S01_rep1.mzML	11739	RLSGETLFV		58.68	RLSGETLFV		19.41	2274.63	cis-spliced	1412
PR489_Michel_S01_rep1.mzML	11432	EVLSKLYAV		57.87	EVLSKLYAV		31	2229.57	trans-spliced	1380
PR489_Michel_S01_rep1.mzML	15489	KLADFGWSV		41.42	KLADFGWSV		28.75	2823.4	cis-spliced	1866
PR489_Michel_S01_rep1.mzML	3392	KMAEPFTKA		45.98	KMAEPFTKA		30.44	1053.92	cis-spliced	68
PR489_Michel_S01_rep1.mzML	7834	KVYENVTGL		43.69	KVYENVTGL		23.85	1703.7	non-spliced	772
PR489_Michel_S01_rep1.mzML	7731	KLQDGVHLL		37.34	KLQDGVHLL		21.62	1688.65	cis-spliced	760
PR489_Michel_S01_rep1.mzML	5974	RLEEGTYGV		39.28	RLEEGTYGV		21.29	1433.02	trans-spliced	490
PR489_Michel_S01_rep1.mzML	8701	KLFTEVEGT		47.58	KLFTEVEGT		27.94	1830.56	cis-spliced	942
PR489_Michel_S01_rep1.mzML	4933	LMTKELSSV	Oxidation (M)	34.57	LMTKELSSV	Oxidation (M)	19.85	1281.16	non-spliced	304
PR489_Michel_S01_rep1.mzML	6307	QLTQLNHGL		36.66	QLTQLNHGL		24.49	1481.09	cis-spliced	534
PR489_Michel_S01_rep1.mzML	13633	KASDLYLTL		53.74	KASDLYLTL		25.47	2550.98	cis-spliced	1654
PR489_Michel_S01_rep1.mzML	4741	KLTPLSHEV		40.25	KLTPLSHEV		29.88	1253	cis-spliced	274
PR489_Michel_S01_rep1.mzML	5636	TMAEGPYKL	Oxidation (M)	31.32	TMAEGPYKL	Oxidation (M)	33.89	1383.78	non-spliced	424
PR489_Michel_S01_rep1.mzML	15598	FVDGLTFKV		36.38	FVDGLTFKV		30.6	2839.45	cis-spliced	1878
PR489_Michel_S01_rep1.mzML	16580	GLADKVYFL		54.34	GLADKVYFL		26.9	2982.71	non-spliced	1968
PR489_Michel_S01_rep1.mzML	11767	TLTSKLYSL		48.57	TLTSKLYSL		32.03	2278.64	cis-spliced	1414
PR489_Michel_S01_rep1.mzML	9767	SLLDLHTKV		53.99	SLLDLHTKV		20.84	1986.19	trans-spliced	1112
PR489_Michel_S01_rep1.mzML	16696	LLDPSVFHV		50.83	LLDPSVFHV		16.47	2999.63	non-spliced	1976
PR489_Michel_S01_rep1.mzML	8563	VLWGAAPTRG		41.09	VLWGAAPTRG		29.07	1810.4	trans-spliced	908
PR489_Michel_S01_rep1.mzML	9448	ALNEQLARL		53.81	ALNEQLARL		25.7	1939.57	trans-spliced	1052
PR489_Michel_S01_rep1.mzML	3959	KVLERVNAV		39.45	KVLERVNAV		20.79	1137.6	cis-spliced	130
PR489_Michel_S01_rep1.mzML	6664	KLAELVKQV		36.72	KLAELVKQV		24.36	1533.03	non-spliced	592
PR489_Michel_S01_rep1.mzML	6926	SQTFVNPHV		36.08	SQTFVNPHV		26.51	1571.23	trans-spliced	638
PR489_Michel_S01_rep1.mzML	17056	HLLDFSPSL		38.37	HLLDFSPSL		22.44	3052.35	cis-spliced	1996
PR489_Michel_S01_rep1.mzML	10365	RLEDQVLGV		57.84	RLEDQVLGV		27.98	2074.08	trans-spliced	1200
PR489_Michel_S01_rep1.mzML	6769	SLQANVQRL		33.55	SLQANVQRL		21.06	1548.34	non-spliced	614
PR489_Michel_S01_rep1.mzML	12219	GLLEKNLEL		55.1	GLLEKNLEL		21.97	2344.7	trans-spliced	1478
PR489_Michel_S01_rep1.mzML	15294	SVLDQKLLL		47.15	SVLDQKLLL		27.23	2795.11	non-spliced	1844
PR489_Michel_S01_rep1.mzML	5207	SLHDMKTVV		42.28	SLHDMKTVV		30.46	1321.18	cis-spliced	366
PR489_Michel_S01_rep1.mzML	15926	SVLTQVFHV		37.63	SVLTQVFHV		24.57	2887.36	non-spliced	1912
PR489_Michel_S01_rep1.mzML	5126	KMPELNAKV		39.32	KMPELNAKV		31.2	1309.41	trans-spliced	352
PR489_Michel_S01_rep1.mzML	3502	KLKEGVENL		33.64	KLKEGVENL		19.14	1070.19	trans-spliced	82
PR489_Michel_S01_rep1.mzML	5596	VLWGKVTRA		45.55	VLWGKVTRA		22.35	1377.97	non-spliced	414
PR489_Michel_S01_rep1.mzML	16042	SMLEPVPEL	Oxidation (M)	32.78	SMLEPVPEL	Oxidation (M)	20.76	2904.2	non-spliced	1920
PR489_Michel_S01_rep1.mzML	18304	SVLDLLNGEA		56.5	SVLDLLNGEA		19.82	3234.45	non-spliced	2032
PR489_Michel_S01_rep1.mzML	8799	ALQDELRSV		36.79	ALQDELRSV		24.19	1844.75	cis-spliced	956
PR489_Michel_S01_rep1.mzML	16426	TLADVLYHV		54.07	TLADVLYHV		25.79	2960.32	non-spliced	1958
PR489_Michel_S01_rep1.mzML	9134	KTDKTLVLL		40.91	KTDKTLVLL		19.03	1893.77	trans-spliced	1006
PR489_Michel_S01_rep1.mzML	9730	SMGDHLWVA	Oxidation (M)	36.56	SMGDHLWVA	Oxidation (M)	23.66	1980.77	non-spliced	1108
PR489_Michel_S01_rep1.mzML	8696	ALRDVSEEL		57.96	ALRDVSEEL		25.21	1829.7	trans-spliced	936
PR489_Michel_S01_rep1.mzML	7709	KLLSENTNL		48.11	KLLSENTNL		26.22	1685.44	cis-spliced	758
PR489_Michel_S01_rep1.mzML	13880	KLLGLMEEV		39.13	KLLGLMEEV		26.61	2587.07	cis-spliced	1684
PR489_Michel_S01_rep1.mzML	9289	KLLEPVVSM	Oxidation (M)	30.67	KLLEPVVSM	Oxidation (M)	25.29	1916.48	non-spliced	1020
PR489_Michel_S01_rep1.mzML	6072	RLDDVSNDV		57.73	RLDDVSNDV		19.05	1447.12	trans-spliced	500
PR489_Michel_S01_rep1.mzML	6709	YVSGELEHV		36.18	YVSGELEHV		23.76	1539.56	trans-spliced	606
PR489_Michel_S01_rep1.mzML	12880	GLDPTQFRV		50.79	GLDPTQFRV		19.23	2441.07	cis-spliced	1548
PR489_Michel_S01_rep1.mzML	9534	GLFHGNEML	Oxidation (M)	30.51	GLFHGNEML	Oxidation (M)	22.48	1952.23	non-spliced	1068
PR489_Michel_S01_rep1.mzML	15086	RMFGLPVVV	Oxidation (M)	32.31	RMFGLPVVV	Oxidation (M)	15.33	2764.86	non-spliced	1824
PR489_Michel_S01_rep1.mzML	5968	RLMNETTAV		44.7	RLMNETTAV		31.8	1432.19	cis-spliced	488
PR489_Michel_S01_rep1.mzML	11838	LLSPSDYKL		36.67	LLSPSDYKL		21.83	2288.92	non-spliced	1430
PR489_Michel_S01_rep1.mzML	14441	FLDKELTGL		44.7	FLDKELTGL		31.27	2668.73	non-spliced	1766
PR489_Michel_S01_rep1.mzML	4892	KLLEVEHPA		35.73	KLLEVEHPA		20.57	1275.05	cis-spliced	298
PR489_Michel_S01_rep1.mzML	13563	ALNELLQHV		44.25	ALNELLQHV		25.88	2540.8	cis-spliced	1640
PR489_Michel_S01_rep1.mzML	9991	KMPEGTFLV	Oxidation (M)	32.75	KMPEGTFLV	Oxidation (M)	15.18	2018.72	non-spliced	1156
PR489_Michel_S01_rep1.mzML	8579	ALAPGLPTARA		43.99	ALAPGLPTARA		31.62	1812.6	cis-spliced	914
PR489_Michel_S01_rep1.mzML	13943	TLTNLLHNL		37.7	TLTNLLHNL		27.06	2596.2	cis-spliced	1698
PR489_Michel_S01_rep1.mzML	19148	YLLPALVHL		43.81	YLLPALVHL		25.16	3358.17	non-spliced	2072
PR489_Michel_S01_rep1.mzML	15754	QLSDTYVTL		37.02	QLSDTYVTL		25.29	2862.15	cis-spliced	1888
PR489_Michel_S01_rep1.mzML	11333	VLSGPGGLLRA		54.38	VLSGPGGLLRA		27.51	2214.79	cis-spliced	1366
PR489_Michel_S01_rep1.mzML	3228	KLLSHEESV		34.56	KLLSHEESV		27.86	1028.3	cis-spliced	38
PR489_Michel_S01_rep1.mzML	18339	LLDLEPQTL		38.19	LLDLEPQTL		17.01	3239.55	non-spliced	2036
PR489_Michel_S01_rep1.mzML	7498	KLLDPQTQV		50.57	KLLDPQTQV		27.65	1654.6	cis-spliced	724
PR489_Michel_S01_rep1.mzML	11175	RLLEGVNQL		51.44	RLLEGVNQL		16.46	2191.71	trans-spliced	1344
PR489_Michel_S01_rep1.mzML	8027	TVVERLVKV		32.83	TVVERLVKV		18.26	1731.74	non-spliced	792
PR489_Michel_S01_rep1.mzML	12882	KLPDGTWNL		42.35	KLPDGTWNL		27.39	2441.35	non-spliced	1552
PR489_Michel_S01_rep1.mzML	10646	TLLMTTHNL		63.74	TLLMTTHNL		24.62	2114.89	cis-spliced	1248
PR489_Michel_S01_rep1.mzML	14498	TLNDGVVVQV		32.19	TLNDGVVVQV		21.14	2677.15	cis-spliced	1774
PR489_Michel_S01_rep1.mzML	3684	TLAQRVKEV		46.42	TLAQRVKEV		27.97	1097.26	trans-spliced	100
PR489_Michel_S01_rep1.mzML	5828	TLLKQLKEA		35.87	TLLKQLKEA		24.94	1411.76	non-spliced	458
PR489_Michel_S01_rep1.mzML	4850	KAWENSPNV		58.54	KAWENSPNV		32.23	1268.95	non-spliced	296
PR489_Michel_S01_rep1.mzML	16698	FLDDVVHSL		30.85	FLDDVVHSL		25.81	3000.06	cis-spliced	1978
PR489_Michel_S01_rep1.mzML	6557	RVLEGDVVSA		57.53	RVLEGDVVSA		16.85	1517.46	non-spliced	570
PR489_Michel_S01_rep1.mzML	8884	RLTDEQVAL		57.74	RLTDEQVAL		24.06	1857.27	trans-spliced	972
PR489_Michel_S01_rep1.mzML	13074	SLNDKLLEL		51.03	SLNDKLLEL		17.88	2469.33	non-spliced	1578
PR489_Michel_S01_rep1.mzML	15006	NLYKAPLLL		43.96	NLYKAPLLL		32.54	2753.25	trans-spliced	1818
PR489_Michel_S01_rep1.mzML	8700	LLYGGDLHSA		42.33	LLYGGDLHSA		23.49	1830.42	cis-spliced	940
PR489_Michel_S01_rep1.mzML	11371	SLHDVTFQV		36.2	SLHDVTFQV		25.36	2220.36	trans-spliced	1374
PR489_Michel_S01_rep1.mzML	10950	HLFETLSQA		40.01	HLFETLSQA		24.81	2159.15	trans-spliced	1304
PR489_Michel_S01_rep1.mzML	9686	KLSDLQTQL		43.31	KLSDLQTQL		24.66	1974.36	trans-spliced	1098
PR489_Michel_S01_rep1.mzML	21103	MVWEGLNVV		39.56	MVWEGLNVV		22.9	3644.97	trans-spliced	2110
PR489_Michel_S01_rep1.mzML	18874	WLDSVVTQV		40.99	WLDSVVTQV		22.61	3318.29	cis-spliced	2062
PR489_Michel_S01_rep1.mzML	3141	KLDEKTAEL		41.4	KLDEKTAEL		19.92	1013.9	trans-spliced	28
PR489_Michel_S01_rep1.mzML	13002	NLLPKLHLV		32.91	NLLPKLHLV		27.28	2458.87	cis-spliced	1570
PR489_Michel_S01_rep1.mzML	9202	KVDELTTEL		50.33	KVDELTTEL		18.38	1903.8	trans-spliced	1014
PR489_Michel_S01_rep1.mzML	6708	RLYGNPNTL		45.28	RLYGNPNTL		23.26	1539.42	trans-spliced	604
PR489_Michel_S01_rep1.mzML	16138	GLNDFLQKL		40.04	GLNDFLQKL		26.29	2918.25	cis-spliced	1932
PR489_Michel_S01_rep1.mzML	17507	LLDRFLATV		46.54	LLDRFLATV		30.62	3118.06	trans-spliced	2010
PR489_Michel_S01_rep1.mzML	7604	SMLEDVQRA		64.63	SMLEDVQRA		26.87	1670.11	trans-spliced	744
PR489_Michel_S01_rep1.mzML	5021	LLDLHTHEA		56.94	LLDLHTHEA		26.96	1294.03	trans-spliced	326
PR489_Michel_S01_rep1.mzML	12881	KVFGLENEL		42.78	KVFGLENEL		27.14	2441.21	cis-spliced	1550
PR489_Michel_S01_rep1.mzML	3433	KMLEALKES		35.73	KMLEALKES		31.07	1060	trans-spliced	70
PR489_Michel_S01_rep1.mzML	6138	RVADRLYGV		31.05	RVADRLYGV		26.35	1456.79	cis-spliced	512
PR489_Michel_S01_rep1.mzML	7329	ALAEKFKEL		41.37	ALAEKFKEL		29.51	1629.83	cis-spliced	700
PR489_Michel_S01_rep1.mzML	10594	YLGHFENGL		32.92	YLGHFENGL		34.3	2107.31	non-spliced	1240
PR489_Michel_S01_rep1.mzML	5724	TLADSVGHHL		34.71	TLADSVGHHL		23.68	1396.63	non-spliced	436
PR489_Michel_S01_rep1.mzML	12589	RLAEDVVTF		50.48	RLAEDVVTF		22.86	2398.58	cis-spliced	1520
PR489_Michel_S01_rep1.mzML	6375	KLLLQVQHA		34.83	KLLLQVQHA		16.28	1490.99	trans-spliced	548
PR489_Michel_S01_rep1.mzML	4916	RLLGHLKNV		39.33	RLLGHLKNV		25.81	1278.68	cis-spliced	302
PR489_Michel_S01_rep1.mzML	9387	RLMNDMTAV		44.02	RLMNDMTAV		16.6	1930.81	cis-spliced	1042
PR489_Michel_S01_rep1.mzML	4080	QMSELEAKV	Oxidation (M)	45.22	QMSELEAKV	Oxidation (M)	19.85	1155.51	non-spliced	152
PR489_Michel_S01_rep1.mzML	3259	HLMPTVHTV	Oxidation (M)	34.78	HLMPTVHTV	Oxidation (M)	21.08	1033.73	non-spliced	42
PR489_Michel_S01_rep1.mzML	8536	KQFEGTVEL		48.96	KQFEGTVEL		25.66	1806.42	non-spliced	898
PR489_Michel_S01_rep1.mzML	16264	SLFAGGMLRV		34.78	SLFAGGMLRV		30.34	2936.65	trans-spliced	1950
PR489_Michel_S01_rep1.mzML	8155	FQHTGLYSV		38.69	FQHTGLYSV		29.81	1750.93	cis-spliced	822
PR489_Michel_S01_rep1.mzML	8594	LLDEPTNHL		47.85	LLDEPTNHL		30.06	1814.81	trans-spliced	916
PR489_Michel_S01_rep1.mzML	5595	RLNQTTFTA		38.64	RLNQTTFTA		22.94	1377.83	cis-spliced	412
PR489_Michel_S01_rep1.mzML	7995	VLAESYEKL		48.45	VLAESYEKL		24.31	1727.13	cis-spliced	788
PR489_Michel_S01_rep1.mzML	11037	RLDDALHVL		43.04	RLDDALHVL		24.31	2171.72	cis-spliced	1322
PR489_Michel_S01_rep1.mzML	14256	YVFPGVTRL		51.29	YVFPGVTRL		25.71	2641.71	cis-spliced	1742
PR489_Michel_S01_rep1.mzML	11627	YQTELGQTL		46.79	YQTELGQTL		27.67	2258.21	cis-spliced	1400
PR489_Michel_S01_rep1.mzML	13759	LLLPELQKV		45.25	LLLPELQKV		18.52	2569.41	non-spliced	1672
PR489_Michel_S01_rep1.mzML	12736	HLLNESPML		43.47	HLLNESPML		28.27	2420.02	trans-spliced	1538
PR489_Michel_S01_rep1.mzML	13504	LLDNTDLHL		40.19	LLDNTDLHL		25.2	2532.17	non-spliced	1632
PR489_Michel_S01_rep1.mzML	6851	VQQPQQVQV		55.31	VQQPQQVQV		21.73	1560.33	non-spliced	624
PR489_Michel_S01_rep1.mzML	11201	KLDDVLHTL		42.81	KLDDVLHTL		29.6	2195.43	cis-spliced	1352
PR489_Michel_S01_rep1.mzML	10639	LLLDPFHKA		38.82	LLLDPFHKA		23.03	2113.9	trans-spliced	1246
PR489_Michel_S01_rep1.mzML	4302	KLNDLEHSV		34.94	KLNDLEHSV		26.47	1188.01	non-spliced	200
PR489_Michel_S01_rep1.mzML	3367	SVFAHPRKL		31.17	SVFAHPRKL		29.92	1050.13	cis-spliced	60
PR489_Michel_S01_rep1.mzML	4679	YGAEALERM	Oxidation (M)	43.55	YGAEALERM	Oxidation (M)	28.21	1244	non-spliced	260
PR489_Michel_S01_rep1.mzML	15639	KLLGNVLVTV		47.84	KLLGNVLVTV		26.41	2845.42	non-spliced	1880
PR489_Michel_S01_rep1.mzML	13557	KVFDPVPVGV		59.56	KVFDPVPVGV		37.98	2539.81	trans-spliced	1636
PR489_Michel_S01_rep1.mzML	16435	QLNEQLVTL		32.09	QLNEQLVTL		17.63	2961.59	trans-spliced	1962
PR489_Michel_S01_rep1.mzML	5014	RLLDAENKV		46.36	RLLDAENKV		23.06	1293.04	cis-spliced	324
PR489_Michel_S01_rep1.mzML	6491	KLWPEASKV		39.66	KLWPEASKV		27.46	1507.7	cis-spliced	558
PR489_Michel_S01_rep1.mzML	7543	LMVDHVTEV	Oxidation (M)	30.79	LMVDHVTEV	Oxidation (M)	27.26	1661.19	non-spliced	736
PR489_Michel_S01_rep1.mzML	6010	KLLNNTENL		54.03	KLLNNTENL		16.53	1438.27	cis-spliced	492
PR489_Michel_S01_rep1.mzML	5359	KLNEQQSVL		51.07	KLNEQQSVL		29.54	1343.4	cis-spliced	390
PR489_Michel_S01_rep1.mzML	16258	SLLDLEQKL		57.63	SLLDLEQKL		23.56	2935.77	cis-spliced	1946
PR489_Michel_S01_rep1.mzML	7687	RAYDGTTYL		30.85	RAYDGTTYL		20.32	1682.23	trans-spliced	754
PR489_Michel_S01_rep1.mzML	5663	RQPDSGLSSL		62.82	RQPDSGLSSL		29.2	1387.72	cis-spliced	426
PR489_Michel_S01_rep1.mzML	18730	TLQTWLVQA		37.37	TLQTWLVQA		15.2	3297.26	cis-spliced	2054
PR489_Michel_S01_rep1.mzML	5576	RLAEPSQML	Oxidation (M)	47.15	RLAEPSQML	Oxidation (M)	22.84	1375.05	non-spliced	408
PR489_Michel_S01_rep1.mzML	12365	KLDDLTQDL		52.24	KLDDLTQDL		20.74	2366.03	trans-spliced	1498
PR489_Michel_S01_rep1.mzML	8141	SLEESLRQV		43.21	SLEESLRQV		19.69	1748.88	cis-spliced	818
PR489_Michel_S01_rep1.mzML	3176	RLSEESARL		33.48	RLSEESARL		20.43	1019.73	trans-spliced	32
PR489_Michel_S01_rep1.mzML	10167	LLNKAPEYL		33.61	LLNKAPEYL		31.65	2045.27	cis-spliced	1180
PR489_Michel_S01_rep1.mzML	15345	VLKVFLENV		42.28	VLKVFLENV		33.75	2802.61	trans-spliced	1852
PR489_Michel_S01_rep1.mzML	14199	TLTDTLREL		59.19	TLTDTLREL		17.36	2633.51	cis-spliced	1728
PR489_Michel_S01_rep1.mzML	13345	ALQDKLFQV		53.25	ALQDKLFQV		25.76	2508.92	cis-spliced	1602
PR489_Michel_S01_rep1.mzML	14257	KLVELPYTV		37.04	KLVELPYTV		24.55	2641.97	cis-spliced	1744
PR489_Michel_S01_rep1.mzML	13998	NLANHFFTV		32.28	NLANHFFTV		29.69	2604.17	trans-spliced	1706
PR489_Michel_S01_rep1.mzML	7809	RLAADDFRV		40.46	RLAADDFRV		29.36	1699.92	cis-spliced	768
PR489_Michel_S01_rep1.mzML	12093	RLLDVVYNA		66.89	RLLDVVYNA		34.37	2326.3	non-spliced	1464
PR489_Michel_S01_rep1.mzML	8842	RVADYLVKV		51.31	RVADYLVKV		15.78	1851.14	non-spliced	964
PR489_Michel_S01_rep1.mzML	9118	YLLKDGKLL		35.14	YLLKDGKLL		16.56	1891.57	trans-spliced	1004
PR489_Michel_S01_rep1.mzML	10933	RLPNSTLYV	Deamidated (NQ)	33.13	RLPNSTLYV	Deamidation (NQ)	21.42	2156.68	non-spliced	1302
PR489_Michel_S01_rep1.mzML	16646	SLFRVLTEV		51.25	SLFRVLTEV		19.95	2992.43	trans-spliced	1972
PR489_Michel_S01_rep1.mzML	16165	TLFTKELVL		40.33	TLFTKELVL		23.37	2922.17	cis-spliced	1938
PR489_Michel_S01_rep1.mzML	9578	VLSEENFKV		38.17	VLSEENFKV		19.5	1958.64	non-spliced	1078
PR489_Michel_S01_rep1.mzML	7522	KLYEGQVEV		34.2	KLYEGQVEV		28.88	1658.12	non-spliced	732
PR489_Michel_S01_rep1.mzML	15771	SLLQTLYKV		38.84	SLLQTLYKV		18.67	2864.65	trans-spliced	1892
PR489_Michel_S01_rep1.mzML	9785	KLDQVLLHV		42.39	KLDQVLLHV		25.17	1988.8	cis-spliced	1114
PR489_Michel_S01_rep1.mzML	3318	KLNPYAKTM		43.48	KLNPYAKTM		33.07	1042.73	cis-spliced	52
PR489_Michel_S01_rep1.mzML	13394	RLLEATSYL		31.42	RLLEATSYL		21.19	2516.14	trans-spliced	1608
PR489_Michel_S01_rep1.mzML	14736	RLPAYFVTV		35.26	RLPAYFVTV		26.23	2712.44	cis-spliced	1792
PR489_Michel_S01_rep1.mzML	12984	KLWPLPKAL		53.87	KLWPLPKAL		24.1	2456.23	cis-spliced	1566
PR489_Michel_S01_rep1.mzML	5698	YLENGKETL		37.22	YLENGKETL		31.71	1392.71	trans-spliced	432
PR489_Michel_S01_rep1.mzML	9024	KLNDTYVNV	Deamidated (NQ)	42.23	KLNDTYVNV	Deamidation (NQ)	22.67	1877.82	non-spliced	992
PR489_Michel_S01_rep1.mzML	7896	ALYDENTKL		71.08	ALYDENTKL		27.19	1712.73	cis-spliced	778
PR489_Michel_S01_rep1.mzML	5051	KLDDTYLKA		53.51	KLDDTYLKA		25.47	1298.31	trans-spliced	330
PR489_Michel_S01_rep1.mzML	10666	SLLEHQLQV		44.21	SLLEHQLQV		26.37	2117.82	trans-spliced	1252
PR489_Michel_S01_rep1.mzML	3361	KLNEKPQVL		38.71	KLNEKPQVL		28.46	1049.14	trans-spliced	56
PR489_Michel_S01_rep1.mzML	7706	MLDEPTNHL		45.86	MLDEPTNHL		25.75	1684.86	trans-spliced	756
PR489_Michel_S01_rep1.mzML	7249	ALMYESEKV		52.24	ALMYESEKV		26.64	1618.33	non-spliced	692
PR489_Michel_S01_rep1.mzML	3598	KMADYSNKL		48.97	KMADYSNKL		32.42	1084.15	trans-spliced	88
PR489_Michel_S01_rep1.mzML	10530	LLPDNVHYV		36.77	LLPDNVHYV		24.73	2097.86	trans-spliced	1230
PR489_Michel_S01_rep1.mzML	15405	YLVSELFKA		37.45	YLVSELFKA		29.33	2811.16	non-spliced	1858
PR489_Michel_S01_rep1.mzML	19044	RLLEVPVML		37.96	RLLEVPVML		27.25	3343.06	non-spliced	2066
PR489_Michel_S01_rep1.mzML	10719	QLAQFVHEV		30.46	QLAQFVHEV		24.58	2125.37	trans-spliced	1260
PR489_Michel_S01_rep1.mzML	11925	HLFGNLEKL		45.12	HLFGNLEKL		26.38	2301.77	cis-spliced	1448
PR489_Michel_S01_rep1.mzML	11370	VSWDLPGARA		37.7	VSWDLPGARA		28.58	2220.19	cis-spliced	1372
PR489_Michel_S01_rep1.mzML	10405	ALNDELRQL		53.47	ALNDELRQL		27.84	2079.9	trans-spliced	1216
PR489_Michel_S01_rep1.mzML	8670	NVLERLQEA		45.42	NVLERLQEA		23.7	1825.98	cis-spliced	926
PR489_Michel_S01_rep1.mzML	13462	AQFEHTLLL		51.69	AQFEHTLLL		29.65	2526.03	non-spliced	1620
PR489_Michel_S01_rep1.mzML	10931	NLMEQPLKV		37.02	NLMEQPLKV		34.09	2156.39	cis-spliced	1300
PR489_Michel_S01_rep1.mzML	3898	RLDEAAQRL		35.19	RLDEAAQRL		23.98	1128.63	trans-spliced	122
PR489_Michel_S01_rep1.mzML	8001	LLDQKLNEV		69.32	LLDQKLNEV		26.47	1727.98	cis-spliced	790
PR489_Michel_S01_rep1.mzML	11180	TLQEQLRAL		40.98	TLQEQLRAL		25.07	2192.36	trans-spliced	1346
PR489_Michel_S01_rep1.mzML	11521	KLQELLTQV		54.64	KLQELLTQV		17.44	2242.69	non-spliced	1392
PR489_Michel_S01_rep1.mzML	9933	KLLSELQKL		42.05	KLLSELQKL		15.17	2010.42	cis-spliced	1148
PR489_Michel_S01_rep1.mzML	3104	LLDKKVEKV		34.03	LLDKKVEKV		16.08	1007.71	cis-spliced	26
PR489_Michel_S01_rep1.mzML	12005	KVPEWVDTV		41.92	KVPEWVDTV		31.35	2313.32	trans-spliced	1454
PR489_Michel_S01_rep1.mzML	14140	QLDDLKVEL		51.49	QLDDLKVEL		25.76	2624.88	cis-spliced	1722
PR489_Michel_S01_rep1.mzML	14543	KLLDLETQL		58.19	KLLDLETQL		22.04	2683.66	non-spliced	1780
PR489_Michel_S01_rep1.mzML	17737	RLNTLPLFV		39.44	RLNTLPLFV		22.01	3151.75	trans-spliced	2022
PR489_Michel_S01_rep1.mzML	7049	KLDQDLNEV		66.62	KLDQDLNEV		20.86	1589.13	trans-spliced	658
PR489_Michel_S01_rep1.mzML	9494	LLHENFTTV		34.21	LLHENFTTV		26.81	1946.41	cis-spliced	1062
PR489_Michel_S01_rep1.mzML	14319	RLADVLWNS		33.57	RLADVLWNS		17.53	2650.89	cis-spliced	1750
PR489_Michel_S01_rep1.mzML	7371	KLQEQVTDL		56.59	KLQEQVTDL		29.29	1635.95	non-spliced	706
PR489_Michel_S01_rep1.mzML	3713	RLDDQTVKV		49.91	RLDDQTVKV		17.44	1101.52	non-spliced	102
PR489_Michel_S01_rep1.mzML	8486	SLYSQVHQL		43.51	SLYSQVHQL		34.09	1799.26	non-spliced	886
PR489_Michel_S01_rep1.mzML	15986	TLSERLWGL		35.42	TLSERLWGL		30.14	2895.96	non-spliced	1916
PR489_Michel_S01_rep1.mzML	4288	TLDEKLEKV		44.27	TLDEKLEKV		25.73	1185.94	trans-spliced	194
PR489_Michel_S01_rep1.mzML	9369	SMMDVDHQL		34.2	SMMDVDHQL		34.02	1928.17	cis-spliced	1040
PR489_Michel_S01_rep1.mzML	10366	TLHSVDQYL		51.69	TLHSVDQYL		29.03	2074.22	trans-spliced	1202
PR489_Michel_S01_rep1.mzML	4317	HLLHEVTKV		31.96	HLLHEVTKV		26.63	1190.08	trans-spliced	202
PR489_Michel_S01_rep1.mzML	13757	RLADEFGVAV		39.79	RLADEFGVAV		20.37	2569.12	non-spliced	1670
PR489_Michel_S01_rep1.mzML	3766	ATMERLEKV		32.13	ATMERLEKV		25.18	1109.27	non-spliced	110
PR489_Michel_S01_rep1.mzML	7014	KLFDQANKL		57.34	KLFDQANKL		31.56	1583.95	cis-spliced	654
PR489_Michel_S01_rep1.mzML	13663	ALLKLEGVYA		36.8	ALLKLEGVYA		23.73	2555.38	cis-spliced	1658
PR489_Michel_S01_rep1.mzML	14201	VLQQESNFL		47.66	VLQQESNFL		22.94	2633.79	cis-spliced	1730
PR489_Michel_S01_rep1.mzML	3832	VMQENLTKV	Oxidation (M)	36.52	VMQENLTKV	Oxidation (M)	30.97	1118.93	non-spliced	116
PR489_Michel_S01_rep1.mzML	19620	VLLESEQFL		37.21	VLLESEQFL		18.73	3427.25	trans-spliced	2086
PR489_Michel_S01_rep1.mzML	18277	ALDPHLLLSV		37.87	ALDPHLLLSV		30.29	3230.54	trans-spliced	2030
PR489_Michel_S01_rep1.mzML	9281	KLADKLYNL		36.78	KLADKLYNL		24.08	1915.32	trans-spliced	1016
PR489_Michel_S01_rep1.mzML	7078	TLNDLMTRV	Oxidation (M)	33.83	TLNDLMTRV	Oxidation (M)	18.54	1593.4	non-spliced	660
PR489_Michel_S01_rep1.mzML	15197	GLQHWVPEL		39.69	GLQHWVPEL		21.53	2780.88	cis-spliced	1830
PR489_Michel_S01_rep1.mzML	8082	RLLSKFDTV		39.23	RLLSKFDTV		16.46	1740.13	trans-spliced	804
PR489_Michel_S01_rep1.mzML	9806	TLYEAVREV		59.13	TLYEAVREV		29.26	1991.87	trans-spliced	1122
PR489_Michel_S01_rep1.mzML	5863	TLLHAGGLARA		32.37	TLLHAGGLARA		26.61	1416.87	cis-spliced	464
PR489_Michel_S01_rep1.mzML	13437	LLAPAGSLPKL		49.76	LLAPAGSLPKL		26.01	2522.39	trans-spliced	1614
PR489_Michel_S01_rep1.mzML	4725	FLDQHGHNL		34.06	FLDQHGHNL		28.77	1250.79	non-spliced	272
PR489_Michel_S01_rep1.mzML	4299	TVMKDPYKV		31.04	TVMKDPYKV		21.37	1187.57	trans-spliced	196
PR489_Michel_S01_rep1.mzML	5002	AMFERLVKA	Oxidation (M)	30.98	AMFERLVKA	Oxidation (M)	15.25	1291.25	non-spliced	322
PR489_Michel_S01_rep1.mzML	14792	QLQDTLLHL		33.98	QLQDTLLHL		17.71	2721	cis-spliced	1796
PR489_Michel_S01_rep1.mzML	5315	RLQEDPPAGV		56.63	RLQEDPPAGV		26.11	1336.99	cis-spliced	382
PR489_Michel_S01_rep1.mzML	13581	LLEPFVHQV		33.54	LLEPFVHQV		23.32	2543.44	cis-spliced	1644
PR489_Michel_S01_rep1.mzML	4814	YLQKETSTL		37.79	YLQKETSTL		31.87	1263.83	cis-spliced	288
PR489_Michel_S01_rep1.mzML	13498	SLYEMVSRV		41.07	SLYEMVSRV		23.99	2531.32	cis-spliced	1630
PR489_Michel_S01_rep1.mzML	3449	KMLNHENVV		33.62	KMLNHENVV		34.64	1062.35	cis-spliced	74
PR489_Michel_S01_rep1.mzML	19190	GLLDPSVFHV		37.21	GLLDPSVFHV		20.1	3364.43	non-spliced	2074
PR489_Michel_S01_rep1.mzML	14130	RLWGEPVNL		47.27	RLWGEPVNL		25.02	2623.37	trans-spliced	1720
PR489_Michel_S01_rep1.mzML	8114	RLLEQGLRV		37.5	RLLEQGLRV		22.07	1744.74	trans-spliced	810
PR489_Michel_S01_rep1.mzML	4148	VMDQDYAKV	Oxidation (M)	40.18	VMDQDYAKV	Oxidation (M)	28.55	1165.5	non-spliced	170
PR489_Michel_S01_rep1.mzML	6893	KLWKENPGL		44.2	KLWKENPGL		28.44	1566.46	non-spliced	630
PR489_Michel_S01_rep1.mzML	6980	KLQKELNVL		41.12	KLQKELNVL		17.92	1579.12	cis-spliced	648
PR489_Michel_S01_rep1.mzML	9887	FLDEPTNHL		50.28	FLDEPTNHL		32.02	2003.56	trans-spliced	1138
PR489_Michel_S01_rep1.mzML	7107	YTTDRVMTV		37.85	YTTDRVMTV		33.02	1597.62	non-spliced	670
PR489_Michel_S01_rep1.mzML	6774	YLATLTEKM	Oxidation (M)	47.44	YLATLTEKM	Oxidation (M)	19.56	1549.04	non-spliced	616
PR489_Michel_S01_rep1.mzML	3195	KLDEENPKL		39.23	KLDEENPKL		29.19	1022.92	cis-spliced	36
PR489_Michel_S01_rep1.mzML	5726	LLVENENRV		46.33	LLVENENRV		21.9	1396.91	trans-spliced	438
PR489_Michel_S01_rep1.mzML	13339	KLWESPNVL		52.06	KLWESPNVL		30.77	2508.07	non-spliced	1600
PR489_Michel_S01_rep1.mzML	14525	SLLRNLEQL		44.28	SLLRNLEQL		19.41	2681.17	non-spliced	1778
PR489_Michel_S01_rep1.mzML	7203	KLLDLQEKV		61.22	KLLDLQEKV		25.94	1611.52	trans-spliced	686
PR489_Michel_S01_rep1.mzML	8988	KLSELQLRV		38.15	KLSELQLRV		25.51	1872.38	trans-spliced	984
PR489_Michel_S01_rep1.mzML	10240	KLLSSYYNV		45.82	KLLSSYYNV		32.72	2055.92	trans-spliced	1188
PR489_Michel_S01_rep1.mzML	5185	RLTQELQQA		39.83	RLTQELQQA		18.21	1318.04	trans-spliced	362
PR489_Michel_S01_rep1.mzML	13797	RLQDELVTL		61.34	RLQDELVTL		17.31	2574.95	cis-spliced	1674
PR489_Michel_S01_rep1.mzML	15761	FLQPELVKL		35.12	FLQPELVKL		29.34	2863.08	cis-spliced	1890
PR489_Michel_S01_rep1.mzML	4530	FMDDTSRSL	Oxidation (M)	52.16	FMDDTSRSL	Oxidation (M)	21.8	1222.08	non-spliced	230
PR489_Michel_S01_rep1.mzML	6351	SLSEYVSRM	Oxidation (M)	39.14	SLSEYVSRM	Oxidation (M)	26.65	1487.5	non-spliced	544
PR489_Michel_S01_rep1.mzML	4746	RLQETQAEL		63.08	RLQETQAEL		23.66	1253.85	trans-spliced	276
PR489_Michel_S01_rep1.mzML	9847	SLQDELQRV		53.33	SLQDELQRV		21.42	1997.84	cis-spliced	1126
PR489_Michel_S01_rep1.mzML	8530	ALLESSLRQA		52.88	ALLESSLRQA		21.47	1805.57	cis-spliced	894
PR489_Michel_S01_rep1.mzML	13838	TLWGLQKEL		35.95	TLWGLQKEL		30.71	2580.81	cis-spliced	1680
PR489_Michel_S01_rep1.mzML	16115	LLFETPLRV		46.03	LLFETPLRV		22.08	2914.9	trans-spliced	1926
PR489_Michel_S01_rep1.mzML	6563	FLDPKKLKV		32.86	FLDPKKLKV		21.06	1518.3	cis-spliced	574
PR489_Michel_S01_rep1.mzML	19438	SLADVDPMQL		34.32	SLADVDPMQL		30.95	3400.67	trans-spliced	2084
PR489_Michel_S01_rep1.mzML	4998	FLDKNDHSL		42.55	FLDKNDHSL		27.63	1290.69	trans-spliced	320
PR489_Michel_S01_rep1.mzML	3455	ALGTDAEGQKV		47.61	ALGTDAEGQKV		32.46	1063.27	trans-spliced	76
PR489_Michel_S01_rep1.mzML	12346	RLFDEPQLA		62.94	RLFDEPQLA		18.35	2363.24	trans-spliced	1494
PR489_Michel_S01_rep1.mzML	10850	KMDRALLEL		47.02	KMDRALLEL		23.01	2144.64	cis-spliced	1278
PR489_Michel_S01_rep1.mzML	10323	TLTEEGVLKV		38.5	TLTEEGVLKV		25.18	2067.94	non-spliced	1196
PR489_Michel_S01_rep1.mzML	11350	FVDRGFYSV		41.61	FVDRGFYSV		34.32	2217.29	non-spliced	1370
PR489_Michel_S01_rep1.mzML	8302	VQYNEPLKV		34.67	VQYNEPLKV		32.29	1772.38	non-spliced	852
PR489_Michel_S01_rep1.mzML	11433	FVDPNGKLSL		52.77	FVDPNGKLSL		35	2229.71	trans-spliced	1382
PR489_Michel_S01_rep1.mzML	11165	VLGEFGVRNV		41.04	VLGEFGVRNV		22.37	2190.3	cis-spliced	1340
PR489_Michel_S01_rep1.mzML	13419	PLYPFPRTV		46.07	PLYPFPRTV		22.15	2519.75	trans-spliced	1612
PR489_Michel_S01_rep1.mzML	4834	RMQKELTAL		52.85	RMQKELTAL		20.24	1266.74	trans-spliced	292
PR489_Michel_S01_rep1.mzML	9044	HMFGQNLEV	Oxidation (M)	56.13	HMFGQNLEV	Oxidation (M)	20.02	1880.75	non-spliced	996
PR489_Michel_S01_rep1.mzML	18135	FMLPDPQNL	Oxidation (M)	32.03	FMLPDPQNL	Oxidation (M)	22.81	3209.85	non-spliced	2024
PR489_Michel_S01_rep1.mzML	13632	NLAEDLMRL	Oxidation (M)	39	NLAEDLMRL	Oxidation (M)	19.15	2550.83	non-spliced	1652
PR489_Michel_S01_rep1.mzML	8204	KMNGKVWDL		30.81	KMNGKVWDL		31.02	1758.03	cis-spliced	832
PR489_Michel_S01_rep1.mzML	7520	KLDEDVKML		46.07	KLDEDVKML		33.21	1657.84	trans-spliced	730
PR489_Michel_S01_rep1.mzML	14884	FVNELLSRL		53.14	FVNELLSRL		26.03	2735.32	cis-spliced	1806
PR489_Michel_S01_rep1.mzML	15553	LLFSEGLLKA		44.19	LLFSEGLLKA		22.8	2832.85	cis-spliced	1874
PR489_Michel_S01_rep1.mzML	4301	GVYDGEEHSV		31.14	GVYDGEEHSV		34.48	1187.87	non-spliced	198
PR489_Michel_S01_rep1.mzML	14475	SMMDPNHFL		37.28	SMMDPNHFL		34.88	2673.79	cis-spliced	1772
PR489_Michel_S01_rep1.mzML	6537	SLFEEAHKM		32.61	SLFEEAHKM		22.5	1514.54	non-spliced	564
PR489_Michel_S01_rep1.mzML	14716	QLLDFSQKL		39.21	QLLDFSQKL		24.56	2709.44	non-spliced	1790
PR489_Michel_S01_rep1.mzML	10542	YLGEQLQKL		49.78	YLGEQLQKL		33.56	2099.71	trans-spliced	1234
PR489_Michel_S01_rep1.mzML	7018	KLLNKLYEA		37.26	KLLNKLYEA		23.5	1584.66	cis-spliced	656
PR489_Michel_S01_rep1.mzML	13755	VLVDRTLYL		46.4	VLVDRTLYL		24.82	2568.69	cis-spliced	1668
PR489_Michel_S01_rep1.mzML	8278	YMYSGGGSALA	Oxidation (M)	33.35	YMYSGGGSALA	Oxidation (M)	21.33	1768.9	non-spliced	850
PR489_Michel_S01_rep1.mzML	10995	TLLTDGMRSV		65.42	TLLTDGMRSV		24.81	2165.65	trans-spliced	1312
PR489_Michel_S01_rep1.mzML	14049	KLFPETWTA		32.59	KLFPETWTA		31.84	2611.68	non-spliced	1708
PR489_Michel_S01_rep1.mzML	9884	KLFDRSVDL		45.24	KLFDRSVDL		22.21	2003.2	non-spliced	1136
PR489_Michel_S01_rep1.mzML	8560	RLASYLDRV		31.42	RLASYLDRV		27.76	1809.83	trans-spliced	906
PR489_Michel_S01_rep1.mzML	15777	NLFEDQNTL		37.42	NLFEDQNTL		21.26	2865.5	cis-spliced	1894
PR489_Michel_S01_rep1.mzML	12708	ALQEASEAYL		35.71	ALQEASEAYL		26.6	2415.86	trans-spliced	1534
PR489_Michel_S01_rep1.mzML	17248	HLWDPLTNV		49.84	HLWDPLTNV		24.8	3080.38	cis-spliced	2006
PR489_Michel_S01_rep1.mzML	9743	GLSTEGLYRV		53.49	GLSTEGLYRV		25.82	1982.68	trans-spliced	1110
PR489_Michel_S01_rep1.mzML	6785	RLSETDFKV		45.25	RLSETDFKV		21.41	1550.54	trans-spliced	618
PR489_Michel_S01_rep1.mzML	6241	TLDDKKVYL		36.09	TLDDKKVYL		33.44	1471.39	cis-spliced	520
PR489_Michel_S01_rep1.mzML	15342	VMLGGEPYTL	Oxidation (M)	41.42	VMLGGEPYTL	Oxidation (M)	23.44	2802.03	non-spliced	1850
PR489_Michel_S01_rep1.mzML	12776	MLDDRAYLV		41.59	MLDDRAYLV		35.98	2425.87	cis-spliced	1542
PR489_Michel_S01_rep1.mzML	16886	KMFSDELLL		33.52	KMFSDELLL		18.53	3027.53	non-spliced	1988
PR489_Michel_S01_rep1.mzML	3043	KTNEKLYTV		34.25	KTNEKLYTV		19.5	996.307	cis-spliced	22
PR489_Michel_S01_rep1.mzML	4779	RLWKALHTA		35.55	RLWKALHTA		32.55	1258.56	non-spliced	282
PR489_Michel_S01_rep1.mzML	8547	RVLPGQAVTGV		33.2	RVLPGQAVTGV		28.79	1808.05	cis-spliced	902
PR489_Michel_S01_rep1.mzML	3362	ALMDQVHHM	Oxidation (M)	31.49	ALMDQVHHM	Oxidation (M)	26.38	1049.41	non-spliced	58
PR489_Michel_S01_rep1.mzML	7352	TLDEYTTRV		51.43	TLDEYTTRV		21.44	1633.33	trans-spliced	704
PR489_Michel_S01_rep1.mzML	2977	LLDESHERV		63.78	LLDESHERV		16.38	985.615	cis-spliced	10
PR489_Michel_S01_rep1.mzML	10009	KQYGNEVFL		42.37	KQYGNEVFL		25.43	2021.47	cis-spliced	1160
PR489_Michel_S01_rep1.mzML	15198	TLAKYLMEL	Oxidation (M)	46.1	TLAKYLMEL	Oxidation (M)	30.81	2781.02	non-spliced	1832
PR489_Michel_S01_rep1.mzML	11635	LVDGRVYYL		31.55	LVDGRVYYL		27.07	2259.44	cis-spliced	1402
PR489_Michel_S01_rep1.mzML	6660	RLPDDDPTAV		49.56	RLPDDDPTAV		34.93	1532.44	non-spliced	590
PR489_Michel_S01_rep1.mzML	9433	KMSELQTYV		39.96	KMSELQTYV		20.27	1937.51	trans-spliced	1050
PR489_Michel_S01_rep1.mzML	8343	HVDPENFKL		43.56	HVDPENFKL		34.07	1778.37	cis-spliced	860
PR489_Michel_S01_rep1.mzML	16134	KLFSEGLFSA		50.81	KLFSEGLFSA		31.22	2917.69	non-spliced	1930
PR489_Michel_S01_rep1.mzML	12177	NLPDELYHV		40.19	NLPDELYHV		24.32	2338.56	trans-spliced	1474
PR489_Michel_S01_rep1.mzML	15805	FTQDSNYLL		35.16	FTQDSNYLL		27.34	2869.66	trans-spliced	1898
PR489_Michel_S01_rep1.mzML	13591	QLFSELHNL		33.23	QLFSELHNL		28.88	2544.85	cis-spliced	1648
PR489_Michel_S01_rep1.mzML	4575	KLYEAYSKV		36.84	KLYEAYSKV		28.01	1228.68	cis-spliced	244
PR489_Michel_S01_rep1.mzML	6055	RLAQHLTYV		30.5	RLAQHLTYV		36.04	1444.82	trans-spliced	498
PR489_Michel_S01_rep1.mzML	6203	KVLSKEFHL		36.36	KVLSKEFHL		23.64	1465.98	cis-spliced	518
PR489_Michel_S01_rep1.mzML	4895	RLDDNLRTV		41.64	RLDDNLRTV		18.85	1275.62	non-spliced	300
PR489_Michel_S01_rep1.mzML	7163	RLWEEAVKA		40.13	RLWEEAVKA		16.57	1605.83	cis-spliced	680
PR489_Michel_S01_rep1.mzML	9475	LLSEQGDVKL		36.04	LLSEQGDVKL		16.84	1943.64	cis-spliced	1054
PR489_Michel_S01_rep1.mzML	11818	KLWADRLSL		41.98	KLWADRLSL		23.07	2285.99	non-spliced	1420
PR489_Michel_S01_rep1.mzML	18623	SLYEDDLTF		34.19	SLYEDDLTF		21.48	3281.65	cis-spliced	2050
PR489_Michel_S01_rep1.mzML	14606	ALFPGDVDRL		35.28	ALFPGDVDRL		27.16	2692.98	cis-spliced	1784
PR489_Michel_S01_rep1.mzML	4409	VVNDRSWKV		42.42	VVNDRSWKV		28.96	1203.7	non-spliced	212
PR489_Michel_S01_rep1.mzML	11716	VLDVQRYPL		54.31	VLDVQRYPL		31.74	2271.28	trans-spliced	1406
PR489_Michel_S01_rep1.mzML	5804	RLTPKLMEV	Oxidation (M)	39.17	RLTPKLMEV	Oxidation (M)	21.88	1408.28	non-spliced	450
PR489_Michel_S01_rep1.mzML	9057	VLYDPLKRV		40.04	VLYDPLKRV		18.41	1882.66	trans-spliced	998
PR489_Michel_S01_rep1.mzML	13466	KAMDDTFYL		30.34	KAMDDTFYL		22.11	2526.59	trans-spliced	1624
PR489_Michel_S01_rep1.mzML	13172	SLADLQNDEV		44.72	SLADLQNDEV		27.56	2483.66	non-spliced	1584
PR489_Michel_S01_rep1.mzML	4982	HLYSEVKEV		35.87	HLYSEVKEV		30.44	1288.34	cis-spliced	316
PR489_Michel_S01_rep1.mzML	8761	VMQETLRNL		58.03	VMQETLRNL		29.87	1839.34	trans-spliced	954
PR489_Michel_S01_rep1.mzML	10598	KMAELVHFL	Oxidation (M)	30.97	KMAELVHFL	Oxidation (M)	32.31	2107.91	non-spliced	1242
PR489_Michel_S01_rep1.mzML	4667	LLYSKTEHL		35.21	LLYSKTEHL		22.03	1242.3	cis-spliced	256
PR489_Michel_S01_rep1.mzML	7290	KLWEAESKL		32.39	KLWEAESKL		23.59	1624.29	cis-spliced	696
PR489_Michel_S01_rep1.mzML	8379	RLPDQFSKL		44.67	RLPDQFSKL		23.23	1783.65	trans-spliced	870
PR489_Michel_S01_rep1.mzML	14401	RLYTEPLLV		63.75	RLYTEPLLV		27.24	2662.99	trans-spliced	1762
PR489_Michel_S01_rep1.mzML	8535	KLLELTQKM		32.92	KLLELTQKM		24.74	1806.27	cis-spliced	896
PR489_Michel_S01_rep1.mzML	9010	YLLEGEPGKV		41.67	YLLEGEPGKV		22.17	1875.77	cis-spliced	988
PR489_Michel_S01_rep1.mzML	9663	RLYQGLNQL		51.59	RLYQGLNQL		27.93	1971.01	trans-spliced	1092
PR489_Michel_S01_rep1.mzML	15398	YLDNLLVRV		39.9	YLDNLLVRV		22.24	2810.23	trans-spliced	1856
PR489_Michel_S01_rep1.mzML	14327	KLDDFLKNL		39.73	KLDDFLKNL		22.59	2652.17	cis-spliced	1752
PR489_Michel_S01_rep1.mzML	13497	GLDVDGLYRV		45.15	GLDVDGLYRV		24.85	2531.14	non-spliced	1628
PR489_Michel_S01_rep1.mzML	8060	ALANQKLYSV		43.94	ALANQKLYSV		37.6	1736.89	trans-spliced	800
PR489_Michel_S01_rep1.mzML	18837	LLNLAPAPLNA		49.19	LLNLAPAPLNA		37.65	3312.86	non-spliced	2060
PR489_Michel_S01_rep1.mzML	8682	RMWEDPMGA	Oxidation (M)	38.8	RMWEDPMGA	Oxidation (M)	17.47	1827.78	non-spliced	930
PR489_Michel_S01_rep1.mzML	14214	FLFSDTHEL		41.37	FLFSDTHEL		26.4	2635.58	cis-spliced	1732
PR489_Michel_S01_rep1.mzML	4262	LLDEHVQRV		62.2	LLDEHVQRV		26.51	1182.18	cis-spliced	186
PR489_Michel_S01_rep1.mzML	6367	KLLDDVHRL		40.81	KLLDDVHRL		24.9	1489.7	cis-spliced	546
PR489_Michel_S01_rep1.mzML	6027	SLYEENNKL		53.24	SLYEENNKL		30.22	1440.7	trans-spliced	494
PR489_Michel_S01_rep1.mzML	7466	RLQEDPPVGV		54.46	RLQEDPPVGV		32.73	1649.91	cis-spliced	720
PR489_Michel_S01_rep1.mzML	7645	VLWKDLQHA		32.83	VLWKDLQHA		30.74	1676.06	cis-spliced	748
PR489_Michel_S01_rep1.mzML	9349	KLPDLPQNSV		55.83	KLPDLPQNSV		32.42	1925.25	trans-spliced	1034
PR489_Michel_S01_rep1.mzML	12670	RLWPKLQGL		40.92	RLWPKLQGL		29.95	2410.27	trans-spliced	1530
PR489_Michel_S01_rep1.mzML	11599	KLNDLLQRL		43.57	KLNDLLQRL		24.02	2254.17	non-spliced	1396
PR489_Michel_S01_rep1.mzML	11162	FVDDYTVRV		53.66	FVDDYTVRV		32.28	2189.88	cis-spliced	1338
PR489_Michel_S01_rep1.mzML	7539	RLLQQNTQL		55.04	RLLQQNTQL		27.54	1660.47	non-spliced	734
PR489_Michel_S01_rep1.mzML	14964	LLDENGVLKL		47.9	LLDENGVLKL		26.43	2747.11	cis-spliced	1810
PR489_Michel_S01_rep1.mzML	17030	SLAGDVALQQL		35.69	SLAGDVALQQL		23.51	3048.58	cis-spliced	1994
PR489_Michel_S01_rep1.mzML	6919	ALVSQELQRA		83.48	ALVSQELQRA		29.7	1570.24	trans-spliced	636
PR489_Michel_S01_rep1.mzML	9936	GLADASLLKKV		34.33	GLADASLLKKV		22.14	2010.85	trans-spliced	1150
PR489_Michel_S01_rep1.mzML	7210	KLSEYEMSL	Oxidation (M)	62.11	KLSEYEMSL	Oxidation (M)	34.03	1612.66	non-spliced	690
PR489_Michel_S01_rep1.mzML	7487	KLSSYEEML	Oxidation (M)	31.13	KLSSYEEML	Oxidation (M)	21.26	1652.98	non-spliced	722
PR489_Michel_S01_rep1.mzML	9703	SLHDRLYVL		34.39	SLHDRLYVL		34.41	1976.86	trans-spliced	1100
PR489_Michel_S01_rep1.mzML	10972	GLDDLKDLKV		43.61	GLDDLKDLKV		28.15	2162.36	non-spliced	1308
PR489_Michel_S01_rep1.mzML	9306	TVFEHTFHV		45.6	TVFEHTFHV		32.52	1918.98	trans-spliced	1024
PR489_Michel_S01_rep1.mzML	3169	RLWDGVRKS		30.93	RLWDGVRKS		28.95	1018.54	cis-spliced	30
PR489_Michel_S01_rep1.mzML	6556	LQHSEFEEV		54.88	LQHSEFEEV		26.68	1517.32	cis-spliced	568
PR489_Michel_S01_rep1.mzML	12142	VLSSDGVWRV		51.02	VLSSDGVWRV		29.05	2333.41	non-spliced	1470
PR489_Michel_S01_rep1.mzML	13062	LMLKGDNLTL		36.36	LMLKGDNLTL		25.98	2467.48	cis-spliced	1576
PR489_Michel_S01_rep1.mzML	15085	RQLDQFLVV		44.34	RQLDQFLVV		19.68	2764.59	non-spliced	1822
PR489_Michel_S01_rep1.mzML	14244	KMPDDVWLV	Oxidation (M)	30.9	KMPDDVWLV	Oxidation (M)	16.82	2640.07	non-spliced	1740
PR489_Michel_S01_rep1.mzML	10131	YLDPVQRDL		50.44	YLDPVQRDL		26.91	2039.93	cis-spliced	1168
PR489_Michel_S01_rep1.mzML	20429	FLLWDPTKV		40.07	FLLWDPTKV		24.46	3545.65	trans-spliced	2100
PR489_Michel_S01_rep1.mzML	4552	TLWDKSKKL		30.05	TLWDKSKKL		22.22	1225.31	cis-spliced	240
PR489_Michel_S01_rep1.mzML	13974	KQVEELFNL		53.81	KQVEELFNL		27.6	2600.68	trans-spliced	1700
PR489_Michel_S01_rep1.mzML	15170	ELFDQNLKL		33.18	ELFDQNLKL		21.74	2777.02	non-spliced	1828
PR489_Michel_S01_rep1.mzML	7330	RLDEKNFVV		38	RLDEKNFVV		17.18	1630.1	cis-spliced	702
PR489_Michel_S01_rep1.mzML	8999	VLLDYQRNV		63.31	VLLDYQRNV		25.62	1874.13	non-spliced	986
PR489_Michel_S01_rep1.mzML	15439	KLQEFLQTL		50.22	KLQEFLQTL		18.66	2816.2	trans-spliced	1862
PR489_Michel_S01_rep1.mzML	5806	SMYGVDLHKA		36.36	SMYGVDLHKA		25.23	1408.56	trans-spliced	452
PR489_Michel_S01_rep1.mzML	11057	YLGHLQQYV		43.14	YLGHLQQYV		25.18	2174.63	trans-spliced	1330
PR489_Michel_S01_rep1.mzML	14885	ALADFLPVMK	Oxidation (M)	45.81	ALADFLPVMK	Oxidation (M)	26.92	2735.46	non-spliced	1808
PR489_Michel_S01_rep1.mzML	3670	SLMNENREL	Oxidation (M)	32.99	SLMNENREL	Oxidation (M)	19.88	1095.1	non-spliced	98
PR489_Michel_S01_rep1.mzML	4956	RQHELVLKV		43.17	RQHELVLKV		20.81	1284.5	non-spliced	308
PR489_Michel_S01_rep1.mzML	20549	SMADLPLGFGV	Oxidation (M)	40.98	SMADLPLGFGV	Oxidation (M)	33.22	3563.44	non-spliced	2104
PR489_Michel_S01_rep1.mzML	13560	FLWKEPATM		44.41	FLWKEPATM		39.26	2540.38	non-spliced	1638
PR489_Michel_S01_rep1.mzML	7106	KTLERSYLL		43.73	KTLERSYLL		27.91	1597.48	cis-spliced	668
PR489_Michel_S01_rep1.mzML	9992	KLEELLHQL		40.94	KLEELLHQL		25.08	2018.99	trans-spliced	1158
PR489_Michel_S01_rep1.mzML	3808	HLQDKLQKL		30.64	HLQDKLQKL		22.7	1115.46	trans-spliced	114
PR489_Michel_S01_rep1.mzML	3386	FQDDDQTRV		49.74	FQDDDQTRV		25.81	1052.99	cis-spliced	66
PR489_Michel_S01_rep1.mzML	4019	KLDKQYESL		42.69	KLDKQYESL		25.95	1146.52	non-spliced	146
PR489_Michel_S01_rep1.mzML	15674	SLNFRDLML	Oxidation (M)	36.55	SLNFRDLML	Oxidation (M)	28.62	2850.46	non-spliced	1886
PR489_Michel_S01_rep1.mzML	12359	LVDDKFFKL		34.73	LVDDKFFKL		26.84	2365.02	non-spliced	1496
PR489_Michel_S01_rep1.mzML	8937	YLFENGQRV		57.37	YLFENGQRV		23.95	1864.92	trans-spliced	976
PR489_Michel_S01_rep1.mzML	13490	FLFNTENKL		57.09	FLFNTENKL		27.43	2530.09	cis-spliced	1626
PR489_Michel_S01_rep1.mzML	14977	LLALGVERALA		57.04	LLALGVERALA		19.62	2748.95	trans-spliced	1814
PR489_Michel_S01_rep1.mzML	10367	KLNEMSYEL		33.5	KLNEMSYEL		28.43	2074.36	cis-spliced	1204
PR489_Michel_S01_rep1.mzML	12655	YQFGELRTL		32.27	YQFGELRTL		21.78	2408.21	cis-spliced	1528
PR489_Michel_S01_rep1.mzML	3460	VLYDQPRHV		44.5	VLYDQPRHV		27.05	1064	non-spliced	78
PR489_Michel_S01_rep1.mzML	10785	KLLNVDPDNV		43.93	KLLNVDPDNV		38.12	2135.15	non-spliced	1270
PR489_Michel_S01_rep1.mzML	16831	HLLEEPLYL		49.47	HLLEEPLYL		19.79	3019.46	trans-spliced	1986
PR489_Michel_S01_rep1.mzML	4529	RMFFGKNKV		41.33	RMFFGKNKV		27.74	1221.94	non-spliced	228
PR489_Michel_S01_rep1.mzML	16536	RLLDLPGTEL		42.67	RLLDLPGTEL		31.44	2976.33	cis-spliced	1966
PR489_Michel_S01_rep1.mzML	14443	KLLDGQVLQL		51.7	KLLDGQVLQL		19.91	2669.17	cis-spliced	1770
PR489_Michel_S01_rep1.mzML	15248	RMDYPVFTV		43.16	RMDYPVFTV		22.27	2788.42	trans-spliced	1836
PR489_Michel_S01_rep1.mzML	14383	RLLEVNGVDL		49.21	RLLEVNGVDL		28.59	2660.38	trans-spliced	1758
PR489_Michel_S01_rep1.mzML	14153	QLDEARGLLL		43.41	QLDEARGLLL		24.78	2626.82	cis-spliced	1726
PR489_Michel_S01_rep1.mzML	8360	RLLEQKVEL		51.31	RLLEQKVEL		22.42	1780.71	non-spliced	864
PR489_Michel_S01_rep1.mzML	5079	RLAELERKL		47.09	RLAELERKL		18.87	1302.5	cis-spliced	338
PR489_Michel_S01_rep1.mzML	4011	KVSDYEMKL	Oxidation (M)	48.32	KVSDYEMKL	Oxidation (M)	27.92	1145.29	non-spliced	144
PR489_Michel_S01_rep1.mzML	7084	RLVEVNGENV		40.3	RLVEVNGENV		23.17	1594.28	non-spliced	662
PR489_Michel_S01_rep1.mzML	10492	FLDPNNLPKA		43.87	FLDPNNLPKA		33.19	2092.53	cis-spliced	1224
PR489_Michel_S01_rep1.mzML	5318	KLQEKLQEL		54.48	KLQEKLQEL		22.17	1337.42	non-spliced	386
PR489_Michel_S01_rep1.mzML	6283	SMYGVDLHHA		30.13	SMYGVDLHHA		24.95	1477.49	trans-spliced	526
PR489_Michel_S01_rep1.mzML	8730	RLLEENDQL		49.49	RLLEENDQL		22.47	1834.77	non-spliced	950
PR489_Michel_S01_rep1.mzML	12200	LARNLSDLDL		55.81	LARNLSDLDL		27.57	2341.91	non-spliced	1476
PR489_Michel_S01_rep1.mzML	13333	KLLDLSSNQL		43.99	KLLDLSSNQL		30.92	2507.22	cis-spliced	1598
PR489_Michel_S01_rep1.mzML	3607	KLMQQQQEV		62.38	KLMQQQQEV		31.09	1085.63	non-spliced	90
PR489_Michel_S01_rep1.mzML	5696	TLYEHNNEL		40.03	TLYEHNNEL		35.05	1392.48	trans-spliced	430
PR489_Michel_S01_rep1.mzML	6579	SLWQNEERA		47.4	SLWQNEERA		20.24	1520.63	trans-spliced	576
PR489_Michel_S01_rep1.mzML	14400	QLYNQLLKL		39	QLYNQLLKL		30.87	2662.73	cis-spliced	1760
PR489_Michel_S01_rep1.mzML	6704	LLMEHLHKL		37.12	LLMEHLHKL		37.5	1538.85	cis-spliced	602
PR489_Michel_S01_rep1.mzML	5830	RLNPHDLRL		42.25	RLNPHDLRL		26.67	1412.05	non-spliced	460
PR489_Michel_S01_rep1.mzML	18550	KLLDFGSGALL		77.87	KLLDFGSGALL		37	3270.94	cis-spliced	2046
PR489_Michel_S01_rep1.mzML	8110	RLLKSKLYL		46.67	RLLKSKLYL		15.51	1744.22	cis-spliced	808
PR489_Michel_S01_rep1.mzML	10929	VLNEYFHNV		56.3	VLNEYFHNV		30.45	2156.1	cis-spliced	1298
PR489_Michel_S01_rep1.mzML	12467	TLWYRAPEV		33.56	TLWYRAPEV		31.89	2380.87	trans-spliced	1510
PR489_Michel_S01_rep1.mzML	15645	RLDELGGVYL		76.18	RLDELGGVYL		26.26	2846.26	cis-spliced	1884
PR489_Michel_S01_rep1.mzML	8699	RLTEEFQNV		39.28	RLTEEFQNV		21.54	1830.28	cis-spliced	938
PR489_Michel_S01_rep1.mzML	8637	KLYEELNQV		37.32	KLYEELNQV		23.23	1821.22	cis-spliced	924
PR489_Michel_S01_rep1.mzML	13986	FLFQEPRSL		45.19	FLFQEPRSL		24.64	2602.48	trans-spliced	1702
PR489_Michel_S01_rep1.mzML	6560	YLTEDVKRL		49.04	YLTEDVKRL		21.28	1517.88	trans-spliced	572
PR489_Michel_S01_rep1.mzML	3039	KMLDHEYTT		37.88	KMLDHEYTT		23.88	995.358	non-spliced	18
PR489_Michel_S01_rep1.mzML	8847	FMQRALQDL	Oxidation (M)	30.56	FMQRALQDL	Oxidation (M)	20.61	1851.88	non-spliced	966
PR489_Michel_S01_rep1.mzML	6645	YLEDTDRNL		53.58	YLEDTDRNL		23.99	1530.25	trans-spliced	586
PR489_Michel_S01_rep1.mzML	8240	LLDENGVHEL		41.85	LLDENGVHEL		25.99	1763.33	cis-spliced	842
PR489_Michel_S01_rep1.mzML	10681	QMLSRLEYV		30.06	QMLSRLEYV		27.27	2120.02	cis-spliced	1254
PR489_Michel_S01_rep1.mzML	8529	KMADLEYRL		48.05	KMADLEYRL		27.69	1805.43	cis-spliced	892
PR489_Michel_S01_rep1.mzML	4832	RLTEYSRTL		33.01	RLTEYSRTL		32.24	1266.32	non-spliced	290
PR489_Michel_S01_rep1.mzML	10137	MLDNSFERL	Oxidation (M)	33.79	MLDNSFERL	Oxidation (M)	23.37	2040.92	non-spliced	1170
PR489_Michel_S01_rep1.mzML	7965	KLFEDGKTGF		64.01	KLFEDGKTGF		35.02	1722.71	cis-spliced	786
PR489_Michel_S01_rep1.mzML	16946	RLFPVPGSGLV		64.92	RLFPVPGSGLV		36	3036.28	cis-spliced	1990
PR489_Michel_S01_rep1.mzML	9793	YVDDTQFVR		45.08	YVDDTQFVR		23.06	1989.96	cis-spliced	1118
PR489_Michel_S01_rep1.mzML	4994	RLAHYLDRV		41.27	RLAHYLDRV		28.44	1290.13	trans-spliced	318
PR489_Michel_S01_rep1.mzML	6472	RLLDDNREL		41.72	RLLDDNREL		22.81	1504.92	trans-spliced	556
PR489_Michel_S01_rep1.mzML	3586	KLFDTQHRV		33.94	KLFDTQHRV		28.32	1082.51	non-spliced	86
PR489_Michel_S01_rep1.mzML	5109	KQWKDNVNL		30.39	KQWKDNVNL		29.16	1306.92	cis-spliced	350
PR489_Michel_S01_rep1.mzML	10914	RLLAQRYLL		33.15	RLLAQRYLL		28.73	2153.91	cis-spliced	1292
PR489_Michel_S01_rep1.mzML	8723	RLQDELQNM		30.06	RLQDELQNM		23.89	1833.78	cis-spliced	946
PR489_Michel_S01_rep1.mzML	15304	KLYDGFQYL		35.57	KLYDGFQYL		28.74	2796.62	trans-spliced	1846
PR489_Michel_S01_rep1.mzML	21281	ALLETNPYLL		41.92	ALLETNPYLL		25.37	3670.98	non-spliced	2114
PR489_Michel_S01_rep1.mzML	13586	QLFSQQHFL		37.41	QLFSQQHFL		29.4	2544.14	cis-spliced	1646
PR489_Michel_S01_rep1.mzML	16139	KVLDFEHFL		45.56	KVLDFEHFL		32	2918.39	non-spliced	1934
PR489_Michel_S01_rep1.mzML	15873	YLNDGLWHM		37.27	YLNDGLWHM		29.37	2879.57	non-spliced	1910
PR489_Michel_S01_rep1.mzML	4261	RQFDHPHLV		31.92	RQFDHPHLV		29.83	1182.04	trans-spliced	184
PR489_Michel_S01_rep1.mzML	4391	KQFEKQVEL		50.16	KQFEKQVEL		32.75	1201.06	non-spliced	206
PR489_Michel_S01_rep1.mzML	8197	FLTEQDRQL		52.6	FLTEQDRQL		22.84	1757.05	trans-spliced	830
PR489_Michel_S01_rep1.mzML	4497	RLFSKEEKL		40.85	RLFSKEEKL		18.85	1217.17	non-spliced	222
PR489_Michel_S01_rep1.mzML	8635	RLDQLLRHV		37.37	RLDQLLRHV		21.43	1820.91	cis-spliced	922
PR489_Michel_S01_rep1.mzML	8805	KLTEYLERV		46.03	KLTEYLERV		19.16	1845.76	cis-spliced	958
PR489_Michel_S01_rep1.mzML	7734	TLNDREYQL		33.31	TLNDREYQL		31.09	1689.07	cis-spliced	764
PR489_Michel_S01_rep1.mzML	7585	TMAKESSLLGV	Oxidation (M)	68.52	TMAKESSLLGV	Oxidation (M)	29.17	1667.32	non-spliced	738
PR489_Michel_S01_rep1.mzML	11038	HLYDYTVKL		32.11	HLYDYTVKL		20.38	2171.86	non-spliced	1324
PR489_Michel_S01_rep1.mzML	3041	RLHAYDQHL		39.63	RLHAYDQHL		27.89	995.892	trans-spliced	20
PR489_Michel_S01_rep1.mzML	7401	YMDVVKERL		35.64	YMDVVKERL		16.39	1640.44	trans-spliced	714
PR489_Michel_S01_rep1.mzML	12910	KLLDDQDLSL		34.51	KLLDDQDLSL		20.42	2445.41	cis-spliced	1558
PR489_Michel_S01_rep1.mzML	8115	KLSENAGLQSL		58	KLSENAGLQSL		29.94	1745	cis-spliced	812
PR489_Michel_S01_rep1.mzML	13735	RLYPEGLAQL		51	RLYPEGLAQL		25.27	2565.89	non-spliced	1664
PR489_Michel_S01_rep1.mzML	10263	KLFQSNDPTL		39.57	KLFQSNDPTL		31.02	2059.26	non-spliced	1190
PR489_Michel_S01_rep1.mzML	16762	LLFEGEKLTL		31.32	LLFEGEKLTL		33.6	3009.41	non-spliced	1982
PR489_Michel_S01_rep1.mzML	12307	HLYEDLFRA		37.37	HLYEDLFRA		22.37	2357.53	trans-spliced	1488
PR489_Michel_S01_rep1.mzML	7685	RMLDLQTRM		37.95	RMLDLQTRM		31.31	1681.79	trans-spliced	752
PR489_Michel_S01_rep1.mzML	8368	TLMENGLTRL	Oxidation (M)	49.01	TLMENGLTRL	Oxidation (M)	27.51	1782	non-spliced	868
PR489_Michel_S01_rep1.mzML	5845	KLYQRDLEV		34.34	KLYQRDLEV		23.09	1414.26	cis-spliced	462
PR489_Michel_S01_rep1.mzML	11349	RLWGELYKV		44.79	RLWGELYKV		18.08	2217.12	non-spliced	1368
PR489_Michel_S01_rep1.mzML	18399	FLLDGFPRTV		37.86	FLLDGFPRTV		18.99	3248.63	trans-spliced	2038
PR489_Michel_S01_rep1.mzML	3931	RLYSENDRL		54.08	RLYSENDRL		19.34	1133.47	trans-spliced	126
PR489_Michel_S01_rep1.mzML	15512	KMDASLGNLFA		61.41	KMDASLGNLFA		28.96	2826.89	non-spliced	1870
PR489_Michel_S01_rep1.mzML	9290	VLKEEASDYL		39.3	VLKEEASDYL		26.36	1916.62	cis-spliced	1022
PR489_Michel_S01_rep1.mzML	14661	FLFGEEPSKL		55.74	FLFGEEPSKL		31.99	2700.99	trans-spliced	1786
PR489_Michel_S01_rep1.mzML	10926	RVLPPSALQSV		35.23	RVLPPSALQSV		32.28	2155.61	cis-spliced	1296
PR489_Michel_S01_rep1.mzML	10402	KLLEKNYFL		38.28	KLLEKNYFL		23.88	2079.4	trans-spliced	1214
PR489_Michel_S01_rep1.mzML	7589	RMDEEFTKL		36.32	RMDEEFTKL		18.48	1667.89	non-spliced	740
PR489_Michel_S01_rep1.mzML	9722	KQYGNEVFLA		44.4	KQYGNEVFLA		17.08	1979.61	cis-spliced	1106
PR489_Michel_S01_rep1.mzML	9536	SLYNGDMEKL		64.61	SLYNGDMEKL		32.63	1952.51	cis-spliced	1070
PR489_Michel_S01_rep1.mzML	8960	FLYDDNQRV		49.25	FLYDDNQRV		26.98	1868.33	cis-spliced	978
PR489_Michel_S01_rep1.mzML	17553	TLLDLPGLTKV		43.52	TLLDLPGLTKV		31.33	3124.9	trans-spliced	2016
PR489_Michel_S01_rep1.mzML	6287	HLNEHLYNM		34.77	HLNEHLYNM		30.91	1478.16	cis-spliced	530
PR489_Michel_S01_rep1.mzML	4979	RQADKVWRL		46.44	RQADKVWRL		28.44	1287.92	non-spliced	314
PR489_Michel_S01_rep1.mzML	8389	YLQDYTDRV		40.96	YLQDYTDRV		19.82	1785.06	trans-spliced	874
PR489_Michel_S01_rep1.mzML	4654	RLSEGDVMHL	Oxidation (M)	49.92	RLSEGDVMHL	Oxidation (M)	29.01	1240.36	non-spliced	254
PR489_Michel_S01_rep1.mzML	16198	QLLDQLWRT		48.53	QLLDQLWRT		25.44	2927.03	non-spliced	1940
PR489_Michel_S01_rep1.mzML	6128	KLLGSPESTKL		48.28	KLLGSPESTKL		23.68	1455.31	trans-spliced	510
PR489_Michel_S01_rep1.mzML	5865	KLLEGEESRL		35.02	KLLEGEESRL		28.08	1417.18	cis-spliced	466
PR489_Michel_S01_rep1.mzML	15114	TLWYRPPEL		37.09	TLWYRPPEL		28.22	2768.95	non-spliced	1826
PR489_Michel_S01_rep1.mzML	5247	FTDKDANVRL		34.83	FTDKDANVRL		27.01	1327.01	trans-spliced	376
PR489_Michel_S01_rep1.mzML	4277	RLNEKNYEL		46.17	RLNEKNYEL		24.37	1184.24	cis-spliced	188
PR489_Michel_S01_rep1.mzML	13928	RLWEPTYTL		43.35	RLWEPTYTL		32.49	2593.99	non-spliced	1696
PR489_Michel_S01_rep1.mzML	3778	YLADPMKARV	Oxidation (M)	34.82	YLADPMKARV	Oxidation (M)	17.28	1111.04	non-spliced	112
PR489_Michel_S01_rep1.mzML	11185	KLFEFMHET		38.13	KLFEFMHET		36.96	2193.22	cis-spliced	1348
PR489_Michel_S01_rep1.mzML	8830	WTAELGLRHV		36.91	WTAELGLRHV		24.25	1849.38	cis-spliced	962
PR489_Michel_S01_rep1.mzML	13626	VLFDELHYM	Oxidation (M)	35.48	VLFDELHYM	Oxidation (M)	23.65	2549.99	non-spliced	1650
PR489_Michel_S01_rep1.mzML	10831	ALEEADKMFL	Oxidation (M)	61.96	ALEEADKMFL	Oxidation (M)	35.89	2141.85	non-spliced	1272
PR489_Michel_S01_rep1.mzML	5107	RTWENLQHV		43.83	RTWENLQHV		23.91	1306.64	non-spliced	346
PR489_Michel_S01_rep1.mzML	16140	RLFTQEYLL		32.45	RLFTQEYLL		30.71	2918.54	cis-spliced	1936
PR489_Michel_S01_rep1.mzML	8425	VLLSDSNLHDA		70.37	VLLSDSNLHDA		23.73	1790.34	cis-spliced	878
PR489_Michel_S01_rep1.mzML	3962	RLLGDAAKNQV		56.19	RLLGDAAKNQV		33.81	1138.03	cis-spliced	132
PR489_Michel_S01_rep1.mzML	3448	ALYNVDAGHRA		45.05	ALYNVDAGHRA		34.74	1062.21	non-spliced	72
PR489_Michel_S01_rep1.mzML	12924	VTLEDVQKLAA		32.47	VTLEDVQKLAA		34.7	2447.49	non-spliced	1560
PR489_Michel_S01_rep1.mzML	6080	VLLGETGKEKL		38.11	VLLGETGKEKL		22.98	1448.4	non-spliced	502
PR489_Michel_S01_rep1.mzML	16661	KLLEEQGLFL		39.07	KLLEEQGLFL		20.43	2994.64	cis-spliced	1974
PR489_Michel_S01_rep1.mzML	9332	KLFDLLNKKA		53.09	KLFDLLNKKA		23.25	1922.75	trans-spliced	1032
PR489_Michel_S01_rep1.mzML	4682	KLKQFEERL		43.64	KLKQFEERL		18.4	1244.42	trans-spliced	262
PR489_Michel_S01_rep1.mzML	8245	KLFNHEQYL		34.92	KLFNHEQYL		28.19	1764.03	non-spliced	846
PR489_Michel_S01_rep1.mzML	13645	KLYSSEQLLL		60.47	KLYSSEQLLL		28.11	2552.76	cis-spliced	1656
PR489_Michel_S01_rep1.mzML	10139	RLFSKSLETL		39.75	RLFSKSLETL		20.36	2041.2	trans-spliced	1172
PR489_Michel_S01_rep1.mzML	11467	KLMELYERL		39.92	KLMELYERL		18.04	2234.65	cis-spliced	1386
PR489_Michel_S01_rep1.mzML	7123	RLLGLKDMYA	Oxidation (M)	32.2	RLLGLKDMYA	Oxidation (M)	17.21	1599.98	non-spliced	672
PR489_Michel_S01_rep1.mzML	5665	RLLGDAAKNQL		47.11	RLLGDAAKNQL		32.47	1388	cis-spliced	428
PR489_Michel_S01_rep1.mzML	4082	KLFNHANQEV		35.74	KLFNHANQEV		23.65	1155.8	cis-spliced	154
PR489_Michel_S01_rep1.mzML	15474	SLFPHNPQFL		33.58	SLFPHNPQFL		35.49	2821.33	cis-spliced	1864
PR489_Michel_S01_rep1.mzML	14976	AVMAPRTLVLL	Oxidation (M)	35.77	AVMAPRTLVLL	Oxidation (M)	32.46	2748.81	non-spliced	1812
PR489_Michel_S01_rep1.mzML	16200	VMFRTPLASV	Phospho (ST)	30.08	VMFRTPLASV	Phosphorylation (STY)	24.38	2927.32	non-spliced	1942
PR489_Michel_S01_rep1.mzML	10107	KQLDDLKVEL		48.97	KQLDDLKVEL		31.93	2036.52	cis-spliced	1166
PR489_Michel_S01_rep1.mzML	8391	YLMEGSYNKV		37.64	YLMEGSYNKV		29.33	1785.34	trans-spliced	876
PR489_Michel_S01_rep1.mzML	12465	KLWTGGLDNTV		30.36	KLWTGGLDNTV		26.84	2380.59	non-spliced	1508
PR489_Michel_S01_rep1.mzML	17655	VLNDVRDLFL		34.42	VLNDVRDLFL		26.83	3139.8	non-spliced	2018
PR489_Michel_S01_rep1.mzML	12338	LLLDNDHYAM		44.71	LLLDNDHYAM		32.88	2361.96	cis-spliced	1492
PR489_Michel_S01_rep1.mzML	8441	KLLSPSNEKL	Phospho (ST)	36.31	KLLSPSNEKL	Phosphorylation (STY)	30.42	1792.67	non-spliced	882
PR489_Michel_S01_rep1.mzML	16014	HLWDPENSVL		54.3	HLWDPENSVL		30.84	2900.15	cis-spliced	1918
PR489_Michel_S01_rep1.mzML	6244	RVMEYLNRL	Oxidation (M)	38.2	RVMEYLNRL	Oxidation (M)	19.5	1471.94	non-spliced	522
PR489_Michel_S01_rep1.mzML	3267	RQFDNFKRV		34.29	RQFDNFKRV		29.23	1034.96	trans-spliced	46
PR489_Michel_S01_rep1.mzML	19718	LLLDVPTAAVQA		32.67	LLLDVPTAAVQA		29.69	3441.44	trans-spliced	2088
PR489_Michel_S01_rep1.mzML	15810	FLADPVSNMAM	Oxidation (M)	42.3	FLADPVSNMAM	Oxidation (M)	35.18	2870.36	non-spliced	1900
PR489_Michel_S01_rep1.mzML	12264	VLGDDPQLMKV		53.28	VLGDDPQLMKV		27.59	2351.25	non-spliced	1484
PR489_Michel_S01_rep1.mzML	6608	KLFEGENEHL		44.09	KLFEGENEHL		34.7	1524.82	cis-spliced	584
PR489_Michel_S01_rep1.mzML	5581	KMLELDPQKV	Oxidation (M)	31.52	KMLELDPQKV	Oxidation (M)	26.71	1375.75	non-spliced	410
PR489_Michel_S01_rep1.mzML	4534	SLDGSVDERKL		32.26	SLDGSVDERKL		17.03	1222.64	cis-spliced	232
PR489_Michel_S01_rep1.mzML	11056	RLMNETTAVAL		43.95	RLMNETTAVAL		16.92	2174.49	cis-spliced	1328
PR489_Michel_S01_rep1.mzML	12526	KLMDLDVEQL	Oxidation (M)	50.52	KLMDLDVEQL	Oxidation (M)	19.54	2389.39	non-spliced	1516
PR489_Michel_S01_rep1.mzML	10533	KLLDPSTPVHL		43.38	KLLDPSTPVHL		32.57	2098.44	trans-spliced	1232
PR489_Michel_S01_rep1.mzML	22511	LLLNLAPAPLNA		32.93	LLLNLAPAPLNA		32.87	3857.97	non-spliced	2128
PR489_Michel_S01_rep1.mzML	10395	RLWDLYKKV		32.72	RLWDLYKKV		29.42	2078.41	trans-spliced	1212
PR489_Michel_S01_rep1.mzML	10725	RVFGSQNLTTV	Deamidated (NQ)	57.63	RVFGSQNLTTV	Deamidation (NQ)	29.26	2126.38	non-spliced	1264
PR489_Michel_S01_rep1.mzML	5317	HLKEAGALDRL		54.68	HLKEAGALDRL		31.89	1337.27	non-spliced	384
PR489_Michel_S01_rep1.mzML	7798	RLMDPPSNEAV		38.69	RLMDPPSNEAV		28.71	1698.42	non-spliced	766
PR489_Michel_S01_rep1.mzML	9409	RLLDEELSRV		33.4	RLLDEELSRV		26.31	1934.02	cis-spliced	1048
PR489_Michel_S01_rep1.mzML	10374	ALDRQTATQLL		46.54	ALDRQTATQLL		30.99	2075.35	cis-spliced	1206
PR489_Michel_S01_rep1.mzML	7733	ALLPSVKEDKM		36.12	ALLPSVKEDKM		29.2	1688.93	trans-spliced	762
PR489_Michel_S01_rep1.mzML	8687	RLWDNMRKL		32.86	RLWDNMRKL		26.84	1828.48	non-spliced	934
PR489_Michel_S01_rep1.mzML	12257	KMLEDLQNEL		66.51	KMLEDLQNEL		19.06	2350.26	non-spliced	1482
PR489_Michel_S01_rep1.mzML	4538	RVLDSDGSDRL		36.11	RVLDSDGSDRL		31.46	1223.21	trans-spliced	234
PR489_Michel_S01_rep1.mzML	5530	GLWRTTPEAHA		34.94	GLWRTTPEAHA		36.15	1368.21	cis-spliced	400
PR489_Michel_S01_rep1.mzML	7086	LLYQEGAKMAV	Oxidation (M)	41.09	LLYQEGAKMAV	Oxidation (M)	35.26	1594.56	non-spliced	664
PR489_Michel_S01_rep1.mzML	12242	GLLDLENPNRV		51.31	GLLDLENPNRV		25.57	2348.04	cis-spliced	1480
PR489_Michel_S01_rep1.mzML	6788	RQLEYEYKL		43.84	RQLEYEYKL		16.28	1551.12	non-spliced	620
PR489_Michel_S01_rep1.mzML	17205	KLLDEDGLLNL		49.54	KLLDEDGLLNL		25.46	3074.1	non-spliced	2004
PR489_Michel_S01_rep1.mzML	10068	GMYGKLAVMEL	2 Oxidation (M)	42.64	GMYGKLAVMEL	Oxidation (M)	32.25	2030.56	non-spliced	1162
PR489_Michel_S01_rep1.mzML	12590	LLWDPSTGKQV		47.38	LLWDPSTGKQV		34.37	2398.76	non-spliced	1522
PR489_Michel_S01_rep1.mzML	11829	RLPEMGSNVEL		47.85	RLPEMGSNVEL		27.65	2287.71	trans-spliced	1428
PR489_Michel_S01_rep1.mzML	8549	FLSKQQASQVL		39.77	FLSKQQASQVL		35.45	1808.33	cis-spliced	904
PR489_Michel_S01_rep1.mzML	15324	FLASESLLKQL		35.73	FLASESLLKQL		39.24	2799.54	non-spliced	1848
PR489_Michel_S01_rep1.mzML	10386	QLFDNDRTQL		42.48	QLFDNDRTQL		24.17	2077.14	cis-spliced	1208
PR489_Michel_S01_rep1.mzML	13458	VLALAPGLPTARA		66.87	VLALAPGLPTARA		25.63	2525.46	cis-spliced	1618
PR489_Michel_S01_rep1.mzML	16259	FLAEEGFYKF		50.8	FLAEEGFYKF		39.52	2935.95	cis-spliced	1948
PR489_Michel_S01_rep1.mzML	8501	YMEELYHRL		50.4	YMEELYHRL		24.94	1801.37	trans-spliced	888
PR489_Michel_S01_rep1.mzML	11824	AALEEADKMFL	Oxidation (M)	41.21	AALEEADKMFL	Oxidation (M)	37.06	2287	non-spliced	1426
PR489_Michel_S01_rep1.mzML	11267	VLMQDSRLYL	Oxidation (M)	30.34	VLMQDSRLYL	Oxidation (M)	30.41	2205.18	non-spliced	1360
PR489_Michel_S01_rep1.mzML	9892	SLYKNKELFL		31.95	SLYKNKELFL		23.37	2004.43	cis-spliced	1144
PR489_Michel_S01_rep1.mzML	6956	YLHDQNPDAAL		52.01	YLHDQNPDAAL		23.78	1575.66	cis-spliced	644
PR489_Michel_S01_rep1.mzML	9954	VLLEEGEAQRL		51.5	VLLEEGEAQRL		22.88	2013.48	non-spliced	1152
PR489_Michel_S01_rep1.mzML	7957	LLDDTAKNLRV		44.1	LLDDTAKNLRV		25.51	1721.58	trans-spliced	782
PR489_Michel_S01_rep1.mzML	10746	VLLGESAVGKSSL		68.04	VLLGESAVGKSSL		42.9	2129.44	cis-spliced	1266
PR489_Michel_S01_rep1.mzML	4687	LQDNHDGTYTV		42.44	LQDNHDGTYTV		34.87	1245.23	trans-spliced	266
PR489_Michel_S01_rep1.mzML	13300	RLWDLTTGTTT		61.86	RLWDLTTGTTT		28.46	2502.35	cis-spliced	1594
PR489_Michel_S01_rep1.mzML	12145	KLLLLHPAFQS		55.14	KLLLLHPAFQS		37.47	2333.83	cis-spliced	1472
PR489_Michel_S01_rep1.mzML	8608	YLASDELTTVR		79.11	YLASDELTTVR		28.91	1816.93	non-spliced	918
PR489_Michel_S01_rep1.mzML	10504	KLLDTLPDDKL		32.59	KLLDTLPDDKL		24.45	2094.22	trans-spliced	1226
PR489_Michel_S01_rep1.mzML	9711	YLLSQVEGHQV		45.8	YLLSQVEGHQV		32.42	1977.99	non-spliced	1104
PR489_Michel_S01_rep1.mzML	14227	VLFENTDSVHL		62.46	VLFENTDSVHL		31.68	2637.56	trans-spliced	1738
PR489_Michel_S01_rep1.mzML	11506	KMYEEFLSKV		51.84	KMYEEFLSKV		31.04	2240.43	cis-spliced	1388
PR489_Michel_S01_rep1.mzML	5159	HLKEDQTEYL		39.2	HLKEDQTEYL		32.18	1314.17	non-spliced	358
PR489_Michel_S01_rep1.mzML	14855	YLDEDTLYHL		49.27	YLDEDTLYHL		31.6	2731.14	non-spliced	1802
PR489_Michel_S01_rep1.mzML	8878	ALWHDAENQTV		39.99	ALWHDAENQTV		33.69	1856.35	trans-spliced	970
PR489_Michel_S01_rep1.mzML	16610	RLFDEPQLASL		54.6	RLFDEPQLASL		22.92	2987.09	trans-spliced	1970
PR489_Michel_S01_rep1.mzML	13291	YAYDGKDYLAL		34.63	YAYDGKDYLAL		39.12	2501.05	trans-spliced	1592
PR489_Michel_S01_rep1.mzML	14142	RLYDPASGTLSL		72.19	RLYDPASGTLSL		20.81	2625.16	non-spliced	1724
PR489_Michel_S01_rep1.mzML	9179	KLVDPERDMSL		41.89	KLVDPERDMSL		30.98	1900.45	cis-spliced	1012
PR489_Michel_S01_rep1.mzML	12506	YQWDDPDPRL		40.38	YQWDDPDPRL		30.03	2386.49	cis-spliced	1512
PR489_Michel_S01_rep1.mzML	9792	KLLDDSDSNLSV		52.61	KLLDDSDSNLSV		28.77	1989.82	non-spliced	1116
PR489_Michel_S01_rep1.mzML	4806	RMFGPDKLVRA	Oxidation (M)	32.65	RMFGPDKLVRA	Oxidation (M)	32.46	1262.61	non-spliced	286
PR489_Michel_S01_rep1.mzML	5889	RLLPKVQEVAR		37.28	RLLPKVQEVAR		38.41	1420.66	non-spliced	474
PR489_Michel_S01_rep1.mzML	10627	VLFDKATYDKL		58.22	VLFDKATYDKL		37.37	2112.11	trans-spliced	1244
PR489_Michel_S01_rep1.mzML	12824	RQLEEEGLTFV		61.1	RQLEEEGLTFV		30.69	2432.86	trans-spliced	1546
PR489_Michel_S01_rep1.mzML	9896	RLYEDSGYSSF		64.17	RLYEDSGYSSF		34.62	2004.99	non-spliced	1146
PR489_Michel_S01_rep1.mzML	4065	KMWDPHNDPNA		41.66	KMWDPHNDPNA		39.74	1153.3	trans-spliced	150
PR489_Michel_S01_rep1.mzML	16282	KLLNVDPDNVVL		46.69	KLLNVDPDNVVL		28.85	2939.3	non-spliced	1954
PR489_Michel_S01_rep1.mzML	9406	KLHVDPENFKL		31.2	KLHVDPENFKL		40.48	1933.44	cis-spliced	1044
PR489_Michel_S01_rep1.mzML	11646	KLLDDEQPLRL		36.48	KLLDDEQPLRL		20.33	2260.99	trans-spliced	1404
PR489_Michel_S01_rep1.mzML	10175	FLSKQQASQVLV		34.05	FLSKQQASQVLV		25.74	2046.46	cis-spliced	1182
PR489_Michel_S01_rep1.mzML	4594	GDEDASRMEEVD		60.7	GDEDASRMEEVD		41.03	1231.49	trans-spliced	246
PR489_Michel_S01_rep1.mzML	13012	YLFDVQRNNLA		34.84	YLFDVQRNNLA		33.76	2460.28	non-spliced	1574
PR489_Michel_S01_rep1.mzML	19191	ALWDLETGQQTV		54.99	ALWDLETGQQTV		34.46	3364.6	trans-spliced	2076
PR489_Michel_S01_rep1.mzML	17513	ALWDLETGQQTT		51.7	ALWDLETGQQTT		29.4	3119.06	trans-spliced	2012
PR489_Michel_S01_rep1.mzML	5054	RLFDTQSKEKL		60.15	RLFDTQSKEKL		36.89	1298.87	non-spliced	332
PR489_Michel_S01_rep1.mzML	13363	ALWNEVDGQTKL		36.87	ALWNEVDGQTKL		23.03	2511.56	non-spliced	1606
PR489_Michel_S01_rep1.mzML	9838	KLLEGEESRLSL		30.19	KLLEGEESRLSL		33.85	1996.49	cis-spliced	1124
PR489_Michel_S01_rep1.mzML	9966	FLDESRSTQYM		38.97	FLDESRSTQYM		39.12	2015.17	non-spliced	1154
PR489_Michel_S01_rep1.mzML	11004	KLLEDDKGAFQL		38.09	KLLEDDKGAFQL		32.21	2166.92	trans-spliced	1316
PR489_Michel_S01_rep1.mzML	10231	GLYGQTTGKGSLSL		41.1	GLYGQTTGKGSLSL		43.75	2054.55	trans-spliced	1186
PR489_Michel_S01_rep1.mzML	10951	ALWHDAENQTVV		58.58	ALWHDAENQTVV		35.52	2159.32	trans-spliced	1306
PR489_Michel_S01_rep1.mzML	4200	NSLEPAKETTTNV		38.09	NSLEPAKETTTNV		36.73	1173.13	trans-spliced	180
PR489_Michel_S01_rep1.mzML	3917	YHQYAYDGKDY		43.64	YHQYAYDGKDY		42.23	1131.4	trans-spliced	124
PR489_Michel_S01_rep1.mzML	13902	VLFRGGPRGLLAVA		30.61	VLFRGGPRGLLAVA		42.56	2590.23	cis-spliced	1686
PR489_Michel_S01_rep1.mzML	3486	RLYHEADKTYM		50.88	RLYHEADKTYM		40.16	1067.86	cis-spliced	80
PR489_Michel_S01_rep1.mzML	6126	LTLPPNDHVNSNN		33.1	LTLPPNDHVNSNN		19.6	1455.03	non-spliced	508
PR489_Michel_S01_rep1.mzML	3236	RLQEEDQQFRT		40.26	RLQEEDQQFRT		36.06	1030.01	cis-spliced	40
PR489_Michel_S01_rep1.mzML	11967	KLFDDDDSGKLSL		46.32	KLFDDDDSGKLSL		41.74	2307.91	trans-spliced	1452
PR489_Michel_S01_rep1.mzML	8672	VAGMDVELTVEER	Oxidation (M)	58.84	VAGMDVELTVEER	Oxidation (M)	34.99	1826.26	non-spliced	928
PR489_Michel_S01_rep1.mzML	14265	RLYSEDELPAEF		41.02	RLYSEDELPAEF		22.9	2643.13	trans-spliced	1746
PR489_Michel_S01_rep1.mzML	4966	STYKRATLDEED	Acetyl (N-term)	53.56	STYKRATLDEED	Acetylation (N-term)	34.6	1285.99	non-spliced	310
PR489_Michel_S01_rep1.mzML	8367	SGSSSVAAMKKVVQQ	Acetyl (N-term)	59.57	SGSSSVAAMKKVVQQ	Acetylation (N-term)	44.01	1781.85	non-spliced	866
PR489_Michel_S01_rep1.mzML	9032	NPHVNPLPTGYEDE		52.25	NPHVNPLPTGYEDE		40.17	1878.97	cis-spliced	994
PR489_Michel_S01_rep1.mzML	7816	LSQPKLVKWDRDM		50.51	LSQPKLVKWDRDM		16.46	1701.06	cis-spliced	770
PR489_Michel_S01_rep1.mzML	6690	WQRDGEDQTQDTEL		63.51	WQRDGEDQTQDTEL		32.88	1536.8	non-spliced	598
PR489_Michel_S01_rep1.mzML	3859	VLYHYVAVNNPKKQE		37.7	VLYHYVAVNNPKKQE		51.59	1122.91	trans-spliced	120
PR489_Michel_S01_rep1.mzML	8139	KFEDPKFEVLEKPQA		36.14	KFEDPKFEVLEKPQA		43.75	1748.6	trans-spliced	816
PR489_Michel_S01_rep1.mzML	7409	TWQRDGEDQTQDTEL		64.87	TWQRDGEDQTQDTEL		39.48	1641.56	non-spliced	716
PR489_Michel_S01_rep2.mzML	13709	VLGALTSV		49.3	VLGALTSV		16.04	2556.25	trans-spliced	2540
PR489_Michel_S01_rep2.mzML	8988	MLAAGGAGL	Oxidation (M)	38.5	MLAAGGAGL	Oxidation (M)	22.75	1867.99	non-spliced	2362
PR489_Michel_S01_rep2.mzML	9353	LLAPPGSGA		41.2	LLAPPGSGA		27.86	1921.1	trans-spliced	2376
PR489_Michel_S01_rep2.mzML	17457	GVLGVVTGV		55.95	GVLGVVTGV		23.63	3104.4	trans-spliced	2636
PR489_Michel_S01_rep2.mzML	6941	LGVGQVLK		37.42	LGVGQVLK		15.57	1569.33	non-spliced	2270
PR489_Michel_S01_rep2.mzML	12927	ALGPGQLSV		30.82	ALGPGQLSV		22.16	2442.23	trans-spliced	2512
PR489_Michel_S01_rep2.mzML	5976	SVVGPVKGV		30.3	SVVGPVKGV		25.82	1429.28	trans-spliced	2228
PR489_Michel_S01_rep2.mzML	6651	LAPPPPTSA		47.4	LAPPPPTSA		23.82	1527.04	trans-spliced	2258
PR489_Michel_S01_rep2.mzML	11687	ALGDDSPAL		37.92	ALGDDSPAL		20	2261.27	trans-spliced	2464
PR489_Michel_S01_rep2.mzML	16750	SLAAGLESL		58.36	SLAAGLESL		20.49	3001.12	cis-spliced	2618
PR489_Michel_S01_rep2.mzML	10429	ALGPGVPHL		46.84	ALGPGVPHL		21.82	2077.78	cis-spliced	2420
PR489_Michel_S01_rep2.mzML	12713	ALDTPVMV	Oxidation (M)	45.2	ALDTPVMV	Oxidation (M)	22.19	2410.93	non-spliced	2498
PR489_Michel_S01_rep2.mzML	20714	ALLPAPALV		38.58	ALLPAPALV		21.91	3581.23	trans-spliced	2674
PR489_Michel_S01_rep2.mzML	11254	RLGGLPVGV		47.7	RLGGLPVGV		17.8	2197.84	trans-spliced	2454
PR489_Michel_S01_rep2.mzML	9479	LAQELVKA		46.15	LAQELVKA		19.82	1939.5	trans-spliced	2382
PR489_Michel_S01_rep2.mzML	18635	SLVTGLTAL		45.43	SLVTGLTAL		19.25	3276.27	trans-spliced	2654
PR489_Michel_S01_rep2.mzML	13363	GLAESVSTL		34.22	GLAESVSTL		16.63	2505.72	cis-spliced	2530
PR489_Michel_S01_rep2.mzML	4139	KMVGDVTGA		68.56	KMVGDVTGA		27.27	1160.28	trans-spliced	2164
PR489_Michel_S01_rep2.mzML	10297	AMQTGVTGL		33.1	AMQTGVTGL		17.41	2058.65	non-spliced	2412
PR489_Michel_S01_rep2.mzML	13449	SVYGSLASV		31.35	SVYGSLASV		23.08	2518.43	cis-spliced	2532
PR489_Michel_S01_rep2.mzML	15237	ALLEVGEGV		52.99	ALLEVGEGV		21.22	2780.54	trans-spliced	2592
PR489_Michel_S01_rep2.mzML	10686	VMGDLPAAV	Oxidation (M)	49.52	VMGDLPAAV	Oxidation (M)	17.69	2115.31	non-spliced	2430
PR489_Michel_S01_rep2.mzML	11649	ALTAVSSQL		51.49	ALTAVSSQL		20.61	2255.65	cis-spliced	2462
PR489_Michel_S01_rep2.mzML	7183	GLDSSSPEV		36.87	GLDSSSPEV		21.27	1604.6	cis-spliced	2286
PR489_Michel_S01_rep2.mzML	6041	KVGEVTYV		47.29	KVGEVTYV		25.01	1438.73	trans-spliced	2234
PR489_Michel_S01_rep2.mzML	6185	AMGLAPPKV	Oxidation (M)	35.37	AMGLAPPKV	Oxidation (M)	28.11	1459.33	non-spliced	2242
PR489_Michel_S01_rep2.mzML	12819	ALSGLAVRL		46.13	ALSGLAVRL		19.62	2426.4	trans-spliced	2504
PR489_Michel_S01_rep2.mzML	5794	ALANGVSRL		49.26	ALANGVSRL		18.81	1402.73	cis-spliced	2224
PR489_Michel_S01_rep2.mzML	4569	DTDADTRL		35.99	DTDADTRL		16.94	1222.91	cis-spliced	2182
PR489_Michel_S01_rep2.mzML	16117	LLPEGPPAL		41.74	LLPEGPPAL		29.69	2908.84	cis-spliced	2606
PR489_Michel_S01_rep2.mzML	21514	LLWFGGSGA		32.09	LLWFGGSGA		20.1	3699.77	non-spliced	2682
PR489_Michel_S01_rep2.mzML	15452	AMAGSPVFL	Oxidation (M)	35.89	AMAGSPVFL	Oxidation (M)	20.99	2811.83	non-spliced	2596
PR489_Michel_S01_rep2.mzML	18499	ALPPVLTTV		41.2	ALPPVLTTV		24.44	3256.46	trans-spliced	2650
PR489_Michel_S01_rep2.mzML	7863	ALGPNVTKL		45.46	ALGPNVTKL		25.71	1703.49	cis-spliced	2312
PR489_Michel_S01_rep2.mzML	8412	ALDKALTSV		47.04	ALDKALTSV		26.34	1784.07	trans-spliced	2340
PR489_Michel_S01_rep2.mzML	10907	AMAENLLAA	Oxidation (M)	52.95	AMAENLLAA	Oxidation (M)	21.5	2147.42	non-spliced	2440
PR489_Michel_S01_rep2.mzML	12147	SLYPSPTGV		31.36	SLYPSPTGV		20.92	2328.57	trans-spliced	2476
PR489_Michel_S01_rep2.mzML	4804	AQQPHLAGV		30.1	AQQPHLAGV		27.29	1258.04	trans-spliced	2192
PR489_Michel_S01_rep2.mzML	12063	GLTGYLKGL		45.04	GLTGYLKGL		24.79	2316.31	cis-spliced	2474
PR489_Michel_S01_rep2.mzML	3276	KLGPAPKTL		30.79	KLGPAPKTL		23.14	1030.01	cis-spliced	2132
PR489_Michel_S01_rep2.mzML	4305	KLGPALKTV		43.46	KLGPALKTV		23.21	1184.49	non-spliced	2170
PR489_Michel_S01_rep2.mzML	15684	GLLDENPGL		40.66	GLLDENPGL		16.92	2845.68	cis-spliced	2600
PR489_Michel_S01_rep2.mzML	8165	SLHGDLSSL		44.65	SLHGDLSSL		21.98	1747.39	non-spliced	2330
PR489_Michel_S01_rep2.mzML	17332	GLLGVTQQL		45.25	GLLGVTQQL		16.22	3086.21	non-spliced	2634
PR489_Michel_S01_rep2.mzML	13124	SLDSEPALV		40.22	SLDSEPALV		24	2470.94	cis-spliced	2514
PR489_Michel_S01_rep2.mzML	9661	ALADGVVSQA		50.67	ALADGVVSQA		25.84	1965.97	trans-spliced	2390
PR489_Michel_S01_rep2.mzML	4810	KLTEVPRV		47.18	KLTEVPRV		15.27	1259.05	non-spliced	2194
PR489_Michel_S01_rep2.mzML	10768	ALDLGNLRA		49.23	ALDLGNLRA		19.66	2127.3	non-spliced	2434
PR489_Michel_S01_rep2.mzML	11092	ALLQQATTV		31.31	ALLQQATTV		19.9	2174.23	trans-spliced	2446
PR489_Michel_S01_rep2.mzML	10375	KLVSLASEV		39.18	KLVSLASEV		20.12	2070	cis-spliced	2414
PR489_Michel_S01_rep2.mzML	6931	LDDQTNKL		42.98	LDDQTNKL		25.65	1567.87	cis-spliced	2268
PR489_Michel_S01_rep2.mzML	18248	SLAEDVLTV		57.18	SLAEDVLTV		19.68	3219.88	cis-spliced	2648
PR489_Michel_S01_rep2.mzML	8683	LLLPAKPAAG		45.19	LLLPAKPAAG		15.14	1823.53	trans-spliced	2350
PR489_Michel_S01_rep2.mzML	20288	NGFPVFATV		36.4	NGFPVFATV		30.15	3518.71	cis-spliced	2670
PR489_Michel_S01_rep2.mzML	9976	KLPPVTPSL		32.15	KLPPVTPSL		25.14	2011.72	non-spliced	2408
PR489_Michel_S01_rep2.mzML	3580	LLTGHTQSV		33.6	LLTGHTQSV		28.23	1077.74	non-spliced	2142
PR489_Michel_S01_rep2.mzML	5666	ATGENLPRV		41.34	ATGENLPRV		20.08	1384.01	trans-spliced	2222
PR489_Michel_S01_rep2.mzML	5139	KLFPGPARA		31.01	KLFPGPARA		16.47	1307.22	cis-spliced	2206
PR489_Michel_S01_rep2.mzML	9898	KLLGAVDQL		39.88	KLLGAVDQL		17.92	2000.47	cis-spliced	2404
PR489_Michel_S01_rep2.mzML	7712	SLAEPRVSV		36.85	SLAEPRVSV		20.03	1681.5	trans-spliced	2306
PR489_Michel_S01_rep2.mzML	15310	GLLDGRLTL		38.18	GLLDGRLTL		23.4	2791.19	cis-spliced	2594
PR489_Michel_S01_rep2.mzML	12519	ASSPLSHFL		38.18	ASSPLSHFL		21.84	2382.64	non-spliced	2492
PR489_Michel_S01_rep2.mzML	8179	GQFGRPVVV		33.24	GQFGRPVVV		27.38	1749.31	trans-spliced	2332
PR489_Michel_S01_rep2.mzML	8911	SVLGKVNEL		42.07	SVLGKVNEL		27	1856.68	cis-spliced	2358
PR489_Michel_S01_rep2.mzML	13621	KLFVLNEV		49.87	KLFVLNEV		24.63	2543.42	trans-spliced	2536
PR489_Michel_S01_rep2.mzML	9626	SLFSGKPEV		41.7	SLFSGKPEV		26.72	1960.86	cis-spliced	2388
PR489_Michel_S01_rep2.mzML	14033	TLDDLMAAV	Oxidation (M)	45.95	TLDDLMAAV	Oxidation (M)	17.12	2603.31	non-spliced	2550
PR489_Michel_S01_rep2.mzML	5657	KALETVYAA		34.37	KALETVYAA		23.4	1382.74	cis-spliced	2220
PR489_Michel_S01_rep2.mzML	20741	FLADPSAFV		30.97	FLADPSAFV		23.52	3585.23	trans-spliced	2676
PR489_Michel_S01_rep2.mzML	14556	VLDTSVAYV		30.27	VLDTSVAYV		22.23	2679.69	trans-spliced	2566
PR489_Michel_S01_rep2.mzML	21075	VLLSPVPEL		34.89	VLLSPVPEL		17.18	3634.61	trans-spliced	2680
PR489_Michel_S01_rep2.mzML	20287	FLASDVVFA		31.73	FLASDVVFA		20.41	3518.57	cis-spliced	2668
PR489_Michel_S01_rep2.mzML	15056	GQLEVVPEV		47.15	GQLEVVPEV		15.19	2754.01	cis-spliced	2580
PR489_Michel_S01_rep2.mzML	15800	RLWGPLEV		36.51	RLWGPLEV		19.67	2862.6	non-spliced	2602
PR489_Michel_S01_rep2.mzML	20252	FLPPLPTSV		40.13	FLPPLPTSV		26.16	3513.43	trans-spliced	2666
PR489_Michel_S01_rep2.mzML	12366	KLLQGVAEL		43.89	KLLQGVAEL		23.5	2360.35	trans-spliced	2484
PR489_Michel_S01_rep2.mzML	4470	AMGEKSFSV	Oxidation (M)	33.74	AMGEKSFSV	Oxidation (M)	26.21	1208.53	non-spliced	2180
PR489_Michel_S01_rep2.mzML	12717	KVLPVYVGV		33.26	KVLPVYVGV		28.72	2411.57	cis-spliced	2500
PR489_Michel_S01_rep2.mzML	15034	FLSPFGHGL		32.67	FLSPFGHGL		23.25	2750.77	non-spliced	2578
PR489_Michel_S01_rep2.mzML	16883	LLDAQTAFV		38.54	LLDAQTAFV		26.94	3020.66	cis-spliced	2626
PR489_Michel_S01_rep2.mzML	6351	KMANSVTDL		43.38	KMANSVTDL		23.63	1483.43	non-spliced	2248
PR489_Michel_S01_rep2.mzML	11192	VLLDPVHSV		45.27	VLLDPVHSV		17.19	2188.79	non-spliced	2448
PR489_Michel_S01_rep2.mzML	7309	YLDAGLART		38.04	YLDAGLART		21.11	1622.8	non-spliced	2290
PR489_Michel_S01_rep2.mzML	14059	SLYKGLLSV		30.07	SLYKGLLSV		21.7	2607.19	trans-spliced	2552
PR489_Michel_S01_rep2.mzML	7451	GLYGTSDRL		46.7	GLYGTSDRL		17.24	1643.5	trans-spliced	2292
PR489_Michel_S01_rep2.mzML	16376	ALLPQPTEL		34.72	ALLPQPTEL		20.52	2946.59	non-spliced	2610
PR489_Michel_S01_rep2.mzML	5234	KVTVELHGV		32.31	KVTVELHGV		20.95	1321.05	trans-spliced	2212
PR489_Michel_S01_rep2.mzML	3861	ALDAHQQSL		30.65	ALDAHQQSL		32.95	1118.9	non-spliced	2152
PR489_Michel_S01_rep2.mzML	14301	NVDPDNVVL		33.56	NVDPDNVVL		25.05	2642.35	non-spliced	2560
PR489_Michel_S01_rep2.mzML	14231	ALADVAYYT		41.83	ALADVAYYT		15.14	2632.22	trans-spliced	2558
PR489_Michel_S01_rep2.mzML	9176	LLSNNNQAL		33.51	LLSNNNQAL		18.06	1895.32	cis-spliced	2368
PR489_Michel_S01_rep2.mzML	9769	QLLGDDVKV		42.68	QLLGDDVKV		20.36	1981.71	non-spliced	2398
PR489_Michel_S01_rep2.mzML	17510	TLGDLLKEV		36.91	TLGDLLKEV		18.83	3112.1	non-spliced	2640
PR489_Michel_S01_rep2.mzML	7598	ALSQLNTKL		47.49	ALSQLNTKL		22.6	1664.89	cis-spliced	2302
PR489_Michel_S01_rep2.mzML	5400	KLNDLNSSV		38.03	KLNDLNSSV		17.76	1345.2	trans-spliced	2216
PR489_Michel_S01_rep2.mzML	6668	KTVQDLTSV		49.53	KTVQDLTSV		16.01	1529.54	cis-spliced	2262
PR489_Michel_S01_rep2.mzML	10871	VLFTGVKEV		45.82	VLFTGVKEV		25.88	2142.25	non-spliced	2438
PR489_Michel_S01_rep2.mzML	20316	FLDSTSPLL		40.67	FLDSTSPLL		23.17	3522.75	cis-spliced	2672
PR489_Michel_S01_rep2.mzML	14608	SLLAENSYV		33.72	SLLAENSYV		25.34	2687.23	non-spliced	2568
PR489_Michel_S01_rep2.mzML	10426	YSDDDVPSV		31.28	YSDDDVPSV		33.46	2077.41	cis-spliced	2418
PR489_Michel_S01_rep2.mzML	11333	RLAPTLSQL		41.27	RLAPTLSQL		18.49	2209.39	trans-spliced	2456
PR489_Michel_S01_rep2.mzML	11229	SLYGYLRGA		39.63	SLYGYLRGA		19.1	2194.21	trans-spliced	2452
PR489_Michel_S01_rep2.mzML	13641	ALMPVLNQV	Oxidation (M)	34.32	ALMPVLNQV	Oxidation (M)	24.22	2546.33	non-spliced	2538
PR489_Michel_S01_rep2.mzML	16227	SLMDPPGTAL		43.09	SLMDPPGTAL		27.76	2924.89	non-spliced	2608
PR489_Michel_S01_rep2.mzML	9093	SLFSAVHKL		36.29	SLFSAVHKL		26.75	1883.3	cis-spliced	2364
PR489_Michel_S01_rep2.mzML	11358	LTFPVRDGV		40.87	LTFPVRDGV		17.88	2212.99	cis-spliced	2458
PR489_Michel_S01_rep2.mzML	19728	SLLDADPYL		32.22	SLLDADPYL		17.61	3436.73	non-spliced	2662
PR489_Michel_S01_rep2.mzML	19904	TLFAGTLLTA		32.73	TLFAGTLLTA		25.84	3462.4	non-spliced	2664
PR489_Michel_S01_rep2.mzML	4031	KLADTSNML	Oxidation (M)	31.93	KLADTSNML	Oxidation (M)	20.96	1144.33	non-spliced	2156
PR489_Michel_S01_rep2.mzML	12461	FLADPVSNM	Oxidation (M)	30.67	FLADPVSNM	Oxidation (M)	31.27	2374.15	non-spliced	2490
PR489_Michel_S01_rep2.mzML	10390	HLLPHPVVV		34.81	HLLPHPVVV		32.04	2072.22	non-spliced	2416
PR489_Michel_S01_rep2.mzML	8401	HVDDMPNAL		30.42	HVDDMPNAL		27.33	1782.49	cis-spliced	2338
PR489_Michel_S01_rep2.mzML	8700	LLNPSLQKV		39.75	LLNPSLQKV		23.12	1826.03	cis-spliced	2352
PR489_Michel_S01_rep2.mzML	5250	ALKPEVDKL		39	ALKPEVDKL		23.2	1323.41	cis-spliced	2214
PR489_Michel_S01_rep2.mzML	13285	KLLPDLNTV		43.79	KLLPDLNTV		25.94	2494.49	cis-spliced	2528
PR489_Michel_S01_rep2.mzML	14473	VLLANLEKL		39.78	VLLANLEKL		15.47	2667.56	trans-spliced	2564
PR489_Michel_S01_rep2.mzML	14011	SMYDGLLQA	Oxidation (M)	38.57	SMYDGLLQA	Oxidation (M)	21.78	2600.1	non-spliced	2546
PR489_Michel_S01_rep2.mzML	7076	RLQGELQAV		47.54	RLQGELQAV		17.37	1589.05	trans-spliced	2280
PR489_Michel_S01_rep2.mzML	8831	ALNENLNQV		39.62	ALNENLNQV		15.9	1845.05	non-spliced	2354
PR489_Michel_S01_rep2.mzML	6975	KLLQESPTV		43.75	KLLQESPTV		26.55	1574.16	trans-spliced	2272
PR489_Michel_S01_rep2.mzML	4900	KLSAEKVEL		40.01	KLSAEKVEL		25.09	1272.32	non-spliced	2198
PR489_Michel_S01_rep2.mzML	12230	LLMGVLKEV	Oxidation (M)	39.48	LLMGVLKEV	Oxidation (M)	21.27	2340.58	non-spliced	2480
PR489_Michel_S01_rep2.mzML	16690	GLGSVVPVEY		35.29	GLGSVVPVEY		24.38	2992.5	non-spliced	2614
PR489_Michel_S01_rep2.mzML	6585	LMEHLHKL		36.31	LMEHLHKL		21.52	1517.48	cis-spliced	2256
PR489_Michel_S01_rep2.mzML	16053	LMMDPLTGL	2 Oxidation (M)	31.69	LMMDPLTGL	Oxidation (M)	21.31	2899.5	non-spliced	2604
PR489_Michel_S01_rep2.mzML	7078	SLLRHVAEV		35.19	SLLRHVAEV		29.9	1589.36	cis-spliced	2282
PR489_Michel_S01_rep2.mzML	16493	ALHDLLTEL		46.33	ALHDLLTEL		19.4	2963.7	cis-spliced	2612
PR489_Michel_S01_rep2.mzML	8020	KVLAQQVQL		33.94	KVLAQQVQL		19.98	1726.4	trans-spliced	2322
PR489_Michel_S01_rep2.mzML	9910	SLDPNAVKAL		33.3	SLDPNAVKAL		30.81	2002.27	non-spliced	2406
PR489_Michel_S01_rep2.mzML	11505	ALAELAKAEL		39.94	ALAELAKAEL		22.51	2234.38	non-spliced	2460
PR489_Michel_S01_rep2.mzML	16843	YGLENFTSV		47.79	YGLENFTSV		23.63	3014.81	cis-spliced	2624
PR489_Michel_S01_rep2.mzML	7037	NLSSKLLRV		30.66	NLSSKLLRV		16.32	1583.36	trans-spliced	2278
PR489_Michel_S01_rep2.mzML	9617	YSDDLPHAL		53.21	YSDDLPHAL		32.43	1959.59	non-spliced	2386
PR489_Michel_S01_rep2.mzML	3518	MTSELHNTV		35.44	MTSELHNTV		29.42	1068.5	cis-spliced	2138
PR489_Michel_S01_rep2.mzML	14837	FLTPLELKA		31.55	FLTPLELKA		18.76	2721.59	cis-spliced	2570
PR489_Michel_S01_rep2.mzML	6052	VLDEGKMKL		41.61	VLDEGKMKL		23.7	1440.23	trans-spliced	2236
PR489_Michel_S01_rep2.mzML	7866	KLYAGLKEL		43.58	KLYAGLKEL		20.3	1703.86	cis-spliced	2314
PR489_Michel_S01_rep2.mzML	12233	ALSKELYVL		45.21	ALSKELYVL		29.46	2341	non-spliced	2482
PR489_Michel_S01_rep2.mzML	8158	GLFGGHLRSV		35.77	GLFGGHLRSV		31.39	1746.24	trans-spliced	2328
PR489_Michel_S01_rep2.mzML	13579	FLDDANYSV		35.91	FLDDANYSV		22.29	2537.3	cis-spliced	2534
PR489_Michel_S01_rep2.mzML	20954	VLADQVWTL		33.88	VLADQVWTL		26.02	3616.6	trans-spliced	2678
PR489_Michel_S01_rep2.mzML	8939	KLSQEEVVL		34.68	KLSQEEVVL		22.98	1860.74	non-spliced	2360
PR489_Michel_S01_rep2.mzML	6002	SLDEKQNLV		43.32	SLDEKQNLV		32.22	1433.03	non-spliced	2230
PR489_Michel_S01_rep2.mzML	17983	VLQYVVPEV		37.52	VLQYVVPEV		17.36	3181.16	non-spliced	2646
PR489_Michel_S01_rep2.mzML	7764	VVFNDPEKV		53.75	VVFNDPEKV		38.98	1688.99	cis-spliced	2310
PR489_Michel_S01_rep2.mzML	3749	NLAHKTYSL		31.15	NLAHKTYSL		27.11	1102.57	cis-spliced	2148
PR489_Michel_S01_rep2.mzML	14995	NLSDARLFL		31.14	NLSDARLFL		23.27	2745.12	cis-spliced	2574
PR489_Michel_S01_rep2.mzML	6831	KLSKDQFAL		38.5	KLSKDQFAL		24.63	1553.37	trans-spliced	2264
PR489_Michel_S01_rep2.mzML	13137	LLDSGLYRL		46.11	LLDSGLYRL		22.4	2472.88	cis-spliced	2516
PR489_Michel_S01_rep2.mzML	15471	FLFEPVVKA		44.86	FLFEPVVKA		27.63	2814.61	cis-spliced	2598
PR489_Michel_S01_rep2.mzML	17916	KLLSELFTV		31.4	KLLSELFTV		19.19	3171.39	cis-spliced	2644
PR489_Michel_S01_rep2.mzML	13739	KLSDFGLATV		53.39	KLSDFGLATV		21.88	2560.6	cis-spliced	2542
PR489_Michel_S01_rep2.mzML	9384	KLTEGQYVL		43.84	KLTEGQYVL		26.39	1925.53	cis-spliced	2378
PR489_Michel_S01_rep2.mzML	6976	KLDPTVTMM	Oxidation (M)	35.6	KLDPTVTMM	Oxidation (M)	27.23	1574.42	non-spliced	2274
PR489_Michel_S01_rep2.mzML	4763	KLTDLARHV		39.29	KLTDLARHV		23.88	1252.1	trans-spliced	2186
PR489_Michel_S01_rep2.mzML	4351	VLLGGKPDRV		31.15	VLLGGKPDRV		20.02	1191.19	cis-spliced	2172
PR489_Michel_S01_rep2.mzML	4163	FMNDALEKA	Oxidation (M)	33.24	FMNDALEKA	Oxidation (M)	26.96	1163.79	non-spliced	2166
PR489_Michel_S01_rep2.mzML	3912	RLSYPPHSV		32.09	RLSYPPHSV		29.3	1126.66	trans-spliced	2154
PR489_Michel_S01_rep2.mzML	6311	YLGRLAHEV		31.97	YLGRLAHEV		31.99	1477.6	trans-spliced	2246
PR489_Michel_S01_rep2.mzML	5813	RLATLNEKL		48.36	RLATLNEKL		21.72	1405.48	non-spliced	2226
PR489_Michel_S01_rep2.mzML	16754	VMADLRELL		41.45	VMADLRELL		23.68	3001.83	cis-spliced	2620
PR489_Michel_S01_rep2.mzML	15088	FLNGEVLRL		46.31	FLNGEVLRL		22.1	2758.8	trans-spliced	2586
PR489_Michel_S01_rep2.mzML	19454	TLDPRSFLL		36.85	TLDPRSFLL		22.74	3396.59	trans-spliced	2660
PR489_Michel_S01_rep2.mzML	4715	ALKETSTEAL		41.15	ALKETSTEAL		24.15	1244.37	non-spliced	2184
PR489_Michel_S01_rep2.mzML	8420	KLVEYLVKA		36.72	KLVEYLVKA		22.12	1785.15	cis-spliced	2342
PR489_Michel_S01_rep2.mzML	10786	ALYDNVEKL		50.43	ALYDNVEKL		21.59	2129.91	non-spliced	2436
PR489_Michel_S01_rep2.mzML	13766	RVSDLNFTL		51.25	RVSDLNFTL		22.54	2564.58	cis-spliced	2544
PR489_Michel_S01_rep2.mzML	8074	GLQEHVLRL		35.05	GLQEHVLRL		24.57	1734.3	trans-spliced	2326
PR489_Michel_S01_rep2.mzML	9764	VMVDGKPVNL		35.43	VMVDGKPVNL		35.67	1981	non-spliced	2396
PR489_Michel_S01_rep2.mzML	10743	LLDEELSRV		57.68	LLDEELSRV		19.55	2123.51	cis-spliced	2432
PR489_Michel_S01_rep2.mzML	4282	KMVGDVTGAQA		39.18	KMVGDVTGAQA		31.59	1181.14	trans-spliced	2168
PR489_Michel_S01_rep2.mzML	13181	SLFSGKPEVL		33.94	SLFSGKPEVL		39.82	2479.29	cis-spliced	2518
PR489_Michel_S01_rep2.mzML	12409	ALLDKYLKL		37.9	ALLDKYLKL		19.45	2366.62	cis-spliced	2486
PR489_Michel_S01_rep2.mzML	8054	GLQEAQYRL		41.73	GLQEAQYRL		17.52	1731.41	trans-spliced	2324
PR489_Michel_S01_rep2.mzML	7304	KLDNLKYLA		33.76	KLDNLKYLA		23.96	1622.09	cis-spliced	2288
PR489_Michel_S01_rep2.mzML	9889	KALDLYEQV		32.69	KALDLYEQV		25.53	1999.2	trans-spliced	2402
PR489_Michel_S01_rep2.mzML	4791	KVLEHVVRV		34.98	KVLEHVVRV		23.66	1256.26	cis-spliced	2188
PR489_Michel_S01_rep2.mzML	12678	KMAEMLVEL	Oxidation (M)	41.02	KMAEMLVEL	Oxidation (M)	18.59	2405.89	non-spliced	2496
PR489_Michel_S01_rep2.mzML	7476	LLYEETRGV		58.43	LLYEETRGV		21.51	1647.13	cis-spliced	2294
PR489_Michel_S01_rep2.mzML	18538	SLADALNTEF		44.64	SLADALNTEF		20.77	3262.09	trans-spliced	2652
PR489_Michel_S01_rep2.mzML	11926	KLTDYQVTL		49.78	KLTDYQVTL		27.28	2296.41	cis-spliced	2470
PR489_Michel_S01_rep2.mzML	3583	KLSSELRHL		48.94	KLSSELRHL		22.74	1078.18	cis-spliced	2144
PR489_Michel_S01_rep2.mzML	13234	TMLDFPQHV		42.77	TMLDFPQHV		20.7	2486.98	cis-spliced	2522
PR489_Michel_S01_rep2.mzML	4366	VQTEVNREL		39.4	VQTEVNREL		24.18	1193.38	trans-spliced	2174
PR489_Michel_S01_rep2.mzML	17062	KLLPQLTYL		34.29	KLLPQLTYL		28.98	3046.7	cis-spliced	2630
PR489_Michel_S01_rep2.mzML	5103	YLAEMVRHA		38.92	YLAEMVRHA		26.42	1301.94	trans-spliced	2204
PR489_Michel_S01_rep2.mzML	12905	LMLEALERV	Oxidation (M)	47.84	LMLEALERV	Oxidation (M)	17.82	2438.89	non-spliced	2510
PR489_Michel_S01_rep2.mzML	6871	KLDEKNFVV		44.68	KLDEKNFVV		29.42	1559.19	cis-spliced	2266
PR489_Michel_S01_rep2.mzML	12887	YGLDYVHNL		36.74	YGLDYVHNL		26.86	2436.41	non-spliced	2506
PR489_Michel_S01_rep2.mzML	11207	YLTDRVMTV		38.24	YLTDRVMTV		31.07	2191	non-spliced	2450
PR489_Michel_S01_rep2.mzML	15077	SLYDYNPNL		36.34	SLYDYNPNL		26.08	2757.13	cis-spliced	2582
PR489_Michel_S01_rep2.mzML	19300	FLLGPRLVLA		30.81	FLLGPRLVLA		29.14	3374.14	non-spliced	2658
PR489_Michel_S01_rep2.mzML	15089	SLLDGYYRL		35.06	SLLDGYYRL		21.05	2758.94	trans-spliced	2588
PR489_Michel_S01_rep2.mzML	8598	NLVEKLREV		40.56	NLVEKLREV		16.49	1811.17	cis-spliced	2346
PR489_Michel_S01_rep2.mzML	8909	KLLEELQKV		45.52	KLLEELQKV		23.73	1856.42	cis-spliced	2356
PR489_Michel_S01_rep2.mzML	10286	HLSDMLQQL	Oxidation (M)	43.62	HLSDMLQQL	Oxidation (M)	20.14	2057.11	non-spliced	2410
PR489_Michel_S01_rep2.mzML	4099	KLQEELNKV		58.61	KLQEELNKV		31.06	1154.44	non-spliced	2162
PR489_Michel_S01_rep2.mzML	13199	KLDELLKEL		50.61	KLDELLKEL		17.67	2481.91	trans-spliced	2520
PR489_Michel_S01_rep2.mzML	4057	ALREENEQL		44.31	ALREENEQL		19.78	1148.24	non-spliced	2158
PR489_Michel_S01_rep2.mzML	3636	LLDEMSHKL	Oxidation (M)	41.86	LLDEMSHKL	Oxidation (M)	15.49	1086.03	non-spliced	2146
PR489_Michel_S01_rep2.mzML	9188	KLDEHLAYL		39.08	KLDEHLAYL		27.46	1897.01	non-spliced	2370
PR489_Michel_S01_rep2.mzML	9699	KLNPQQFEV		31.81	KLNPQQFEV		36.19	1971.37	cis-spliced	2394
PR489_Michel_S01_rep2.mzML	14148	HLAPENFYL		33.09	HLAPENFYL		24.17	2620.09	trans-spliced	2556
PR489_Michel_S01_rep2.mzML	3573	KMHARDFTV		30.4	KMHARDFTV		24.03	1076.68	cis-spliced	2140
PR489_Michel_S01_rep2.mzML	3322	ALSDLHAHKL		40.81	ALSDLHAHKL		35.97	1038.46	non-spliced	2136
PR489_Michel_S01_rep2.mzML	8366	RLDSYVRSL		30.16	RLDSYVRSL		20.27	1777.28	trans-spliced	2336
PR489_Michel_S01_rep2.mzML	4794	QLNEDYKTV		38	QLNEDYKTV		26.02	1256.68	trans-spliced	2190
PR489_Michel_S01_rep2.mzML	12801	RLYDGLFKV		31.71	RLYDGLFKV		23.32	2423.82	cis-spliced	2502
PR489_Michel_S01_rep2.mzML	10664	HLFSGHLSTL		39.5	HLFSGHLSTL		33.05	2112.1	cis-spliced	2428
PR489_Michel_S01_rep2.mzML	14413	TLWPEVQKL		36.86	TLWPEVQKL		26.89	2658.78	non-spliced	2562
PR489_Michel_S01_rep2.mzML	9432	KLAENLDAQL		42.45	KLAENLDAQL		15.62	1932.66	non-spliced	2380
PR489_Michel_S01_rep2.mzML	9770	RLSQLEGVNV		41.64	RLSQLEGVNV		17.82	1981.85	cis-spliced	2400
PR489_Michel_S01_rep2.mzML	18804	KLFPDTPLAL		38.49	KLFPDTPLAL		31.69	3301.67	non-spliced	2656
PR489_Michel_S01_rep2.mzML	9332	MLHDFTQQV		30.67	MLHDFTQQV		24.39	1918.04	non-spliced	2374
PR489_Michel_S01_rep2.mzML	15018	KLQDQLFNL		50.94	KLQDQLFNL		28.35	2748.5	non-spliced	2576
PR489_Michel_S01_rep2.mzML	7498	RLAKYNQLL		40.45	RLAKYNQLL		16.23	1650.34	non-spliced	2296
PR489_Michel_S01_rep2.mzML	16747	ALHDQLFYL		31.72	ALHDQLFYL		20.48	3000.75	trans-spliced	2616
PR489_Michel_S01_rep2.mzML	11086	RVLDTSVAYV		31.44	RVLDTSVAYV		23.88	2173.38	trans-spliced	2444
PR489_Michel_S01_rep2.mzML	8284	VLYPHEPTAV		40.03	VLYPHEPTAV		38.63	1765.19	trans-spliced	2334
PR489_Michel_S01_rep2.mzML	15109	GLLDNPELRV		32.89	GLLDNPELRV		15.48	2761.87	trans-spliced	2590
PR489_Michel_S01_rep2.mzML	10978	VLWDNGAKNL		43.04	VLWDNGAKNL		27.53	2157.77	cis-spliced	2442
PR489_Michel_S01_rep2.mzML	4935	RLQEESVRL		31.65	RLQEESVRL		21.53	1277.28	cis-spliced	2200
PR489_Michel_S01_rep2.mzML	6084	FLDEKTHEL		47.86	FLDEKTHEL		24.49	1444.91	trans-spliced	2238
PR489_Michel_S01_rep2.mzML	5402	RLTHYLEEA		42.93	RLTHYLEEA		19.75	1345.63	trans-spliced	2218
PR489_Michel_S01_rep2.mzML	5195	VLYGPKLDRA		39.37	VLYGPKLDRA		20.16	1315.36	trans-spliced	2208
PR489_Michel_S01_rep2.mzML	6993	YLDPNQRDL		50.11	YLDPNQRDL		19.7	1576.92	non-spliced	2276
PR489_Michel_S01_rep2.mzML	7867	KLLEKLYKV		37.31	KLLEKLYKV		22.26	1704.13	trans-spliced	2316
PR489_Michel_S01_rep2.mzML	4082	FLSKQQASQV		36.69	FLSKQQASQV		37.34	1151.94	cis-spliced	2160
PR489_Michel_S01_rep2.mzML	4877	YLDEQLKKV		30.01	YLDEQLKKV		16.73	1268.79	non-spliced	2196
PR489_Michel_S01_rep2.mzML	3314	TLQEKLHRL		55.46	TLQEKLHRL		20.05	1037.12	cis-spliced	2134
PR489_Michel_S01_rep2.mzML	7739	KLFHLNPRL		34.21	KLFHLNPRL		26.55	1685.41	non-spliced	2308
PR489_Michel_S01_rep2.mzML	12156	KLLSKFYEL		39.28	KLLSKFYEL		31.11	2329.94	trans-spliced	2478
PR489_Michel_S01_rep2.mzML	8019	RLLEVNGQNV		30.41	RLLEVNGQNV		22.64	1726.26	trans-spliced	2320
PR489_Michel_S01_rep2.mzML	8557	YLNPLERKL		35.69	YLNPLERKL		22.99	1805.25	non-spliced	2344
PR489_Michel_S01_rep2.mzML	12893	KLWEVSSGEL		47.69	KLWEVSSGEL		28.84	2437.25	cis-spliced	2508
PR489_Michel_S01_rep2.mzML	4407	FLDNERHEV		47.58	FLDNERHEV		35.4	1199.23	trans-spliced	2176
PR489_Michel_S01_rep2.mzML	16911	KVWDLVGTEL		50.28	KVWDLVGTEL		28.68	3024.71	cis-spliced	2628
PR489_Michel_S01_rep2.mzML	17569	ALWDLETGQQ		32.98	ALWDLETGQQ		26.44	3120.73	trans-spliced	2642
PR489_Michel_S01_rep2.mzML	6381	RQLESMLRL	Oxidation (M)	31.49	RQLESMLRL	Oxidation (M)	21.52	1487.77	non-spliced	2250
PR489_Michel_S01_rep2.mzML	14021	YLHNLLYEV		32.28	YLHNLLYEV		24.67	2601.61	cis-spliced	2548
PR489_Michel_S01_rep2.mzML	7503	RLYKDDQLL		51.68	RLYKDDQLL		15.75	1651.04	cis-spliced	2298
PR489_Michel_S01_rep2.mzML	5216	VMDRFEQQV	Oxidation (M)	31.98	VMDRFEQQV	Oxidation (M)	24.16	1318.42	non-spliced	2210
PR489_Michel_S01_rep2.mzML	9274	ALLENPKMEL	Oxidation (M)	40.79	ALLENPKMEL	Oxidation (M)	23.72	1909.55	non-spliced	2372
PR489_Michel_S01_rep2.mzML	11751	ALFASGLLHRV		34.91	ALFASGLLHRV		30.63	2270.72	non-spliced	2466
PR489_Michel_S01_rep2.mzML	5046	LLDEHGHVRL		38.36	LLDEHGHVRL		26.38	1293.6	trans-spliced	2202
PR489_Michel_S01_rep2.mzML	6495	KLSEELSGGRL		43.66	KLSEELSGGRL		29.91	1504.4	cis-spliced	2252
PR489_Michel_S01_rep2.mzML	9613	YLDEYLARM	Oxidation (M)	40.2	YLDEYLARM	Oxidation (M)	17.46	1958.92	non-spliced	2384
PR489_Michel_S01_rep2.mzML	10554	RLPDLPLRQV		35.56	RLPDLPLRQV		27.18	2095.97	cis-spliced	2424
PR489_Michel_S01_rep2.mzML	11883	FLSQLESDRL		52.86	FLSQLESDRL		29.76	2290.09	cis-spliced	2468
PR489_Michel_S01_rep2.mzML	9667	RLDDLPHALSA		32.64	RLDDLPHALSA		28.11	1966.81	non-spliced	2392
PR489_Michel_S01_rep2.mzML	6130	KLHEYFPEM	Oxidation (M)	35.28	KLHEYFPEM	Oxidation (M)	26.3	1451.34	non-spliced	2240
PR489_Michel_S01_rep2.mzML	8002	PSVKEDKMLM	2 Oxidation (M)	41.85	PSVKEDKMLM	Oxidation (M)	20.3	1723.76	non-spliced	2318
PR489_Michel_S01_rep2.mzML	14063	KLYTGLEYDL		42.02	KLYTGLEYDL		35.85	2607.75	trans-spliced	2554
PR489_Michel_S01_rep2.mzML	10661	ALQQNPGAFRL		36.24	ALQQNPGAFRL		26.59	2111.68	non-spliced	2426
PR489_Michel_S01_rep2.mzML	6271	KLLEGEEERL		34.27	KLLEGEEERL		25.93	1471.79	cis-spliced	2244
PR489_Michel_S01_rep2.mzML	15084	SLADDSVLERL		79.23	SLADDSVLERL		39.96	2758.07	trans-spliced	2584
PR489_Michel_S01_rep2.mzML	11944	QQYQWLEKV		33.52	QQYQWLEKV		30.48	2299.02	cis-spliced	2472
PR489_Michel_S01_rep2.mzML	10536	VLYDWKERL		35.59	VLYDWKERL		21.83	2093.49	trans-spliced	2422
PR489_Michel_S01_rep2.mzML	12553	FLWTEQAHTV		49.99	FLWTEQAHTV		28.24	2387.62	non-spliced	2494
PR489_Michel_S01_rep2.mzML	7507	VLYSLAEKEQA		33.71	VLYSLAEKEQA		29.49	1651.61	trans-spliced	2300
PR489_Michel_S01_rep2.mzML	13268	KQMEQLSQFL		55.69	KQMEQLSQFL		27.63	2491.99	cis-spliced	2526
PR489_Michel_S01_rep2.mzML	6552	LMAQLPQEQKA		43.46	LMAQLPQEQKA		30.94	1512.62	cis-spliced	2254
PR489_Michel_S01_rep2.mzML	7148	ALDVMVSTFHK	Oxidation (M)	45.11	ALDVMVSTFHK	Oxidation (M)	27.67	1599.54	non-spliced	2284
PR489_Michel_S01_rep2.mzML	6658	RMQDEPYQAL	Oxidation (M)	46.88	RMQDEPYQAL	Oxidation (M)	21.4	1528.03	non-spliced	2260
PR489_Michel_S01_rep2.mzML	7688	RLKELKEELL		39.26	RLKELKEELL		22.54	1678	cis-spliced	2304
PR489_Michel_S01_rep2.mzML	16819	LLYDLADQLHA		50.87	LLYDLADQLHA		31.72	3011.32	non-spliced	2622
PR489_Michel_S01_rep2.mzML	9159	RGLDDLKDLKV		33.98	RGLDDLKDLKV		26.98	1892.82	non-spliced	2366
PR489_Michel_S01_rep2.mzML	8606	FLMKNSDLYGA	Oxidation (M)	42.73	FLMKNSDLYGA	Oxidation (M)	22.01	1812.3	non-spliced	2348
PR489_Michel_S01_rep2.mzML	3779	VLVEDSNNHHL		37.84	VLVEDSNNHHL		29.61	1107	non-spliced	2150
PR489_Michel_S01_rep2.mzML	12447	FLLDPVKGERL		52.94	FLLDPVKGERL		25.18	2372.01	trans-spliced	2488
PR489_Michel_S01_rep2.mzML	17478	KLFEMGPVFTL	Oxidation (M)	55.08	KLFEMGPVFTL	Oxidation (M)	22.14	3107.46	non-spliced	2638
PR489_Michel_S01_rep2.mzML	6015	LLYDKDHYKL		33.6	LLYDKDHYKL		17.66	1434.96	trans-spliced	2232
PR489_Michel_S01_rep2.mzML	13257	RLWNMPENNGL		57.25	RLWNMPENNGL		25.26	2490.33	cis-spliced	2524
PR489_Michel_S01_rep2.mzML	14838	ALQDLGKNLYTL		43.43	ALQDLGKNLYTL		34.54	2721.74	non-spliced	2572
PR489_Michel_S01_rep2.mzML	4442	VLAEDEEMNRM	Oxidation (M)	52.78	VLAEDEEMNRM	Oxidation (M)	19.22	1204.41	non-spliced	2178
PR489_Michel_S01_rep2.mzML	17291	NLSDLDLMAPQPGV	Oxidation (M)	32.92	NLSDLDLMAPQPGV	Oxidation (M)	42.6	3080.23	non-spliced	2632
PR489_Michel_S01_rep3.mzML	7790	ALGPPGVPG		35.91	ALGPPGVPG		18.18	1686.21	trans-spliced	2802
PR489_Michel_S01_rep3.mzML	15066	LLLPGPSA		35.87	LLLPGPSA		15.76	2749.18	trans-spliced	2972
PR489_Michel_S01_rep3.mzML	9910	APPVPLKA		33.65	APPVPLKA		24.04	1995.64	non-spliced	2856
PR489_Michel_S01_rep3.mzML	10325	NLAPAPLN		31.57	NLAPAPLN		24.66	2056.21	non-spliced	2866
PR489_Michel_S01_rep3.mzML	15384	GLAAGGLVAV		48.33	GLAAGGLVAV		17.83	2795.64	trans-spliced	2980
PR489_Michel_S01_rep3.mzML	11265	QAPGVLTGV		37.25	QAPGVLTGV		27.52	2193.11	cis-spliced	2880
PR489_Michel_S01_rep3.mzML	6808	ASGLLHRV		45.95	ASGLLHRV		16.59	1543.15	non-spliced	2770
PR489_Michel_S01_rep3.mzML	5663	PKEDPTAV		37.68	PKEDPTAV		22.18	1376.78	non-spliced	2736
PR489_Michel_S01_rep3.mzML	13261	GLLDPGSTV		37.14	GLLDPGSTV		24.97	2484.61	non-spliced	2938
PR489_Michel_S01_rep3.mzML	8332	ALAGAPYQA		32.63	ALAGAPYQA		27.01	1765.71	cis-spliced	2814
PR489_Michel_S01_rep3.mzML	14627	FLAGAVTSV		38.52	FLAGAVTSV		22.79	2683.77	non-spliced	2964
PR489_Michel_S01_rep3.mzML	6385	APPPPPPPP		65.55	APPPPPPPP		28.13	1481.6	trans-spliced	2754
PR489_Michel_S01_rep3.mzML	14961	ALDPASLSV		38.47	ALDPASLSV		21.87	2733.5	non-spliced	2968
PR489_Michel_S01_rep3.mzML	9797	TLNSAAVTV		39.46	TLNSAAVTV		23.83	1979.28	cis-spliced	2854
PR489_Michel_S01_rep3.mzML	8316	FPGKVHSL		48.78	FPGKVHSL		18.45	1763.32	trans-spliced	2812
PR489_Michel_S01_rep3.mzML	11449	ALLGETSTV		32.94	ALLGETSTV		16.5	2219.8	cis-spliced	2888
PR489_Michel_S01_rep3.mzML	18486	ALASVLMGL	Oxidation (M)	49.39	ALASVLMGL	Oxidation (M)	16.76	3248.54	non-spliced	3006
PR489_Michel_S01_rep3.mzML	11401	FLGENLSN		31.3	FLGENLSN		20.69	2212.81	cis-spliced	2882
PR489_Michel_S01_rep3.mzML	8696	YQGELTSV		39.89	YQGELTSV		15.18	1818.96	cis-spliced	2822
PR489_Michel_S01_rep3.mzML	16597	LLDVPTAAV		34.91	LLDVPTAAV		22.55	2972.68	trans-spliced	2986
PR489_Michel_S01_rep3.mzML	4016	AFGQLHKV		32.74	AFGQLHKV		28.79	1135.16	cis-spliced	2706
PR489_Michel_S01_rep3.mzML	10047	SLAGQTYAV		30.16	SLAGQTYAV		25.32	2015.67	non-spliced	2858
PR489_Michel_S01_rep3.mzML	14356	GLASRLLAL		42.93	GLASRLLAL		17.56	2644.21	non-spliced	2958
PR489_Michel_S01_rep3.mzML	17838	TLGNVLVTV		40.38	TLGNVLVTV		18.21	3153.99	non-spliced	3000
PR489_Michel_S01_rep3.mzML	17981	SLQSTLLGV		39.16	SLQSTLLGV		17.3	3174.72	cis-spliced	3002
PR489_Michel_S01_rep3.mzML	13262	TADDPSLSL		33.18	TADDPSLSL		22.49	2484.75	trans-spliced	2940
PR489_Michel_S01_rep3.mzML	15118	ALSSLLHAL		41.41	ALSSLLHAL		20.13	2756.88	non-spliced	2976
PR489_Michel_S01_rep3.mzML	12921	HLLSALSSV		34.06	HLLSALSSV		21.02	2434.99	trans-spliced	2924
PR489_Michel_S01_rep3.mzML	20636	VNGLLLVTV		44.69	VNGLLLVTV		15.11	3563.97	cis-spliced	3014
PR489_Michel_S01_rep3.mzML	4682	VVQDGLVKA		40	VVQDGLVKA		15.4	1232.55	cis-spliced	2712
PR489_Michel_S01_rep3.mzML	13016	VLADALKSL		42.4	VLADALKSL		23.53	2448.87	non-spliced	2932
PR489_Michel_S01_rep3.mzML	6570	LSEKLARL		41.96	LSEKLARL		15.43	1508.49	non-spliced	2756
PR489_Michel_S01_rep3.mzML	12936	ALASLLRSV		59.34	ALASLLRSV		20.78	2437.21	trans-spliced	2926
PR489_Michel_S01_rep3.mzML	9656	NLYGQPVAA		45.77	NLYGQPVAA		30.35	1958.76	non-spliced	2848
PR489_Michel_S01_rep3.mzML	5903	SLGQKLSTV		36.94	SLGQKLSTV		25.24	1411.73	trans-spliced	2740
PR489_Michel_S01_rep3.mzML	14209	NLLGGVDMV	Oxidation (M)	30.71	NLLGGVDMV	Oxidation (M)	27.47	2622.63	non-spliced	2956
PR489_Michel_S01_rep3.mzML	13615	YLGKVLEL		35.38	YLGKVLEL		19.58	2536.09	cis-spliced	2946
PR489_Michel_S01_rep3.mzML	13863	FVDGSALQV		31.98	FVDGSALQV		19.77	2572.26	trans-spliced	2952
PR489_Michel_S01_rep3.mzML	6784	HLKDGVPGL		34.88	HLKDGVPGL		18.11	1539.65	trans-spliced	2768
PR489_Michel_S01_rep3.mzML	4530	YLEAGGTKV		32.76	YLEAGGTKV		19.06	1210.32	cis-spliced	2710
PR489_Michel_S01_rep3.mzML	12884	AQVALVNEV		37.99	AQVALVNEV		16.98	2429.57	trans-spliced	2922
PR489_Michel_S01_rep3.mzML	8177	YDGKDYLA		36.61	YDGKDYLA		19.86	1742.57	trans-spliced	2810
PR489_Michel_S01_rep3.mzML	5221	TLSKKLAAL		30.8	TLSKKLAAL		22.91	1312.28	cis-spliced	2720
PR489_Michel_S01_rep3.mzML	12958	TMLNALPVA	Oxidation (M)	33.99	TMLNALPVA	Oxidation (M)	15.84	2440.41	non-spliced	2928
PR489_Michel_S01_rep3.mzML	16290	TLAETLQGL		36.67	TLAETLQGL		20.18	2927.85	trans-spliced	2984
PR489_Michel_S01_rep3.mzML	10791	QMAELAVNA		30.88	QMAELAVNA		22.8	2124.26	cis-spliced	2870
PR489_Michel_S01_rep3.mzML	7785	VFNDPEKV		41.78	VFNDPEKV		26.66	1685.51	cis-spliced	2800
PR489_Michel_S01_rep3.mzML	7127	VLPPDPSKV		37.29	VLPPDPSKV		19.87	1589.75	cis-spliced	2784
PR489_Michel_S01_rep3.mzML	7525	ALDSHPTLV		35.07	ALDSHPTLV		33.43	1647.61	non-spliced	2792
PR489_Michel_S01_rep3.mzML	11647	QLDPQTVGV		33.2	QLDPQTVGV		28.74	2248.53	trans-spliced	2896
PR489_Michel_S01_rep3.mzML	12745	ALSSVLKEL		33.65	ALSSVLKEL		16.55	2409.18	cis-spliced	2920
PR489_Michel_S01_rep3.mzML	9247	ALFNGAQKL		49.92	ALFNGAQKL		29.03	1899.24	cis-spliced	2844
PR489_Michel_S01_rep3.mzML	3748	LLSSHVRGV		40.36	LLSSHVRGV		15.28	1095.03	trans-spliced	2696
PR489_Michel_S01_rep3.mzML	3198	VFAHPRKL		38.87	VFAHPRKL		22.5	1008.76	cis-spliced	2688
PR489_Michel_S01_rep3.mzML	16652	SLLEDPPSL		49.94	SLLEDPPSL		19.86	2980.76	cis-spliced	2988
PR489_Michel_S01_rep3.mzML	10127	ALAEGQLRL		39.75	ALAEGQLRL		15.89	2027.66	trans-spliced	2860
PR489_Michel_S01_rep3.mzML	9688	TTLEQPPSV		53.63	TTLEQPPSV		22.37	1963.41	cis-spliced	2852
PR489_Michel_S01_rep3.mzML	5313	KLLKSLEAA		41.9	KLLKSLEAA		16.96	1325.76	non-spliced	2726
PR489_Michel_S01_rep3.mzML	5178	SVLKDVSKV		31.62	SVLKDVSKV		25.66	1305.93	cis-spliced	2718
PR489_Michel_S01_rep3.mzML	12531	SQFPTPEAV		36.2	SQFPTPEAV		34.46	2378.11	non-spliced	2918
PR489_Michel_S01_rep3.mzML	23317	GLSDTLWAL		41.71	GLSDTLWAL		18.51	3971.87	cis-spliced	3018
PR489_Michel_S01_rep3.mzML	10218	KLGAVFNQV		40.6	KLGAVFNQV		24.65	2040.77	non-spliced	2862
PR489_Michel_S01_rep3.mzML	14983	ALTELGYNV		32.61	ALTELGYNV		19.61	2736.71	cis-spliced	2970
PR489_Michel_S01_rep3.mzML	11515	ALLDDSVRV		55.11	ALLDDSVRV		16.41	2229.42	trans-spliced	2890
PR489_Michel_S01_rep3.mzML	10306	TLPEAFRGV		35.54	TLPEAFRGV		20.55	2053.43	trans-spliced	2864
PR489_Michel_S01_rep3.mzML	12485	HLVPEVPTV		32.08	HLVPEVPTV		20.65	2371.41	cis-spliced	2916
PR489_Michel_S01_rep3.mzML	11587	TMADQLVTV	Oxidation (M)	41.71	TMADQLVTV	Oxidation (M)	22.99	2239.86	non-spliced	2892
PR489_Michel_S01_rep3.mzML	14460	ALNNLLHSL		43.87	ALNNLLHSL		24.56	2659.27	non-spliced	2962
PR489_Michel_S01_rep3.mzML	6254	KVASLLHQV		32.37	KVASLLHQV		26.72	1462.6	non-spliced	2752
PR489_Michel_S01_rep3.mzML	8535	FLDSTGSRL		52.23	FLDSTGSRL		16.41	1795.48	non-spliced	2818
PR489_Michel_S01_rep3.mzML	6754	SLHTELNSV		56.95	SLHTELNSV		23.42	1535.31	cis-spliced	2764
PR489_Michel_S01_rep3.mzML	12978	KLAPNLTEL	Deamidated (NQ)	44.32	KLAPNLTEL	Deamidation (NQ)	15.16	2443.34	non-spliced	2930
PR489_Michel_S01_rep3.mzML	6044	RLGSVNENL		38.32	RLGSVNENL		20.17	1432.29	non-spliced	2742
PR489_Michel_S01_rep3.mzML	7166	GLKGRVFEV		32.02	GLKGRVFEV		23.36	1595.42	trans-spliced	2786
PR489_Michel_S01_rep3.mzML	3753	HLDPAVKEV		30.06	HLDPAVKEV		30.74	1095.82	non-spliced	2698
PR489_Michel_S01_rep3.mzML	9062	RLGDVVRVV		32.67	RLGDVVRVV		24.7	1872.29	trans-spliced	2836
PR489_Michel_S01_rep3.mzML	17142	ALLDKPPFL		44.52	ALLDKPPFL		19.99	3052.36	non-spliced	2994
PR489_Michel_S01_rep3.mzML	5074	ALQQKQVSL		34.34	ALQQKQVSL		31.84	1290.68	cis-spliced	2716
PR489_Michel_S01_rep3.mzML	7520	VLHEGTNFV		39.69	VLHEGTNFV		22.91	1646.76	non-spliced	2790
PR489_Michel_S01_rep3.mzML	5364	KLLSQAQEV		47.4	KLLSQAQEV		27.16	1333.26	cis-spliced	2730
PR489_Michel_S01_rep3.mzML	7757	LSEFEHRV		36.81	LSEFEHRV		15.84	1681.45	trans-spliced	2798
PR489_Michel_S01_rep3.mzML	6898	RLAKELSSL		44.3	RLAKELSSL		17.76	1556.36	non-spliced	2772
PR489_Michel_S01_rep3.mzML	13862	TLSDVLDRV		31.61	TLSDVLDRV		18.85	2572.12	non-spliced	2950
PR489_Michel_S01_rep3.mzML	15068	KLLDFGSGAL		37.75	KLLDFGSGAL		31.61	2749.46	cis-spliced	2974
PR489_Michel_S01_rep3.mzML	8874	KLSGKLYLV		40.3	KLSGKLYLV		16.32	1844.73	trans-spliced	2830
PR489_Michel_S01_rep3.mzML	12460	LLEDGTFKV		52.47	LLEDGTFKV		19.29	2367.77	trans-spliced	2910
PR489_Michel_S01_rep3.mzML	4147	KLNGNLEKL		40.27	KLNGNLEKL		20.59	1154.42	cis-spliced	2708
PR489_Michel_S01_rep3.mzML	6968	ALAEKLDRL		56.8	ALAEKLDRL		23.22	1566.51	cis-spliced	2776
PR489_Michel_S01_rep3.mzML	17211	LLTDLLRSV		42.31	LLTDLLRSV		16.23	3062.5	cis-spliced	2996
PR489_Michel_S01_rep3.mzML	5256	LLNESEARV		63.95	LLNESEARV		15.81	1317.41	non-spliced	2722
PR489_Michel_S01_rep3.mzML	15138	FLDGRPLTL		36.81	FLDGRPLTL		28.2	2759.86	non-spliced	2978
PR489_Michel_S01_rep3.mzML	20154	SLLSQQPFL		34.31	SLLSQQPFL		22.14	3493.23	cis-spliced	3012
PR489_Michel_S01_rep3.mzML	11137	YVLPEVSKV		36.56	YVLPEVSKV		23.48	2174.5	cis-spliced	2878
PR489_Michel_S01_rep3.mzML	15487	KLVGEFLEV		40	KLVGEFLEV		30.54	2810.62	cis-spliced	2982
PR489_Michel_S01_rep3.mzML	13920	ALESFLKQV		38.76	ALESFLKQV		29.3	2580.46	cis-spliced	2954
PR489_Michel_S01_rep3.mzML	8084	FLAGELRET		42.43	FLAGELRET		22.61	1729.02	trans-spliced	2808
PR489_Michel_S01_rep3.mzML	12457	YLSPDLSKL		45.86	YLSPDLSKL		20.3	2367.32	trans-spliced	2908
PR489_Michel_S01_rep3.mzML	7855	KLDPTQTSF		30.84	KLDPTQTSF		25.36	1695.57	non-spliced	2806
PR489_Michel_S01_rep3.mzML	3786	RLQEGNESL		44.38	RLQEGNESL		18.65	1100.67	cis-spliced	2702
PR489_Michel_S01_rep3.mzML	13357	SVLDHLHLL		33.35	SVLDHLHLL		27.59	2498.54	cis-spliced	2942
PR489_Michel_S01_rep3.mzML	13519	RLLPGSEYL		37	RLLPGSEYL		23.33	2522.21	non-spliced	2944
PR489_Michel_S01_rep3.mzML	3755	AMNDGKYHL		30.09	AMNDGKYHL		17.37	1096.11	non-spliced	2700
PR489_Michel_S01_rep3.mzML	3818	VMSDKVKEL		33.14	VMSDKVKEL		24.95	1105.38	trans-spliced	2704
PR489_Michel_S01_rep3.mzML	17814	GMPDFLEKL		32.77	GMPDFLEKL		22.97	3150.48	trans-spliced	2998
PR489_Michel_S01_rep3.mzML	13206	ALDDLLYRA		40.01	ALDDLLYRA		22.62	2476.64	non-spliced	2936
PR489_Michel_S01_rep3.mzML	11406	AVLDVGLNRV		51.58	AVLDVGLNRV		23.5	2213.47	non-spliced	2884
PR489_Michel_S01_rep3.mzML	16881	LLARDLLEL		52.9	LLARDLLEL		21.29	3014.27	cis-spliced	2990
PR489_Michel_S01_rep3.mzML	8457	AMFPEGYKV	Oxidation (M)	30.1	AMFPEGYKV	Oxidation (M)	26.73	1784.16	non-spliced	2816
PR489_Michel_S01_rep3.mzML	16941	SLLENLEKL		49.21	SLLENLEKL		17.45	3023.05	non-spliced	2992
PR489_Michel_S01_rep3.mzML	6916	LLDDQTNKL		34.61	LLDDQTNKL		22.81	1558.85	cis-spliced	2774
PR489_Michel_S01_rep3.mzML	13118	VLYPSLKEL		31.19	VLYPSLKEL		21.23	2463.65	trans-spliced	2934
PR489_Michel_S01_rep3.mzML	5314	LQEAVYKNV		32.05	LQEAVYKNV		23.67	1325.9	cis-spliced	2728
PR489_Michel_S01_rep3.mzML	12277	KMTAYLTEL		31.3	KMTAYLTEL		15.55	2341.09	cis-spliced	2902
PR489_Michel_S01_rep3.mzML	9081	KLVDEEPQL		31.21	KLVDEEPQL		18.04	1874.92	trans-spliced	2838
PR489_Michel_S01_rep3.mzML	6627	KLFHEVVQA		30.53	KLFHEVVQA		15.1	1516.79	cis-spliced	2760
PR489_Michel_S01_rep3.mzML	9110	KLTDLQNQL		45.39	KLTDLQNQL		28.58	1879.2	non-spliced	2840
PR489_Michel_S01_rep3.mzML	5695	KLSEKLDQL		45.44	KLSEKLDQL		24	1381.35	trans-spliced	2738
PR489_Michel_S01_rep3.mzML	6095	KLYTGLREV		34.82	KLYTGLREV		19.56	1439.45	trans-spliced	2744
PR489_Michel_S01_rep3.mzML	12482	AQWDLGLAHA		32.57	AQWDLGLAHA		29.71	2370.98	trans-spliced	2914
PR489_Michel_S01_rep3.mzML	18282	SMLDPDLYL	Oxidation (M)	37.59	SMLDPDLYL	Oxidation (M)	26.49	3218.77	non-spliced	3004
PR489_Michel_S01_rep3.mzML	7125	KMPETFSNL	Oxidation (M)	30.37	KMPETFSNL	Oxidation (M)	23.46	1589.46	non-spliced	2782
PR489_Michel_S01_rep3.mzML	8661	VLKELVERV		36.85	VLKELVERV		18.06	1813.76	trans-spliced	2820
PR489_Michel_S01_rep3.mzML	11855	KLRDSLELL		49.29	KLRDSLELL		19.53	2279.55	cis-spliced	2900
PR489_Michel_S01_rep3.mzML	9475	LLDDVMKEL	Oxidation (M)	31.07	LLDDVMKEL	Oxidation (M)	24.52	1932.34	non-spliced	2846
PR489_Michel_S01_rep3.mzML	9664	SLSERLMQL	Oxidation (M)	34.87	SLSERLMQL	Oxidation (M)	28.4	1959.99	non-spliced	2850
PR489_Michel_S01_rep3.mzML	6725	RLMPKVVRV		30.45	RLMPKVVRV		23.4	1531.01	non-spliced	2762
PR489_Michel_S01_rep3.mzML	3700	RLKNQVTQL		40.16	RLKNQVTQL		20.01	1087.97	cis-spliced	2694
PR489_Michel_S01_rep3.mzML	7802	KLQEKVELL		36.43	KLQEKVELL		20.87	1687.97	trans-spliced	2804
PR489_Michel_S01_rep3.mzML	12335	ALSEVLGKLTA		34.02	ALSEVLGKLTA		33.1	2349.58	cis-spliced	2904
PR489_Michel_S01_rep3.mzML	5573	FLDKDAQRL		45.21	FLDKDAQRL		16.47	1363.68	non-spliced	2732
PR489_Michel_S01_rep3.mzML	14382	AQDFRVLYV		32.55	AQDFRVLYV		25.12	2648.01	cis-spliced	2960
PR489_Michel_S01_rep3.mzML	20000	ALLDLEPQTL		30.6	ALLDLEPQTL		21.95	3470.69	non-spliced	3010
PR489_Michel_S01_rep3.mzML	8749	RLPEELRSL		42.08	RLPEELRSL		18.23	1826.57	trans-spliced	2824
PR489_Michel_S01_rep3.mzML	10514	RMLSEELVAA		39.71	RMLSEELVAA		28.02	2083.68	cis-spliced	2868
PR489_Michel_S01_rep3.mzML	19314	QLLGLQDGYL		35.56	QLLGLQDGYL		25.21	3370.32	trans-spliced	3008
PR489_Michel_S01_rep3.mzML	21025	TLWVDPYEV		43.33	TLWVDPYEV		25.63	3621.4	trans-spliced	3016
PR489_Michel_S01_rep3.mzML	11735	LLDQGALQRL		42.39	LLDQGALQRL		25.2	2261.89	cis-spliced	2898
PR489_Michel_S01_rep3.mzML	6776	RLQDLQQQV		47.36	RLQDLQQQV		16.15	1538.52	non-spliced	2766
PR489_Michel_S01_rep3.mzML	3245	KLSPKAATLAE		55.8	KLSPKAATLAE		25.83	1015.88	trans-spliced	2690
PR489_Michel_S01_rep3.mzML	7382	RSFSPTMKV	Phospho (ST)	31.81	RSFSPTMKV	Phosphorylation (STY)	16.65	1626.72	non-spliced	2788
PR489_Michel_S01_rep3.mzML	8817	FLSEKLERL		43.79	FLSEKLERL		17.02	1836.46	non-spliced	2826
PR489_Michel_S01_rep3.mzML	10976	KLFNGTFLKA		42.29	KLFNGTFLKA		24.64	2151.08	trans-spliced	2876
PR489_Michel_S01_rep3.mzML	10880	YLQLHPQEL		39.68	YLQLHPQEL		34.37	2137.08	cis-spliced	2872
PR489_Michel_S01_rep3.mzML	7047	KLDPLEQAKV		35.07	KLDPLEQAKV		28.47	1578.06	cis-spliced	2778
PR489_Michel_S01_rep3.mzML	6610	RLYHLTDQV		32.49	RLYHLTDQV		23.45	1514.33	non-spliced	2758
PR489_Michel_S01_rep3.mzML	3019	VLHEHLQRL		31.9	VLHEHLQRL		23.84	975.676	trans-spliced	2684
PR489_Michel_S01_rep3.mzML	8850	KLAEVGRVYL		38.07	KLAEVGRVYL		30.81	1841.29	cis-spliced	2828
PR489_Michel_S01_rep3.mzML	12435	LLMDERTFL	Oxidation (M)	34.17	LLMDERTFL	Oxidation (M)	24.42	2363.99	non-spliced	2906
PR489_Michel_S01_rep3.mzML	9179	KLSTEVGLTNV		33.03	KLSTEVGLTNV		17.96	1889.24	non-spliced	2842
PR489_Michel_S01_rep3.mzML	6181	FMQHDVQEL	Oxidation (M)	42.56	FMQHDVQEL	Oxidation (M)	19.34	1451.91	non-spliced	2748
PR489_Michel_S01_rep3.mzML	7753	FLSEFEHRV		45.02	FLSEFEHRV		23.56	1680.89	trans-spliced	2796
PR489_Michel_S01_rep3.mzML	11429	RLAQEGLYTL		39.19	RLAQEGLYTL		26.7	2216.91	trans-spliced	2886
PR489_Michel_S01_rep3.mzML	5276	KLFDAKSEHL		32.25	KLFDAKSEHL		29.32	1320.34	non-spliced	2724
PR489_Michel_S01_rep3.mzML	14872	ALQEASEAYLV		35.23	ALQEASEAYLV		28.66	2720.45	trans-spliced	2966
PR489_Michel_S01_rep3.mzML	13629	ALNEEAGRLLL		36.27	ALNEEAGRLLL		29.86	2538.17	non-spliced	2948
PR489_Michel_S01_rep3.mzML	8957	KMLDKYLYGA		31.05	KMLDKYLYGA		26.61	1856.8	non-spliced	2832
PR489_Michel_S01_rep3.mzML	10901	VLFEKEVNEV		32.46	VLFEKEVNEV		35.91	2140.15	trans-spliced	2874
PR489_Michel_S01_rep3.mzML	7718	RLFDPDPQKV		44.98	RLFDPDPQKV		27.59	1675.74	cis-spliced	2794
PR489_Michel_S01_rep3.mzML	11611	KLFPKGTLFTA		30.06	KLFPKGTLFTA		27.47	2243.28	non-spliced	2894
PR489_Michel_S01_rep3.mzML	5605	LQRTPKLQVY		40.66	LQRTPKLQVY		26.36	1368.29	non-spliced	2734
PR489_Michel_S01_rep3.mzML	12473	RLFDDSTVTTV		48.32	RLFDDSTVTTV		24.31	2369.61	cis-spliced	2912
PR489_Michel_S01_rep3.mzML	6202	PKFEVLEKPQA		36.48	PKFEVLEKPQA		29.23	1454.98	trans-spliced	2750
PR489_Michel_S01_rep3.mzML	4951	KMLDKYSHYL	Oxidation (M)	30	KMLDKYSHYL	Oxidation (M)	23.87	1272.65	non-spliced	2714
PR489_Michel_S01_rep3.mzML	7103	LLTEDSENQRL		46.91	LLTEDSENQRL		21.02	1586.17	trans-spliced	2780
PR489_Michel_S01_rep3.mzML	9043	AQAEVYKELRL		39.18	AQAEVYKELRL		23.51	1869.43	trans-spliced	2834
PR489_Michel_S01_rep3.mzML	3636	SLYEQMGDHKM	Oxidation (M)	35.78	SLYEQMGDHKM	Oxidation (M)	26.33	1078.48	non-spliced	2692
PR489_Michel_S01_rep3.mzML	6113	LLDEMSHKLRL	Oxidation (M)	33.47	LLDEMSHKLRL	Oxidation (M)	22.73	1442.06	non-spliced	2746
PR489_Michel_S01_rep3.mzML	3154	RMFGGPGTASRPSSS		40.18	RMFGGPGTASRPSSS		35.76	1001.28	non-spliced	2686
PR489_Michel_S02_rep1.mzML	7063	GMGGLTAV	Oxidation (M)	41.61	GMGGLTAV	Oxidation (M)	15.57	1604.26	non-spliced	3086
PR489_Michel_S02_rep1.mzML	5255	PDQGLAKA		32.02	PDQGLAKA		23.73	1338.06	non-spliced	3068
PR489_Michel_S02_rep1.mzML	10082	TAPPLATGV		41.75	TAPPLATGV		25.44	2046.62	trans-spliced	3114
PR489_Michel_S02_rep1.mzML	13639	SLSAAALTV		35.33	SLSAAALTV		17.53	2566.51	cis-spliced	3132
PR489_Michel_S02_rep1.mzML	6587	RLGPAGASL		45.29	RLGPAGASL		15.13	1534.09	cis-spliced	3082
PR489_Michel_S02_rep1.mzML	4377	FAGGKLRV		35.4	FAGGKLRV		16.04	1203.57	trans-spliced	3040
PR489_Michel_S02_rep1.mzML	8246	ALPGVVEKV		31.71	ALPGVVEKV		18.49	1777.97	cis-spliced	3104
PR489_Michel_S02_rep1.mzML	17557	NLVNSLVGV		40.63	NLVNSLVGV		23.02	3144.83	cis-spliced	3146
PR489_Michel_S02_rep1.mzML	4469	RVAEVANAV		40.69	RVAEVANAV		16.12	1217.47	cis-spliced	3042
PR489_Michel_S02_rep1.mzML	16623	SLAWDVPAA		34.62	SLAWDVPAA		21.9	3005.66	trans-spliced	3142
PR489_Michel_S02_rep1.mzML	4811	LDLHTHEA		30.63	LDLHTHEA		22.81	1269.74	trans-spliced	3058
PR489_Michel_S02_rep1.mzML	7542	ALGTVGYRV		38.58	ALGTVGYRV		23.9	1674.33	trans-spliced	3092
PR489_Michel_S02_rep1.mzML	3935	GLTDKVGRV		37.32	GLTDKVGRV		16.67	1136	trans-spliced	3030
PR489_Michel_S02_rep1.mzML	10735	DDLKDLKV		33.77	DDLKDLKV		15.29	2141.94	non-spliced	3116
PR489_Michel_S02_rep1.mzML	14938	LLPSPTPNL		32.8	LLPSPTPNL		18.61	2757.17	trans-spliced	3138
PR489_Michel_S02_rep1.mzML	12691	LLSQPTPSL		32.55	LLSQPTPSL		24	2428.11	trans-spliced	3126
PR489_Michel_S02_rep1.mzML	8561	SVVPDVRSV		39.57	SVVPDVRSV		18.48	1824.02	cis-spliced	3108
PR489_Michel_S02_rep1.mzML	7810	KLAQGLSQL		43.15	KLAQGLSQL		16.54	1714.25	trans-spliced	3094
PR489_Michel_S02_rep1.mzML	8353	ALGDVSERL		42.55	ALGDVSERL		24.37	1793.61	trans-spliced	3106
PR489_Michel_S02_rep1.mzML	7430	KTTTLAVEV		32.45	KTTTLAVEV		18.84	1657.91	cis-spliced	3090
PR489_Michel_S02_rep1.mzML	9448	ALLGLHNEV		30.43	ALLGLHNEV		24.74	1953.89	cis-spliced	3112
PR489_Michel_S02_rep1.mzML	6581	HLLKDVSGV		31	HLLKDVSGV		18.15	1533.24	trans-spliced	3080
PR489_Michel_S02_rep1.mzML	19567	NVLDNLLVA		35.74	NVLDNLLVA		15.13	3453.36	trans-spliced	3150
PR489_Michel_S02_rep1.mzML	4872	ALNEEAGRL		55.09	ALNEEAGRL		22.55	1279.47	non-spliced	3060
PR489_Michel_S02_rep1.mzML	17778	MLALLTQVA	Oxidation (M)	52.86	MLALLTQVA	Oxidation (M)	16.01	3179.03	non-spliced	3148
PR489_Michel_S02_rep1.mzML	12851	SVAESLNYV		30.82	SVAESLNYV		24.91	2451.49	trans-spliced	3128
PR489_Michel_S02_rep1.mzML	5330	SVLENPSHV		45.22	SVLENPSHV		20.59	1349.1	non-spliced	3070
PR489_Michel_S02_rep1.mzML	14676	GLTDLRTLV		34.95	GLTDLRTLV		21.93	2718.79	cis-spliced	3136
PR489_Michel_S02_rep1.mzML	5375	SLDPKTNTL		41.39	SLDPKTNTL		30.12	1355.74	trans-spliced	3072
PR489_Michel_S02_rep1.mzML	8166	SLSGELREV		49.41	SLSGELREV		20.74	1766.26	cis-spliced	3098
PR489_Michel_S02_rep1.mzML	4261	GTWNGTTRV		31.54	GTWNGTTRV		28.39	1186.12	cis-spliced	3038
PR489_Michel_S02_rep1.mzML	13268	LVDPSLLHV		40.72	LVDPSLLHV		22.74	2512.43	cis-spliced	3130
PR489_Michel_S02_rep1.mzML	4473	LVDSNNPKL		33.37	LVDSNNPKL		21.06	1218.11	non-spliced	3044
PR489_Michel_S02_rep1.mzML	6206	VMQEGLAHL	Oxidation (M)	33.96	VMQEGLAHL	Oxidation (M)	19.56	1478.24	non-spliced	3076
PR489_Michel_S02_rep1.mzML	4782	AQYDGAYKV		31.29	AQYDGAYKV		28.1	1265.44	cis-spliced	3056
PR489_Michel_S02_rep1.mzML	4257	KLLDKSQAL		44	KLLDKSQAL		15.64	1185.53	non-spliced	3036
PR489_Michel_S02_rep1.mzML	12571	PLHEFLTAV		30.54	PLHEFLTAV		18.8	2410.58	cis-spliced	3122
PR489_Michel_S02_rep1.mzML	9056	GLDKQLQEL		49.23	GLDKQLQEL		19.17	1896.43	trans-spliced	3110
PR489_Michel_S02_rep1.mzML	3979	VLQENEHAL		41.24	VLQENEHAL		16.8	1142.91	cis-spliced	3032
PR489_Michel_S02_rep1.mzML	4988	MLYAERAEA		38.31	MLYAERAEA		20.04	1297.09	cis-spliced	3064
PR489_Michel_S02_rep1.mzML	15528	QLVDLLEKV		42.09	QLVDLLEKV		20.69	2844.24	non-spliced	3140
PR489_Michel_S02_rep1.mzML	4712	KLLDENKSL		47.42	KLLDENKSL		21.64	1254.74	cis-spliced	3052
PR489_Michel_S02_rep1.mzML	4634	SQFGKLERV		31.29	SQFGKLERV		24.52	1242.89	trans-spliced	3048
PR489_Michel_S02_rep1.mzML	4705	KQLSQAYEV		36.11	KQLSQAYEV		20.69	1253.65	cis-spliced	3050
PR489_Michel_S02_rep1.mzML	6887	KLHYVVTEV		40.32	KLHYVVTEV		30.67	1578.26	cis-spliced	3084
PR489_Michel_S02_rep1.mzML	12615	LLDPSTPVHL		31.85	LLDPSTPVHL		25.52	2416.99	trans-spliced	3124
PR489_Michel_S02_rep1.mzML	8171	RSLEYSPQL		36.73	RSLEYSPQL		18.26	1766.99	cis-spliced	3100
PR489_Michel_S02_rep1.mzML	4559	YLAKDLMKV	Oxidation (M)	34.72	YLAKDLMKV	Oxidation (M)	19.84	1231.02	non-spliced	3046
PR489_Michel_S02_rep1.mzML	8031	KLDPATSAVTV		30.9	KLDPATSAVTV		18.93	1746.53	trans-spliced	3096
PR489_Michel_S02_rep1.mzML	14640	RLDESAFVGL		32.16	RLDESAFVGL		22.32	2713.36	cis-spliced	3134
PR489_Michel_S02_rep1.mzML	2902	KLLNTHHRV		54.36	KLLNTHHRV		17.21	959.82	trans-spliced	3020
PR489_Michel_S02_rep1.mzML	6578	KLLVKEYEV		31.36	KLLVKEYEV		16.82	1532.82	cis-spliced	3078
PR489_Michel_S02_rep1.mzML	4904	ALNPNELQRA		32.61	ALNPNELQRA		22.07	1284.39	trans-spliced	3062
PR489_Michel_S02_rep1.mzML	2908	RLQSKLYRA		48.31	RLQSKLYRA		24.54	960.443	non-spliced	3022
PR489_Michel_S02_rep1.mzML	11822	RMYPDLSEL	Oxidation (M)	32.25	RMYPDLSEL	Oxidation (M)	15.9	2301.16	non-spliced	3118
PR489_Michel_S02_rep1.mzML	16840	QLLDKVWQL		33.98	QLLDKVWQL		25.58	3037.54	cis-spliced	3144
PR489_Michel_S02_rep1.mzML	4244	HLYNNEEQV		42.68	HLYNNEEQV		20.07	1183.61	trans-spliced	3034
PR489_Michel_S02_rep1.mzML	2979	RLDEARQML	Oxidation (M)	45.37	RLDEARQML	Oxidation (M)	21.31	970.262	non-spliced	3024
PR489_Michel_S02_rep1.mzML	4722	RLQEEDQQF		51.09	RLQEEDQQF		27.98	1256.24	cis-spliced	3054
PR489_Michel_S02_rep1.mzML	6129	KLLETDFEKA		33.67	KLLETDFEKA		22.85	1466.81	cis-spliced	3074
PR489_Michel_S02_rep1.mzML	12054	QLDPAQLYRV		48.4	QLDPAQLYRV		25.07	2335.01	cis-spliced	3120
PR489_Michel_S02_rep1.mzML	8239	KVFSTPHGLEV		31.27	KVFSTPHGLEV		29.57	1776.88	non-spliced	3102
PR489_Michel_S02_rep1.mzML	3246	RLYKYLHKV		30.95	RLYKYLHKV		23.13	1022.37	cis-spliced	3026
PR489_Michel_S02_rep1.mzML	3615	PLVAERAGTDES		33.32	PLVAERAGTDES		21.96	1084.37	non-spliced	3028
PR489_Michel_S02_rep1.mzML	7168	RVDPNGSRYLL		30.83	RVDPNGSRYLL		24.21	1619.56	cis-spliced	3088
PR489_Michel_S02_rep1.mzML	5043	KLLTEDSENQRL		44.07	KLLTEDSENQRL		38.19	1305.6	trans-spliced	3066
PR489_Michel_S02_rep2.mzML	12460	LGPPPVGV		38.41	LGPPPVGV		19.45	2409.53	cis-spliced	3204
PR489_Michel_S02_rep2.mzML	6024	ALAPGVRAV		38.48	ALAPGVRAV		17.8	1467.11	cis-spliced	3172
PR489_Michel_S02_rep2.mzML	6389	SLAADLSHA		35.24	SLAADLSHA		15.87	1520.5	trans-spliced	3176
PR489_Michel_S02_rep2.mzML	4907	KLGLVQKV		39.87	KLGLVQKV		20.22	1300.98	trans-spliced	3166
PR489_Michel_S02_rep2.mzML	13402	YLGQVTTL		47.09	YLGQVTTL		15.8	2547.17	trans-spliced	3218
PR489_Michel_S02_rep2.mzML	7849	TLDAALSKV		34.74	TLDAALSKV		21.31	1734.97	non-spliced	3180
PR489_Michel_S02_rep2.mzML	12964	SLADGTLVTA		31.03	SLADGTLVTA		19.68	2483.23	trans-spliced	3212
PR489_Michel_S02_rep2.mzML	15323	SLDSNLSLV		48.41	SLDSNLSLV		15.3	2830.37	trans-spliced	3224
PR489_Michel_S02_rep2.mzML	7608	LTLTGVHQV		45.64	LTLTGVHQV		21.72	1699.63	trans-spliced	3178
PR489_Michel_S02_rep2.mzML	3719	RQGPNANLV		40.22	RQGPNANLV		21.45	1117.06	cis-spliced	3158
PR489_Michel_S02_rep2.mzML	12886	SVMGNLLHV		30.7	SVMGNLLHV		20.53	2471.8	trans-spliced	3210
PR489_Michel_S02_rep2.mzML	11771	SLAEVNTQL		34.06	SLAEVNTQL		23.94	2308.93	cis-spliced	3196
PR489_Michel_S02_rep2.mzML	13267	SLLSEVQQA		30.48	SLLSEVQQA		21.61	2527.47	cis-spliced	3214
PR489_Michel_S02_rep2.mzML	4517	VLVNDAQKV		47.92	VLVNDAQKV		23.32	1240.34	cis-spliced	3162
PR489_Michel_S02_rep2.mzML	13776	RLDPALLTV		39.15	RLDPALLTV		17.49	2601.69	non-spliced	3220
PR489_Michel_S02_rep2.mzML	9096	ALLGGETAEM	Oxidation (M)	32.31	ALLGGETAEM	Oxidation (M)	20.19	1917.34	non-spliced	3190
PR489_Michel_S02_rep2.mzML	8263	ALRETVVEV		50.26	ALRETVVEV		24.08	1795.52	non-spliced	3182
PR489_Michel_S02_rep2.mzML	12303	GVMAGDLYSV	Oxidation (M)	31.13	GVMAGDLYSV	Oxidation (M)	16.81	2386.66	non-spliced	3200
PR489_Michel_S02_rep2.mzML	9207	TLLPKVMQV	Oxidation (M)	35.83	TLLPKVMQV	Oxidation (M)	16.67	1933.69	non-spliced	3192
PR489_Michel_S02_rep2.mzML	5026	KLHDLNAQL		48.41	KLHDLNAQL		20.89	1319.33	trans-spliced	3168
PR489_Michel_S02_rep2.mzML	12425	HLVDSLQQL		30.14	HLVDSLQQL		18.09	2404.49	trans-spliced	3202
PR489_Michel_S02_rep2.mzML	2833	KVLDTQQKV		36.65	KVLDTQQKV		26.24	955.013	non-spliced	3152
PR489_Michel_S02_rep2.mzML	12550	YLDRGVVFV		33.32	YLDRGVVFV		22.5	2422.72	cis-spliced	3206
PR489_Michel_S02_rep2.mzML	12018	YVSELLEKV		33.23	YVSELLEKV		26.22	2345.03	non-spliced	3198
PR489_Michel_S02_rep2.mzML	11030	LLFDQNDKV		38.54	LLFDQNDKV		20.02	2200.65	trans-spliced	3194
PR489_Michel_S02_rep2.mzML	8491	YAYDGKDYL		36.53	YAYDGKDYL		40.25	1828.85	trans-spliced	3184
PR489_Michel_S02_rep2.mzML	5896	HLDPQGAQEL		35.64	HLDPQGAQEL		16.04	1448.22	non-spliced	3170
PR489_Michel_S02_rep2.mzML	13270	YLDELVKEV		34.3	YLDELVKEV		25.52	2527.9	trans-spliced	3216
PR489_Michel_S02_rep2.mzML	3904	VLDHHNYDL		33.2	VLDHHNYDL		35.02	1147.15	trans-spliced	3160
PR489_Michel_S02_rep2.mzML	6352	RLLEELHAM	Oxidation (M)	37.6	RLLEELHAM	Oxidation (M)	17.69	1515.08	non-spliced	3174
PR489_Michel_S02_rep2.mzML	17486	LLWLLAPSRA		42.38	LLWLLAPSRA		21.19	3150.46	cis-spliced	3226
PR489_Michel_S02_rep2.mzML	12861	TMLGEPMNFV	2 Oxidation (M)	39.26	TMLGEPMNFV	Oxidation (M)	21.13	2468.1	non-spliced	3208
PR489_Michel_S02_rep2.mzML	8993	LSGLLYEETR		36.85	LSGLLYEETR		18.78	1902.31	cis-spliced	3188
PR489_Michel_S02_rep2.mzML	14056	TLLDLPGHESL		32.12	TLLDLPGHESL		24.18	2642.97	trans-spliced	3222
PR489_Michel_S02_rep2.mzML	8561	AVFPSLVGRPR		33.29	AVFPSLVGRPR		23.11	1839.04	trans-spliced	3186
PR489_Michel_S02_rep2.mzML	4548	RLGEAEGLMKV	Oxidation (M)	45.54	RLGEAEGLMKV	Oxidation (M)	25.97	1245.17	non-spliced	3164
PR489_Michel_S02_rep2.mzML	3414	YLLGPHAVGNHRS		30.82	YLLGPHAVGNHRS		25.97	1066.51	trans-spliced	3154
PR489_Michel_S02_rep2.mzML	3537	LYHYVAVNNPKKQE		34.68	LYHYVAVNNPKKQE		39.98	1087.49	trans-spliced	3156
PR489_Michel_S02_rep3.mzML	5856	TVPPPPAAA		31.52	TVPPPPAAA		15.15	1428.75	cis-spliced	3244
PR489_Michel_S02_rep3.mzML	7406	MMAAGAALA	Oxidation (M)	32.73	MMAAGAALA	Oxidation (M)	18.17	1656.07	non-spliced	3264
PR489_Michel_S02_rep3.mzML	3515	GVGPVPARA		41.2	GVGPVPARA		16.42	1072.43	cis-spliced	3230
PR489_Michel_S02_rep3.mzML	7286	AVPPPPSSV		34.96	AVPPPPSSV		22.21	1638.45	trans-spliced	3260
PR489_Michel_S02_rep3.mzML	16428	GLAPGGLAVV		42.77	GLAPGGLAVV		18.55	2979.32	non-spliced	3314
PR489_Michel_S02_rep3.mzML	3633	LVPPGGHSV		40.74	LVPPGGHSV		21.86	1090.52	cis-spliced	3234
PR489_Michel_S02_rep3.mzML	9869	GLLADAKTL		30.52	GLLADAKTL		18.62	2017.6	trans-spliced	3278
PR489_Michel_S02_rep3.mzML	3891	ALGHVRYV		46.12	ALGHVRYV		18.06	1132.63	trans-spliced	3238
PR489_Michel_S02_rep3.mzML	6278	ALDSTNVEA		32.13	ALDSTNVEA		21.53	1490.77	trans-spliced	3256
PR489_Michel_S02_rep3.mzML	15689	KLLEPVLL		38	KLLEPVLL		15.22	2869.83	cis-spliced	3308
PR489_Michel_S02_rep3.mzML	8244	SQLPAQPSV		30.06	SQLPAQPSV		25.83	1779.07	non-spliced	3268
PR489_Michel_S02_rep3.mzML	13010	YLAGEAPTL		32.01	YLAGEAPTL		18.74	2476.94	cis-spliced	3290
PR489_Michel_S02_rep3.mzML	14208	SLFASPESV		30.18	SLFASPESV		23.2	2652.09	cis-spliced	3296
PR489_Michel_S02_rep3.mzML	17569	SLADYLTSA		33.05	SLADYLTSA		15.87	3149.67	non-spliced	3320
PR489_Michel_S02_rep3.mzML	14478	SLLPTSPQV		35.72	SLLPTSPQV		18.55	2691.67	cis-spliced	3300
PR489_Michel_S02_rep3.mzML	11272	SLDEGATAAL		40.82	SLDEGATAAL		22.78	2222.43	cis-spliced	3284
PR489_Michel_S02_rep3.mzML	6255	KVLQPGYGV		33.21	KVLQPGYGV		31.35	1487.43	trans-spliced	3254
PR489_Michel_S02_rep3.mzML	3746	TTLSKVSQV		33.88	TTLSKVSQV		22.89	1108.73	trans-spliced	3236
PR489_Michel_S02_rep3.mzML	6227	RLTDTDAAL		57.18	RLTDTDAAL		17.03	1483.38	cis-spliced	3252
PR489_Michel_S02_rep3.mzML	3632	GLAVSEHRL		46.85	GLAVSEHRL		17.88	1090.36	trans-spliced	3232
PR489_Michel_S02_rep3.mzML	16027	YGLPVVVKL		40.22	YGLPVVVKL		33.87	2920.08	trans-spliced	3312
PR489_Michel_S02_rep3.mzML	6173	ALLSTMHTV	Oxidation (M)	32.95	ALLSTMHTV	Oxidation (M)	20.87	1475.48	non-spliced	3248
PR489_Michel_S02_rep3.mzML	14807	TLSDGVVVQV		30.97	TLSDGVVVQV		17.45	2740.64	cis-spliced	3302
PR489_Michel_S02_rep3.mzML	9659	NMVDLLHSV	Oxidation (M)	30.88	NMVDLLHSV	Oxidation (M)	26.81	1986.42	non-spliced	3274
PR489_Michel_S02_rep3.mzML	12925	VMDPTKLLL	Oxidation (M)	33.27	VMDPTKLLL	Oxidation (M)	21.9	2464.45	non-spliced	3288
PR489_Michel_S02_rep3.mzML	14360	VLFPGYTHL		33.26	VLFPGYTHL		21.71	2674.36	trans-spliced	3298
PR489_Michel_S02_rep3.mzML	4849	SLDEKMKSL		44.6	SLDEKMKSL		24.17	1278.83	non-spliced	3242
PR489_Michel_S02_rep3.mzML	15591	SLFDDPRVL		31.04	SLFDDPRVL		15.31	2855.51	trans-spliced	3306
PR489_Michel_S02_rep3.mzML	10879	VLMTEDLKL	Oxidation (M)	33.9	VLMTEDLKL	Oxidation (M)	20.48	2165.14	non-spliced	3282
PR489_Michel_S02_rep3.mzML	15978	QLLEKVLEL		36.13	QLLEKVLEL		15.84	2912.74	cis-spliced	3310
PR489_Michel_S02_rep3.mzML	9825	YLEPKLTQV		32.89	YLEPKLTQV		33.96	2011.12	trans-spliced	3276
PR489_Michel_S02_rep3.mzML	6206	KLLSKFDKL		33.33	KLLSKFDKL		16.46	1480.33	trans-spliced	3250
PR489_Michel_S02_rep3.mzML	2850	KAWNDLKKV		31.26	KAWNDLKKV		31.11	955.54	cis-spliced	3228
PR489_Michel_S02_rep3.mzML	7041	LLDKELNRL		49.22	LLDKELNRL		18.42	1602.69	trans-spliced	3258
PR489_Michel_S02_rep3.mzML	14977	GLSDLAQHYL		33.54	GLSDLAQHYL		18.16	2765.46	cis-spliced	3304
PR489_Michel_S02_rep3.mzML	10457	FLNNQLKEL		47.97	FLNNQLKEL		29.4	2103.53	trans-spliced	3280
PR489_Michel_S02_rep3.mzML	9622	SLFKDQMEL	Oxidation (M)	36.99	SLFKDQMEL	Oxidation (M)	31.31	1981.14	non-spliced	3272
PR489_Michel_S02_rep3.mzML	13147	YLDGHLLTTV		30.51	YLDGHLLTTV		22.08	2496.98	cis-spliced	3292
PR489_Michel_S02_rep3.mzML	5996	RLAAGSALMKL	Oxidation (M)	45	RLAAGSALMKL	Oxidation (M)	31.67	1449.45	non-spliced	3246
PR489_Michel_S02_rep3.mzML	13650	WDLETGQQTV		30.52	WDLETGQQTV		23.58	2570.36	trans-spliced	3294
PR489_Michel_S02_rep3.mzML	16565	SLLPEGPPALAN		35.5	SLLPEGPPALAN		34.61	2999.68	cis-spliced	3316
PR489_Michel_S02_rep3.mzML	7696	KMLEENTNLL	Oxidation (M)	31.64	KMLEENTNLL	Oxidation (M)	18.87	1698.53	non-spliced	3266
PR489_Michel_S02_rep3.mzML	7368	RLFHDSAVTSV		31.5	RLFHDSAVTSV		26.85	1650.51	cis-spliced	3262
PR489_Michel_S02_rep3.mzML	4542	LLKSPELQRA	Phospho (ST)	36.83	LLKSPELQRA	Phosphorylation (STY)	20.35	1230.92	non-spliced	3240
PR489_Michel_S02_rep3.mzML	9439	KLASPELERL	Phospho (ST)	38.18	KLASPELERL	Phosphorylation (STY)	17.15	1954.39	non-spliced	3270
PR489_Michel_S02_rep3.mzML	17251	ALWDLETGQQT		30.26	ALWDLETGQQT		25.1	3101.53	trans-spliced	3318
PR489_Michel_S02_rep3.mzML	12917	MALDLELATYR	Oxidation (M)	52.55	MALDLELATYR	Oxidation (M)	27.67	2463.22	non-spliced	3286

## Sheet: QE_A0201
orig_raw_file	orig_raw_scan	Mascot_seq	Mascot_ptm	Mascot_score	Peaks_seq	Peaks_ptm	Peaks_score	RT	Annotated Types	groundTruth_scan
M20160113_JGA_HLA_A0201_5e7ceq_oncolumn_biorep1_techrep1.mzML	38124	VLGLVVGV		47.14	VLGLVVGV		20.44	5061.83	non-spliced	1188
M20160113_JGA_HLA_A0201_5e7ceq_oncolumn_biorep1_techrep1.mzML	26329	SLGKVFGV		32.11	SLGKVFGV		26.21	3566.96	cis-spliced	298
M20160113_JGA_HLA_A0201_5e7ceq_oncolumn_biorep1_techrep1.mzML	511	PLNGNGKQ		52.53	PLNGNGKQ		28.67	72.2348	cis-spliced	2
M20160113_JGA_HLA_A0201_5e7ceq_oncolumn_biorep1_techrep1.mzML	28385	ALAAALAHL		45.07	ALAAALAHL		25.42	3834.3	trans-spliced	414
M20160113_JGA_HLA_A0201_5e7ceq_oncolumn_biorep1_techrep1.mzML	35693	ALSSLAVVV		31.53	ALSSLAVVV		20.11	4748.5	cis-spliced	1030
M20160113_JGA_HLA_A0201_5e7ceq_oncolumn_biorep1_techrep1.mzML	33495	VVLPAPPAV		30.16	VVLPAPPAV		34.42	4474.87	trans-spliced	872
M20160113_JGA_HLA_A0201_5e7ceq_oncolumn_biorep1_techrep1.mzML	25709	ALAPAPPQV		32.69	ALAPAPPQV		29.97	3486.41	cis-spliced	266
M20160113_JGA_HLA_A0201_5e7ceq_oncolumn_biorep1_techrep1.mzML	31042	KVLGLVVGV		36.65	KVLGLVVGV		29.89	4169.91	non-spliced	632
M20160113_JGA_HLA_A0201_5e7ceq_oncolumn_biorep1_techrep1.mzML	44539	SLASLLVSV		35.85	SLASLLVSV		19.15	5889.22	cis-spliced	1456
M20160113_JGA_HLA_A0201_5e7ceq_oncolumn_biorep1_techrep1.mzML	30056	SLAAVLPKV		40.55	SLAAVLPKV		32.87	4047.57	non-spliced	528
M20160113_JGA_HLA_A0201_5e7ceq_oncolumn_biorep1_techrep1.mzML	31026	GLAKLLADV		55.38	GLAKLLADV		25.47	4167.94	cis-spliced	628
M20160113_JGA_HLA_A0201_5e7ceq_oncolumn_biorep1_techrep1.mzML	22693	KLGSVPVTV		34.74	KLGSVPVTV		23.08	3092.72	non-spliced	160
M20160113_JGA_HLA_A0201_5e7ceq_oncolumn_biorep1_techrep1.mzML	23886	ALTRALALA		32.49	ALTRALALA		19.33	3246.5	non-spliced	196
M20160113_JGA_HLA_A0201_5e7ceq_oncolumn_biorep1_techrep1.mzML	27152	ALLGDLTKA		48.57	ALLGDLTKA		27.27	3674.69	non-spliced	334
M20160113_JGA_HLA_A0201_5e7ceq_oncolumn_biorep1_techrep1.mzML	36814	ALTSVVVTL		42.23	ALTSVVVTL		22.39	4893.12	non-spliced	1110
M20160113_JGA_HLA_A0201_5e7ceq_oncolumn_biorep1_techrep1.mzML	21887	GLATDVQTV		54.92	GLATDVQTV		25.86	2988.36	trans-spliced	136
M20160113_JGA_HLA_A0201_5e7ceq_oncolumn_biorep1_techrep1.mzML	26010	LAPPVPLKA		33.37	LAPPVPLKA		17.45	3524.29	non-spliced	284
M20160113_JGA_HLA_A0201_5e7ceq_oncolumn_biorep1_techrep1.mzML	17569	GLAPKPVQV		41.37	GLAPKPVQV		35.47	2416.69	trans-spliced	40
M20160113_JGA_HLA_A0201_5e7ceq_oncolumn_biorep1_techrep1.mzML	31471	ALAALHVTL		34.36	ALAALHVTL		31.85	4222.7	trans-spliced	668
M20160113_JGA_HLA_A0201_5e7ceq_oncolumn_biorep1_techrep1.mzML	14430	LLGPKPQGV		33.55	LLGPKPQGV		23.86	2016.08	cis-spliced	14
M20160113_JGA_HLA_A0201_5e7ceq_oncolumn_biorep1_techrep1.mzML	36488	SMLPVPPAV		36.43	SMLPVPPAV		28.88	4851.34	non-spliced	1088
M20160113_JGA_HLA_A0201_5e7ceq_oncolumn_biorep1_techrep1.mzML	31989	SMSADVPLV		42.09	SMSADVPLV		34.92	4287.37	cis-spliced	722
M20160113_JGA_HLA_A0201_5e7ceq_oncolumn_biorep1_techrep1.mzML	35926	LLGLQPPSV		36.03	LLGLQPPSV		17.31	4777.76	trans-spliced	1048
M20160113_JGA_HLA_A0201_5e7ceq_oncolumn_biorep1_techrep1.mzML	27552	KLNVAPLAV		45.94	KLNVAPLAV		21.96	3728.37	cis-spliced	350
M20160113_JGA_HLA_A0201_5e7ceq_oncolumn_biorep1_techrep1.mzML	28017	SLLSVSHAL		33.48	SLLSVSHAL		17.08	3788.18	trans-spliced	380
M20160113_JGA_HLA_A0201_5e7ceq_oncolumn_biorep1_techrep1.mzML	23131	ALVDKVPSV		32.39	ALVDKVPSV		30.72	3148.72	cis-spliced	174
M20160113_JGA_HLA_A0201_5e7ceq_oncolumn_biorep1_techrep1.mzML	41158	ALQALVVTL		40.33	ALQALVVTL		19.56	5446.99	trans-spliced	1332
M20160113_JGA_HLA_A0201_5e7ceq_oncolumn_biorep1_techrep1.mzML	28285	SLSSVLSHV		45.43	SLSSVLSHV		27.72	3822.01	non-spliced	406
M20160113_JGA_HLA_A0201_5e7ceq_oncolumn_biorep1_techrep1.mzML	42227	TLDDLLAAV		52.55	TLDDLLAAV		19.27	5581.6	non-spliced	1372
M20160113_JGA_HLA_A0201_5e7ceq_oncolumn_biorep1_techrep1.mzML	37512	TLAFVSPSL		38.19	TLAFVSPSL		30.42	4981.01	non-spliced	1150
M20160113_JGA_HLA_A0201_5e7ceq_oncolumn_biorep1_techrep1.mzML	34170	GLSVLLPHV		56.17	GLSVLLPHV		27.99	4558.08	trans-spliced	932
M20160113_JGA_HLA_A0201_5e7ceq_oncolumn_biorep1_techrep1.mzML	32327	MLPPPPLTA		30.17	MLPPPPLTA		31.74	4331.19	non-spliced	756
M20160113_JGA_HLA_A0201_5e7ceq_oncolumn_biorep1_techrep1.mzML	31697	SLAELVHAV		31.44	SLAELVHAV		26.67	4250.85	non-spliced	700
M20160113_JGA_HLA_A0201_5e7ceq_oncolumn_biorep1_techrep1.mzML	28723	QLVPALAKV		34.8	QLVPALAKV		25.95	3877.58	non-spliced	436
M20160113_JGA_HLA_A0201_5e7ceq_oncolumn_biorep1_techrep1.mzML	22600	RLSPVSPAL		41.88	RLSPVSPAL		22.26	3080.29	non-spliced	156
M20160113_JGA_HLA_A0201_5e7ceq_oncolumn_biorep1_techrep1.mzML	6302	LPLNGNGKQ		61.63	LPLNGNGKQ		21.17	891.735	cis-spliced	6
M20160113_JGA_HLA_A0201_5e7ceq_oncolumn_biorep1_techrep1.mzML	27246	HLSVVSVTV		59.27	HLSVVSVTV		28.66	3687.29	non-spliced	338
M20160113_JGA_HLA_A0201_5e7ceq_oncolumn_biorep1_techrep1.mzML	21556	RLVPSVNGV		36.1	RLVPSVNGV		25.65	2944.09	cis-spliced	120
M20160113_JGA_HLA_A0201_5e7ceq_oncolumn_biorep1_techrep1.mzML	25320	FLLGQGAHV		33.9	FLLGQGAHV		23.75	3435.38	non-spliced	246
M20160113_JGA_HLA_A0201_5e7ceq_oncolumn_biorep1_techrep1.mzML	37428	SLLTPLQAV		30.45	SLLTPLQAV		26.33	4970.04	trans-spliced	1146
M20160113_JGA_HLA_A0201_5e7ceq_oncolumn_biorep1_techrep1.mzML	28772	KLAEALPSL		56.36	KLAEALPSL		25.58	3883.62	trans-spliced	442
M20160113_JGA_HLA_A0201_5e7ceq_oncolumn_biorep1_techrep1.mzML	23927	ALVRSLPSV		43.68	ALVRSLPSV		29.95	3251.6	cis-spliced	200
M20160113_JGA_HLA_A0201_5e7ceq_oncolumn_biorep1_techrep1.mzML	21759	KLAAVVNNL		60.4	KLAAVVNNL		24.51	2971.09	trans-spliced	128
M20160113_JGA_HLA_A0201_5e7ceq_oncolumn_biorep1_techrep1.mzML	18139	ALSDSLHTV		33.09	ALSDSLHTV		24.52	2489.52	trans-spliced	46
M20160113_JGA_HLA_A0201_5e7ceq_oncolumn_biorep1_techrep1.mzML	33027	NLNSLVPSV		43.17	NLNSLVPSV		22.9	4417.58	non-spliced	820
M20160113_JGA_HLA_A0201_5e7ceq_oncolumn_biorep1_techrep1.mzML	30982	GLVDQLVKA		31.64	GLVDQLVKA		18.49	4162.35	cis-spliced	620
M20160113_JGA_HLA_A0201_5e7ceq_oncolumn_biorep1_techrep1.mzML	26591	KLAEGVLDV		49.55	KLAEGVLDV		21.67	3602.31	trans-spliced	314
M20160113_JGA_HLA_A0201_5e7ceq_oncolumn_biorep1_techrep1.mzML	27995	ALDKATVLL		44.17	ALDKATVLL		26.03	3785.24	cis-spliced	376
M20160113_JGA_HLA_A0201_5e7ceq_oncolumn_biorep1_techrep1.mzML	25836	LLSGVLRSV		66.89	LLSGVLRSV		19.29	3502.14	trans-spliced	276
M20160113_JGA_HLA_A0201_5e7ceq_oncolumn_biorep1_techrep1.mzML	30884	ALLSAVTRL		66.07	ALLSAVTRL		23.94	4150.02	trans-spliced	606
M20160113_JGA_HLA_A0201_5e7ceq_oncolumn_biorep1_techrep1.mzML	34343	TLLGLSLKV		46.42	TLLGLSLKV		23.79	4579.88	cis-spliced	942
M20160113_JGA_HLA_A0201_5e7ceq_oncolumn_biorep1_techrep1.mzML	35158	SLLGGDVVSV		43.94	SLLGGDVVSV		28.45	4681.26	non-spliced	1002
M20160113_JGA_HLA_A0201_5e7ceq_oncolumn_biorep1_techrep1.mzML	28945	TLQEVVTGV		32.97	TLQEVVTGV		22.9	3904.9	cis-spliced	456
M20160113_JGA_HLA_A0201_5e7ceq_oncolumn_biorep1_techrep1.mzML	24301	FLAVKPDGV		39.91	FLAVKPDGV		27.81	3299.95	trans-spliced	210
M20160113_JGA_HLA_A0201_5e7ceq_oncolumn_biorep1_techrep1.mzML	22352	TLTGKTLTL		40.67	TLTGKTLTL		33.2	3047.79	trans-spliced	148
M20160113_JGA_HLA_A0201_5e7ceq_oncolumn_biorep1_techrep1.mzML	32468	SLAPLLVHV		33.04	SLAPLLVHV		30.91	4348.51	trans-spliced	762
M20160113_JGA_HLA_A0201_5e7ceq_oncolumn_biorep1_techrep1.mzML	45195	VLLSVLQAL		30.79	VLLSVLQAL		21.01	5975.02	cis-spliced	1496
M20160113_JGA_HLA_A0201_5e7ceq_oncolumn_biorep1_techrep1.mzML	18957	ALDSQVPKV		31.96	ALDSQVPKV		25.67	2599.14	trans-spliced	58
M20160113_JGA_HLA_A0201_5e7ceq_oncolumn_biorep1_techrep1.mzML	45715	SLAELLQAL		49.05	SLAELLQAL		18.31	6041.94	trans-spliced	1526
M20160113_JGA_HLA_A0201_5e7ceq_oncolumn_biorep1_techrep1.mzML	33333	KLFLGGLNV		35.76	KLFLGGLNV		22.27	4455.11	trans-spliced	860
M20160113_JGA_HLA_A0201_5e7ceq_oncolumn_biorep1_techrep1.mzML	46880	SLASVLFLL		48.84	SLASVLFLL		20.59	6185.94	cis-spliced	1570
M20160113_JGA_HLA_A0201_5e7ceq_oncolumn_biorep1_techrep1.mzML	35680	ALLGLLQHV		35.76	ALLGLLQHV		22.35	4746.9	cis-spliced	1028
M20160113_JGA_HLA_A0201_5e7ceq_oncolumn_biorep1_techrep1.mzML	41989	MLFPGSLAL	Oxidation (M)	37.31	MLFPGSLAL	Oxidation (M)	17.8	5550.65	non-spliced	1362
M20160113_JGA_HLA_A0201_5e7ceq_oncolumn_biorep1_techrep1.mzML	32962	LLSHVLVAL		34.4	LLSHVLVAL		27.03	4409.92	non-spliced	806
M20160113_JGA_HLA_A0201_5e7ceq_oncolumn_biorep1_techrep1.mzML	21694	YLVTSLAKA		32.73	YLVTSLAKA		24.09	2962.28	cis-spliced	126
M20160113_JGA_HLA_A0201_5e7ceq_oncolumn_biorep1_techrep1.mzML	39744	FLADPSAFV		31.75	FLADPSAFV		15.81	5267.38	trans-spliced	1278
M20160113_JGA_HLA_A0201_5e7ceq_oncolumn_biorep1_techrep1.mzML	37658	SLLDPVPEV		50.52	SLLDPVPEV		26.56	5000.3	cis-spliced	1160
M20160113_JGA_HLA_A0201_5e7ceq_oncolumn_biorep1_techrep1.mzML	33218	SLLEDPPSL		55.78	SLLEDPPSL		29.98	4441.32	cis-spliced	838
M20160113_JGA_HLA_A0201_5e7ceq_oncolumn_biorep1_techrep1.mzML	25356	GLHNVVYGL		34.15	GLHNVVYGL		32.95	3440.21	trans-spliced	250
M20160113_JGA_HLA_A0201_5e7ceq_oncolumn_biorep1_techrep1.mzML	29119	KLLEDVVGV		47.3	KLLEDVVGV		27.23	3928.44	trans-spliced	462
M20160113_JGA_HLA_A0201_5e7ceq_oncolumn_biorep1_techrep1.mzML	37161	ALTELLAKL		42.37	ALTELLAKL		25.62	4936.64	trans-spliced	1124
M20160113_JGA_HLA_A0201_5e7ceq_oncolumn_biorep1_techrep1.mzML	33820	VLTGLSLRL		52.09	VLTGLSLRL		23.89	4516.17	trans-spliced	906
M20160113_JGA_HLA_A0201_5e7ceq_oncolumn_biorep1_techrep1.mzML	38384	TLLTALVKL		49.71	TLLTALVKL		21.08	5094.28	cis-spliced	1212
M20160113_JGA_HLA_A0201_5e7ceq_oncolumn_biorep1_techrep1.mzML	14668	FASHVSPEV		47.59	FASHVSPEV		25.93	2046.19	non-spliced	20
M20160113_JGA_HLA_A0201_5e7ceq_oncolumn_biorep1_techrep1.mzML	14489	RLNEAAVTV		46.91	RLNEAAVTV		18.21	2023.73	non-spliced	16
M20160113_JGA_HLA_A0201_5e7ceq_oncolumn_biorep1_techrep1.mzML	38312	TLAETLVNL		34.58	TLAETLVNL		17.66	5085.12	trans-spliced	1204
M20160113_JGA_HLA_A0201_5e7ceq_oncolumn_biorep1_techrep1.mzML	27824	KLGELVTTL		50.72	KLGELVTTL		16.85	3763.37	cis-spliced	368
M20160113_JGA_HLA_A0201_5e7ceq_oncolumn_biorep1_techrep1.mzML	38683	SLLSLVTKL		42.1	SLLSLVTKL		18.47	5133.07	non-spliced	1232
M20160113_JGA_HLA_A0201_5e7ceq_oncolumn_biorep1_techrep1.mzML	23369	KLNPGLAYV		37.63	KLNPGLAYV		18.35	3179.18	cis-spliced	182
M20160113_JGA_HLA_A0201_5e7ceq_oncolumn_biorep1_techrep1.mzML	26230	ALMDEVVKA		41.25	ALMDEVVKA		30.18	3553.54	trans-spliced	294
M20160113_JGA_HLA_A0201_5e7ceq_oncolumn_biorep1_techrep1.mzML	42985	SMTLVNVLV		33.44	SMTLVNVLV		24.06	5680.98	trans-spliced	1404
M20160113_JGA_HLA_A0201_5e7ceq_oncolumn_biorep1_techrep1.mzML	23581	KLGAVFNQV		41.88	KLGAVFNQV		29.43	3206.84	non-spliced	190
M20160113_JGA_HLA_A0201_5e7ceq_oncolumn_biorep1_techrep1.mzML	28191	KLDAFVEGV		50.89	KLDAFVEGV		33.92	3810.27	non-spliced	396
M20160113_JGA_HLA_A0201_5e7ceq_oncolumn_biorep1_techrep1.mzML	23988	HLLEPLANA		47.23	HLLEPLANA		24.72	3259.62	cis-spliced	202
M20160113_JGA_HLA_A0201_5e7ceq_oncolumn_biorep1_techrep1.mzML	20629	TLKDTLTSV		39.12	TLKDTLTSV		25.79	2820.98	non-spliced	84
M20160113_JGA_HLA_A0201_5e7ceq_oncolumn_biorep1_techrep1.mzML	24666	ALYAVLEKA		42.73	ALYAVLEKA		28.3	3348.93	trans-spliced	226
M20160113_JGA_HLA_A0201_5e7ceq_oncolumn_biorep1_techrep1.mzML	40054	GLLSLFTKV		39.13	GLLSLFTKV		22.59	5307.74	cis-spliced	1292
M20160113_JGA_HLA_A0201_5e7ceq_oncolumn_biorep1_techrep1.mzML	42308	TLSDLMVSL		31.13	TLSDLMVSL		18.27	5592.31	non-spliced	1378
M20160113_JGA_HLA_A0201_5e7ceq_oncolumn_biorep1_techrep1.mzML	32222	YLADVTNAL		54.09	YLADVTNAL		32.5	4317.41	non-spliced	746
M20160113_JGA_HLA_A0201_5e7ceq_oncolumn_biorep1_techrep1.mzML	39287	SLVDTVYAL		31.39	SLVDTVYAL		26.77	5208.33	trans-spliced	1254
M20160113_JGA_HLA_A0201_5e7ceq_oncolumn_biorep1_techrep1.mzML	38185	GLLGLQPPSV		42.45	GLLGLQPPSV		27.34	5069.33	trans-spliced	1192
M20160113_JGA_HLA_A0201_5e7ceq_oncolumn_biorep1_techrep1.mzML	30583	SLNGLEVHL		31.59	SLNGLEVHL		28.03	4113.54	non-spliced	572
M20160113_JGA_HLA_A0201_5e7ceq_oncolumn_biorep1_techrep1.mzML	29847	SLLGHLQTL		35.75	SLLGHLQTL		29.47	4021.53	cis-spliced	510
M20160113_JGA_HLA_A0201_5e7ceq_oncolumn_biorep1_techrep1.mzML	29463	LLAPVVKEL		31.04	LLAPVVKEL		20.48	3972.15	trans-spliced	486
M20160113_JGA_HLA_A0201_5e7ceq_oncolumn_biorep1_techrep1.mzML	37173	TLLVVVPKL		47.34	TLLVVVPKL		29.34	4938.02	non-spliced	1126
M20160113_JGA_HLA_A0201_5e7ceq_oncolumn_biorep1_techrep1.mzML	26280	HLSDALVEV		50.56	HLSDALVEV		24.84	3560.35	non-spliced	296
M20160113_JGA_HLA_A0201_5e7ceq_oncolumn_biorep1_techrep1.mzML	30068	KLLPTLEAV		37.45	KLLPTLEAV		34.13	4049.09	non-spliced	532
M20160113_JGA_HLA_A0201_5e7ceq_oncolumn_biorep1_techrep1.mzML	31991	LLLGERVAL		47.06	LLLGERVAL		18.49	4287.54	cis-spliced	726
M20160113_JGA_HLA_A0201_5e7ceq_oncolumn_biorep1_techrep1.mzML	20839	NLVEKTPAL		40.66	NLVEKTPAL		23.12	2848.17	cis-spliced	92
M20160113_JGA_HLA_A0201_5e7ceq_oncolumn_biorep1_techrep1.mzML	28335	TQLLSVPKV		30.28	TQLLSVPKV		24.48	3828.08	trans-spliced	410
M20160113_JGA_HLA_A0201_5e7ceq_oncolumn_biorep1_techrep1.mzML	34065	ALLDRLVSV		52.64	ALLDRLVSV		29.96	4545.63	trans-spliced	924
M20160113_JGA_HLA_A0201_5e7ceq_oncolumn_biorep1_techrep1.mzML	29692	ALSNLEVKL		33.46	ALSNLEVKL		24.18	4001.62	non-spliced	494
M20160113_JGA_HLA_A0201_5e7ceq_oncolumn_biorep1_techrep1.mzML	30995	ALLTGLLSKA		56.74	ALLTGLLSKA		29.45	4163.98	cis-spliced	622
M20160113_JGA_HLA_A0201_5e7ceq_oncolumn_biorep1_techrep1.mzML	32264	TLLNVLKSV		36.55	TLLNVLKSV		32.03	4322.92	non-spliced	750
M20160113_JGA_HLA_A0201_5e7ceq_oncolumn_biorep1_techrep1.mzML	17975	YLHSGQVAL		35.41	YLHSGQVAL		20.8	2468.2	trans-spliced	44
M20160113_JGA_HLA_A0201_5e7ceq_oncolumn_biorep1_techrep1.mzML	19524	ALSQLNTKL		37.28	ALSQLNTKL		25.77	2673.63	cis-spliced	60
M20160113_JGA_HLA_A0201_5e7ceq_oncolumn_biorep1_techrep1.mzML	43458	NLVALPVYV		41.93	NLVALPVYV		27.3	5742.76	trans-spliced	1422
M20160113_JGA_HLA_A0201_5e7ceq_oncolumn_biorep1_techrep1.mzML	35747	SVMSLLPKL		43	SVMSLLPKL		26.23	4754.89	trans-spliced	1034
M20160113_JGA_HLA_A0201_5e7ceq_oncolumn_biorep1_techrep1.mzML	35859	YGLPVVVKL		47.59	YGLPVVVKL		38.86	4769.2	trans-spliced	1044
M20160113_JGA_HLA_A0201_5e7ceq_oncolumn_biorep1_techrep1.mzML	36588	ALLTRLFGV		46.66	ALLTRLFGV		33.28	4864.51	trans-spliced	1094
M20160113_JGA_HLA_A0201_5e7ceq_oncolumn_biorep1_techrep1.mzML	22458	AMTLVNKTL		33.78	AMTLVNKTL		28.62	3061.68	cis-spliced	152
M20160113_JGA_HLA_A0201_5e7ceq_oncolumn_biorep1_techrep1.mzML	20550	GLMDTVKKV		40.6	GLMDTVKKV		28.65	2810.45	non-spliced	82
M20160113_JGA_HLA_A0201_5e7ceq_oncolumn_biorep1_techrep1.mzML	24628	SLSDTVEKL		34.4	SLSDTVEKL		29.42	3343.78	trans-spliced	222
M20160113_JGA_HLA_A0201_5e7ceq_oncolumn_biorep1_techrep1.mzML	45875	SLQEFLAAL		35.86	SLQEFLAAL		22.03	6062.51	non-spliced	1540
M20160113_JGA_HLA_A0201_5e7ceq_oncolumn_biorep1_techrep1.mzML	26540	VLFTGVKEV		45.75	VLFTGVKEV		28.03	3595.35	non-spliced	310
M20160113_JGA_HLA_A0201_5e7ceq_oncolumn_biorep1_techrep1.mzML	31694	YVLDLAAKV		33.5	YVLDLAAKV		29.59	4250.4	trans-spliced	698
M20160113_JGA_HLA_A0201_5e7ceq_oncolumn_biorep1_techrep1.mzML	20707	KLLDVVHPA		32.86	KLLDVVHPA		34.69	2830.78	trans-spliced	90
M20160113_JGA_HLA_A0201_5e7ceq_oncolumn_biorep1_techrep1.mzML	38548	FLDSTSPLL		30.67	FLDSTSPLL		22.58	5116.08	cis-spliced	1224
M20160113_JGA_HLA_A0201_5e7ceq_oncolumn_biorep1_techrep1.mzML	42663	SLAEFVQSL		37.62	SLAEFVQSL		28.45	5638.62	non-spliced	1396
M20160113_JGA_HLA_A0201_5e7ceq_oncolumn_biorep1_techrep1.mzML	37212	SLLPEGPPAL		37.25	SLLPEGPPAL		33.91	4942.26	cis-spliced	1132
M20160113_JGA_HLA_A0201_5e7ceq_oncolumn_biorep1_techrep1.mzML	15299	KLHGVNLNV		42	KLHGVNLNV		27.05	2130.09	cis-spliced	26
M20160113_JGA_HLA_A0201_5e7ceq_oncolumn_biorep1_techrep1.mzML	28086	TLSPRPPLL		32.55	TLSPRPPLL		28.91	3796.8	cis-spliced	386
M20160113_JGA_HLA_A0201_5e7ceq_oncolumn_biorep1_techrep1.mzML	41240	MLTGLSPFL	Oxidation (M)	31.12	MLTGLSPFL	Oxidation (M)	25.13	5456.78	non-spliced	1338
M20160113_JGA_HLA_A0201_5e7ceq_oncolumn_biorep1_techrep1.mzML	32101	ALNNLLHSL		33.46	ALNNLLHSL		21.79	4301.77	non-spliced	734
M20160113_JGA_HLA_A0201_5e7ceq_oncolumn_biorep1_techrep1.mzML	41657	ALLTTLLHL		45.99	ALLTTLLHL		25	5509.21	cis-spliced	1350
M20160113_JGA_HLA_A0201_5e7ceq_oncolumn_biorep1_techrep1.mzML	29458	FLYKVVQV		30.36	FLYKVVQV		33.9	3971.49	cis-spliced	484
M20160113_JGA_HLA_A0201_5e7ceq_oncolumn_biorep1_techrep1.mzML	34494	TLAELHLSL		39.28	TLAELHLSL		27.25	4599.3	cis-spliced	956
M20160113_JGA_HLA_A0201_5e7ceq_oncolumn_biorep1_techrep1.mzML	23577	KLGLKPLEV		32.23	KLGLKPLEV		22.61	3206.23	trans-spliced	186
M20160113_JGA_HLA_A0201_5e7ceq_oncolumn_biorep1_techrep1.mzML	22724	HLLSTLNTV		37.3	HLLSTLNTV		20.81	3096.77	non-spliced	162
M20160113_JGA_HLA_A0201_5e7ceq_oncolumn_biorep1_techrep1.mzML	27336	SLVNQVPKL		30.24	SLVNQVPKL		28.13	3698.92	non-spliced	342
M20160113_JGA_HLA_A0201_5e7ceq_oncolumn_biorep1_techrep1.mzML	39378	VLASLLLRL		48.7	VLASLLLRL		21.17	5219.99	trans-spliced	1260
M20160113_JGA_HLA_A0201_5e7ceq_oncolumn_biorep1_techrep1.mzML	31950	SLHDALMLV		66	SLHDALMLV		34.34	4282.35	trans-spliced	720
M20160113_JGA_HLA_A0201_5e7ceq_oncolumn_biorep1_techrep1.mzML	25506	LLSESLHSL		40.52	LLSESLHSL		26.39	3459.6	cis-spliced	256
M20160113_JGA_HLA_A0201_5e7ceq_oncolumn_biorep1_techrep1.mzML	38611	HLYGGLLLL		59.6	HLYGGLLLL		16.03	5124.43	trans-spliced	1230
M20160113_JGA_HLA_A0201_5e7ceq_oncolumn_biorep1_techrep1.mzML	32531	VLADLKVQL		44.64	VLADLKVQL		28.12	4356.46	non-spliced	772
M20160113_JGA_HLA_A0201_5e7ceq_oncolumn_biorep1_techrep1.mzML	35860	QLLTALVKL		54.77	QLLTALVKL		29.43	4769.27	cis-spliced	1046
M20160113_JGA_HLA_A0201_5e7ceq_oncolumn_biorep1_techrep1.mzML	17843	KLVKEVLAV		38.79	KLVKEVLAV		23.64	2450.74	non-spliced	42
M20160113_JGA_HLA_A0201_5e7ceq_oncolumn_biorep1_techrep1.mzML	25359	SLAEVQCHL		36.97	SLAEVQCHL		32.23	3440.67	non-spliced	252
M20160113_JGA_HLA_A0201_5e7ceq_oncolumn_biorep1_techrep1.mzML	23854	NLQVTQPTV		37.51	NLQVTQPTV		22.46	3242.08	cis-spliced	194
M20160113_JGA_HLA_A0201_5e7ceq_oncolumn_biorep1_techrep1.mzML	36815	SLLGRLLEV		47.09	SLLGRLLEV		22.98	4893.28	trans-spliced	1112
M20160113_JGA_HLA_A0201_5e7ceq_oncolumn_biorep1_techrep1.mzML	42544	FLLPVAVKL		33.53	FLLPVAVKL		27.22	5623.1	cis-spliced	1390
M20160113_JGA_HLA_A0201_5e7ceq_oncolumn_biorep1_techrep1.mzML	15434	YLHNQGLGV		42.02	YLHNQGLGV		19.52	2147.82	cis-spliced	28
M20160113_JGA_HLA_A0201_5e7ceq_oncolumn_biorep1_techrep1.mzML	18299	LSTEVNPKL		51.35	LSTEVNPKL		29.15	2510.84	non-spliced	50
M20160113_JGA_HLA_A0201_5e7ceq_oncolumn_biorep1_techrep1.mzML	22902	HLLHTVPAL		30.61	HLLHTVPAL		23.25	3119.64	non-spliced	166
M20160113_JGA_HLA_A0201_5e7ceq_oncolumn_biorep1_techrep1.mzML	23223	KLSTLTPQL		43.77	KLSTLTPQL		27.13	3160.3	cis-spliced	178
M20160113_JGA_HLA_A0201_5e7ceq_oncolumn_biorep1_techrep1.mzML	28860	KLTENLVAL		47.14	KLTENLVAL		16.18	3894.59	non-spliced	454
M20160113_JGA_HLA_A0201_5e7ceq_oncolumn_biorep1_techrep1.mzML	26411	TLVEALKQV		38.34	TLVEALKQV		31.48	3577.86	trans-spliced	300
M20160113_JGA_HLA_A0201_5e7ceq_oncolumn_biorep1_techrep1.mzML	25748	KVWGNVVTV		47.61	KVWGNVVTV		25.69	3491.15	non-spliced	268
M20160113_JGA_HLA_A0201_5e7ceq_oncolumn_biorep1_techrep1.mzML	38212	ALMDLVLKV		36.21	ALMDLVLKV		26.34	5072.54	cis-spliced	1194
M20160113_JGA_HLA_A0201_5e7ceq_oncolumn_biorep1_techrep1.mzML	16344	RLASLQSEV		37.81	RLASLQSEV		20.41	2267.3	cis-spliced	34
M20160113_JGA_HLA_A0201_5e7ceq_oncolumn_biorep1_techrep1.mzML	31082	GLLDVHVHL		35.44	GLLDVHVHL		28.91	4174.68	non-spliced	636
M20160113_JGA_HLA_A0201_5e7ceq_oncolumn_biorep1_techrep1.mzML	22187	VTTDLQVKV		38.88	VTTDLQVKV		33.68	3026.46	cis-spliced	140
M20160113_JGA_HLA_A0201_5e7ceq_oncolumn_biorep1_techrep1.mzML	46224	SLLNVVMDL		36.35	SLLNVVMDL		27.57	6100.49	cis-spliced	1556
M20160113_JGA_HLA_A0201_5e7ceq_oncolumn_biorep1_techrep1.mzML	30798	KVLDYVPGL		32.11	KVLDYVPGL		27.35	4139.4	non-spliced	600
M20160113_JGA_HLA_A0201_5e7ceq_oncolumn_biorep1_techrep1.mzML	36352	KLFDAPLSL		52.3	KLFDAPLSL		32.44	4833.45	cis-spliced	1080
M20160113_JGA_HLA_A0201_5e7ceq_oncolumn_biorep1_techrep1.mzML	21218	KLLGSMEQV		37.63	KLLGSMEQV		30.4	2897.84	cis-spliced	112
M20160113_JGA_HLA_A0201_5e7ceq_oncolumn_biorep1_techrep1.mzML	26602	TLADLVHHV		44.28	TLADLVHHV		35.37	3603.7	trans-spliced	316
M20160113_JGA_HLA_A0201_5e7ceq_oncolumn_biorep1_techrep1.mzML	30342	ALFEGKVQL		32.63	ALFEGKVQL		26.33	4083.69	cis-spliced	550
M20160113_JGA_HLA_A0201_5e7ceq_oncolumn_biorep1_techrep1.mzML	42229	NLFPYPVGV		34.31	NLFPYPVGV		32.94	5581.77	cis-spliced	1374
M20160113_JGA_HLA_A0201_5e7ceq_oncolumn_biorep1_techrep1.mzML	45820	SMMALLVQL		40.33	SMMALLVQL		23.58	6056.25	trans-spliced	1534
M20160113_JGA_HLA_A0201_5e7ceq_oncolumn_biorep1_techrep1.mzML	46198	TLLDFLNAV		43.38	TLLDFLNAV		24.62	6097.8	trans-spliced	1552
M20160113_JGA_HLA_A0201_5e7ceq_oncolumn_biorep1_techrep1.mzML	27430	VLYTGVVRV		35.09	VLYTGVVRV		21.44	3711.74	trans-spliced	348
M20160113_JGA_HLA_A0201_5e7ceq_oncolumn_biorep1_techrep1.mzML	31171	RLLGYVATL		46.35	RLLGYVATL		22.62	4185.09	non-spliced	648
M20160113_JGA_HLA_A0201_5e7ceq_oncolumn_biorep1_techrep1.mzML	46443	SMVDVVMLL		64.05	SMVDVVMLL		27.52	6125.22	cis-spliced	1568
M20160113_JGA_HLA_A0201_5e7ceq_oncolumn_biorep1_techrep1.mzML	28032	VLLPTVHEV		39.91	VLLPTVHEV		23.19	3790.13	trans-spliced	382
M20160113_JGA_HLA_A0201_5e7ceq_oncolumn_biorep1_techrep1.mzML	29772	KLFGETTLV		46.83	KLFGETTLV		27.39	4011.86	cis-spliced	500
M20160113_JGA_HLA_A0201_5e7ceq_oncolumn_biorep1_techrep1.mzML	28188	YVLEGLKSV		44.8	YVLEGLKSV		24.59	3809.9	cis-spliced	394
M20160113_JGA_HLA_A0201_5e7ceq_oncolumn_biorep1_techrep1.mzML	30395	HLLENLVAV		64	HLLENLVAV		28.57	4090.17	trans-spliced	556
M20160113_JGA_HLA_A0201_5e7ceq_oncolumn_biorep1_techrep1.mzML	36018	KLFSLLSTV		38.44	KLFSLLSTV		17.37	4789.87	non-spliced	1056
M20160113_JGA_HLA_A0201_5e7ceq_oncolumn_biorep1_techrep1.mzML	46381	ALTGLPLPLL		41.2	ALTGLPLPLL		18.2	6117.28	non-spliced	1566
M20160113_JGA_HLA_A0201_5e7ceq_oncolumn_biorep1_techrep1.mzML	27712	QLNDVAHLV		31.24	QLNDVAHLV		25.18	3749.02	cis-spliced	358
M20160113_JGA_HLA_A0201_5e7ceq_oncolumn_biorep1_techrep1.mzML	37548	HLAELLAEL		58.69	HLAELLAEL		18.14	4985.79	cis-spliced	1152
M20160113_JGA_HLA_A0201_5e7ceq_oncolumn_biorep1_techrep1.mzML	33643	LLAHVTLEL		43.27	LLAHVTLEL		17.97	4493.78	non-spliced	884
M20160113_JGA_HLA_A0201_5e7ceq_oncolumn_biorep1_techrep1.mzML	23315	KTLEGEFSV		43.68	KTLEGEFSV		26.92	3172.17	cis-spliced	180
M20160113_JGA_HLA_A0201_5e7ceq_oncolumn_biorep1_techrep1.mzML	31602	SLLEKPPLL		33.1	SLLEKPPLL		18.12	4238.87	cis-spliced	680
M20160113_JGA_HLA_A0201_5e7ceq_oncolumn_biorep1_techrep1.mzML	33780	LLLRPLVSV		32.49	LLLRPLVSV		24.77	4510.98	cis-spliced	900
M20160113_JGA_HLA_A0201_5e7ceq_oncolumn_biorep1_techrep1.mzML	22574	QLHAGSLVSV		36.02	QLHAGSLVSV		22.48	3077.05	trans-spliced	154
M20160113_JGA_HLA_A0201_5e7ceq_oncolumn_biorep1_techrep1.mzML	30117	RLADGLPVAV		35.63	RLADGLPVAV		24.26	4055.51	cis-spliced	536
M20160113_JGA_HLA_A0201_5e7ceq_oncolumn_biorep1_techrep1.mzML	34392	GLLDVKPLGV		44.22	GLLDVKPLGV		30.5	4586.04	trans-spliced	944
M20160113_JGA_HLA_A0201_5e7ceq_oncolumn_biorep1_techrep1.mzML	40551	LLLDVPTAAV		33.56	LLLDVPTAAV		27.06	5369.22	trans-spliced	1308
M20160113_JGA_HLA_A0201_5e7ceq_oncolumn_biorep1_techrep1.mzML	30382	LLVDVEPKV		45.36	LLVDVEPKV		25.56	4088.57	trans-spliced	554
M20160113_JGA_HLA_A0201_5e7ceq_oncolumn_biorep1_techrep1.mzML	34198	FLHAVDVVL		44.08	FLHAVDVVL		19.22	4561.82	non-spliced	936
M20160113_JGA_HLA_A0201_5e7ceq_oncolumn_biorep1_techrep1.mzML	29432	ALAQRLLEV		41.23	ALAQRLLEV		29.26	3968.1	cis-spliced	480
M20160113_JGA_HLA_A0201_5e7ceq_oncolumn_biorep1_techrep1.mzML	32266	VLLANLEKL		42.56	VLLANLEKL		18.17	4323.2	trans-spliced	752
M20160113_JGA_HLA_A0201_5e7ceq_oncolumn_biorep1_techrep1.mzML	33119	GLLELLKKV		39.94	GLLELLKKV		17.19	4429.16	trans-spliced	826
M20160113_JGA_HLA_A0201_5e7ceq_oncolumn_biorep1_techrep1.mzML	28512	NLDNPLQTV		42.32	NLDNPLQTV		28.1	3850.25	cis-spliced	426
M20160113_JGA_HLA_A0201_5e7ceq_oncolumn_biorep1_techrep1.mzML	28307	TLLTKPVEL		33.26	TLLTKPVEL		21.39	3824.67	trans-spliced	408
M20160113_JGA_HLA_A0201_5e7ceq_oncolumn_biorep1_techrep1.mzML	33364	KLSELPLTL		65.79	KLSELPLTL		28.34	4458.94	trans-spliced	862
M20160113_JGA_HLA_A0201_5e7ceq_oncolumn_biorep1_techrep1.mzML	5501	KMAPALRKV		31.43	KMAPALRKV		37.66	778.132	non-spliced	4
M20160113_JGA_HLA_A0201_5e7ceq_oncolumn_biorep1_techrep1.mzML	45607	ALLDLLRSL		54.32	ALLDLLRSL		23.95	6028.71	trans-spliced	1516
M20160113_JGA_HLA_A0201_5e7ceq_oncolumn_biorep1_techrep1.mzML	36228	KLLPVMVTL		31.63	KLLPVMVTL		28.24	4817	non-spliced	1074
M20160113_JGA_HLA_A0201_5e7ceq_oncolumn_biorep1_techrep1.mzML	16066	KLLQESPTV		42.29	KLLQESPTV		22.69	2230.94	trans-spliced	30
M20160113_JGA_HLA_A0201_5e7ceq_oncolumn_biorep1_techrep1.mzML	45132	SLLNVGLLSV		40.55	SLLNVGLLSV		18.64	5967.81	trans-spliced	1488
M20160113_JGA_HLA_A0201_5e7ceq_oncolumn_biorep1_techrep1.mzML	21792	VLQRSLVTV		45.22	VLQRSLVTV		29.09	2975.59	cis-spliced	130
M20160113_JGA_HLA_A0201_5e7ceq_oncolumn_biorep1_techrep1.mzML	36664	FQDPVPLTV		37.55	FQDPVPLTV		22.82	4873.92	cis-spliced	1100
M20160113_JGA_HLA_A0201_5e7ceq_oncolumn_biorep1_techrep1.mzML	19944	NLAENLSRV		32.71	NLAENLSRV		20.35	2728.95	cis-spliced	70
M20160113_JGA_HLA_A0201_5e7ceq_oncolumn_biorep1_techrep1.mzML	23040	KLNATNLEL		57.86	KLNATNLEL		21.87	3137.09	non-spliced	172
M20160113_JGA_HLA_A0201_5e7ceq_oncolumn_biorep1_techrep1.mzML	21687	RVLGTLEEV		52.53	RVLGTLEEV		23.9	2961.54	cis-spliced	124
M20160113_JGA_HLA_A0201_5e7ceq_oncolumn_biorep1_techrep1.mzML	29939	VLDSVDVRL		44.5	VLDSVDVRL		26.01	4033.12	non-spliced	514
M20160113_JGA_HLA_A0201_5e7ceq_oncolumn_biorep1_techrep1.mzML	34534	VLLTMLARV		59.11	VLLTMLARV		21.44	4604.23	trans-spliced	958
M20160113_JGA_HLA_A0201_5e7ceq_oncolumn_biorep1_techrep1.mzML	36180	ALDPAAQAFL		34.37	ALDPAAQAFL		26.18	4811.07	cis-spliced	1066
M20160113_JGA_HLA_A0201_5e7ceq_oncolumn_biorep1_techrep1.mzML	28616	LLHSFVDSV		37.83	LLHSFVDSV		33.26	3863.53	trans-spliced	434
M20160113_JGA_HLA_A0201_5e7ceq_oncolumn_biorep1_techrep1.mzML	29324	MLANDLARL		41.83	MLANDLARL		26.42	3954.61	non-spliced	474
M20160113_JGA_HLA_A0201_5e7ceq_oncolumn_biorep1_techrep1.mzML	32896	SLLRVGWSV		42.02	SLLRVGWSV		31.89	4402.05	cis-spliced	798
M20160113_JGA_HLA_A0201_5e7ceq_oncolumn_biorep1_techrep1.mzML	30612	SLLESVQKL		49.93	SLLESVQKL		24.57	4116.84	trans-spliced	576
M20160113_JGA_HLA_A0201_5e7ceq_oncolumn_biorep1_techrep1.mzML	10577	LDTNADKQL		47.68	LDTNADKQL		36.76	1493.26	trans-spliced	10
M20160113_JGA_HLA_A0201_5e7ceq_oncolumn_biorep1_techrep1.mzML	31603	TLSDVLDRV		49.06	TLSDVLDRV		25.92	4239.02	non-spliced	682
M20160113_JGA_HLA_A0201_5e7ceq_oncolumn_biorep1_techrep1.mzML	14534	YLDPAQRGV		52	YLDPAQRGV		28.39	2029.4	cis-spliced	18
M20160113_JGA_HLA_A0201_5e7ceq_oncolumn_biorep1_techrep1.mzML	16347	FLQEKSPAV		62.09	FLQEKSPAV		36.06	2267.7	cis-spliced	36
M20160113_JGA_HLA_A0201_5e7ceq_oncolumn_biorep1_techrep1.mzML	33040	SMAELDLKL		48.83	SMAELDLKL		35.62	4419.29	trans-spliced	822
M20160113_JGA_HLA_A0201_5e7ceq_oncolumn_biorep1_techrep1.mzML	35783	NLLELAPHL		40.48	NLLELAPHL		22.18	4759.25	cis-spliced	1040
M20160113_JGA_HLA_A0201_5e7ceq_oncolumn_biorep1_techrep1.mzML	38346	ALLDKLYAL		46.66	ALLDKLYAL		32.51	5089.45	trans-spliced	1208
M20160113_JGA_HLA_A0201_5e7ceq_oncolumn_biorep1_techrep1.mzML	31667	KLGDFGLATV		37.16	KLGDFGLATV		26.55	4246.95	cis-spliced	696
M20160113_JGA_HLA_A0201_5e7ceq_oncolumn_biorep1_techrep1.mzML	26427	ALHHAVLFL		47.68	ALHHAVLFL		20.07	3580.23	non-spliced	302
M20160113_JGA_HLA_A0201_5e7ceq_oncolumn_biorep1_techrep1.mzML	47767	SLMALLLFL		40.55	SLMALLLFL		17.66	6310.18	trans-spliced	1586
M20160113_JGA_HLA_A0201_5e7ceq_oncolumn_biorep1_techrep1.mzML	37223	VLLPKLPQL		39.21	VLLPKLPQL		18.59	4943.61	trans-spliced	1134
M20160113_JGA_HLA_A0201_5e7ceq_oncolumn_biorep1_techrep1.mzML	30007	ALDEVFTKV		37.18	ALDEVFTKV		32.21	4041.43	trans-spliced	520
M20160113_JGA_HLA_A0201_5e7ceq_oncolumn_biorep1_techrep1.mzML	26229	YLSPDLSKV		32.51	YLSPDLSKV		29.54	3553.39	trans-spliced	292
M20160113_JGA_HLA_A0201_5e7ceq_oncolumn_biorep1_techrep1.mzML	27969	SLAEGRLYL		32.95	SLAEGRLYL		29.46	3782.12	cis-spliced	374
M20160113_JGA_HLA_A0201_5e7ceq_oncolumn_biorep1_techrep1.mzML	31340	SLGRFELTV		50.36	SLGRFELTV		23.26	4206.38	cis-spliced	662
M20160113_JGA_HLA_A0201_5e7ceq_oncolumn_biorep1_techrep1.mzML	25754	VLYSLAEKV		42.16	VLYSLAEKV		22.88	3491.87	trans-spliced	270
M20160113_JGA_HLA_A0201_5e7ceq_oncolumn_biorep1_techrep1.mzML	30718	YLASLLRSV		30.75	YLASLLRSV		23.02	4129.86	trans-spliced	588
M20160113_JGA_HLA_A0201_5e7ceq_oncolumn_biorep1_techrep1.mzML	43030	GLLGDLALHL		52.41	GLLGDLALHL		16.01	5686.84	non-spliced	1406
M20160113_JGA_HLA_A0201_5e7ceq_oncolumn_biorep1_techrep1.mzML	32901	YVVPFVAKV		33.34	YVVPFVAKV		31.16	4402.5	trans-spliced	800
M20160113_JGA_HLA_A0201_5e7ceq_oncolumn_biorep1_techrep1.mzML	33000	KLADFGWSV		38.71	KLADFGWSV		32.41	4414.56	cis-spliced	814
M20160113_JGA_HLA_A0201_5e7ceq_oncolumn_biorep1_techrep1.mzML	28730	LLDGNQLHL		40.92	LLDGNQLHL		26.2	3878.58	cis-spliced	438
M20160113_JGA_HLA_A0201_5e7ceq_oncolumn_biorep1_techrep1.mzML	33957	ALLNALLHSA		34.74	ALLNALLHSA		24.46	4533.66	non-spliced	918
M20160113_JGA_HLA_A0201_5e7ceq_oncolumn_biorep1_techrep1.mzML	43945	LLAELLTHL		52.61	LLAELLTHL		25.38	5807.66	trans-spliced	1432
M20160113_JGA_HLA_A0201_5e7ceq_oncolumn_biorep1_techrep1.mzML	46307	QLLPLLVNL		37.01	QLLPLLVNL		22.32	6109.14	cis-spliced	1562
M20160113_JGA_HLA_A0201_5e7ceq_oncolumn_biorep1_techrep1.mzML	29972	HLDATKLLL		31.92	HLDATKLLL		32.12	4037.12	trans-spliced	516
M20160113_JGA_HLA_A0201_5e7ceq_oncolumn_biorep1_techrep1.mzML	35643	NMLNLAVHL		36.23	NMLNLAVHL		30.01	4742.31	trans-spliced	1026
M20160113_JGA_HLA_A0201_5e7ceq_oncolumn_biorep1_techrep1.mzML	28177	TLTNVLHNL		31.31	TLTNVLHNL		32.64	3808.47	trans-spliced	392
M20160113_JGA_HLA_A0201_5e7ceq_oncolumn_biorep1_techrep1.mzML	43266	LLMATLLHL		35.64	LLMATLLHL		27.99	5717.71	non-spliced	1416
M20160113_JGA_HLA_A0201_5e7ceq_oncolumn_biorep1_techrep1.mzML	33725	QLMPLPVKV		33.75	QLMPLPVKV		34.91	4504	trans-spliced	892
M20160113_JGA_HLA_A0201_5e7ceq_oncolumn_biorep1_techrep1.mzML	34059	FVDGLTFKV		36.69	FVDGLTFKV		29.56	4544.77	cis-spliced	922
M20160113_JGA_HLA_A0201_5e7ceq_oncolumn_biorep1_techrep1.mzML	33647	YLATFALKV		32.48	YLATFALKV		26.81	4494.33	trans-spliced	886
M20160113_JGA_HLA_A0201_5e7ceq_oncolumn_biorep1_techrep1.mzML	19566	KLKPGDLVGV		45.28	KLKPGDLVGV		29.25	2678.88	cis-spliced	62
M20160113_JGA_HLA_A0201_5e7ceq_oncolumn_biorep1_techrep1.mzML	35858	LLDPSVFHV		55.24	LLDPSVFHV		28.19	4769.12	non-spliced	1042
M20160113_JGA_HLA_A0201_5e7ceq_oncolumn_biorep1_techrep1.mzML	26476	RLLPQVDSV		44.29	RLLPQVDSV		31.64	3586.77	trans-spliced	306
M20160113_JGA_HLA_A0201_5e7ceq_oncolumn_biorep1_techrep1.mzML	31099	TLWRGPVVV		36.06	TLWRGPVVV		24	4176.72	non-spliced	638
M20160113_JGA_HLA_A0201_5e7ceq_oncolumn_biorep1_techrep1.mzML	29278	ALLDVTPKAV		44.67	ALLDVTPKAV		33.22	3948.72	trans-spliced	470
M20160113_JGA_HLA_A0201_5e7ceq_oncolumn_biorep1_techrep1.mzML	44341	TLLNLLLKV		38.44	TLLNLLLKV		23.98	5861.87	trans-spliced	1446
M20160113_JGA_HLA_A0201_5e7ceq_oncolumn_biorep1_techrep1.mzML	23783	ALNEQLARL		52.32	ALNEQLARL		25.66	3232.93	trans-spliced	192
M20160113_JGA_HLA_A0201_5e7ceq_oncolumn_biorep1_techrep1.mzML	28486	NLAEVVERV		46.29	NLAEVVERV		24.86	3846.85	trans-spliced	424
M20160113_JGA_HLA_A0201_5e7ceq_oncolumn_biorep1_techrep1.mzML	29831	MLAEKLPNL		32.62	MLAEKLPNL		31.3	4019.42	cis-spliced	508
M20160113_JGA_HLA_A0201_5e7ceq_oncolumn_biorep1_techrep1.mzML	28117	ALLETVNRL		58.19	ALLETVNRL		27.08	3800.73	trans-spliced	390
M20160113_JGA_HLA_A0201_5e7ceq_oncolumn_biorep1_techrep1.mzML	24577	LLVKQSPML		38.35	LLVKQSPML		22.26	3337.07	cis-spliced	220
M20160113_JGA_HLA_A0201_5e7ceq_oncolumn_biorep1_techrep1.mzML	42674	TLWGGLLRL		34.13	TLWGGLLRL		19.88	5640.24	cis-spliced	1398
M20160113_JGA_HLA_A0201_5e7ceq_oncolumn_biorep1_techrep1.mzML	33249	HLFTATLNL		31.02	HLFTATLNL		26.64	4444.63	non-spliced	848
M20160113_JGA_HLA_A0201_5e7ceq_oncolumn_biorep1_techrep1.mzML	33885	SVLTQVFHV		40.45	SVLTQVFHV		29.32	4524.49	non-spliced	914
M20160113_JGA_HLA_A0201_5e7ceq_oncolumn_biorep1_techrep1.mzML	25248	YLHTNVALV		38.76	YLHTNVALV		29.13	3426.23	trans-spliced	242
M20160113_JGA_HLA_A0201_5e7ceq_oncolumn_biorep1_techrep1.mzML	45611	LLVDTVWAL		34.67	LLVDTVWAL		25.81	6029.2	non-spliced	1518
M20160113_JGA_HLA_A0201_5e7ceq_oncolumn_biorep1_techrep1.mzML	38489	NLWSLVAKV		47.13	NLWSLVAKV		28.41	5108.38	cis-spliced	1220
M20160113_JGA_HLA_A0201_5e7ceq_oncolumn_biorep1_techrep1.mzML	45119	SLLDLLEKV		48.73	SLLDLLEKV		22.12	5966.3	non-spliced	1484
M20160113_JGA_HLA_A0201_5e7ceq_oncolumn_biorep1_techrep1.mzML	35169	TLADVLYHV		53.57	TLADVLYHV		26.92	4682.32	non-spliced	1004
M20160113_JGA_HLA_A0201_5e7ceq_oncolumn_biorep1_techrep1.mzML	19775	LLTNVVPKM	Oxidation (M)	35.78	LLTNVVPKM	Oxidation (M)	19.85	2705.86	non-spliced	66
M20160113_JGA_HLA_A0201_5e7ceq_oncolumn_biorep1_techrep1.mzML	30481	KLTDVGLATL		78.84	KLTDVGLATL		19.5	4100.73	non-spliced	564
M20160113_JGA_HLA_A0201_5e7ceq_oncolumn_biorep1_techrep1.mzML	20639	ALRDVSEEL		57.87	ALRDVSEEL		27.86	2822.13	trans-spliced	86
M20160113_JGA_HLA_A0201_5e7ceq_oncolumn_biorep1_techrep1.mzML	18743	YLHSQVVSV		63.58	YLHSQVVSV		19.75	2570.13	cis-spliced	54
M20160113_JGA_HLA_A0201_5e7ceq_oncolumn_biorep1_techrep1.mzML	37460	LLFEGLARL		45.08	LLFEGLARL		18.05	4974.29	cis-spliced	1148
M20160113_JGA_HLA_A0201_5e7ceq_oncolumn_biorep1_techrep1.mzML	38757	SLLSQQPFL		50.57	SLLSQQPFL		29.5	5141.73	cis-spliced	1238
M20160113_JGA_HLA_A0201_5e7ceq_oncolumn_biorep1_techrep1.mzML	32936	KMVSLQLTL		45.62	KMVSLQLTL		21.32	4406.89	trans-spliced	804
M20160113_JGA_HLA_A0201_5e7ceq_oncolumn_biorep1_techrep1.mzML	31494	FLLQGLRSV		45.53	FLLQGLRSV		16.8	4225.64	cis-spliced	670
M20160113_JGA_HLA_A0201_5e7ceq_oncolumn_biorep1_techrep1.mzML	28807	FLLDKKLGV		41.59	FLLDKKLGV		31.06	3888.19	cis-spliced	448
M20160113_JGA_HLA_A0201_5e7ceq_oncolumn_biorep1_techrep1.mzML	20849	SLAQYNPKL		34.17	SLAQYNPKL		28.54	2849.41	cis-spliced	94
M20160113_JGA_HLA_A0201_5e7ceq_oncolumn_biorep1_techrep1.mzML	39387	HLFDAFVSV		32.77	HLFDAFVSV		25.32	5221.05	non-spliced	1264
M20160113_JGA_HLA_A0201_5e7ceq_oncolumn_biorep1_techrep1.mzML	34420	FLGSFLDHV		48.78	FLGSFLDHV		33.31	4589.35	trans-spliced	948
M20160113_JGA_HLA_A0201_5e7ceq_oncolumn_biorep1_techrep1.mzML	24884	SLLEHLSHV		47.59	SLLEHLSHV		37.24	3377.63	cis-spliced	234
M20160113_JGA_HLA_A0201_5e7ceq_oncolumn_biorep1_techrep1.mzML	21879	YLAKVKSLL		37.79	YLAKVKSLL		29.81	2987.24	cis-spliced	134
M20160113_JGA_HLA_A0201_5e7ceq_oncolumn_biorep1_techrep1.mzML	36781	SLLRSLFTV		44.29	SLLRSLFTV		29.24	4888.93	trans-spliced	1106
M20160113_JGA_HLA_A0201_5e7ceq_oncolumn_biorep1_techrep1.mzML	43390	SLAPLFFKL		39.55	SLAPLFFKL		31.31	5734.14	trans-spliced	1418
M20160113_JGA_HLA_A0201_5e7ceq_oncolumn_biorep1_techrep1.mzML	42483	KLFGMLLTL		48.19	KLFGMLLTL		25.75	5615.37	cis-spliced	1384
M20160113_JGA_HLA_A0201_5e7ceq_oncolumn_biorep1_techrep1.mzML	33132	SLLPEGPPQV		37.8	SLLPEGPPQV		29.52	4430.75	cis-spliced	830
M20160113_JGA_HLA_A0201_5e7ceq_oncolumn_biorep1_techrep1.mzML	31158	ALNELLQHV		40.81	ALNELLQHV		28.56	4183.57	cis-spliced	646
M20160113_JGA_HLA_A0201_5e7ceq_oncolumn_biorep1_techrep1.mzML	26672	KLQDGLLHL		31.15	KLQDGLLHL		28.09	3613.01	non-spliced	322
M20160113_JGA_HLA_A0201_5e7ceq_oncolumn_biorep1_techrep1.mzML	41065	LLDHVLLTL		39.17	LLDHVLLTL		17.72	5435.12	trans-spliced	1330
M20160113_JGA_HLA_A0201_5e7ceq_oncolumn_biorep1_techrep1.mzML	30094	KMMDVTVTL		55.01	KMMDVTVTL		29.32	4052.49	trans-spliced	534
M20160113_JGA_HLA_A0201_5e7ceq_oncolumn_biorep1_techrep1.mzML	25920	RLADLSYTV		34.32	RLADLSYTV		18.66	3512.76	cis-spliced	280
M20160113_JGA_HLA_A0201_5e7ceq_oncolumn_biorep1_techrep1.mzML	40778	KLLEPVLLL		44.51	KLLEPVLLL		18.54	5398.82	cis-spliced	1314
M20160113_JGA_HLA_A0201_5e7ceq_oncolumn_biorep1_techrep1.mzML	40625	YLLPALVHL		36.62	YLLPALVHL		25.4	5378.76	non-spliced	1312
M20160113_JGA_HLA_A0201_5e7ceq_oncolumn_biorep1_techrep1.mzML	26437	HLTDLTLKV		46.49	HLTDLTLKV		28.91	3581.35	trans-spliced	304
M20160113_JGA_HLA_A0201_5e7ceq_oncolumn_biorep1_techrep1.mzML	32832	QLLGLLQRV		46.62	QLLGLLQRV		16.45	4393.84	cis-spliced	790
M20160113_JGA_HLA_A0201_5e7ceq_oncolumn_biorep1_techrep1.mzML	43094	LLAELLLRV		41.3	LLAELLLRV		19.21	5694.9	trans-spliced	1414
M20160113_JGA_HLA_A0201_5e7ceq_oncolumn_biorep1_techrep1.mzML	36716	KLVNLLVQL		39.74	KLVNLLVQL		18.61	4880.56	non-spliced	1102
M20160113_JGA_HLA_A0201_5e7ceq_oncolumn_biorep1_techrep1.mzML	37968	VLAFLVHEL		36.06	VLAFLVHEL		24.12	5041.61	trans-spliced	1178
M20160113_JGA_HLA_A0201_5e7ceq_oncolumn_biorep1_techrep1.mzML	37253	KLLLLLTQV		39.97	KLLLLLTQV		28.72	4947.09	non-spliced	1138
M20160113_JGA_HLA_A0201_5e7ceq_oncolumn_biorep1_techrep1.mzML	36526	LLMVLSPRL		45.59	LLMVLSPRL		23.27	4856.24	non-spliced	1090
M20160113_JGA_HLA_A0201_5e7ceq_oncolumn_biorep1_techrep1.mzML	28091	LLQDRLVSV		50.22	LLQDRLVSV		22.78	3797.56	trans-spliced	388
M20160113_JGA_HLA_A0201_5e7ceq_oncolumn_biorep1_techrep1.mzML	33584	VLMDRLPSL		45.76	VLMDRLPSL		28.27	4486.21	cis-spliced	878
M20160113_JGA_HLA_A0201_5e7ceq_oncolumn_biorep1_techrep1.mzML	46883	FLLPLLSQL		54.56	FLLPLLSQL		24.14	6186.3	non-spliced	1572
M20160113_JGA_HLA_A0201_5e7ceq_oncolumn_biorep1_techrep1.mzML	36040	FLDDVVHSL		36.2	FLDDVVHSL		33.76	4792.56	cis-spliced	1058
M20160113_JGA_HLA_A0201_5e7ceq_oncolumn_biorep1_techrep1.mzML	33873	TLLGHLDYL		44.89	TLLGHLDYL		35.46	4523.03	non-spliced	912
M20160113_JGA_HLA_A0201_5e7ceq_oncolumn_biorep1_techrep1.mzML	32092	KLLDQMPSL		37.69	KLLDQMPSL		29.3	4300.48	non-spliced	730
M20160113_JGA_HLA_A0201_5e7ceq_oncolumn_biorep1_techrep1.mzML	33246	ALLDRMVNL		37.07	ALLDRMVNL		28	4444.39	non-spliced	846
M20160113_JGA_HLA_A0201_5e7ceq_oncolumn_biorep1_techrep1.mzML	24137	SLVQRVETL		33.84	SLVQRVETL		22.02	3278.41	non-spliced	206
M20160113_JGA_HLA_A0201_5e7ceq_oncolumn_biorep1_techrep1.mzML	33403	FLLPKVQSL		48.19	FLLPKVQSL		26.29	4463.67	non-spliced	864
M20160113_JGA_HLA_A0201_5e7ceq_oncolumn_biorep1_techrep1.mzML	23220	KLSDLQTQL		37.1	KLSDLQTQL		24.35	3160	trans-spliced	176
M20160113_JGA_HLA_A0201_5e7ceq_oncolumn_biorep1_techrep1.mzML	22640	RLLEESVTV		34.74	RLLEESVTV		26.54	3085.46	cis-spliced	158
M20160113_JGA_HLA_A0201_5e7ceq_oncolumn_biorep1_techrep1.mzML	32635	SLFKLLVKV		34.67	SLFKLLVKV		17.32	4369.27	trans-spliced	780
M20160113_JGA_HLA_A0201_5e7ceq_oncolumn_biorep1_techrep1.mzML	21144	FLFGEVHKA		35.12	FLFGEVHKA		29.74	2887.98	trans-spliced	102
M20160113_JGA_HLA_A0201_5e7ceq_oncolumn_biorep1_techrep1.mzML	36950	FLLEGLRSL		65.32	FLLEGLRSL		20.48	4910.86	trans-spliced	1120
M20160113_JGA_HLA_A0201_5e7ceq_oncolumn_biorep1_techrep1.mzML	36196	LLDRFLATV		45.76	LLDRFLATV		36.97	4813.1	trans-spliced	1068
M20160113_JGA_HLA_A0201_5e7ceq_oncolumn_biorep1_techrep1.mzML	39206	ALVSYLLRL		33.46	ALVSYLLRL		29.24	5198.01	trans-spliced	1250
M20160113_JGA_HLA_A0201_5e7ceq_oncolumn_biorep1_techrep1.mzML	47244	ALWGFFPVL		42.18	ALWGFFPVL		28.31	6236.49	cis-spliced	1580
M20160113_JGA_HLA_A0201_5e7ceq_oncolumn_biorep1_techrep1.mzML	38159	SVLEQLVYV		33.67	SVLEQLVYV		23.35	5066.33	cis-spliced	1190
M20160113_JGA_HLA_A0201_5e7ceq_oncolumn_biorep1_techrep1.mzML	31806	RLLDYVATV		40.46	RLLDYVATV		21.02	4264.42	cis-spliced	710
M20160113_JGA_HLA_A0201_5e7ceq_oncolumn_biorep1_techrep1.mzML	34403	SLFAGGMLRV		33.33	SLFAGGMLRV		30.81	4587.32	trans-spliced	946
M20160113_JGA_HLA_A0201_5e7ceq_oncolumn_biorep1_techrep1.mzML	33724	YLDRFLAGV		35.07	YLDRFLAGV		37.05	4503.85	trans-spliced	890
M20160113_JGA_HLA_A0201_5e7ceq_oncolumn_biorep1_techrep1.mzML	30521	MLATRVFSL	Oxidation (M)	31.88	MLATRVFSL	Oxidation (M)	30.92	4105.9	non-spliced	568
M20160113_JGA_HLA_A0201_5e7ceq_oncolumn_biorep1_techrep1.mzML	20141	ALQEMVHQV		30.94	ALQEMVHQV		29.55	2755.69	cis-spliced	78
M20160113_JGA_HLA_A0201_5e7ceq_oncolumn_biorep1_techrep1.mzML	33116	ALFQRPPLL		31.5	ALFQRPPLL		35.53	4428.88	non-spliced	824
M20160113_JGA_HLA_A0201_5e7ceq_oncolumn_biorep1_techrep1.mzML	34112	VLLKLVEQL		37.68	VLLKLVEQL		18.63	4550.95	trans-spliced	930
M20160113_JGA_HLA_A0201_5e7ceq_oncolumn_biorep1_techrep1.mzML	28227	AVLDVGLNRV		45.85	AVLDVGLNRV		24.17	3814.9	non-spliced	400
M20160113_JGA_HLA_A0201_5e7ceq_oncolumn_biorep1_techrep1.mzML	38824	VMLDVPLRL		40.17	VMLDVPLRL		30.18	5149.49	trans-spliced	1240
M20160113_JGA_HLA_A0201_5e7ceq_oncolumn_biorep1_techrep1.mzML	30799	VMLQLNPKL		39.24	VMLQLNPKL		36.61	4139.52	non-spliced	602
M20160113_JGA_HLA_A0201_5e7ceq_oncolumn_biorep1_techrep1.mzML	21197	RLLQESPTL		34.28	RLLQESPTL		23.54	2894.98	trans-spliced	108
M20160113_JGA_HLA_A0201_5e7ceq_oncolumn_biorep1_techrep1.mzML	30911	KVFDPVPVGV		38.71	KVFDPVPVGV		35.77	4153.38	trans-spliced	610
M20160113_JGA_HLA_A0201_5e7ceq_oncolumn_biorep1_techrep1.mzML	34559	QLVDLLEKV		52.47	QLVDLLEKV		26.01	4607.22	non-spliced	962
M20160113_JGA_HLA_A0201_5e7ceq_oncolumn_biorep1_techrep1.mzML	29756	KLVDFSYSV		37.28	KLVDFSYSV		30.5	4009.85	trans-spliced	498
M20160113_JGA_HLA_A0201_5e7ceq_oncolumn_biorep1_techrep1.mzML	46223	ALMDLLLRL		64.32	ALMDLLLRL		24.92	6100.38	non-spliced	1554
M20160113_JGA_HLA_A0201_5e7ceq_oncolumn_biorep1_techrep1.mzML	23910	FMLTQPHSV		42.76	FMLTQPHSV		33.29	3249.63	non-spliced	198
M20160113_JGA_HLA_A0201_5e7ceq_oncolumn_biorep1_techrep1.mzML	32014	QLMEQVAQL		39.78	QLMEQVAQL		31.26	4290.44	trans-spliced	728
M20160113_JGA_HLA_A0201_5e7ceq_oncolumn_biorep1_techrep1.mzML	41327	ALMEELLKL		37.75	ALMEELLKL		22.65	5468.13	cis-spliced	1342
M20160113_JGA_HLA_A0201_5e7ceq_oncolumn_biorep1_techrep1.mzML	31923	KLMDQLEAL		43.86	KLMDQLEAL		25.36	4278.93	non-spliced	718
M20160113_JGA_HLA_A0201_5e7ceq_oncolumn_biorep1_techrep1.mzML	46041	HLGDFLVFL		45.71	HLGDFLVFL		26.74	6081.6	cis-spliced	1548
M20160113_JGA_HLA_A0201_5e7ceq_oncolumn_biorep1_techrep1.mzML	33186	FLNGEVLRL		37.97	FLNGEVLRL		18.09	4437.05	trans-spliced	836
M20160113_JGA_HLA_A0201_5e7ceq_oncolumn_biorep1_techrep1.mzML	32911	VLKVFLENV		30.21	VLKVFLENV		32.34	4403.69	trans-spliced	802
M20160113_JGA_HLA_A0201_5e7ceq_oncolumn_biorep1_techrep1.mzML	31755	VLMTEDLKL		37.39	VLMTEDLKL		26.24	4257.88	non-spliced	706
M20160113_JGA_HLA_A0201_5e7ceq_oncolumn_biorep1_techrep1.mzML	41536	ALMELFPKL		52.42	ALMELFPKL		35.04	5493.5	non-spliced	1348
M20160113_JGA_HLA_A0201_5e7ceq_oncolumn_biorep1_techrep1.mzML	31626	KLVELPYTV		33.29	KLVELPYTV		26.36	4241.87	cis-spliced	690
M20160113_JGA_HLA_A0201_5e7ceq_oncolumn_biorep1_techrep1.mzML	32622	SMLDDLRNV		37.07	SMLDDLRNV		30.29	4367.68	trans-spliced	778
M20160113_JGA_HLA_A0201_5e7ceq_oncolumn_biorep1_techrep1.mzML	45872	SLLPYLPML	Oxidation (M)	31.5	SLLPYLPML	Oxidation (M)	21.96	6062.28	non-spliced	1538
M20160113_JGA_HLA_A0201_5e7ceq_oncolumn_biorep1_techrep1.mzML	33948	SLFRVLTEV		32.5	SLFRVLTEV		26.04	4532.63	trans-spliced	916
M20160113_JGA_HLA_A0201_5e7ceq_oncolumn_biorep1_techrep1.mzML	33277	SLLQTLYKV		30.21	SLLQTLYKV		24.79	4448.04	trans-spliced	854
M20160113_JGA_HLA_A0201_5e7ceq_oncolumn_biorep1_techrep1.mzML	29341	RLLEATSYL		32.15	RLLEATSYL		20.21	3956.46	trans-spliced	476
M20160113_JGA_HLA_A0201_5e7ceq_oncolumn_biorep1_techrep1.mzML	25193	SLLKQLPRL		32.7	SLLKQLPRL		27.95	3419.42	non-spliced	238
M20160113_JGA_HLA_A0201_5e7ceq_oncolumn_biorep1_techrep1.mzML	30278	ALYASRLYL		33.77	ALYASRLYL		28.42	4076.23	non-spliced	546
M20160113_JGA_HLA_A0201_5e7ceq_oncolumn_biorep1_techrep1.mzML	46072	FLFVDPELV		41.08	FLFVDPELV		29.26	6084.55	cis-spliced	1550
M20160113_JGA_HLA_A0201_5e7ceq_oncolumn_biorep1_techrep1.mzML	30055	YLLESVNKL		64.12	YLLESVNKL		25.64	4047.5	cis-spliced	526
M20160113_JGA_HLA_A0201_5e7ceq_oncolumn_biorep1_techrep1.mzML	46960	FLYPFPLAL		50.7	FLYPFPLAL		34.24	6197.03	trans-spliced	1574
M20160113_JGA_HLA_A0201_5e7ceq_oncolumn_biorep1_techrep1.mzML	40209	YLFAVNLKL		43.56	YLFAVNLKL		29.61	5328.43	trans-spliced	1298
M20160113_JGA_HLA_A0201_5e7ceq_oncolumn_biorep1_techrep1.mzML	31002	KLLEPVPVSV		55.64	KLLEPVPVSV		35.51	4164.84	cis-spliced	626
M20160113_JGA_HLA_A0201_5e7ceq_oncolumn_biorep1_techrep1.mzML	13089	RLQEDPPAGV		35.51	RLQEDPPAGV		32.97	1838.51	cis-spliced	12
M20160113_JGA_HLA_A0201_5e7ceq_oncolumn_biorep1_techrep1.mzML	30716	SLYEMVSRV		45.4	SLYEMVSRV		26.62	4129.62	cis-spliced	586
M20160113_JGA_HLA_A0201_5e7ceq_oncolumn_biorep1_techrep1.mzML	32719	VLYTGDFRL		40.61	VLYTGDFRL		20.21	4379.69	cis-spliced	782
M20160113_JGA_HLA_A0201_5e7ceq_oncolumn_biorep1_techrep1.mzML	31000	RLWGEPVNL		39.73	RLWGEPVNL		22.65	4164.68	trans-spliced	624
M20160113_JGA_HLA_A0201_5e7ceq_oncolumn_biorep1_techrep1.mzML	29783	FLEPVNPRL		41.37	FLEPVNPRL		22.72	4013.31	cis-spliced	502
M20160113_JGA_HLA_A0201_5e7ceq_oncolumn_biorep1_techrep1.mzML	24389	FLDEPTNHL		45.32	FLDEPTNHL		35.39	3311.9	trans-spliced	212
M20160113_JGA_HLA_A0201_5e7ceq_oncolumn_biorep1_techrep1.mzML	33727	QLLDQVEQL		51.85	QLLDQVEQL		21.59	4504.25	non-spliced	894
M20160113_JGA_HLA_A0201_5e7ceq_oncolumn_biorep1_techrep1.mzML	35067	RLLEVPVML	Oxidation (M)	37.48	RLLEVPVML	Oxidation (M)	21.96	4670.87	non-spliced	998
M20160113_JGA_HLA_A0201_5e7ceq_oncolumn_biorep1_techrep1.mzML	34585	FLQPELVKL		46.8	FLQPELVKL		32.95	4609.95	cis-spliced	966
M20160113_JGA_HLA_A0201_5e7ceq_oncolumn_biorep1_techrep1.mzML	25811	TLTEEGVLKV		40.87	TLTEEGVLKV		26.05	3498.82	non-spliced	274
M20160113_JGA_HLA_A0201_5e7ceq_oncolumn_biorep1_techrep1.mzML	30677	KVLELNPYL		30.93	KVLELNPYL		31.16	4124.73	trans-spliced	584
M20160113_JGA_HLA_A0201_5e7ceq_oncolumn_biorep1_techrep1.mzML	38708	MLWKGLLVL	Oxidation (M)	40.85	MLWKGLLVL	Oxidation (M)	17.45	5135.85	non-spliced	1236
M20160113_JGA_HLA_A0201_5e7ceq_oncolumn_biorep1_techrep1.mzML	30769	LMLEALERV	Oxidation (M)	39.29	LMLEALERV	Oxidation (M)	18.1	4135.92	non-spliced	594
M20160113_JGA_HLA_A0201_5e7ceq_oncolumn_biorep1_techrep1.mzML	47593	NLMELLLML		44.99	NLMELLLML		19.89	6287.86	cis-spliced	1584
M20160113_JGA_HLA_A0201_5e7ceq_oncolumn_biorep1_techrep1.mzML	42224	LLDEVLFKL		34.41	LLDEVLFKL		24.94	5581.38	non-spliced	1370
M20160113_JGA_HLA_A0201_5e7ceq_oncolumn_biorep1_techrep1.mzML	26590	SLAETDKLTL		33.49	SLAETDKLTL		34	3602.23	trans-spliced	312
M20160113_JGA_HLA_A0201_5e7ceq_oncolumn_biorep1_techrep1.mzML	27256	YLLQRAVEV		30.94	YLLQRAVEV		30.49	3688.51	cis-spliced	340
M20160113_JGA_HLA_A0201_5e7ceq_oncolumn_biorep1_techrep1.mzML	23381	YLVVKLEKV		37.93	YLVVKLEKV		32.83	3180.61	cis-spliced	184
M20160113_JGA_HLA_A0201_5e7ceq_oncolumn_biorep1_techrep1.mzML	30400	YLWQGVRVA		41.12	YLWQGVRVA		27.95	4090.61	cis-spliced	558
M20160113_JGA_HLA_A0201_5e7ceq_oncolumn_biorep1_techrep1.mzML	46253	TLWYVPLSL		41.14	TLWYVPLSL		29.79	6103.58	non-spliced	1558
M20160113_JGA_HLA_A0201_5e7ceq_oncolumn_biorep1_techrep1.mzML	41059	TLVDEVFRL		41.02	TLVDEVFRL		24.03	5434.29	non-spliced	1328
M20160113_JGA_HLA_A0201_5e7ceq_oncolumn_biorep1_techrep1.mzML	35602	TLLRLLYEA		33.87	TLLRLLYEA		29.08	4737.68	cis-spliced	1024
M20160113_JGA_HLA_A0201_5e7ceq_oncolumn_biorep1_techrep1.mzML	39573	RLLESLFTL		47.29	RLLESLFTL		20.31	5245.06	cis-spliced	1272
M20160113_JGA_HLA_A0201_5e7ceq_oncolumn_biorep1_techrep1.mzML	37928	MLAWLNESL	Oxidation (M)	43.79	MLAWLNESL	Oxidation (M)	27.49	5036.31	non-spliced	1174
M20160113_JGA_HLA_A0201_5e7ceq_oncolumn_biorep1_techrep1.mzML	33586	YLAPFLRNV		45.32	YLAPFLRNV		23.11	4486.37	trans-spliced	880
M20160113_JGA_HLA_A0201_5e7ceq_oncolumn_biorep1_techrep1.mzML	34770	TLQDLVYKL		35.53	TLQDLVYKL		29.93	4633.47	non-spliced	976
M20160113_JGA_HLA_A0201_5e7ceq_oncolumn_biorep1_techrep1.mzML	45092	LLLELLHEL		47.71	LLLELLHEL		16.78	5962.87	cis-spliced	1480
M20160113_JGA_HLA_A0201_5e7ceq_oncolumn_biorep1_techrep1.mzML	32495	KLLDYEVTL		46.02	KLLDYEVTL		31.16	4351.82	non-spliced	766
M20160113_JGA_HLA_A0201_5e7ceq_oncolumn_biorep1_techrep1.mzML	24292	GLSTEGLYRV		52.7	GLSTEGLYRV		25.13	3298.88	trans-spliced	208
M20160113_JGA_HLA_A0201_5e7ceq_oncolumn_biorep1_techrep1.mzML	28837	YLDFTNPKV		35.8	YLDFTNPKV		26.45	3891.61	cis-spliced	452
M20160113_JGA_HLA_A0201_5e7ceq_oncolumn_biorep1_techrep1.mzML	29085	LLNEFPGHGL		56.48	LLNEFPGHGL		28.62	3923.69	trans-spliced	460
M20160113_JGA_HLA_A0201_5e7ceq_oncolumn_biorep1_techrep1.mzML	23004	FLSTLEHHL		44.37	FLSTLEHHL		30.39	3132.43	cis-spliced	170
M20160113_JGA_HLA_A0201_5e7ceq_oncolumn_biorep1_techrep1.mzML	27140	YLTDRVMTV		31.72	YLTDRVMTV		40.44	3673.09	non-spliced	332
M20160113_JGA_HLA_A0201_5e7ceq_oncolumn_biorep1_techrep1.mzML	32739	RLLNQVLEL		45.21	RLLNQVLEL		19.78	4382.38	trans-spliced	784
M20160113_JGA_HLA_A0201_5e7ceq_oncolumn_biorep1_techrep1.mzML	30944	SLYDYNPNL		31.71	SLYDYNPNL		34.36	4157.34	cis-spliced	616
M20160113_JGA_HLA_A0201_5e7ceq_oncolumn_biorep1_techrep1.mzML	21456	TLFPGKVHSL		32.21	TLFPGKVHSL		34.06	2930.55	trans-spliced	118
M20160113_JGA_HLA_A0201_5e7ceq_oncolumn_biorep1_techrep1.mzML	31901	FLQELEHAL		34.08	FLQELEHAL		30.82	4276.13	trans-spliced	716
M20160113_JGA_HLA_A0201_5e7ceq_oncolumn_biorep1_techrep1.mzML	28836	YLLGHDLRL		30.59	YLLGHDLRL		24.05	3891.46	cis-spliced	450
M20160113_JGA_HLA_A0201_5e7ceq_oncolumn_biorep1_techrep1.mzML	30614	KLLDEALQAV		55.13	KLLDEALQAV		23.7	4116.99	non-spliced	578
M20160113_JGA_HLA_A0201_5e7ceq_oncolumn_biorep1_techrep1.mzML	27176	GLADNTVLAKV		60.33	GLADNTVLAKV		32.02	3678.13	non-spliced	336
M20160113_JGA_HLA_A0201_5e7ceq_oncolumn_biorep1_techrep1.mzML	14707	KVLSKEFHL		39.73	KVLSKEFHL		24.44	2051.27	cis-spliced	22
M20160113_JGA_HLA_A0201_5e7ceq_oncolumn_biorep1_techrep1.mzML	33833	HLSLLNEYL		45.11	HLSLLNEYL		26.1	4517.81	trans-spliced	908
M20160113_JGA_HLA_A0201_5e7ceq_oncolumn_biorep1_techrep1.mzML	18404	KLMDKVVRL		42.64	KLMDKVVRL		24.65	2524.43	non-spliced	52
M20160113_JGA_HLA_A0201_5e7ceq_oncolumn_biorep1_techrep1.mzML	33455	YMVHLQVTL		38.78	YMVHLQVTL		26.66	4469.57	non-spliced	866
M20160113_JGA_HLA_A0201_5e7ceq_oncolumn_biorep1_techrep1.mzML	8802	LDTNADKQLS		47.91	LDTNADKQLS		37.37	1246.36	trans-spliced	8
M20160113_JGA_HLA_A0201_5e7ceq_oncolumn_biorep1_techrep1.mzML	27813	FLLRESETL		46.66	FLLRESETL		32.8	3762.08	non-spliced	366
M20160113_JGA_HLA_A0201_5e7ceq_oncolumn_biorep1_techrep1.mzML	18262	RLQEDPPVGV		34.55	RLQEDPPVGV		36.44	2505.86	cis-spliced	48
M20160113_JGA_HLA_A0201_5e7ceq_oncolumn_biorep1_techrep1.mzML	27410	FVDDYTVRV		33.14	FVDDYTVRV		30.11	3708.97	cis-spliced	346
M20160113_JGA_HLA_A0201_5e7ceq_oncolumn_biorep1_techrep1.mzML	22939	KLAENLDAQL		52.06	KLAENLDAQL		28.39	3124.31	non-spliced	168
M20160113_JGA_HLA_A0201_5e7ceq_oncolumn_biorep1_techrep1.mzML	44385	YLLTLLEHL		40.58	YLLTLLEHL		26.18	5867.96	trans-spliced	1448
M20160113_JGA_HLA_A0201_5e7ceq_oncolumn_biorep1_techrep1.mzML	26615	GLADASLLKKV		35.73	GLADASLLKKV		27.84	3605.61	trans-spliced	320
M20160113_JGA_HLA_A0201_5e7ceq_oncolumn_biorep1_techrep1.mzML	32493	LLLDMQNRL		57.68	LLLDMQNRL		25.11	4351.68	trans-spliced	764
M20160113_JGA_HLA_A0201_5e7ceq_oncolumn_biorep1_techrep1.mzML	45019	YLLDLLRLP		40.19	YLLDLLRLP		20.83	5952.97	trans-spliced	1474
M20160113_JGA_HLA_A0201_5e7ceq_oncolumn_biorep1_techrep1.mzML	47805	SLLSLLPLFL		52.16	SLLSLLPLFL		25.19	6314.93	non-spliced	1588
M20160113_JGA_HLA_A0201_5e7ceq_oncolumn_biorep1_techrep1.mzML	31048	FLDKQGFYV		34.33	FLDKQGFYV		36.82	4170.42	cis-spliced	634
M20160113_JGA_HLA_A0201_5e7ceq_oncolumn_biorep1_techrep1.mzML	44794	FLVDLMEHL		56.44	FLVDLMEHL		30.05	5922.28	non-spliced	1464
M20160113_JGA_HLA_A0201_5e7ceq_oncolumn_biorep1_techrep1.mzML	37904	QMLELLTRL		32.17	QMLELLTRL		27.87	5033.42	non-spliced	1172
M20160113_JGA_HLA_A0201_5e7ceq_oncolumn_biorep1_techrep1.mzML	31496	KLMDATNLLV		42.54	KLMDATNLLV		29.52	4225.78	cis-spliced	672
M20160113_JGA_HLA_A0201_5e7ceq_oncolumn_biorep1_techrep1.mzML	44263	FLLNFLHTL		35.14	FLLNFLHTL		29.37	5851.29	cis-spliced	1440
M20160113_JGA_HLA_A0201_5e7ceq_oncolumn_biorep1_techrep1.mzML	34766	KLLQLQFEV		39.45	KLLQLQFEV		27.76	4633.13	trans-spliced	974
M20160113_JGA_HLA_A0201_5e7ceq_oncolumn_biorep1_techrep1.mzML	40483	FVHDLVLYL		49.57	FVHDLVLYL		21.8	5360.83	trans-spliced	1306
M20160113_JGA_HLA_A0201_5e7ceq_oncolumn_biorep1_techrep1.mzML	22804	VLLDYQRNV		52.29	VLLDYQRNV		24.53	3106.87	non-spliced	164
M20160113_JGA_HLA_A0201_5e7ceq_oncolumn_biorep1_techrep1.mzML	33237	RLLNFDTEL		42.53	RLLNFDTEL		30.58	4443.24	cis-spliced	844
M20160113_JGA_HLA_A0201_5e7ceq_oncolumn_biorep1_techrep1.mzML	34807	FLLPHPGLQV		44.36	FLLPHPGLQV		30.3	4638.25	trans-spliced	990
M20160113_JGA_HLA_A0201_5e7ceq_oncolumn_biorep1_techrep1.mzML	30281	FLLPHPGLKV		43.65	FLLPHPGLKV		34.44	4076.44	trans-spliced	548
M20160113_JGA_HLA_A0201_5e7ceq_oncolumn_biorep1_techrep1.mzML	40126	TLWVDPYEV		33.46	TLWVDPYEV		34.21	5317.21	trans-spliced	1294
M20160113_JGA_HLA_A0201_5e7ceq_oncolumn_biorep1_techrep1.mzML	31611	TLLEDGTFKV		47.92	TLLEDGTFKV		29.32	4240.17	trans-spliced	686
M20160113_JGA_HLA_A0201_5e7ceq_oncolumn_biorep1_techrep1.mzML	43531	YLDLFGDPSV		41.42	YLDLFGDPSV		38.17	5751.65	trans-spliced	1424
M20160113_JGA_HLA_A0201_5e7ceq_oncolumn_biorep1_techrep1.mzML	21095	VLYPHEPTAV		30.12	VLYPHEPTAV		38.55	2881.47	trans-spliced	100
M20160113_JGA_HLA_A0201_5e7ceq_oncolumn_biorep1_techrep1.mzML	30344	FLLHLQQQV		33.82	FLLHLQQQV		30.83	4083.84	trans-spliced	552
M20160113_JGA_HLA_A0201_5e7ceq_oncolumn_biorep1_techrep1.mzML	38696	FMFQEALKL		33.14	FMFQEALKL		35.11	5134.5	cis-spliced	1234
M20160113_JGA_HLA_A0201_5e7ceq_oncolumn_biorep1_techrep1.mzML	34806	HLLEEPLYL		50.72	HLLEEPLYL		25.89	4638.18	trans-spliced	988
M20160113_JGA_HLA_A0201_5e7ceq_oncolumn_biorep1_techrep1.mzML	31860	KLLDGQVLQL		35.64	KLLDGQVLQL		17.72	4271.27	cis-spliced	712
M20160113_JGA_HLA_A0201_5e7ceq_oncolumn_biorep1_techrep1.mzML	45598	HLWAELVFL		49.93	HLWAELVFL		26.18	6027.63	trans-spliced	1514
M20160113_JGA_HLA_A0201_5e7ceq_oncolumn_biorep1_techrep1.mzML	26746	FLDPNNLPKA		46.83	FLDPNNLPKA		30.33	3622.79	cis-spliced	324
M20160113_JGA_HLA_A0201_5e7ceq_oncolumn_biorep1_techrep1.mzML	31613	KLLDPEDLSV		38.68	KLLDPEDLSV		28.03	4240.31	cis-spliced	688
M20160113_JGA_HLA_A0201_5e7ceq_oncolumn_biorep1_techrep1.mzML	28059	VLMEKPDVVV		35.48	VLMEKPDVVV		37.29	3793.33	cis-spliced	384
M20160113_JGA_HLA_A0201_5e7ceq_oncolumn_biorep1_techrep1.mzML	22201	YLLLKTHQL		55.11	YLLLKTHQL		38.65	3028.28	trans-spliced	142
M20160113_JGA_HLA_A0201_5e7ceq_oncolumn_biorep1_techrep1.mzML	45144	MLLDFLQHL		36.04	MLLDFLQHL		31.98	5969.29	non-spliced	1490
M20160113_JGA_HLA_A0201_5e7ceq_oncolumn_biorep1_techrep1.mzML	33156	NLFKLEVRL		41.26	NLFKLEVRL		27.74	4433.71	trans-spliced	834
M20160113_JGA_HLA_A0201_5e7ceq_oncolumn_biorep1_techrep1.mzML	45027	LLLDRLLYL		40.85	LLLDRLLYL		20.8	5954.03	cis-spliced	1478
M20160113_JGA_HLA_A0201_5e7ceq_oncolumn_biorep1_techrep1.mzML	16307	LLMEHLHKL		35.64	LLMEHLHKL		33.93	2262.71	cis-spliced	32
M20160113_JGA_HLA_A0201_5e7ceq_oncolumn_biorep1_techrep1.mzML	38056	KLLDFGSGALL		41.99	KLLDFGSGALL		30.92	5052.99	cis-spliced	1182
M20160113_JGA_HLA_A0201_5e7ceq_oncolumn_biorep1_techrep1.mzML	14717	RLLKSKLYL		33.76	RLLKSKLYL		19.31	2052.73	cis-spliced	24
M20160113_JGA_HLA_A0201_5e7ceq_oncolumn_biorep1_techrep1.mzML	25707	KLQELNYNL		32.35	KLQELNYNL		30.94	3486.26	trans-spliced	264
M20160113_JGA_HLA_A0201_5e7ceq_oncolumn_biorep1_techrep1.mzML	33233	RLDELGGVYL		57.24	RLDELGGVYL		22.96	4442.94	cis-spliced	842
M20160113_JGA_HLA_A0201_5e7ceq_oncolumn_biorep1_techrep1.mzML	45208	SLLDRFLATV		46.39	SLLDRFLATV		35.36	5976.72	trans-spliced	1498
M20160113_JGA_HLA_A0201_5e7ceq_oncolumn_biorep1_techrep1.mzML	41680	KLLFWVTEV		33.61	KLLFWVTEV		39.93	5512.38	cis-spliced	1354
M20160113_JGA_HLA_A0201_5e7ceq_oncolumn_biorep1_techrep1.mzML	25680	LLYDKLEKL		31.2	LLYDKLEKL		24.18	3482.53	cis-spliced	262
M20160113_JGA_HLA_A0201_5e7ceq_oncolumn_biorep1_techrep1.mzML	22340	TMAKESSLLGV		45.26	TMAKESSLLGV		35.45	3046.19	non-spliced	146
M20160113_JGA_HLA_A0201_5e7ceq_oncolumn_biorep1_techrep1.mzML	35123	HLTYLNVYL		42.96	HLTYLNVYL		26.08	4677.05	cis-spliced	1000
M20160113_JGA_HLA_A0201_5e7ceq_oncolumn_biorep1_techrep1.mzML	33142	RLYELTLEV		44.13	RLYELTLEV		21.26	4432	non-spliced	832
M20160113_JGA_HLA_A0201_5e7ceq_oncolumn_biorep1_techrep1.mzML	31191	KLADLSLNYV		54.3	KLADLSLNYV		34.42	4187.68	trans-spliced	650
M20160113_JGA_HLA_A0201_5e7ceq_oncolumn_biorep1_techrep1.mzML	31590	FLFQEPRSL		50.18	FLFQEPRSL		22.52	4237.36	trans-spliced	678
M20160113_JGA_HLA_A0201_5e7ceq_oncolumn_biorep1_techrep1.mzML	37561	VLWDRTFSL		34.57	VLWDRTFSL		34.56	4987.63	trans-spliced	1154
M20160113_JGA_HLA_A0201_5e7ceq_oncolumn_biorep1_techrep1.mzML	39435	YLSVKLWDL		30.67	YLSVKLWDL		30.81	5226.95	cis-spliced	1268
M20160113_JGA_HLA_A0201_5e7ceq_oncolumn_biorep1_techrep1.mzML	35600	SLYDWNVKL		30.19	SLYDWNVKL		28.1	4737.45	trans-spliced	1020
M20160113_JGA_HLA_A0201_5e7ceq_oncolumn_biorep1_techrep1.mzML	34688	YMAELLERL		55.68	YMAELLERL		28.72	4623.13	non-spliced	972
M20160113_JGA_HLA_A0201_5e7ceq_oncolumn_biorep1_techrep1.mzML	32560	LLALLPEAARA		44.31	LLALLPEAARA		27.05	4359.92	cis-spliced	774
M20160113_JGA_HLA_A0201_5e7ceq_oncolumn_biorep1_techrep1.mzML	19901	DTNADKQLSF		58.3	DTNADKQLSF		41.57	2723.01	trans-spliced	68
M20160113_JGA_HLA_A0201_5e7ceq_oncolumn_biorep1_techrep1.mzML	32498	FVMETFVHL	Oxidation (M)	39.31	FVMETFVHL	Oxidation (M)	36.39	4352.2	non-spliced	768
M20160113_JGA_HLA_A0201_5e7ceq_oncolumn_biorep1_techrep1.mzML	34794	FLYFEDHGL		57.1	FLYFEDHGL		26.53	4636.64	trans-spliced	986
M20160113_JGA_HLA_A0201_5e7ceq_oncolumn_biorep1_techrep1.mzML	28484	FLAEHPNVTL		32.01	FLAEHPNVTL		34.98	3846.69	cis-spliced	422
M20160113_JGA_HLA_A0201_5e7ceq_oncolumn_biorep1_techrep1.mzML	38281	FLWVGATPHL		31.81	FLWVGATPHL		28.16	5081.36	trans-spliced	1202
M20160113_JGA_HLA_A0201_5e7ceq_oncolumn_biorep1_techrep1.mzML	31868	VLMEMSYRL		40.6	VLMEMSYRL		27.24	4272.23	trans-spliced	714
M20160113_JGA_HLA_A0201_5e7ceq_oncolumn_biorep1_techrep1.mzML	40356	RVMELFFTV		40.08	RVMELFFTV		27.94	5345.45	trans-spliced	1302
M20160113_JGA_HLA_A0201_5e7ceq_oncolumn_biorep1_techrep1.mzML	31605	LLSHLNTVFV		37.75	LLSHLNTVFV		29.66	4239.32	trans-spliced	684
M20160113_JGA_HLA_A0201_5e7ceq_oncolumn_biorep1_techrep1.mzML	45629	LLWDTLLRL		35.07	LLWDTLLRL		21.03	6031.16	trans-spliced	1520
M20160113_JGA_HLA_A0201_5e7ceq_oncolumn_biorep1_techrep1.mzML	27636	SMMGPSPGPPSV		37.15	SMMGPSPGPPSV		44.51	3739.34	non-spliced	352
M20160113_JGA_HLA_A0201_5e7ceq_oncolumn_biorep1_techrep1.mzML	22337	FLSEEGGHVAV		33.68	FLSEEGGHVAV		22.91	3045.84	trans-spliced	144
M20160113_JGA_HLA_A0201_5e7ceq_oncolumn_biorep1_techrep1.mzML	31253	NLPAPHLMPGV		32.88	NLPAPHLMPGV		34.42	4195.36	trans-spliced	654
M20160113_JGA_HLA_A0201_5e7ceq_oncolumn_biorep1_techrep1.mzML	32339	KLMDEVAGLVA		52.67	KLMDEVAGLVA		31.29	4332.71	cis-spliced	758
M20160113_JGA_HLA_A0201_5e7ceq_oncolumn_biorep1_techrep1.mzML	44821	HLWSYLLTL		45.42	HLWSYLLTL		24.56	5925.8	cis-spliced	1470
M20160113_JGA_HLA_A0201_5e7ceq_oncolumn_biorep1_techrep1.mzML	45444	HLLNYLLFL		37.57	HLLNYLLFL		24.54	6007.68	cis-spliced	1508
M20160113_JGA_HLA_A0201_5e7ceq_oncolumn_biorep1_techrep1.mzML	24091	RLLAQRYLL		34.86	RLLAQRYLL		35.33	3272.69	cis-spliced	204
M20160113_JGA_HLA_A0201_5e7ceq_oncolumn_biorep1_techrep1.mzML	39550	VLLGEFLEKV		30.23	VLLGEFLEKV		22.89	5242.14	trans-spliced	1270
M20160113_JGA_HLA_A0201_5e7ceq_oncolumn_biorep1_techrep1.mzML	33523	YLNDGLWHM		33.04	YLNDGLWHM		31.39	4478.33	non-spliced	874
M20160113_JGA_HLA_A0201_5e7ceq_oncolumn_biorep1_techrep1.mzML	39001	TLQEFLERL		55.33	TLQEFLERL		25.83	5173.12	trans-spliced	1244
M20160113_JGA_HLA_A0201_5e7ceq_oncolumn_biorep1_techrep1.mzML	32769	YLLNELDRL		41.68	YLLNELDRL		23.48	4385.78	cis-spliced	786
M20160113_JGA_HLA_A0201_5e7ceq_oncolumn_biorep1_techrep1.mzML	43779	YLDLKGLLDV		37.51	YLDLKGLLDV		30.98	5783.86	trans-spliced	1428
M20160113_JGA_HLA_A0201_5e7ceq_oncolumn_biorep1_techrep1.mzML	42365	FLMDFLHQV		37.54	FLMDFLHQV		35.27	5599.72	cis-spliced	1380
M20160113_JGA_HLA_A0201_5e7ceq_oncolumn_biorep1_techrep1.mzML	37178	KLGDFGLVTSL		45.53	KLGDFGLVTSL		27.44	4938.58	cis-spliced	1130
M20160113_JGA_HLA_A0201_5e7ceq_oncolumn_biorep1_techrep1.mzML	37273	LLHELAVLEL		55.92	LLHELAVLEL		16.84	4949.12	cis-spliced	1140
M20160113_JGA_HLA_A0201_5e7ceq_oncolumn_biorep1_techrep1.mzML	25653	FLYDTHQNL		31.05	FLYDTHQNL		36.05	3478.95	cis-spliced	260
M20160113_JGA_HLA_A0201_5e7ceq_oncolumn_biorep1_techrep1.mzML	18782	TLNDREYQL		36.47	TLNDREYQL		31.56	2575.19	cis-spliced	56
M20160113_JGA_HLA_A0201_5e7ceq_oncolumn_biorep1_techrep1.mzML	31344	ALLENLTHQL		37.18	ALLENLTHQL		27.71	4206.91	cis-spliced	664
M20160113_JGA_HLA_A0201_5e7ceq_oncolumn_biorep1_techrep1.mzML	38115	KLFNEFLQL		31.55	KLFNEFLQL		24.03	5060.57	cis-spliced	1186
M20160113_JGA_HLA_A0201_5e7ceq_oncolumn_biorep1_techrep1.mzML	24520	KLGHTDLLVGV		44.79	KLGHTDLLVGV		23.74	3329.39	cis-spliced	216
M20160113_JGA_HLA_A0201_5e7ceq_oncolumn_biorep1_techrep1.mzML	16801	VNLPLNGNGKQ		66.89	VNLPLNGNGKQ		35.94	2325.42	cis-spliced	38
M20160113_JGA_HLA_A0201_5e7ceq_oncolumn_biorep1_techrep1.mzML	36911	TLFDYEVRL		53.53	TLFDYEVRL		25.14	4905.82	cis-spliced	1118
M20160113_JGA_HLA_A0201_5e7ceq_oncolumn_biorep1_techrep1.mzML	27956	FLSEHPNVTL		30.69	FLSEHPNVTL		39.55	3780.41	cis-spliced	372
M20160113_JGA_HLA_A0201_5e7ceq_oncolumn_biorep1_techrep1.mzML	40406	SLLHLGALYGL		33.52	SLLHLGALYGL		41.44	5351.31	cis-spliced	1304
M20160113_JGA_HLA_A0201_5e7ceq_oncolumn_biorep1_techrep1.mzML	46022	FLTEFLNYL		30.75	FLTEFLNYL		32.08	6079.56	trans-spliced	1546
M20160113_JGA_HLA_A0201_5e7ceq_oncolumn_biorep1_techrep1.mzML	34547	KLFDELLVNA		31.36	KLFDELLVNA		24.92	4605.77	trans-spliced	960
M20160113_JGA_HLA_A0201_5e7ceq_oncolumn_biorep1_techrep1.mzML	35476	RVLDFDPMAV		34.5	RVLDFDPMAV		21.7	4721.4	non-spliced	1012
M20160113_JGA_HLA_A0201_5e7ceq_oncolumn_biorep1_techrep1.mzML	44205	GLDNAVSLFQV		32.16	GLDNAVSLFQV		29.02	5843.75	non-spliced	1438
M20160113_JGA_HLA_A0201_5e7ceq_oncolumn_biorep1_techrep1.mzML	28202	GLGEGFQTVRV		55.41	GLGEGFQTVRV		29.25	3811.81	trans-spliced	398
M20160113_JGA_HLA_A0201_5e7ceq_oncolumn_biorep1_techrep1.mzML	36080	LLFEGEKLTL		34.19	LLFEGEKLTL		35.34	4797.7	non-spliced	1062
M20160113_JGA_HLA_A0201_5e7ceq_oncolumn_biorep1_techrep1.mzML	21211	FLSEFEHRV		39.64	FLSEFEHRV		21.47	2896.83	trans-spliced	110
M20160113_JGA_HLA_A0201_5e7ceq_oncolumn_biorep1_techrep1.mzML	30773	YVFDGKPPQL		37.72	YVFDGKPPQL		19.53	4136.44	cis-spliced	596
M20160113_JGA_HLA_A0201_5e7ceq_oncolumn_biorep1_techrep1.mzML	26030	KLYDLDVAKV		44.49	KLYDLDVAKV		36.15	3527.16	trans-spliced	286
M20160113_JGA_HLA_A0201_5e7ceq_oncolumn_biorep1_techrep1.mzML	39237	FLLDGFPRTV		63.57	FLLDGFPRTV		23.79	5202.16	trans-spliced	1252
M20160113_JGA_HLA_A0201_5e7ceq_oncolumn_biorep1_techrep1.mzML	37902	FVDKTVLPFV		33.32	FVDKTVLPFV		33.7	5033.12	cis-spliced	1170
M20160113_JGA_HLA_A0201_5e7ceq_oncolumn_biorep1_techrep1.mzML	31576	FLYQRLVVGA		39.09	FLYQRLVVGA		27.99	4235.65	trans-spliced	676
M20160113_JGA_HLA_A0201_5e7ceq_oncolumn_biorep1_techrep1.mzML	33228	KMDASLGNLFA		52.77	KMDASLGNLFA		28.96	4442.31	non-spliced	840
M20160113_JGA_HLA_A0201_5e7ceq_oncolumn_biorep1_techrep1.mzML	32515	FLFGEEPSKL		47.98	FLFGEEPSKL		32.63	4354.32	trans-spliced	770
M20160113_JGA_HLA_A0201_5e7ceq_oncolumn_biorep1_techrep1.mzML	41858	FLNDLFERL		52.65	FLNDLFERL		29.52	5535.15	trans-spliced	1356
M20160113_JGA_HLA_A0201_5e7ceq_oncolumn_biorep1_techrep1.mzML	30968	FLMEGTLTRV		51.6	FLMEGTLTRV		29.24	4160.31	cis-spliced	618
M20160113_JGA_HLA_A0201_5e7ceq_oncolumn_biorep1_techrep1.mzML	26100	RVLPPSALQSV		35.99	RVLPPSALQSV		33.06	3536.44	cis-spliced	290
M20160113_JGA_HLA_A0201_5e7ceq_oncolumn_biorep1_techrep1.mzML	37175	FLDENVHFF		38.34	FLDENVHFF		32.94	4938.17	cis-spliced	1128
M20160113_JGA_HLA_A0201_5e7ceq_oncolumn_biorep1_techrep1.mzML	42703	SLLGGNLRLLL		35.7	SLLGGNLRLLL		31.76	5643.83	non-spliced	1400
M20160113_JGA_HLA_A0201_5e7ceq_oncolumn_biorep1_techrep1.mzML	21871	FLYDDNQRV		53.4	FLYDDNQRV		30.56	2986.11	cis-spliced	132
M20160113_JGA_HLA_A0201_5e7ceq_oncolumn_biorep1_techrep1.mzML	37977	TLLDLPGLTKV		57.29	TLLDLPGLTKV		34.38	5042.9	trans-spliced	1180
M20160113_JGA_HLA_A0201_5e7ceq_oncolumn_biorep1_techrep1.mzML	34593	FLLRVGADPAL		46.99	FLLRVGADPAL		38.35	4610.85	trans-spliced	968
M20160113_JGA_HLA_A0201_5e7ceq_oncolumn_biorep1_techrep1.mzML	42160	YLLLHLLSTV		30.59	YLLLHLLSTV		30.85	5573.1	cis-spliced	1364
M20160113_JGA_HLA_A0201_5e7ceq_oncolumn_biorep1_techrep1.mzML	32986	RLWEKLTLL		45.02	RLWEKLTLL		23.95	4412.73	cis-spliced	812
M20160113_JGA_HLA_A0201_5e7ceq_oncolumn_biorep1_techrep1.mzML	21164	YLQDYTDRV		52.01	YLQDYTDRV		20.36	2890.69	trans-spliced	106
M20160113_JGA_HLA_A0201_5e7ceq_oncolumn_biorep1_techrep1.mzML	32176	YLHSYLTYL		35.52	YLHSYLTYL		32.89	4311.31	cis-spliced	740
M20160113_JGA_HLA_A0201_5e7ceq_oncolumn_biorep1_techrep1.mzML	37149	FLWENLHTL		31.49	FLWENLHTL		36.09	4935.23	trans-spliced	1122
M20160113_JGA_HLA_A0201_5e7ceq_oncolumn_biorep1_techrep1.mzML	31267	YLDEYLARM		57.88	YLDEYLARM		32.25	4197.18	non-spliced	656
M20160113_JGA_HLA_A0201_5e7ceq_oncolumn_biorep1_techrep1.mzML	30455	MQAPRAALVFA		40.78	MQAPRAALVFA		31.31	4097.5	non-spliced	562
M20160113_JGA_HLA_A0201_5e7ceq_oncolumn_biorep1_techrep1.mzML	27347	GQSELASRLTL		49.47	GQSELASRLTL		35.01	3700.3	trans-spliced	344
M20160113_JGA_HLA_A0201_5e7ceq_oncolumn_biorep1_techrep1.mzML	39416	RLFADLLNDV		47.74	RLFADLLNDV		29.64	5224.9	non-spliced	1266
M20160113_JGA_HLA_A0201_5e7ceq_oncolumn_biorep1_techrep1.mzML	36197	YLGLLENVRV		44.92	YLGLLENVRV		30.18	4813.17	trans-spliced	1070
M20160113_JGA_HLA_A0201_5e7ceq_oncolumn_biorep1_techrep1.mzML	41311	QLLDYKLLGL		35.53	QLLDYKLLGL		28.24	5465.96	trans-spliced	1340
M20160113_JGA_HLA_A0201_5e7ceq_oncolumn_biorep1_techrep1.mzML	32591	KLADFGDAVQL		61.23	KLADFGDAVQL		29.43	4363.32	cis-spliced	776
M20160113_JGA_HLA_A0201_5e7ceq_oncolumn_biorep1_techrep1.mzML	39154	QLVDFQWKL		35.48	QLVDFQWKL		33.32	5191.7	cis-spliced	1246
M20160113_JGA_HLA_A0201_5e7ceq_oncolumn_biorep1_techrep1.mzML	33472	FVFDRPLPVS		34.57	FVFDRPLPVS		38.84	4471.84	trans-spliced	870
M20160113_JGA_HLA_A0201_5e7ceq_oncolumn_biorep1_techrep1.mzML	27859	QLLDYERQL		43.8	QLLDYERQL		24.23	3768.06	cis-spliced	370
M20160113_JGA_HLA_A0201_5e7ceq_oncolumn_biorep1_techrep1.mzML	29161	KLLDLSDSTSV		86.97	KLLDLSDSTSV		36.05	3933.84	non-spliced	464
M20160113_JGA_HLA_A0201_5e7ceq_oncolumn_biorep1_techrep1.mzML	34792	ALLAGSEYLKL		41.46	ALLAGSEYLKL		30.66	4636.48	non-spliced	984
M20160113_JGA_HLA_A0201_5e7ceq_oncolumn_biorep1_techrep1.mzML	36840	ALLDVSNNYGL		35.67	ALLDVSNNYGL		36.3	4896.35	cis-spliced	1114
M20160113_JGA_HLA_A0201_5e7ceq_oncolumn_biorep1_techrep1.mzML	33672	YLLEEKLASL		44.69	YLLEEKLASL		33.05	4497.39	trans-spliced	888
M20160113_JGA_HLA_A0201_5e7ceq_oncolumn_biorep1_techrep1.mzML	42196	TLWNQELYL		33.91	TLWNQELYL		24.62	5577.71	cis-spliced	1366
M20160113_JGA_HLA_A0201_5e7ceq_oncolumn_biorep1_techrep1.mzML	45149	HLLDFPNLVL		57.65	HLLDFPNLVL		30.84	5969.99	non-spliced	1492
M20160113_JGA_HLA_A0201_5e7ceq_oncolumn_biorep1_techrep1.mzML	34101	VLLEPFVHQV		32.75	VLLEPFVHQV		22.39	4549.63	cis-spliced	926
M20160113_JGA_HLA_A0201_5e7ceq_oncolumn_biorep1_techrep1.mzML	32183	YLLTHPPPLM		45.79	YLLTHPPPLM		40.69	4312.2	trans-spliced	742
M20160113_JGA_HLA_A0201_5e7ceq_oncolumn_biorep1_techrep1.mzML	43039	AAVAAALARLLAA		38.74	AAVAAALARLLAA		36.53	5687.9	trans-spliced	1408
M20160113_JGA_HLA_A0201_5e7ceq_oncolumn_biorep1_techrep1.mzML	39940	LMYPYLFHV		32.02	LMYPYLFHV		30.67	5293.07	cis-spliced	1286
M20160113_JGA_HLA_A0201_5e7ceq_oncolumn_biorep1_techrep1.mzML	37601	KLYELYLQL		31.59	KLYELYLQL		27.41	4992.75	non-spliced	1156
M20160113_JGA_HLA_A0201_5e7ceq_oncolumn_biorep1_techrep1.mzML	28578	ALFASGLLHRV		35.38	ALFASGLLHRV		35	3858.73	non-spliced	432
M20160113_JGA_HLA_A0201_5e7ceq_oncolumn_biorep1_techrep1.mzML	37691	KLLEVQLLEV		52.76	KLLEVQLLEV		27.89	5004.77	non-spliced	1164
M20160113_JGA_HLA_A0201_5e7ceq_oncolumn_biorep1_techrep1.mzML	23580	FLVEKQPPQV		40.19	FLVEKQPPQV		34.27	3206.69	cis-spliced	188
M20160113_JGA_HLA_A0201_5e7ceq_oncolumn_biorep1_techrep1.mzML	45482	FLLPLLLEKV		37.36	FLLPLLLEKV		31.23	6012.35	non-spliced	1512
M20160113_JGA_HLA_A0201_5e7ceq_oncolumn_biorep1_techrep1.mzML	29821	TLYDLAHTPGV		37.55	TLYDLAHTPGV		39.4	4018.39	cis-spliced	506
M20160113_JGA_HLA_A0201_5e7ceq_oncolumn_biorep1_techrep1.mzML	35756	SLLGGDVVSVKL		37.64	SLLGGDVVSVKL		29.39	4756.06	non-spliced	1038
M20160113_JGA_HLA_A0201_5e7ceq_oncolumn_biorep1_techrep1.mzML	30127	KVGSFKFLYV		31.34	KVGSFKFLYV		37.31	4056.58	non-spliced	538
M20160113_JGA_HLA_A0201_5e7ceq_oncolumn_biorep1_techrep1.mzML	34572	KLLEEQGLFL		47.81	KLLEEQGLFL		27.36	4608.61	cis-spliced	964
M20160113_JGA_HLA_A0201_5e7ceq_oncolumn_biorep1_techrep1.mzML	45328	NLASFLEQVAV		51.29	NLASFLEQVAV		34.39	5992.47	trans-spliced	1500
M20160113_JGA_HLA_A0201_5e7ceq_oncolumn_biorep1_techrep1.mzML	42238	KLWDLLYKL		31.48	KLWDLLYKL		19.24	5582.91	trans-spliced	1376
M20160113_JGA_HLA_A0201_5e7ceq_oncolumn_biorep1_techrep1.mzML	38322	TLLDLPGLTRV		43.34	TLLDLPGLTRV		18.75	5086.34	trans-spliced	1206
M20160113_JGA_HLA_A0201_5e7ceq_oncolumn_biorep1_techrep1.mzML	31132	ALNEEAGRLLL		41.88	ALNEEAGRLLL		30.94	4180.84	non-spliced	642
M20160113_JGA_HLA_A0201_5e7ceq_oncolumn_biorep1_techrep1.mzML	25802	FLLEKQPPQV		44.95	FLLEKQPPQV		38.39	3497.66	cis-spliced	272
M20160113_JGA_HLA_A0201_5e7ceq_oncolumn_biorep1_techrep1.mzML	35577	ALLEADVNLKL		37.84	ALLEADVNLKL		31.74	4734.48	non-spliced	1016
M20160113_JGA_HLA_A0201_5e7ceq_oncolumn_biorep1_techrep1.mzML	28391	VLLSEQGDVKL		54.73	VLLSEQGDVKL		31.36	3835.06	cis-spliced	418
M20160113_JGA_HLA_A0201_5e7ceq_oncolumn_biorep1_techrep1.mzML	20855	ALSNSDVLRQV		48.98	ALSNSDVLRQV		22.98	2850.32	non-spliced	96
M20160113_JGA_HLA_A0201_5e7ceq_oncolumn_biorep1_techrep1.mzML	33461	WMLEQLRQV		62.04	WMLEQLRQV		26.16	4470.33	non-spliced	868
M20160113_JGA_HLA_A0201_5e7ceq_oncolumn_biorep1_techrep1.mzML	21406	RLGEAEGLMKV		43.02	RLGEAEGLMKV		37.94	2923.53	non-spliced	114
M20160113_JGA_HLA_A0201_5e7ceq_oncolumn_biorep1_techrep1.mzML	44426	YLLPDLDLKL		35.41	YLLPDLDLKL		31.44	5873.78	trans-spliced	1452
M20160113_JGA_HLA_A0201_5e7ceq_oncolumn_biorep1_techrep1.mzML	20952	YLMEGSYNKV		57.18	YLMEGSYNKV		36.79	2862.53	trans-spliced	98
M20160113_JGA_HLA_A0201_5e7ceq_oncolumn_biorep1_techrep1.mzML	33634	KLMDLDVEQL		33.28	KLMDLDVEQL		29.24	4492.89	non-spliced	882
M20160113_JGA_HLA_A0201_5e7ceq_oncolumn_biorep1_techrep1.mzML	28546	KLWTGGLDNTV		64.42	KLWTGGLDNTV		41.51	3854.59	non-spliced	428
M20160113_JGA_HLA_A0201_5e7ceq_oncolumn_biorep1_techrep1.mzML	30192	RLLENMTEVV		55.92	RLLENMTEVV		28.62	4065.06	trans-spliced	544
M20160113_JGA_HLA_A0201_5e7ceq_oncolumn_biorep1_techrep1.mzML	27698	GLDPQGDRSFL		38.99	GLDPQGDRSFL		29.69	3747.1	trans-spliced	354
M20160113_JGA_HLA_A0201_5e7ceq_oncolumn_biorep1_techrep1.mzML	30022	AMLENASDLKL		47.04	AMLENASDLKL		38.54	4043.08	cis-spliced	522
M20160113_JGA_HLA_A0201_5e7ceq_oncolumn_biorep1_techrep1.mzML	34936	FLDPGGPMMKL		45.57	FLDPGGPMMKL		31.81	4654.66	cis-spliced	994
M20160113_JGA_HLA_A0201_5e7ceq_oncolumn_biorep1_techrep1.mzML	26512	VLFEKEVNEV		33.98	VLFEKEVNEV		36.91	3591.59	trans-spliced	308
M20160113_JGA_HLA_A0201_5e7ceq_oncolumn_biorep1_techrep1.mzML	37231	YLLREWVNL		32.82	YLLREWVNL		32.68	4944.45	cis-spliced	1136
M20160113_JGA_HLA_A0201_5e7ceq_oncolumn_biorep1_techrep1.mzML	39934	KLLDFGSLSNL		64.92	KLLDFGSLSNL		35	5292.29	cis-spliced	1284
M20160113_JGA_HLA_A0201_5e7ceq_oncolumn_biorep1_techrep1.mzML	32884	RLYSGLSGLEL		62.07	RLYSGLSGLEL		29.4	4400.39	cis-spliced	794
M20160113_JGA_HLA_A0201_5e7ceq_oncolumn_biorep1_techrep1.mzML	40811	KLFTQLFGVGV		58.17	KLFTQLFGVGV		36.96	5403.04	trans-spliced	1320
M20160113_JGA_HLA_A0201_5e7ceq_oncolumn_biorep1_techrep1.mzML	28799	GLLTKELLHSV		41.66	GLLTKELLHSV		38.88	3887.03	non-spliced	446
M20160113_JGA_HLA_A0201_5e7ceq_oncolumn_biorep1_techrep1.mzML	32099	FLAERLYAEV		52.19	FLAERLYAEV		32.26	4301.47	cis-spliced	732
M20160113_JGA_HLA_A0201_5e7ceq_oncolumn_biorep1_techrep1.mzML	33276	GMYGKLAVMEL		32.02	GMYGKLAVMEL		37.06	4447.96	non-spliced	852
M20160113_JGA_HLA_A0201_5e7ceq_oncolumn_biorep1_techrep1.mzML	31702	LLLNDAGEVRL		66.59	LLLNDAGEVRL		25.95	4251.55	trans-spliced	702
M20160113_JGA_HLA_A0201_5e7ceq_oncolumn_biorep1_techrep1.mzML	30578	LLLNNSGQLKL		51.88	LLLNNSGQLKL		27.58	4113.01	trans-spliced	570
M20160113_JGA_HLA_A0201_5e7ceq_oncolumn_biorep1_techrep1.mzML	27811	KLLEKLDLKL		52.14	KLLEKLDLKL		24.06	3761.94	trans-spliced	364
M20160113_JGA_HLA_A0201_5e7ceq_oncolumn_biorep1_techrep1.mzML	28440	KVLEPSETLVV		36.17	KVLEPSETLVV		27.63	3841.16	non-spliced	420
M20160113_JGA_HLA_A0201_5e7ceq_oncolumn_biorep1_techrep1.mzML	36227	YLWRTSLYL		43.42	YLWRTSLYL		28.42	4816.85	cis-spliced	1072
M20160113_JGA_HLA_A0201_5e7ceq_oncolumn_biorep1_techrep1.mzML	36739	QLMENLGALQV		31.92	QLMENLGALQV		32.85	4883.32	non-spliced	1104
M20160113_JGA_HLA_A0201_5e7ceq_oncolumn_biorep1_techrep1.mzML	25531	YLLQEPPRTV		52.74	YLLQEPPRTV		34.11	3462.76	trans-spliced	258
M20160113_JGA_HLA_A0201_5e7ceq_oncolumn_biorep1_techrep1.mzML	44768	KMLDELLLQL		48.71	KMLDELLLQL		17.33	5918.64	trans-spliced	1462
M20160113_JGA_HLA_A0201_5e7ceq_oncolumn_biorep1_techrep1.mzML	35173	KMFESFLESV		35.24	KMFESFLESV		26.75	4682.7	trans-spliced	1006
M20160113_JGA_HLA_A0201_5e7ceq_oncolumn_biorep1_techrep1.mzML	42651	GLTSTDLLFHL		82.38	GLTSTDLLFHL		28.92	5637.01	cis-spliced	1394
M20160113_JGA_HLA_A0201_5e7ceq_oncolumn_biorep1_techrep1.mzML	20697	SNTQAERSLLG	Acetyl (N-term)	37.21	SNTQAERSLLG	Acetylation (N-term)	38.05	2829.69	non-spliced	88
M20160113_JGA_HLA_A0201_5e7ceq_oncolumn_biorep1_techrep1.mzML	35546	RLYPWGVVEV		42.02	RLYPWGVVEV		27.35	4730.73	cis-spliced	1014
M20160113_JGA_HLA_A0201_5e7ceq_oncolumn_biorep1_techrep1.mzML	33792	FLLEEQKLVV		39.02	FLLEEQKLVV		33.87	4512.59	cis-spliced	902
M20160113_JGA_HLA_A0201_5e7ceq_oncolumn_biorep1_techrep1.mzML	41433	YLVELNKLLL		40.14	YLVELNKLLL		37.53	5480.85	cis-spliced	1344
M20160113_JGA_HLA_A0201_5e7ceq_oncolumn_biorep1_techrep1.mzML	25288	RLMNETTAVAL		42.88	RLMNETTAVAL		28.93	3431.3	cis-spliced	244
M20160113_JGA_HLA_A0201_5e7ceq_oncolumn_biorep1_techrep1.mzML	40619	KLWDLSEVMV		34.8	KLWDLSEVMV		28.61	5377.91	trans-spliced	1310
M20160113_JGA_HLA_A0201_5e7ceq_oncolumn_biorep1_techrep1.mzML	45095	SLLNVNDLSFV		33.24	SLLNVNDLSFV		32.78	5963.17	trans-spliced	1482
M20160113_JGA_HLA_A0201_5e7ceq_oncolumn_biorep1_techrep1.mzML	26039	FLHDHVDLQV		44.64	FLHDHVDLQV		32.64	3528.12	cis-spliced	288
M20160113_JGA_HLA_A0201_5e7ceq_oncolumn_biorep1_techrep1.mzML	25878	LLYQEGAKMAV		46.28	LLYQEGAKMAV		41.81	3507.28	non-spliced	278
M20160113_JGA_HLA_A0201_5e7ceq_oncolumn_biorep1_techrep1.mzML	32804	LLLPEPSLRSV		44.26	LLLPEPSLRSV		23.55	4390.42	cis-spliced	788
M20160113_JGA_HLA_A0201_5e7ceq_oncolumn_biorep1_techrep1.mzML	28237	KMFDLNGDGEV		43.72	KMFDLNGDGEV		29.38	3816.26	non-spliced	402
M20160113_JGA_HLA_A0201_5e7ceq_oncolumn_biorep1_techrep1.mzML	44795	LLWWLQPRL		45.1	LLWWLQPRL		26.36	5922.38	cis-spliced	1466
M20160113_JGA_HLA_A0201_5e7ceq_oncolumn_biorep1_techrep1.mzML	38370	FLLQLHWRL		42.14	FLLQLHWRL		20.76	5092.56	cis-spliced	1210
M20160113_JGA_HLA_A0201_5e7ceq_oncolumn_biorep1_techrep1.mzML	39184	RLLDLENLQL		50.26	RLLDLENLQL		21.02	5195.48	non-spliced	1248
M20160113_JGA_HLA_A0201_5e7ceq_oncolumn_biorep1_techrep1.mzML	36552	YLTTLRALYL		40.08	YLTTLRALYL		35.56	4859.88	trans-spliced	1092
M20160113_JGA_HLA_A0201_5e7ceq_oncolumn_biorep1_techrep1.mzML	44335	KLWDLLNVNL		50.8	KLWDLLNVNL		30.3	5861.09	trans-spliced	1444
M20160113_JGA_HLA_A0201_5e7ceq_oncolumn_biorep1_techrep1.mzML	38867	YTWEEVFRV		45.5	YTWEEVFRV		31.16	5155.37	cis-spliced	1242
M20160113_JGA_HLA_A0201_5e7ceq_oncolumn_biorep1_techrep1.mzML	31156	LLLDDKGTLKL		52.74	LLLDDKGTLKL		31.58	4183.41	non-spliced	644
M20160113_JGA_HLA_A0201_5e7ceq_oncolumn_biorep1_techrep1.mzML	38058	GLFTLSHLTQL		32.01	GLFTLSHLTQL		39.4	5053.17	trans-spliced	1184
M20160113_JGA_HLA_A0201_5e7ceq_oncolumn_biorep1_techrep1.mzML	46007	RLLDLFLLNL		33.66	RLLDLFLLNL		16.03	6077.91	non-spliced	1544
M20160113_JGA_HLA_A0201_5e7ceq_oncolumn_biorep1_techrep1.mzML	33845	FMLDASVHPTL		42.54	FMLDASVHPTL		37.56	4519.4	trans-spliced	910
M20160113_JGA_HLA_A0201_5e7ceq_oncolumn_biorep1_techrep1.mzML	30725	ALAEELTLHYA		33.14	ALAEELTLHYA		35.96	4130.84	trans-spliced	590
M20160113_JGA_HLA_A0201_5e7ceq_oncolumn_biorep1_techrep1.mzML	47166	TLMEEVLLLGL		32.9	TLMEEVLLLGL		30.29	6226.65	trans-spliced	1578
M20160113_JGA_HLA_A0201_5e7ceq_oncolumn_biorep1_techrep1.mzML	41662	LLYDLPDLRL		46.93	LLYDLPDLRL		23.05	5509.97	non-spliced	1352
M20160113_JGA_HLA_A0201_5e7ceq_oncolumn_biorep1_techrep1.mzML	46365	LLLEPGSLYLL		48	LLLEPGSLYLL		23.58	6115.52	trans-spliced	1564
M20160113_JGA_HLA_A0201_5e7ceq_oncolumn_biorep1_techrep1.mzML	46985	SLLDLLEKVMA		41.2	SLLDLLEKVMA		34.61	6200.32	non-spliced	1576
M20160113_JGA_HLA_A0201_5e7ceq_oncolumn_biorep1_techrep1.mzML	22357	NLLDSNAVHHL		42.85	NLLDSNAVHHL		31.74	3048.55	cis-spliced	150
M20160113_JGA_HLA_A0201_5e7ceq_oncolumn_biorep1_techrep1.mzML	39598	TLLAAEFLKQV		40.5	TLLAAEFLKQV		43.04	5248.3	trans-spliced	1276
M20160113_JGA_HLA_A0201_5e7ceq_oncolumn_biorep1_techrep1.mzML	37894	YTLPLASSLRL		46.05	YTLPLASSLRL		29.63	5032.08	cis-spliced	1168
M20160113_JGA_HLA_A0201_5e7ceq_oncolumn_biorep1_techrep1.mzML	38474	QLWNNYFHL		42.57	QLWNNYFHL		31.67	5106.37	trans-spliced	1218
M20160113_JGA_HLA_A0201_5e7ceq_oncolumn_biorep1_techrep1.mzML	30904	RLMNDMTAVAL		54.68	RLMNDMTAVAL		21.8	4152.5	cis-spliced	608
M20160113_JGA_HLA_A0201_5e7ceq_oncolumn_biorep1_techrep1.mzML	45026	RLWEYLLEL		55.37	RLWEYLLEL		20.69	5953.9	trans-spliced	1476
M20160113_JGA_HLA_A0201_5e7ceq_oncolumn_biorep1_techrep1.mzML	45735	FLFVDPELVSA		32.87	FLFVDPELVSA		32.06	6044.59	cis-spliced	1530
M20160113_JGA_HLA_A0201_5e7ceq_oncolumn_biorep1_techrep1.mzML	44306	YLLDYPNNLL		32.5	YLLDYPNNLL		30.97	5857.23	cis-spliced	1442
M20160113_JGA_HLA_A0201_5e7ceq_oncolumn_biorep1_techrep1.mzML	31747	VLMQDSRLYL		32.23	VLMQDSRLYL		38.62	4256.8	non-spliced	704
M20160113_JGA_HLA_A0201_5e7ceq_oncolumn_biorep1_techrep1.mzML	36387	AMFESSQNVLL		33.44	AMFESSQNVLL		33.9	4838	trans-spliced	1082
M20160113_JGA_HLA_A0201_5e7ceq_oncolumn_biorep1_techrep1.mzML	29813	YMGEEKLLASV		31.43	YMGEEKLLASV		38.41	4017.23	cis-spliced	504
M20160113_JGA_HLA_A0201_5e7ceq_oncolumn_biorep1_techrep1.mzML	45932	YMFEEVPLVL		37.69	YMFEEVPLVL		28.32	6069.98	non-spliced	1542
[truncated: 647 more rows]
