# Supplementary material for: Database search engines and target database features impinge upon the identification of post‐translationally cis‐spliced peptides in HLA class I immunopeptidomes
Source: Proteomics. 2022 Mar 3;22(10):2100226. doi: 10.1002/pmic.202100226 (PMC9286349; doi:10.1002/pmic.202100226)
Supplement: Supplementary file 3 — Table S2 [file PMIC-22-0-s006.xlsx]

## Sheet: non-spliced peptides by AP
prot_hit_num	prot_acc	prot_desc	prot_score	prot_mass	prot_matches	prot_matches_sig	prot_sequences	prot_sequences_sig	pep_query	pep_index	pep_rank	pep_isbold	pep_isunique	pep_exp_mz	pep_exp_mr	pep_exp_z	pep_calc_mr	pep_delta	pep_miss	pep_score	pep_expect	pep_res_before	pep_seq	pep_res_after	pep_var_mod	pep_var_mod_pos	pep_summed_mod_pos	pep_local_mod_pos	pep_scan_title	source
151	2::ENSP00000465437.1|ENST00000588868.5|ENSG00000126561.16|OTTHUMG00000150725.6|OTTHUMT00000449844.1|STAT5A-209|STAT5A|763	ENSP00000465437.1|ENST00000588868.5|ENSG00000126561.16|OTTHUMG00000150725.6|OTTHUMT00000449844.1|STAT5A-209|STAT5A|763	259	87308	48	27	23	11	13386	48055	1	0	0	607.381	606.374	1	606.374	0	0	36.88	0.038	E	KFTVL	F					PR487_Michele_20180611_B07_rep2.11970.11970.1 File:~PR487_Michele_20180611_B07_rep2.raw~, NativeID:~controllerType=0 controllerNumber=1 scan=11970~	B07
482	2::ENSP00000327889.2|ENST00000330574.2|ENSG00000185085.2|OTTHUMG00000167605.1|OTTHUMT00000395327.1|INTS5-201|INTS5|1019	ENSP00000327889.2|ENST00000330574.2|ENSG00000185085.2|OTTHUMG00000167605.1|OTTHUMT00000395327.1|INTS5-201|INTS5|1019	173	107927	55	25	29	12	14361	21093	1	1	1	624.408	623.401	1	623.401	0.0004	0	42.02	0.016	L	KPPAVL	S					PR487_Michele_20180611_B07_rep1.6253.6253.1 File:~PR487_Michele_20180611_B07_rep1.raw~, NativeID:~controllerType=0 controllerNumber=1 scan=6253~	B07
36	2::ENSP00000222219.2|ENST00000222219.8|ENSG00000105612.9|OTTHUMG00000180535.3|OTTHUMT00000451790.2|DNASE2-201|DNASE2|360	ENSP00000222219.2|ENST00000222219.8|ENSG00000105612.9|OTTHUMG00000180535.3|OTTHUMT00000451790.2|DNASE2-201|DNASE2|360	505	39556	44	37	14	11	14829	54260	1	1	0	639.444	638.437	1	638.437	0.0001	0	38.06	0.019	M	IPLLLA	A					PR487_Michele_20180611_B07_rep2.19631.19631.1 File:~PR487_Michele_20180611_B07_rep2.raw~, NativeID:~controllerType=0 controllerNumber=1 scan=19631~	B07
36	2::ENSP00000222219.2|ENST00000222219.8|ENSG00000105612.9|OTTHUMG00000180535.3|OTTHUMT00000451790.2|DNASE2-201|DNASE2|360	ENSP00000222219.2|ENST00000222219.8|ENSG00000105612.9|OTTHUMG00000180535.3|OTTHUMT00000451790.2|DNASE2-201|DNASE2|360	505	39556	44	37	14	11	14830	33255	1	1	0	639.444	638.437	1	638.437	0.0001	0	38.08	0.019	M	IPLLLA	A					PR487_Michele_20180611_B07_rep1.20070.20070.1 File:~PR487_Michele_20180611_B07_rep1.raw~, NativeID:~controllerType=0 controllerNumber=1 scan=20070~	B07
97	2::ENSP00000382423.3|ENST00000399503.4|ENSG00000095015.6|OTTHUMG00000059486.3|OTTHUMT00000132309.3|MAP3K1-201|MAP3K1|1512	ENSP00000382423.3|ENST00000399503.4|ENSG00000095015.6|OTTHUMG00000059486.3|OTTHUMT00000132309.3|MAP3K1-201|MAP3K1|1512	319	164366	50	21	28	7	14882	4042	1	0	0	641.362	640.355	1	640.354	0.0004	0	63.89	0.00071	S	APAAAAGL	L					PR487_Michele_20180604_B07.6380.6380.1 File:~PR487_Michele_20180604_B07.raw~, NativeID:~controllerType=0 controllerNumber=1 scan=6380~	B07
97	2::ENSP00000382423.3|ENST00000399503.4|ENSG00000095015.6|OTTHUMG00000059486.3|OTTHUMT00000132309.3|MAP3K1-201|MAP3K1|1512	ENSP00000382423.3|ENST00000399503.4|ENSG00000095015.6|OTTHUMG00000059486.3|OTTHUMT00000132309.3|MAP3K1-201|MAP3K1|1512	319	164366	50	21	28	7	14883	21909	1	1	0	641.363	640.356	1	640.354	0.0011	0	69.11	0.00026	S	APAAAAGL	L					PR487_Michele_20180611_B07_rep1.7118.7118.1 File:~PR487_Michele_20180611_B07_rep1.raw~, NativeID:~controllerType=0 controllerNumber=1 scan=7118~	B07
6244	2::ENSP00000370718.3|ENST00000381317.9_PAR_Y|ENSG00000169093.16_PAR_Y|OTTHUMG00000021057.2|OTTHUMT00000055595.2|ASMTL-201|ASMTL|621	ENSP00000370718.3|ENST00000381317.9_PAR_Y|ENSG00000169093.16_PAR_Y|OTTHUMG00000021057.2|OTTHUMT00000055595.2|ASMTL-201|ASMTL|621	70	68813	17	6	9	4	15647	25091	1	0	1	655.414	654.407	1	654.406	0.0003	0	41.14	0.049	C	KPGAGLL	L					PR487_Michele_20180611_B07_rep1.10513.10513.1 File:~PR487_Michele_20180611_B07_rep1.raw~, NativeID:~controllerType=0 controllerNumber=1 scan=10513~	B07
7527	2::ENSP00000269373.6|ENST00000269373.11|ENSG00000141560.15|OTTHUMG00000177846.5|OTTHUMT00000439219.2|FN3KRP-201|FN3KRP|309	ENSP00000269373.6|ENST00000269373.11|ENSG00000141560.15|OTTHUMG00000177846.5|OTTHUMT00000439219.2|FN3KRP-201|FN3KRP|309	65	34390	11	5	7	2	15687	43945	1	0	1	657.357	656.35	1	656.349	0.0002	0	42.91	0.047	D	APGGGSVL	V					PR487_Michele_20180611_B07_rep2.7508.7508.1 File:~PR487_Michele_20180611_B07_rep2.raw~, NativeID:~controllerType=0 controllerNumber=1 scan=7508~	B07
13808	2::ENSP00000326647.4|ENST00000322147.8|ENSG00000168056.16|OTTHUMG00000166575.7|OTTHUMT00000390537.1|LTBP3-202|LTBP3|1256	ENSP00000326647.4|ENST00000322147.8|ENSG00000168056.16|OTTHUMG00000166575.7|OTTHUMT00000390537.1|LTBP3-202|LTBP3|1256	46	134203	18	1	12	1	17498	49426	1	0	1	695.409	694.402	1	694.401	0.0001	0	45.75	0.032	A	GPLAGPAL	T					PR487_Michele_20180611_B07_rep2.13505.13505.1 File:~PR487_Michele_20180611_B07_rep2.raw~, NativeID:~controllerType=0 controllerNumber=1 scan=13505~	B07
1268	2::ENSP00000370395.4|ENST00000381007.9|ENSG00000197860.10|OTTHUMG00000097801.4|OTTHUMT00000215057.3|SGTB-201|SGTB|304	ENSP00000370395.4|ENST00000381007.9|ENSG00000197860.10|OTTHUMG00000097801.4|OTTHUMT00000215057.3|SGTB-201|SGTB|304	124	33408	18	8	9	3	17615	45475	1	1	1	698.383	697.376	1	697.376	0.0002	0	58.56	0.0028	G	GPAAGVGGL	T					PR487_Michele_20180611_B07_rep2.9141.9141.1 File:~PR487_Michele_20180611_B07_rep2.raw~, NativeID:~controllerType=0 controllerNumber=1 scan=9141~	B07
1268	2::ENSP00000370395.4|ENST00000381007.9|ENSG00000197860.10|OTTHUMG00000097801.4|OTTHUMT00000215057.3|SGTB-201|SGTB|304	ENSP00000370395.4|ENST00000381007.9|ENSG00000197860.10|OTTHUMG00000097801.4|OTTHUMT00000215057.3|SGTB-201|SGTB|304	124	33408	18	8	9	3	17618	5410	1	1	1	698.384	697.376	1	697.376	0.0004	0	58.44	0.0029	G	GPAAGVGGL	T					PR487_Michele_20180604_B07.7812.7812.1 File:~PR487_Michele_20180604_B07.raw~, NativeID:~controllerType=0 controllerNumber=1 scan=7812~	B07
1673	2::ENSP00000354737.2|ENST00000361538.6|ENSG00000198721.12|OTTHUMG00000014158.8|OTTHUMT00000039719.2|ECI2-201|ECI2|364	ENSP00000354737.2|ENST00000361538.6|ENSG00000198721.12|OTTHUMG00000014158.8|OTTHUMT00000039719.2|ECI2-201|ECI2|364	113	40158	13	8	7	3	17653	47796	1	0	1	699.404	698.396	1	698.396	0	0	46.66	0.05	N	GPAVGISV	T					PR487_Michele_20180611_B07_rep2.11686.11686.1 File:~PR487_Michele_20180611_B07_rep2.raw~, NativeID:~controllerType=0 controllerNumber=1 scan=11686~	B07
1673	2::ENSP00000354737.2|ENST00000361538.6|ENSG00000198721.12|OTTHUMG00000014158.8|OTTHUMT00000039719.2|ECI2-201|ECI2|364	ENSP00000354737.2|ENST00000361538.6|ENSG00000198721.12|OTTHUMG00000014158.8|OTTHUMT00000039719.2|ECI2-201|ECI2|364	113	40158	13	8	7	3	17654	26260	1	0	1	699.404	698.396	1	698.396	0	0	62.97	0.0012	N	GPAVGISV	T					PR487_Michele_20180611_B07_rep1.11795.11795.1 File:~PR487_Michele_20180611_B07_rep1.raw~, NativeID:~controllerType=0 controllerNumber=1 scan=11795~	B07
1673	2::ENSP00000354737.2|ENST00000361538.6|ENSG00000198721.12|OTTHUMG00000014158.8|OTTHUMT00000039719.2|ECI2-201|ECI2|364	ENSP00000354737.2|ENST00000361538.6|ENSG00000198721.12|OTTHUMG00000014158.8|OTTHUMT00000039719.2|ECI2-201|ECI2|364	113	40158	13	8	7	3	17655	6923	1	0	1	699.404	698.396	1	698.396	0.0001	0	46.59	0.05	N	GPAVGISV	T					PR487_Michele_20180604_B07.9398.9398.1 File:~PR487_Michele_20180604_B07.raw~, NativeID:~controllerType=0 controllerNumber=1 scan=9398~	B07
306	2::ENSP00000234160.4|ENST00000234160.5|ENSG00000115806.13|OTTHUMG00000154072.3|OTTHUMT00000333719.3|GORASP2-201|GORASP2|452	ENSP00000234160.4|ENST00000234160.5|ENSG00000115806.13|OTTHUMG00000154072.3|OTTHUMT00000333719.3|GORASP2-201|GORASP2|452	204	47116	29	16	16	8	17661	27787	1	1	0	699.404	698.397	1	698.396	0.0007	0	54.72	0.0082	N	SPAALAGL	R					PR487_Michele_20180611_B07_rep1.13467.13467.1 File:~PR487_Michele_20180611_B07_rep1.raw~, NativeID:~controllerType=0 controllerNumber=1 scan=13467~	B07
70	2::ENSP00000262719.4|ENST00000262719.10|ENSG00000081913.14|OTTHUMG00000150629.4|OTTHUMT00000319249.3|PHLPP1-201|PHLPP1|1717	ENSP00000262719.4|ENST00000262719.10|ENSG00000081913.14|OTTHUMG00000150629.4|OTTHUMT00000319249.3|PHLPP1-201|PHLPP1|1717	369	184556	72	31	38	13	17684	4387	1	1	0	700.399	699.391	1	699.391	0	0	59.06	0.0051	A	AAAAAAAAL	A					PR487_Michele_20180604_B07.6741.6741.1 File:~PR487_Michele_20180604_B07.raw~, NativeID:~controllerType=0 controllerNumber=1 scan=6741~	B07
245	2::ENSP00000358022.2|ENST00000369026.3|ENSG00000143384.13|OTTHUMG00000034867.3|OTTHUMT00000084402.2|MCL1-202|MCL1|350	ENSP00000358022.2|ENST00000369026.3|ENSG00000143384.13|OTTHUMG00000034867.3|OTTHUMT00000084402.2|MCL1-202|MCL1|350	219	37314	33	21	14	7	17686	6347	1	1	1	700.399	699.392	1	699.392	0.0001	0	43.55	0.046	A	GVAGVGAGL	A					PR487_Michele_20180604_B07.8794.8794.1 File:~PR487_Michele_20180604_B07.raw~, NativeID:~controllerType=0 controllerNumber=1 scan=8794~	B07
245	2::ENSP00000358022.2|ENST00000369026.3|ENSG00000143384.13|OTTHUMG00000034867.3|OTTHUMT00000084402.2|MCL1-202|MCL1|350	ENSP00000358022.2|ENST00000369026.3|ENSG00000143384.13|OTTHUMG00000034867.3|OTTHUMT00000084402.2|MCL1-202|MCL1|350	219	37314	33	21	14	7	17688	46862	1	1	1	700.399	699.392	1	699.392	0.0002	0	44.79	0.049	A	GVAGVGAGL	A					PR487_Michele_20180611_B07_rep2.10652.10652.1 File:~PR487_Michele_20180611_B07_rep2.raw~, NativeID:~controllerType=0 controllerNumber=1 scan=10652~	B07
70	2::ENSP00000262719.4|ENST00000262719.10|ENSG00000081913.14|OTTHUMG00000150629.4|OTTHUMT00000319249.3|PHLPP1-201|PHLPP1|1717	ENSP00000262719.4|ENST00000262719.10|ENSG00000081913.14|OTTHUMG00000150629.4|OTTHUMT00000319249.3|PHLPP1-201|PHLPP1|1717	369	184556	72	31	38	13	17689	19886	1	0	0	700.399	699.392	1	699.391	0.0003	0	49.56	0.046	A	AAAAALAAA	A					PR487_Michele_20180611_B07_rep1.4963.4963.1 File:~PR487_Michele_20180611_B07_rep1.raw~, NativeID:~controllerType=0 controllerNumber=1 scan=4963~	B07
70	2::ENSP00000262719.4|ENST00000262719.10|ENSG00000081913.14|OTTHUMG00000150629.4|OTTHUMT00000319249.3|PHLPP1-201|PHLPP1|1717	ENSP00000262719.4|ENST00000262719.10|ENSG00000081913.14|OTTHUMG00000150629.4|OTTHUMT00000319249.3|PHLPP1-201|PHLPP1|1717	369	184556	72	31	38	13	17691	44022	1	1	0	700.399	699.392	1	699.391	0.0004	0	65.78	0.0011	A	AAAAAAAAL	A					PR487_Michele_20180611_B07_rep2.7590.7590.1 File:~PR487_Michele_20180611_B07_rep2.raw~, NativeID:~controllerType=0 controllerNumber=1 scan=7590~	B07
70	2::ENSP00000262719.4|ENST00000262719.10|ENSG00000081913.14|OTTHUMG00000150629.4|OTTHUMT00000319249.3|PHLPP1-201|PHLPP1|1717	ENSP00000262719.4|ENST00000262719.10|ENSG00000081913.14|OTTHUMG00000150629.4|OTTHUMT00000319249.3|PHLPP1-201|PHLPP1|1717	369	184556	72	31	38	13	17693	22407	1	1	0	700.399	699.392	1	699.391	0.0005	0	56.06	0.01	A	AAAAAAAAL	A					PR487_Michele_20180611_B07_rep1.7645.7645.1 File:~PR487_Michele_20180611_B07_rep1.raw~, NativeID:~controllerType=0 controllerNumber=1 scan=7645~	B07
245	2::ENSP00000358022.2|ENST00000369026.3|ENSG00000143384.13|OTTHUMG00000034867.3|OTTHUMT00000084402.2|MCL1-202|MCL1|350	ENSP00000358022.2|ENST00000369026.3|ENSG00000143384.13|OTTHUMG00000034867.3|OTTHUMT00000084402.2|MCL1-202|MCL1|350	219	37314	33	21	14	7	17695	25307	1	1	1	700.4	699.393	1	699.392	0.0012	0	42.77	0.024	A	GVAGVGAGL	A					PR487_Michele_20180611_B07_rep1.10746.10746.1 File:~PR487_Michele_20180611_B07_rep1.raw~, NativeID:~controllerType=0 controllerNumber=1 scan=10746~	B07
128	2::ENSP00000014112.5|ENST00000349038.8|ENSG00000011304.20|OTTHUMG00000181789.13|OTTHUMT00000457605.2|PTBP1-201|PTBP1|531	ENSP00000014112.5|ENST00000349038.8|ENSG00000011304.20|OTTHUMG00000181789.13|OTTHUMT00000457605.2|PTBP1-201|PTBP1|531	279	57186	67	35	30	14	17909	21161	1	1	0	707.384	706.377	1	706.376	0.0004	0	37.33	0.02	V	PNVHGAL	A					PR487_Michele_20180611_B07_rep1.6326.6326.1 File:~PR487_Michele_20180611_B07_rep1.raw~, NativeID:~controllerType=0 controllerNumber=1 scan=6326~	B07
128	2::ENSP00000014112.5|ENST00000349038.8|ENSG00000011304.20|OTTHUMG00000181789.13|OTTHUMT00000457605.2|PTBP1-201|PTBP1|531	ENSP00000014112.5|ENST00000349038.8|ENSG00000011304.20|OTTHUMG00000181789.13|OTTHUMT00000457605.2|PTBP1-201|PTBP1|531	279	57186	67	35	30	14	17910	42760	1	1	0	707.384	706.377	1	706.376	0.0007	0	41.15	0.0095	V	PNVHGAL	A					PR487_Michele_20180611_B07_rep2.6249.6249.1 File:~PR487_Michele_20180611_B07_rep2.raw~, NativeID:~controllerType=0 controllerNumber=1 scan=6249~	B07
684	2::ENSP00000198939.6|ENST00000198939.6|ENSG00000085872.15|OTTHUMG00000169304.3|OTTHUMT00000403372.1|CHERP-201|CHERP|927	ENSP00000198939.6|ENST00000198939.6|ENSG00000085872.15|OTTHUMG00000169304.3|OTTHUMT00000403372.1|CHERP-201|CHERP|927	153	104868	43	20	23	7	17912	45574	1	1	1	707.409	706.402	1	706.401	0.0006	0	49.61	0.017	P	APAPAPAI	P					PR487_Michele_20180611_B07_rep2.9247.9247.1 File:~PR487_Michele_20180611_B07_rep2.raw~, NativeID:~controllerType=0 controllerNumber=1 scan=9247~	B07
2181	2::ENSP00000360217.4|ENST00000371175.10|ENSG00000112077.17|OTTHUMG00000016377.6|OTTHUMT00000043806.3|RHAG-202|RHAG|409	ENSP00000360217.4|ENST00000371175.10|ENSG00000112077.17|OTTHUMG00000016377.6|OTTHUMT00000043806.3|RHAG-202|RHAG|409	103	44169	22	9	15	5	18062	29740	1	0	1	711.44	710.432	1	710.433	-0.0003	0	43.53	0.032	G	LPGVVGGL	A					PR487_Michele_20180611_B07_rep1.15745.15745.1 File:~PR487_Michele_20180611_B07_rep1.raw~, NativeID:~controllerType=0 controllerNumber=1 scan=15745~	B07
2181	2::ENSP00000360217.4|ENST00000371175.10|ENSG00000112077.17|OTTHUMG00000016377.6|OTTHUMT00000043806.3|RHAG-202|RHAG|409	ENSP00000360217.4|ENST00000371175.10|ENSG00000112077.17|OTTHUMG00000016377.6|OTTHUMT00000043806.3|RHAG-202|RHAG|409	103	44169	22	9	15	5	18065	51091	1	0	1	711.44	710.433	1	710.433	0.0002	0	42.08	0.044	G	LPGVVGGL	A					PR487_Michele_20180611_B07_rep2.15529.15529.1 File:~PR487_Michele_20180611_B07_rep2.raw~, NativeID:~controllerType=0 controllerNumber=1 scan=15529~	B07
2181	2::ENSP00000360217.4|ENST00000371175.10|ENSG00000112077.17|OTTHUMG00000016377.6|OTTHUMT00000043806.3|RHAG-202|RHAG|409	ENSP00000360217.4|ENST00000371175.10|ENSG00000112077.17|OTTHUMG00000016377.6|OTTHUMT00000043806.3|RHAG-202|RHAG|409	103	44169	22	9	15	5	18066	9447	1	0	1	711.44	710.433	1	710.433	0.0005	0	42.16	0.043	G	LPGVVGGL	A					PR487_Michele_20180604_B07.12051.12051.1 File:~PR487_Michele_20180604_B07.raw~, NativeID:~controllerType=0 controllerNumber=1 scan=12051~	B07
14332	2::ENSP00000355518.3|ENST00000366560.3|ENSG00000091483.6|OTTHUMG00000039597.3|OTTHUMT00000095490.1|FH-201|FH|510	ENSP00000355518.3|ENST00000366560.3|ENSG00000091483.6|OTTHUMG00000039597.3|OTTHUMT00000095490.1|FH-201|FH|510	45	54602	13	3	11	3	18090	45323	1	0	1	712.4	711.393	1	711.391	0.0012	0	47.61	0.04	S	APGLGGAAV	P					PR487_Michele_20180611_B07_rep2.8979.8979.1 File:~PR487_Michele_20180611_B07_rep2.raw~, NativeID:~controllerType=0 controllerNumber=1 scan=8979~	B07
435	2::ENSP00000271526.4|ENST00000271526.9|ENSG00000143294.15|OTTHUMG00000041294.5|OTTHUMT00000098941.4|PRCC-201|PRCC|491	ENSP00000271526.4|ENST00000271526.9|ENSG00000143294.15|OTTHUMG00000041294.5|OTTHUMT00000098941.4|PRCC-201|PRCC|491	178	52386	39	22	15	8	18114	43609	1	1	1	713.383	712.376	1	712.375	0.0003	0	37.76	0.029	V	APTSGPAL	G					PR487_Michele_20180611_B07_rep2.7152.7152.1 File:~PR487_Michele_20180611_B07_rep2.raw~, NativeID:~controllerType=0 controllerNumber=1 scan=7152~	B07
435	2::ENSP00000271526.4|ENST00000271526.9|ENSG00000143294.15|OTTHUMG00000041294.5|OTTHUMT00000098941.4|PRCC-201|PRCC|491	ENSP00000271526.4|ENST00000271526.9|ENSG00000143294.15|OTTHUMG00000041294.5|OTTHUMT00000098941.4|PRCC-201|PRCC|491	178	52386	39	22	15	8	18117	4132	1	1	1	713.384	712.376	1	712.375	0.0007	0	45.18	0.017	V	APTSGPAL	G					PR487_Michele_20180604_B07.6474.6474.1 File:~PR487_Michele_20180604_B07.raw~, NativeID:~controllerType=0 controllerNumber=1 scan=6474~	B07
309	2::ENSP00000300289.5|ENST00000300289.10|ENSG00000167004.13|OTTHUMG00000044444.9|OTTHUMT00000103532.4|PDIA3-201|PDIA3|505	ENSP00000300289.5|ENST00000300289.10|ENSG00000167004.13|OTTHUMG00000044444.9|OTTHUMT00000103532.4|PDIA3-201|PDIA3|505	202	56747	30	16	12	5	18143	21206	1	1	1	714.426	713.419	1	713.418	0.0002	0	51.46	0.014	L	AAARLAAA	S					PR487_Michele_20180611_B07_rep1.6374.6374.1 File:~PR487_Michele_20180611_B07_rep1.raw~, NativeID:~controllerType=0 controllerNumber=1 scan=6374~	B07
309	2::ENSP00000300289.5|ENST00000300289.10|ENSG00000167004.13|OTTHUMG00000044444.9|OTTHUMT00000103532.4|PDIA3-201|PDIA3|505	ENSP00000300289.5|ENST00000300289.10|ENSG00000167004.13|OTTHUMG00000044444.9|OTTHUMT00000103532.4|PDIA3-201|PDIA3|505	202	56747	30	16	12	5	18144	42801	1	1	1	714.426	713.419	1	713.418	0.0002	0	51.46	0.014	L	AAARLAAA	S					PR487_Michele_20180611_B07_rep2.6293.6293.1 File:~PR487_Michele_20180611_B07_rep2.raw~, NativeID:~controllerType=0 controllerNumber=1 scan=6293~	B07
309	2::ENSP00000300289.5|ENST00000300289.10|ENSG00000167004.13|OTTHUMG00000044444.9|OTTHUMT00000103532.4|PDIA3-201|PDIA3|505	ENSP00000300289.5|ENST00000300289.10|ENSG00000167004.13|OTTHUMG00000044444.9|OTTHUMT00000103532.4|PDIA3-201|PDIA3|505	202	56747	30	16	12	5	18145	3699	1	1	1	714.426	713.419	1	713.418	0.0003	0	49.67	0.022	L	AAARLAAA	S					PR487_Michele_20180604_B07.6021.6021.1 File:~PR487_Michele_20180604_B07.raw~, NativeID:~controllerType=0 controllerNumber=1 scan=6021~	B07
8	2::ENSP00000399168.2|ENST00000412585.7|ENSG00000234745.11|OTTHUMG00000031153.7|OTTHUMT00000076280.5|HLA-B-249|HLA-B|362	ENSP00000399168.2|ENST00000412585.7|ENSG00000234745.11|OTTHUMG00000031153.7|OTTHUMT00000076280.5|HLA-B-249|HLA-B|362	1617	40435	255	167	38	26	18153	49660	1	1	0	714.488	713.481	1	713.48	0.0006	0	43.22	0.021	P	RTVLLL	L					PR487_Michele_20180611_B07_rep2.13770.13770.1 File:~PR487_Michele_20180611_B07_rep2.raw~, NativeID:~controllerType=0 controllerNumber=1 scan=13770~	B07
1480	2::ENSP00000365760.3|ENST00000376576.3|ENSG00000116685.16|OTTHUMG00000002391.2|OTTHUMT00000006857.1|KIAA2013-202|KIAA2013|667	ENSP00000365760.3|ENST00000376576.3|ENSG00000116685.16|OTTHUMG00000002391.2|OTTHUMT00000006857.1|KIAA2013-202|KIAA2013|667	118	72636	45	13	24	5	18418	29343	1	1	1	723.44	722.433	1	722.433	0	0	45.95	0.013	G	PGVPALVA	N					PR487_Michele_20180611_B07_rep1.15256.15256.1 File:~PR487_Michele_20180611_B07_rep1.raw~, NativeID:~controllerType=0 controllerNumber=1 scan=15256~	B07
1480	2::ENSP00000365760.3|ENST00000376576.3|ENSG00000116685.16|OTTHUMG00000002391.2|OTTHUMT00000006857.1|KIAA2013-202|KIAA2013|667	ENSP00000365760.3|ENST00000376576.3|ENSG00000116685.16|OTTHUMG00000002391.2|OTTHUMT00000006857.1|KIAA2013-202|KIAA2013|667	118	72636	45	13	24	5	18421	50704	1	0	1	723.44	722.433	1	722.433	0.0001	0	46.1	0.019	G	PGVPALVA	N					PR487_Michele_20180611_B07_rep2.15052.15052.1 File:~PR487_Michele_20180611_B07_rep2.raw~, NativeID:~controllerType=0 controllerNumber=1 scan=15052~	B07
51	2::ENSP00000262518.4|ENST00000262518.9|ENSG00000080603.17|OTTHUMG00000132393.6|OTTHUMT00000255523.3|SRCAP-201|SRCAP|3230	ENSP00000262518.4|ENST00000262518.9|ENSG00000080603.17|OTTHUMG00000132393.6|OTTHUMT00000255523.3|SRCAP-201|SRCAP|3230	431	343343	198	65	110	29	18422	8907	1	1	0	723.44	722.433	1	722.433	0.0003	0	47.67	0.013	S	APAAIPAL	V					PR487_Michele_20180604_B07.11484.11484.1 File:~PR487_Michele_20180604_B07.raw~, NativeID:~controllerType=0 controllerNumber=1 scan=11484~	B07
1480	2::ENSP00000365760.3|ENST00000376576.3|ENSG00000116685.16|OTTHUMG00000002391.2|OTTHUMT00000006857.1|KIAA2013-202|KIAA2013|667	ENSP00000365760.3|ENST00000376576.3|ENSG00000116685.16|OTTHUMG00000002391.2|OTTHUMT00000006857.1|KIAA2013-202|KIAA2013|667	118	72636	45	13	24	5	18423	9137	1	0	1	723.44	722.433	1	722.433	0.0003	0	45.73	0.021	G	PGVPALVA	N					PR487_Michele_20180604_B07.11726.11726.1 File:~PR487_Michele_20180604_B07.raw~, NativeID:~controllerType=0 controllerNumber=1 scan=11726~	B07
3200	2::ENSP00000347683.4|ENST00000355496.9|ENSG00000105559.12|OTTHUMG00000183329.4|OTTHUMT00000469995.1|PLEKHA4-202|PLEKHA4|583	ENSP00000347683.4|ENST00000355496.9|ENSG00000105559.12|OTTHUMG00000183329.4|OTTHUMT00000469995.1|PLEKHA4-202|PLEKHA4|583	91	64151	22	13	13	6	18949	22034	1	1	0	726.378	725.37	1	725.371	-0.0003	0	41.11	0.049	S	PGAGSQPL	P					PR487_Michele_20180611_B07_rep1.7250.7250.1 File:~PR487_Michele_20180611_B07_rep1.raw~, NativeID:~controllerType=0 controllerNumber=1 scan=7250~	B07
6985	2::ENSP00000330918.7|ENST00000333503.8|ENSG00000184207.9|OTTHUMG00000177047.3|OTTHUMT00000435095.2|PGP-201|PGP|321	ENSP00000330918.7|ENST00000333503.8|ENSG00000184207.9|OTTHUMG00000177047.3|OTTHUMT00000435095.2|PGP-201|PGP|321	67	33985	9	3	6	1	18953	4130	1	0	1	726.378	725.371	1	725.371	0.0003	0	41.76	0.033	G	GPAGPGASL	E					PR487_Michele_20180604_B07.6472.6472.1 File:~PR487_Michele_20180604_B07.raw~, NativeID:~controllerType=0 controllerNumber=1 scan=6472~	B07
506	2::ENSP00000361062.4|ENST00000371994.8|ENSG00000107789.16|OTTHUMG00000018678.2|OTTHUMT00000049222.1|MINPP1-201|MINPP1|312	ENSP00000361062.4|ENST00000371994.8|ENSG00000107789.16|OTTHUMG00000018678.2|OTTHUMT00000049222.1|MINPP1-201|MINPP1|312	170	34639	28	16	11	6	18961	3092	1	0	0	726.415	725.408	1	725.407	0.0003	0	52.28	0.012	V	APAAALAAA	L					PR487_Michele_20180604_B07.5385.5385.1 File:~PR487_Michele_20180604_B07.raw~, NativeID:~controllerType=0 controllerNumber=1 scan=5385~	B07
74	2::ENSP00000444408.1|ENST00000542575.6|ENSG00000105281.12|OTTHUMG00000183434.3|OTTHUMT00000466630.1|SLC1A5-203|SLC1A5|541	ENSP00000444408.1|ENST00000542575.6|ENSG00000105281.12|OTTHUMG00000183434.3|OTTHUMT00000466630.1|SLC1A5-203|SLC1A5|541	358	56562	85	45	33	17	18994	10574	1	1	1	727.434	726.427	1	726.428	-0.0006	0	56.29	0.0049	I	PAGGVLTL	A					PR487_Michele_20180604_B07.13236.13236.1 File:~PR487_Michele_20180604_B07.raw~, NativeID:~controllerType=0 controllerNumber=1 scan=13236~	B07
74	2::ENSP00000444408.1|ENST00000542575.6|ENSG00000105281.12|OTTHUMG00000183434.3|OTTHUMT00000466630.1|SLC1A5-203|SLC1A5|541	ENSP00000444408.1|ENST00000542575.6|ENSG00000105281.12|OTTHUMG00000183434.3|OTTHUMT00000466630.1|SLC1A5-203|SLC1A5|541	358	56562	85	45	33	17	18995	52486	1	1	1	727.434	726.427	1	726.428	-0.0005	0	60.16	0.002	I	PAGGVLTL	A					PR487_Michele_20180611_B07_rep2.17274.17274.1 File:~PR487_Michele_20180611_B07_rep2.raw~, NativeID:~controllerType=0 controllerNumber=1 scan=17274~	B07
74	2::ENSP00000444408.1|ENST00000542575.6|ENSG00000105281.12|OTTHUMG00000183434.3|OTTHUMT00000466630.1|SLC1A5-203|SLC1A5|541	ENSP00000444408.1|ENST00000542575.6|ENSG00000105281.12|OTTHUMG00000183434.3|OTTHUMT00000466630.1|SLC1A5-203|SLC1A5|541	358	56562	85	45	33	17	18997	31259	1	1	1	727.434	726.427	1	726.428	-0.0004	0	56.86	0.0043	I	PAGGVLTL	A					PR487_Michele_20180611_B07_rep1.17581.17581.1 File:~PR487_Michele_20180611_B07_rep1.raw~, NativeID:~controllerType=0 controllerNumber=1 scan=17581~	B07
12410	2::ENSP00000362881.3|ENST00000373776.4|ENSG00000175764.14|OTTHUMG00000020597.4|OTTHUMT00000053907.1|TTLL11-202|TTLL11|538	ENSP00000362881.3|ENST00000373776.4|ENSG00000175764.14|OTTHUMG00000020597.4|OTTHUMT00000053907.1|TTLL11-202|TTLL11|538	49	57999	11	5	7	2	19024	23926	1	0	1	728.43	727.423	1	727.423	0	0	43.44	0.05	A	AAAAAVALA	L					PR487_Michele_20180611_B07_rep1.9254.9254.1 File:~PR487_Michele_20180611_B07_rep1.raw~, NativeID:~controllerType=0 controllerNumber=1 scan=9254~	B07
38	2::ENSP00000325376.2|ENST00000325495.9|ENSG00000099783.12|OTTHUMG00000182383.7|OTTHUMT00000460894.2|HNRNPM-201|HNRNPM|730	ENSP00000325376.2|ENST00000325495.9|ENSG00000099783.12|OTTHUMG00000182383.7|OTTHUMT00000460894.2|HNRNPM-201|HNRNPM|730	501	77464	56	35	24	9	19044	43829	1	1	1	729.36	728.352	1	728.353	-0.0002	0	49.57	0.012	M	GPAMGPAL	G	Oxidation (M)	0.00020000.0			PR487_Michele_20180611_B07_rep2.7384.7384.1 File:~PR487_Michele_20180611_B07_rep2.raw~, NativeID:~controllerType=0 controllerNumber=1 scan=7384~	B07
38	2::ENSP00000325376.2|ENST00000325495.9|ENSG00000099783.12|OTTHUMG00000182383.7|OTTHUMT00000460894.2|HNRNPM-201|HNRNPM|730	ENSP00000325376.2|ENST00000325495.9|ENSG00000099783.12|OTTHUMG00000182383.7|OTTHUMT00000460894.2|HNRNPM-201|HNRNPM|730	501	77464	56	35	24	9	19045	4281	1	1	1	729.36	728.353	1	728.353	0.0004	0	49.3	0.013	M	GPAMGPAL	G	Oxidation (M)	0.00020000.0			PR487_Michele_20180604_B07.6630.6630.1 File:~PR487_Michele_20180604_B07.raw~, NativeID:~controllerType=0 controllerNumber=1 scan=6630~	B07
38	2::ENSP00000325376.2|ENST00000325495.9|ENSG00000099783.12|OTTHUMG00000182383.7|OTTHUMT00000460894.2|HNRNPM-201|HNRNPM|730	ENSP00000325376.2|ENST00000325495.9|ENSG00000099783.12|OTTHUMG00000182383.7|OTTHUMT00000460894.2|HNRNPM-201|HNRNPM|730	501	77464	56	35	24	9	19046	22273	1	1	1	729.361	728.353	1	728.353	0.0005	0	44.64	0.0052	M	GPAMGPAL	G	Oxidation (M)	0.00020000.0			PR487_Michele_20180611_B07_rep1.7502.7502.1 File:~PR487_Michele_20180611_B07_rep1.raw~, NativeID:~controllerType=0 controllerNumber=1 scan=7502~	B07
962	2::ENSP00000484083.1|ENST00000614479.4|ENSG00000173230.15|OTTHUMG00000159411.2|-|GOLGB1-209|GOLGB1|3184	ENSP00000484083.1|ENST00000614479.4|ENSG00000173230.15|OTTHUMG00000159411.2|-|GOLGB1-209|GOLGB1|3184	136	367198	53	15	40	6	19097	21309	1	0	1	731.43	730.423	1	730.423	0.0005	0	49.61	0.039	N	KGLTAQI	Q	Deamidated (NQ)	0.0000010.0			PR487_Michele_20180611_B07_rep1.6483.6483.1 File:~PR487_Michele_20180611_B07_rep1.raw~, NativeID:~controllerType=0 controllerNumber=1 scan=6483~	B07
1145	2::ENSP00000205143.3|ENST00000205143.4|ENSG00000090932.11|OTTHUMG00000183067.3|OTTHUMT00000464958.1|DLL3-201|DLL3|618	ENSP00000205143.3|ENST00000205143.4|ENSG00000090932.11|OTTHUMG00000183067.3|OTTHUMT00000464958.1|DLL3-201|DLL3|618	128	64575	33	19	16	7	19878	45331	1	0	1	742.409	741.402	1	741.402	-0.0002	0	53.74	0.012	V	AAGVAGAAL	L	Acetyl (N-term)	3.000000000.0			PR487_Michele_20180611_B07_rep2.8988.8988.1 File:~PR487_Michele_20180611_B07_rep2.raw~, NativeID:~controllerType=0 controllerNumber=1 scan=8988~	B07
6431	2::ENSP00000238156.3|ENST00000238156.7|ENSG00000119242.8|OTTHUMG00000168725.6|OTTHUMT00000400780.4|CCDC92-201|CCDC92|331	ENSP00000238156.3|ENST00000238156.7|ENSG00000119242.8|OTTHUMG00000168725.6|OTTHUMT00000400780.4|CCDC92-201|CCDC92|331	69	36938	26	13	12	4	19958	44752	1	0	1	743.393	742.386	1	742.386	-0.0005	0	26.44	0.043	A	SPSGSPVL	A					PR487_Michele_20180611_B07_rep2.8371.8371.1 File:~PR487_Michele_20180611_B07_rep2.raw~, NativeID:~controllerType=0 controllerNumber=1 scan=8371~	B07
3044	2::ENSP00000428184.1|ENST00000523483.5|ENSG00000137575.12|OTTHUMG00000164303.3|OTTHUMT00000378197.1|SDCBP-212|SDCBP|318	ENSP00000428184.1|ENST00000523483.5|ENSG00000137575.12|OTTHUMG00000164303.3|OTTHUMT00000378197.1|SDCBP-212|SDCBP|318	92	34797	51	17	19	6	19983	9416	1	1	0	743.43	742.423	1	742.423	0.0004	0	49.9	0.048	N	SPASLVGL	R					PR487_Michele_20180604_B07.12019.12019.1 File:~PR487_Michele_20180604_B07.raw~, NativeID:~controllerType=0 controllerNumber=1 scan=12019~	B07
1096	2::ENSP00000244061.2|ENST00000244061.6|ENSG00000124226.11|OTTHUMG00000032709.4|OTTHUMT00000079663.3|RNF114-201|RNF114|228	ENSP00000244061.2|ENST00000244061.6|ENSG00000124226.11|OTTHUMG00000032709.4|OTTHUMT00000079663.3|RNF114-201|RNF114|228	130	25677	17	13	5	5	19989	23584	1	0	1	743.442	742.434	1	742.434	0.0005	0	40.53	0.044	P	GVRAVEL	E					PR487_Michele_20180611_B07_rep1.8891.8891.1 File:~PR487_Michele_20180611_B07_rep1.raw~, NativeID:~controllerType=0 controllerNumber=1 scan=8891~	B07
2886	2::ENSP00000268802.5|ENST00000268802.10|ENSG00000141101.13|OTTHUMG00000137576.4|OTTHUMT00000268958.3|NOB1-201|NOB1|412	ENSP00000268802.5|ENST00000268802.10|ENSG00000141101.13|OTTHUMG00000137576.4|OTTHUMT00000268958.3|NOB1-201|NOB1|412	94	46646	26	9	13	3	20192	45167	1	0	1	751.435	750.428	1	750.428	0.0003	0	48.93	0.025	G	KNIYTI	R					PR487_Michele_20180611_B07_rep2.8814.8814.1 File:~PR487_Michele_20180611_B07_rep2.raw~, NativeID:~controllerType=0 controllerNumber=1 scan=8814~	B07
2886	2::ENSP00000268802.5|ENST00000268802.10|ENSG00000141101.13|OTTHUMG00000137576.4|OTTHUMT00000268958.3|NOB1-201|NOB1|412	ENSP00000268802.5|ENST00000268802.10|ENSG00000141101.13|OTTHUMG00000137576.4|OTTHUMT00000268958.3|NOB1-201|NOB1|412	94	46646	26	9	13	3	20194	23626	1	0	1	751.435	750.428	1	750.428	0.0005	0	49.02	0.024	G	KNIYTI	R					PR487_Michele_20180611_B07_rep1.8936.8936.1 File:~PR487_Michele_20180611_B07_rep1.raw~, NativeID:~controllerType=0 controllerNumber=1 scan=8936~	B07
51	2::ENSP00000262518.4|ENST00000262518.9|ENSG00000080603.17|OTTHUMG00000132393.6|OTTHUMT00000255523.3|SRCAP-201|SRCAP|3230	ENSP00000262518.4|ENST00000262518.9|ENSG00000080603.17|OTTHUMG00000132393.6|OTTHUMT00000255523.3|SRCAP-201|SRCAP|3230	431	343343	198	65	110	29	20307	8175	1	0	0	753.451	752.443	1	752.443	0.0002	0	52.07	0.0057	L	APALAPTL	G					PR487_Michele_20180604_B07.10712.10712.1 File:~PR487_Michele_20180604_B07.raw~, NativeID:~controllerType=0 controllerNumber=1 scan=10712~	B07
51	2::ENSP00000262518.4|ENST00000262518.9|ENSG00000080603.17|OTTHUMG00000132393.6|OTTHUMT00000255523.3|SRCAP-201|SRCAP|3230	ENSP00000262518.4|ENST00000262518.9|ENSG00000080603.17|OTTHUMG00000132393.6|OTTHUMT00000255523.3|SRCAP-201|SRCAP|3230	431	343343	198	65	110	29	20327	44387	1	1	0	754.409	753.402	1	753.402	-0.0006	0	51.02	0.021	G	APVGGSPGL	A					PR487_Michele_20180611_B07_rep2.7978.7978.1 File:~PR487_Michele_20180611_B07_rep2.raw~, NativeID:~controllerType=0 controllerNumber=1 scan=7978~	B07
1155	2::ENSP00000433769.1|ENST00000530374.5|ENSG00000187954.12|OTTHUMG00000165171.3|OTTHUMT00000382439.1|CYHR1-209|CYHR1|404	ENSP00000433769.1|ENST00000530374.5|ENSG00000187954.12|OTTHUMG00000165171.3|OTTHUMT00000382439.1|CYHR1-209|CYHR1|404	128	43785	19	10	9	4	20355	25227	1	0	1	754.445	753.438	1	753.438	-0.0007	0	54.05	0.0045	S	VPAGVGVGV	G					PR487_Michele_20180611_B07_rep1.10658.10658.1 File:~PR487_Michele_20180611_B07_rep1.raw~, NativeID:~controllerType=0 controllerNumber=1 scan=10658~	B07
97	2::ENSP00000382423.3|ENST00000399503.4|ENSG00000095015.6|OTTHUMG00000059486.3|OTTHUMT00000132309.3|MAP3K1-201|MAP3K1|1512	ENSP00000382423.3|ENST00000399503.4|ENSG00000095015.6|OTTHUMG00000059486.3|OTTHUMT00000132309.3|MAP3K1-201|MAP3K1|1512	319	164366	50	21	28	7	20356	48986	1	1	1	754.446	753.438	1	753.438	-0.0001	0	70.97	9.1e-05	S	APAAAAGLL	R					PR487_Michele_20180611_B07_rep2.13003.13003.1 File:~PR487_Michele_20180611_B07_rep2.raw~, NativeID:~controllerType=0 controllerNumber=1 scan=13003~	B07
1155	2::ENSP00000433769.1|ENST00000530374.5|ENSG00000187954.12|OTTHUMG00000165171.3|OTTHUMT00000382439.1|CYHR1-209|CYHR1|404	ENSP00000433769.1|ENST00000530374.5|ENSG00000187954.12|OTTHUMG00000165171.3|OTTHUMT00000382439.1|CYHR1-209|CYHR1|404	128	43785	19	10	9	4	20357	6166	1	0	1	754.446	753.438	1	753.438	-0.0001	0	57.31	0.0021	S	VPAGVGVGV	G					PR487_Michele_20180604_B07.8604.8604.1 File:~PR487_Michele_20180604_B07.raw~, NativeID:~controllerType=0 controllerNumber=1 scan=8604~	B07
1072	2::ENSP00000285737.4|ENST00000285737.9|ENSG00000102910.14|OTTHUMG00000133144.8|OTTHUMT00000256839.3|LONP2-201|LONP2|852	ENSP00000285737.4|ENST00000285737.9|ENSG00000102910.14|OTTHUMG00000133144.8|OTTHUMT00000256839.3|LONP2-201|LONP2|852	131	94557	33	17	18	8	20360	28385	1	1	0	754.446	753.439	1	753.438	0.0001	0	34.75	0.048	S	QPGVAIGL	A					PR487_Michele_20180611_B07_rep1.14125.14125.1 File:~PR487_Michele_20180611_B07_rep1.raw~, NativeID:~controllerType=0 controllerNumber=1 scan=14125~	B07
1155	2::ENSP00000433769.1|ENST00000530374.5|ENSG00000187954.12|OTTHUMG00000165171.3|OTTHUMT00000382439.1|CYHR1-209|CYHR1|404	ENSP00000433769.1|ENST00000530374.5|ENSG00000187954.12|OTTHUMG00000165171.3|OTTHUMT00000382439.1|CYHR1-209|CYHR1|404	128	43785	19	10	9	4	20364	46776	1	0	1	754.446	753.439	1	753.438	0.0003	0	61.06	0.001	S	VPAGVGVGV	G					PR487_Michele_20180611_B07_rep2.10560.10560.1 File:~PR487_Michele_20180611_B07_rep2.raw~, NativeID:~controllerType=0 controllerNumber=1 scan=10560~	B07
97	2::ENSP00000382423.3|ENST00000399503.4|ENSG00000095015.6|OTTHUMG00000059486.3|OTTHUMT00000132309.3|MAP3K1-201|MAP3K1|1512	ENSP00000382423.3|ENST00000399503.4|ENSG00000095015.6|OTTHUMG00000059486.3|OTTHUMT00000132309.3|MAP3K1-201|MAP3K1|1512	319	164366	50	21	28	7	20365	7924	1	1	1	754.446	753.439	1	753.438	0.0004	0	75.25	3.8e-05	S	APAAAAGLL	R					PR487_Michele_20180604_B07.10448.10448.1 File:~PR487_Michele_20180604_B07.raw~, NativeID:~controllerType=0 controllerNumber=1 scan=10448~	B07
97	2::ENSP00000382423.3|ENST00000399503.4|ENSG00000095015.6|OTTHUMG00000059486.3|OTTHUMT00000132309.3|MAP3K1-201|MAP3K1|1512	ENSP00000382423.3|ENST00000399503.4|ENSG00000095015.6|OTTHUMG00000059486.3|OTTHUMT00000132309.3|MAP3K1-201|MAP3K1|1512	319	164366	50	21	28	7	20366	27495	1	1	1	754.446	753.439	1	753.438	0.0007	0	70.62	0.00011	S	APAAAAGLL	R					PR487_Michele_20180611_B07_rep1.13145.13145.1 File:~PR487_Michele_20180611_B07_rep1.raw~, NativeID:~controllerType=0 controllerNumber=1 scan=13145~	B07
2133	2::ENSP00000317177.3|ENST00000321560.4|ENSG00000179598.6|OTTHUMG00000059278.3|OTTHUMT00000131600.3|PLD6-201|PLD6|252	ENSP00000317177.3|ENST00000321560.4|ENSG00000179598.6|OTTHUMG00000059278.3|OTTHUMT00000131600.3|PLD6-201|PLD6|252	104	28255	15	11	6	5	20475	50653	1	0	1	756.463	755.456	1	755.454	0.0014	0	49.72	0.018	A	AAAAVGLAL	T					PR487_Michele_20180611_B07_rep2.14989.14989.1 File:~PR487_Michele_20180611_B07_rep2.raw~, NativeID:~controllerType=0 controllerNumber=1 scan=14989~	B07
109	2::ENSP00000311280.5|ENST00000308167.9|ENSG00000102034.16|OTTHUMG00000022390.2|OTTHUMT00000058243.1|ELF4-201|ELF4|663	ENSP00000311280.5|ENST00000308167.9|ENSG00000102034.16|OTTHUMG00000022390.2|OTTHUMT00000058243.1|ELF4-201|ELF4|663	296	70686	53	32	22	11	20852	21809	1	0	1	758.404	757.397	1	757.397	0.0001	0	30.58	0.019	V	APVGSGSAL	T					PR487_Michele_20180611_B07_rep1.7013.7013.1 File:~PR487_Michele_20180611_B07_rep1.raw~, NativeID:~controllerType=0 controllerNumber=1 scan=7013~	B07
109	2::ENSP00000311280.5|ENST00000308167.9|ENSG00000102034.16|OTTHUMG00000022390.2|OTTHUMT00000058243.1|ELF4-201|ELF4|663	ENSP00000311280.5|ENST00000308167.9|ENSG00000102034.16|OTTHUMG00000022390.2|OTTHUMT00000058243.1|ELF4-201|ELF4|663	296	70686	53	32	22	11	20853	21586	1	0	1	758.404	757.397	1	757.397	0.0002	0	48.51	0.011	V	APVGSGSAL	T					PR487_Michele_20180611_B07_rep1.6777.6777.1 File:~PR487_Michele_20180611_B07_rep1.raw~, NativeID:~controllerType=0 controllerNumber=1 scan=6777~	B07
109	2::ENSP00000311280.5|ENST00000308167.9|ENSG00000102034.16|OTTHUMG00000022390.2|OTTHUMT00000058243.1|ELF4-201|ELF4|663	ENSP00000311280.5|ENST00000308167.9|ENSG00000102034.16|OTTHUMG00000022390.2|OTTHUMT00000058243.1|ELF4-201|ELF4|663	296	70686	53	32	22	11	20854	43196	1	0	1	758.404	757.397	1	757.397	0.0002	0	48.5	0.011	V	APVGSGSAL	T					PR487_Michele_20180611_B07_rep2.6714.6714.1 File:~PR487_Michele_20180611_B07_rep2.raw~, NativeID:~controllerType=0 controllerNumber=1 scan=6714~	B07
109	2::ENSP00000311280.5|ENST00000308167.9|ENSG00000102034.16|OTTHUMG00000022390.2|OTTHUMT00000058243.1|ELF4-201|ELF4|663	ENSP00000311280.5|ENST00000308167.9|ENSG00000102034.16|OTTHUMG00000022390.2|OTTHUMT00000058243.1|ELF4-201|ELF4|663	296	70686	53	32	22	11	20855	3783	1	0	1	758.404	757.397	1	757.397	0.0002	0	48.41	0.011	V	APVGSGSAL	T					PR487_Michele_20180604_B07.6109.6109.1 File:~PR487_Michele_20180604_B07.raw~, NativeID:~controllerType=0 controllerNumber=1 scan=6109~	B07
2548	2::ENSP00000342114.3|ENST00000340992.4|ENSG00000105371.10|OTTHUMG00000180405.3|OTTHUMT00000451215.1|ICAM4-201|ICAM4|272	ENSP00000342114.3|ENST00000340992.4|ENSG00000105371.10|OTTHUMG00000180405.3|OTTHUMT00000451215.1|ICAM4-201|ICAM4|272	98	29630	10	7	6	4	21043	26307	1	0	0	763.398	762.391	1	762.391	-0.0004	0	40.84	0.0045	A	YPGVGSAL	G					PR487_Michele_20180611_B07_rep1.11847.11847.1 File:~PR487_Michele_20180611_B07_rep1.raw~, NativeID:~controllerType=0 controllerNumber=1 scan=11847~	B07
2548	2::ENSP00000342114.3|ENST00000340992.4|ENSG00000105371.10|OTTHUMG00000180405.3|OTTHUMT00000451215.1|ICAM4-201|ICAM4|272	ENSP00000342114.3|ENST00000340992.4|ENSG00000105371.10|OTTHUMG00000180405.3|OTTHUMT00000451215.1|ICAM4-201|ICAM4|272	98	29630	10	7	6	4	21044	47852	1	0	0	763.398	762.391	1	762.391	-0.0002	0	39.01	0.008	A	YPGVGSAL	G					PR487_Michele_20180611_B07_rep2.11746.11746.1 File:~PR487_Michele_20180611_B07_rep2.raw~, NativeID:~controllerType=0 controllerNumber=1 scan=11746~	B07
2548	2::ENSP00000342114.3|ENST00000340992.4|ENSG00000105371.10|OTTHUMG00000180405.3|OTTHUMT00000451215.1|ICAM4-201|ICAM4|272	ENSP00000342114.3|ENST00000340992.4|ENSG00000105371.10|OTTHUMG00000180405.3|OTTHUMT00000451215.1|ICAM4-201|ICAM4|272	98	29630	10	7	6	4	21046	7057	1	0	0	763.399	762.392	1	762.391	0.0004	0	41.9	0.011	A	YPGVGSAL	G					PR487_Michele_20180604_B07.9538.9538.1 File:~PR487_Michele_20180604_B07.raw~, NativeID:~controllerType=0 controllerNumber=1 scan=9538~	B07
827	2::ENSP00000384273.3|ENST00000406246.8|ENSG00000173039.19|OTTHUMG00000166566.8|OTTHUMT00000390457.3|RELA-202|RELA|551	ENSP00000384273.3|ENST00000406246.8|ENSG00000173039.19|OTTHUMG00000166566.8|OTTHUMT00000390457.3|RELA-202|RELA|551	143	60181	48	19	26	8	21080	29287	1	0	1	763.471	762.464	1	762.464	0.0001	0	45.67	0.019	Q	APAPVPVL	A					PR487_Michele_20180611_B07_rep1.15192.15192.1 File:~PR487_Michele_20180611_B07_rep1.raw~, NativeID:~controllerType=0 controllerNumber=1 scan=15192~	B07
827	2::ENSP00000384273.3|ENST00000406246.8|ENSG00000173039.19|OTTHUMG00000166566.8|OTTHUMT00000390457.3|RELA-202|RELA|551	ENSP00000384273.3|ENST00000406246.8|ENSG00000173039.19|OTTHUMG00000166566.8|OTTHUMT00000390457.3|RELA-202|RELA|551	143	60181	48	19	26	8	21081	9008	1	1	1	763.472	762.464	1	762.464	0.0004	0	47.92	0.012	Q	APAPVPVL	A					PR487_Michele_20180604_B07.11590.11590.1 File:~PR487_Michele_20180604_B07.raw~, NativeID:~controllerType=0 controllerNumber=1 scan=11590~	B07
2479	2::ENSP00000350708.3|ENST00000358015.8|ENSG00000119318.13|OTTHUMG00000020446.3|OTTHUMT00000053548.2|RAD23B-201|RAD23B|409	ENSP00000350708.3|ENST00000358015.8|ENSG00000119318.13|OTTHUMG00000020446.3|OTTHUMT00000053548.2|RAD23B-201|RAD23B|409	99	43145	28	16	13	6	21148	27537	1	0	1	765.451	764.443	1	764.443	0.0002	0	46.14	0.03	Q	APTPVPAL	A					PR487_Michele_20180611_B07_rep1.13193.13193.1 File:~PR487_Michele_20180611_B07_rep1.raw~, NativeID:~controllerType=0 controllerNumber=1 scan=13193~	B07
14605	2::ENSP00000313829.7|ENST00000327300.12|ENSG00000121774.18|OTTHUMG00000003921.10|OTTHUMT00000011199.5|KHDRBS1-202|KHDRBS1|443	ENSP00000313829.7|ENST00000327300.12|ENSG00000121774.18|OTTHUMG00000003921.10|OTTHUMT00000011199.5|KHDRBS1-202|KHDRBS1|443	44	48197	8	3	5	1	21150	8536	1	0	1	765.451	764.443	1	764.443	0.0002	0	37.69	0.04	G	GPAPTPLL	P					PR487_Michele_20180604_B07.11091.11091.1 File:~PR487_Michele_20180604_B07.raw~, NativeID:~controllerType=0 controllerNumber=1 scan=11091~	B07
2319	2::ENSP00000311962.4|ENST00000309859.8|ENSG00000103365.15|OTTHUMG00000096957.5|OTTHUMT00000214019.1|GGA2-201|GGA2|613	ENSP00000311962.4|ENST00000309859.8|ENSG00000103365.15|OTTHUMG00000096957.5|OTTHUMT00000214019.1|GGA2-201|GGA2|613	101	67108	24	12	15	7	21170	23826	1	0	1	766.41	765.403	1	765.402	0.0005	0	53.94	0.015	Q	GPPGPAASL	E					PR487_Michele_20180611_B07_rep1.9149.9149.1 File:~PR487_Michele_20180611_B07_rep1.raw~, NativeID:~controllerType=0 controllerNumber=1 scan=9149~	B07
2599	2::ENSP00000316032.7|ENST00000324932.12|ENSG00000110713.17|OTTHUMG00000011846.9|OTTHUMT00000032766.4|NUP98-201|NUP98|1800	ENSP00000316032.7|ENST00000324932.12|ENSG00000110713.17|OTTHUMG00000011846.9|OTTHUMT00000032766.4|NUP98-201|NUP98|1800	97	195696	63	12	35	5	21184	47544	1	0	1	766.446	765.438	1	765.438	-0.0001	0	44.53	0.049	G	APQAPVAL	T					PR487_Michele_20180611_B07_rep2.11413.11413.1 File:~PR487_Michele_20180611_B07_rep2.raw~, NativeID:~controllerType=0 controllerNumber=1 scan=11413~	B07
48	2::ENSP00000268171.2|ENST00000268171.8|ENSG00000140564.12|OTTHUMG00000149831.4|OTTHUMT00000313492.2|FURIN-201|FURIN|794	ENSP00000268171.2|ENST00000268171.8|ENSG00000140564.12|OTTHUMG00000149831.4|OTTHUMT00000313492.2|FURIN-201|FURIN|794	460	86624	44	24	19	7	21209	21467	1	0	1	766.458	765.451	1	765.45	0.0012	0	36.31	0.047	A	VRIPGGPA	V					PR487_Michele_20180611_B07_rep1.6651.6651.1 File:~PR487_Michele_20180611_B07_rep1.raw~, NativeID:~controllerType=0 controllerNumber=1 scan=6651~	B07
14547	2::ENSP00000354213.2|ENST00000360954.3|ENSG00000125430.9|OTTHUMG00000058810.4|OTTHUMT00000129998.2|HS3ST3B1-201|HS3ST3B1|390	ENSP00000354213.2|ENST00000360954.3|ENSG00000125430.9|OTTHUMG00000058810.4|OTTHUMT00000129998.2|HS3ST3B1-201|HS3ST3B1|390	44	43297	16	3	9	2	21282	32935	1	0	1	767.467	766.46	1	766.459	0.0008	0	41.69	0.048	C	AAAPGLLL	L	Acetyl (N-term)	3.00000000.0			PR487_Michele_20180611_B07_rep1.19666.19666.1 File:~PR487_Michele_20180611_B07_rep1.raw~, NativeID:~controllerType=0 controllerNumber=1 scan=19666~	B07
8	2::ENSP00000399168.2|ENST00000412585.7|ENSG00000234745.11|OTTHUMG00000031153.7|OTTHUMT00000076280.5|HLA-B-249|HLA-B|362	ENSP00000399168.2|ENST00000412585.7|ENSG00000234745.11|OTTHUMG00000031153.7|OTTHUMT00000076280.5|HLA-B-249|HLA-B|362	1617	40435	255	167	38	26	21292	10366	1	1	1	767.503	766.495	1	766.495	-0.0001	0	48.36	0.0031	T	VPIVGIVA	G					PR487_Michele_20180604_B07.13018.13018.1 File:~PR487_Michele_20180604_B07.raw~, NativeID:~controllerType=0 controllerNumber=1 scan=13018~	B07
8	2::ENSP00000399168.2|ENST00000412585.7|ENSG00000234745.11|OTTHUMG00000031153.7|OTTHUMT00000076280.5|HLA-B-249|HLA-B|362	ENSP00000399168.2|ENST00000412585.7|ENSG00000234745.11|OTTHUMG00000031153.7|OTTHUMT00000076280.5|HLA-B-249|HLA-B|362	1617	40435	255	167	38	26	21293	31048	1	1	1	767.503	766.495	1	766.495	0	0	44.09	0.0084	T	VPIVGIVA	G					PR487_Michele_20180611_B07_rep1.17325.17325.1 File:~PR487_Michele_20180611_B07_rep1.raw~, NativeID:~controllerType=0 controllerNumber=1 scan=17325~	B07
8	2::ENSP00000399168.2|ENST00000412585.7|ENSG00000234745.11|OTTHUMG00000031153.7|OTTHUMT00000076280.5|HLA-B-249|HLA-B|362	ENSP00000399168.2|ENST00000412585.7|ENSG00000234745.11|OTTHUMG00000031153.7|OTTHUMT00000076280.5|HLA-B-249|HLA-B|362	1617	40435	255	167	38	26	21294	52318	1	1	1	767.503	766.495	1	766.495	0.0002	0	48.4	0.0031	T	VPIVGIVA	G					PR487_Michele_20180611_B07_rep2.17057.17057.1 File:~PR487_Michele_20180611_B07_rep2.raw~, NativeID:~controllerType=0 controllerNumber=1 scan=17057~	B07
8	2::ENSP00000399168.2|ENST00000412585.7|ENSG00000234745.11|OTTHUMG00000031153.7|OTTHUMT00000076280.5|HLA-B-249|HLA-B|362	ENSP00000399168.2|ENST00000412585.7|ENSG00000234745.11|OTTHUMG00000031153.7|OTTHUMT00000076280.5|HLA-B-249|HLA-B|362	1617	40435	255	167	38	26	21372	23879	1	1	0	385.25	768.486	2	768.486	-0.0002	0	44.9	0.022	M	APRTVLL	L					PR487_Michele_20180611_B07_rep1.9205.9205.2 File:~PR487_Michele_20180611_B07_rep1.raw~, NativeID:~controllerType=0 controllerNumber=1 scan=9205~	B07
6574	2::ENSP00000452602.1|ENST00000555209.5|ENSG00000100461.18|OTTHUMG00000171467.10|OTTHUMT00000413548.2|RBM23-215|RBM23|189	ENSP00000452602.1|ENST00000555209.5|ENSG00000100461.18|OTTHUMG00000171467.10|OTTHUMT00000413548.2|RBM23-215|RBM23|189	69	19762	18	4	9	2	21396	7942	1	0	0	770.441	769.433	1	769.433	0.0001	0	42.68	0.022	L	NPAALTAL	S					PR487_Michele_20180604_B07.10467.10467.1 File:~PR487_Michele_20180604_B07.raw~, NativeID:~controllerType=0 controllerNumber=1 scan=10467~	B07
352	2::ENSP00000265069.8|ENST00000265069.13|ENSG00000056097.16|OTTHUMG00000161979.2|OTTHUMT00000366586.2|ZFR-201|ZFR|1074	ENSP00000265069.8|ENST00000265069.13|ENSG00000056097.16|OTTHUMG00000161979.2|OTTHUMT00000366586.2|ZFR-201|ZFR|1074	191	116939	40	17	22	8	21397	44530	1	0	1	770.441	769.433	1	769.433	0.0001	0	49.92	0.0013	Y	APAAATVAV	A					PR487_Michele_20180611_B07_rep2.8132.8132.1 File:~PR487_Michele_20180611_B07_rep2.raw~, NativeID:~controllerType=0 controllerNumber=1 scan=8132~	B07
352	2::ENSP00000265069.8|ENST00000265069.13|ENSG00000056097.16|OTTHUMG00000161979.2|OTTHUMT00000366586.2|ZFR-201|ZFR|1074	ENSP00000265069.8|ENST00000265069.13|ENSG00000056097.16|OTTHUMG00000161979.2|OTTHUMT00000366586.2|ZFR-201|ZFR|1074	191	116939	40	17	22	8	21399	22962	1	0	1	770.441	769.434	1	769.433	0.0003	0	49.61	0.0012	Y	APAAATVAV	A					PR487_Michele_20180611_B07_rep1.8231.8231.1 File:~PR487_Michele_20180611_B07_rep1.raw~, NativeID:~controllerType=0 controllerNumber=1 scan=8231~	B07
352	2::ENSP00000265069.8|ENST00000265069.13|ENSG00000056097.16|OTTHUMG00000161979.2|OTTHUMT00000366586.2|ZFR-201|ZFR|1074	ENSP00000265069.8|ENST00000265069.13|ENSG00000056097.16|OTTHUMG00000161979.2|OTTHUMT00000366586.2|ZFR-201|ZFR|1074	191	116939	40	17	22	8	21401	4598	1	0	1	770.441	769.434	1	769.433	0.0004	0	49.38	0.0013	Y	APAAATVAV	A					PR487_Michele_20180604_B07.6962.6962.1 File:~PR487_Michele_20180604_B07.raw~, NativeID:~controllerType=0 controllerNumber=1 scan=6962~	B07
119	2::ENSP00000383382.2|ENST00000366425.4|ENSG00000203618.6|OTTHUMG00000150397.3|OTTHUMT00000318195.2|GP1BB-201|GP1BB|206	ENSP00000383382.2|ENST00000366425.4|ENSG00000203618.6|OTTHUMG00000150397.3|OTTHUMT00000318195.2|GP1BB-201|GP1BB|206	284	21704	52	36	14	9	21413	4955	1	1	1	770.452	769.445	1	769.445	0.0001	0	44.22	0.048	S	GPRGALSL	L					PR487_Michele_20180604_B07.7336.7336.1 File:~PR487_Michele_20180604_B07.raw~, NativeID:~controllerType=0 controllerNumber=1 scan=7336~	B07
414	2::ENSP00000441845.1|ENST00000535889.6|ENSG00000116984.13|OTTHUMG00000040060.7|OTTHUMT00000502741.1|MTR-205|MTR|1214	ENSP00000441845.1|ENST00000535889.6|ENSG00000116984.13|OTTHUMG00000040060.7|OTTHUMT00000502741.1|MTR-205|MTR|1214	180	134707	42	22	21	10	21490	45231	1	0	1	772.42	771.413	1	771.413	0.0005	0	53.84	0.022	M	APASAVSGL	Y					PR487_Michele_20180611_B07_rep2.8882.8882.1 File:~PR487_Michele_20180611_B07_rep2.raw~, NativeID:~controllerType=0 controllerNumber=1 scan=8882~	B07
189	2::ENSP00000390158.2|ENST00000443617.7|ENSG00000103657.14|OTTHUMG00000172433.6|OTTHUMT00000418523.2|HERC1-201|HERC1|4861	ENSP00000390158.2|ENST00000443617.7|ENSG00000103657.14|OTTHUMG00000172433.6|OTTHUMT00000418523.2|HERC1-201|HERC1|4861	246	531891	143	37	88	16	21500	4668	1	1	1	773.386	772.379	1	772.379	0.0001	0	37.59	0.03	M	MPVSGPGL	S	Oxidation (M)	0.20000000.0			PR487_Michele_20180604_B07.7035.7035.1 File:~PR487_Michele_20180604_B07.raw~, NativeID:~controllerType=0 controllerNumber=1 scan=7035~	B07
1084	2::ENSP00000360386.4|ENST00000371335.4|ENSG00000005893.16|OTTHUMG00000022301.5|OTTHUMT00000058100.1|LAMP2-202|LAMP2|410	ENSP00000360386.4|ENST00000371335.4|ENSG00000005893.16|OTTHUMG00000022301.5|OTTHUMT00000058100.1|LAMP2-202|LAMP2|410	131	44927	30	14	12	5	21504	9347	1	0	0	773.419	772.412	1	772.412	-0.0002	0	57.34	0.0044	L	FPVPGSGL	V					PR487_Michele_20180604_B07.11946.11946.1 File:~PR487_Michele_20180604_B07.raw~, NativeID:~controllerType=0 controllerNumber=1 scan=11946~	B07
1414	2::ENSP00000376192.3|ENST00000392391.7|ENSG00000163964.15|OTTHUMG00000155535.3|OTTHUMT00000340678.1|PIGX-202|PIGX|258	ENSP00000376192.3|ENST00000392391.7|ENSG00000163964.15|OTTHUMG00000155535.3|OTTHUMT00000340678.1|PIGX-202|PIGX|258	121	28752	12	8	6	4	21601	5433	1	0	1	776.394	775.386	1	775.386	-0.0002	0	49.25	0.00076	R	GPAAAFTAA	R					PR487_Michele_20180604_B07.7836.7836.1 File:~PR487_Michele_20180604_B07.raw~, NativeID:~controllerType=0 controllerNumber=1 scan=7836~	B07
1414	2::ENSP00000376192.3|ENST00000392391.7|ENSG00000163964.15|OTTHUMG00000155535.3|OTTHUMT00000340678.1|PIGX-202|PIGX|258	ENSP00000376192.3|ENST00000392391.7|ENSG00000163964.15|OTTHUMG00000155535.3|OTTHUMT00000340678.1|PIGX-202|PIGX|258	121	28752	12	8	6	4	21604	45529	1	0	1	776.394	775.387	1	775.386	0.0001	0	46.5	0.0032	R	GPAAAFTAA	R					PR487_Michele_20180611_B07_rep2.9199.9199.1 File:~PR487_Michele_20180611_B07_rep2.raw~, NativeID:~controllerType=0 controllerNumber=1 scan=9199~	B07
1414	2::ENSP00000376192.3|ENST00000392391.7|ENSG00000163964.15|OTTHUMG00000155535.3|OTTHUMT00000340678.1|PIGX-202|PIGX|258	ENSP00000376192.3|ENST00000392391.7|ENSG00000163964.15|OTTHUMG00000155535.3|OTTHUMT00000340678.1|PIGX-202|PIGX|258	121	28752	12	8	6	4	21605	23959	1	0	1	776.394	775.387	1	775.386	0.0002	0	43.93	0.012	R	GPAAAFTAA	R					PR487_Michele_20180611_B07_rep1.9290.9290.1 File:~PR487_Michele_20180611_B07_rep1.raw~, NativeID:~controllerType=0 controllerNumber=1 scan=9290~	B07
243	2::ENSP00000414357.1|ENST00000447574.1|ENSG00000106211.9|OTTHUMG00000023228.4|OTTHUMT00000341395.1|HSPB1-203|HSPB1|186	ENSP00000414357.1|ENST00000447574.1|ENSG00000106211.9|OTTHUMG00000023228.4|OTTHUMT00000341395.1|HSPB1-203|HSPB1|186	219	20394	31	23	12	8	21639	20267	1	1	0	777.425	776.418	1	776.418	0	0	37.63	0.04	A	PAYSRAL	S					PR487_Michele_20180611_B07_rep1.5373.5373.1 File:~PR487_Michele_20180611_B07_rep1.raw~, NativeID:~controllerType=0 controllerNumber=1 scan=5373~	B07
1136	2::ENSP00000458101.1|ENST00000569842.5|ENSG00000102900.13|OTTHUMG00000133278.13|OTTHUMT00000432379.2|NUP93-220|NUP93|880	ENSP00000458101.1|ENST00000569842.5|ENSG00000102900.13|OTTHUMG00000133278.13|OTTHUMT00000432379.2|NUP93-220|NUP93|880	129	99492	27	10	19	5	21646	11164	1	1	1	777.487	776.48	1	776.48	0.0001	0	56.24	0.0014	K	LPAPLPGL	Q					PR487_Michele_20180604_B07.13859.13859.1 File:~PR487_Michele_20180604_B07.raw~, NativeID:~controllerType=0 controllerNumber=1 scan=13859~	B07
1136	2::ENSP00000458101.1|ENST00000569842.5|ENSG00000102900.13|OTTHUMG00000133278.13|OTTHUMT00000432379.2|NUP93-220|NUP93|880	ENSP00000458101.1|ENST00000569842.5|ENSG00000102900.13|OTTHUMG00000133278.13|OTTHUMT00000432379.2|NUP93-220|NUP93|880	129	99492	27	10	19	5	21648	53322	1	1	1	777.487	776.48	1	776.48	0.0005	0	69.85	6.1e-05	K	LPAPLPGL	Q					PR487_Michele_20180611_B07_rep2.18365.18365.1 File:~PR487_Michele_20180611_B07_rep2.raw~, NativeID:~controllerType=0 controllerNumber=1 scan=18365~	B07
1595	2::ENSP00000264883.3|ENST00000264883.8|ENSG00000138750.15|OTTHUMG00000130098.5|OTTHUMT00000252402.4|NUP54-201|NUP54|507	ENSP00000264883.3|ENST00000264883.8|ENSG00000138750.15|OTTHUMG00000130098.5|OTTHUMT00000252402.4|NUP54-201|NUP54|507	115	55401	28	7	13	3	21712	27994	1	0	1	780.367	779.36	1	779.36	-0.0002	0	44.29	0.0034	A	APAGGFGGF	G					PR487_Michele_20180611_B07_rep1.13692.13692.1 File:~PR487_Michele_20180611_B07_rep1.raw~, NativeID:~controllerType=0 controllerNumber=1 scan=13692~	B07
1595	2::ENSP00000264883.3|ENST00000264883.8|ENSG00000138750.15|OTTHUMG00000130098.5|OTTHUMT00000252402.4|NUP54-201|NUP54|507	ENSP00000264883.3|ENST00000264883.8|ENSG00000138750.15|OTTHUMG00000130098.5|OTTHUMT00000252402.4|NUP54-201|NUP54|507	115	55401	28	7	13	3	21713	8296	1	0	1	780.367	779.36	1	779.36	0	0	44.44	0.0036	A	APAGGFGGF	G					PR487_Michele_20180604_B07.10839.10839.1 File:~PR487_Michele_20180604_B07.raw~, NativeID:~controllerType=0 controllerNumber=1 scan=10839~	B07
1595	2::ENSP00000264883.3|ENST00000264883.8|ENSG00000138750.15|OTTHUMG00000130098.5|OTTHUMT00000252402.4|NUP54-201|NUP54|507	ENSP00000264883.3|ENST00000264883.8|ENSG00000138750.15|OTTHUMG00000130098.5|OTTHUMT00000252402.4|NUP54-201|NUP54|507	115	55401	28	7	13	3	21714	49449	1	0	1	780.368	779.361	1	779.36	0.0004	0	40.16	0.0042	A	APAGGFGGF	G					PR487_Michele_20180611_B07_rep2.13531.13531.1 File:~PR487_Michele_20180611_B07_rep2.raw~, NativeID:~controllerType=0 controllerNumber=1 scan=13531~	B07
3690	2::ENSP00000382289.1|ENST00000399352.5|ENSG00000205726.15|OTTHUMG00000065284.34|OTTHUMT00000313583.1|ITSN1-209|ITSN1|1215	ENSP00000382289.1|ENST00000399352.5|ENSG00000205726.15|OTTHUMG00000065284.34|OTTHUMT00000313583.1|ITSN1-209|ITSN1|1215	86	136965	34	11	22	4	21766	45584	1	0	0	390.752	779.49	2	779.49	-0.0002	0	29.16	0.039	S	APAPKLAL	R					PR487_Michele_20180611_B07_rep2.9258.9258.2 File:~PR487_Michele_20180611_B07_rep2.raw~, NativeID:~controllerType=0 controllerNumber=1 scan=9258~	B07
3690	2::ENSP00000382289.1|ENST00000399352.5|ENSG00000205726.15|OTTHUMG00000065284.34|OTTHUMT00000313583.1|ITSN1-209|ITSN1|1215	ENSP00000382289.1|ENST00000399352.5|ENSG00000205726.15|OTTHUMG00000065284.34|OTTHUMT00000313583.1|ITSN1-209|ITSN1|1215	86	136965	34	11	22	4	21767	24063	1	0	0	390.752	779.49	2	779.49	-0.0001	0	30.23	0.036	S	APAPKLAL	R					PR487_Michele_20180611_B07_rep1.9402.9402.2 File:~PR487_Michele_20180611_B07_rep1.raw~, NativeID:~controllerType=0 controllerNumber=1 scan=9402~	B07
150	2::ENSP00000355955.3|ENST00000366988.5|ENSG00000117691.10|OTTHUMG00000036744.5|OTTHUMT00000089291.3|NENF-201|NENF|172	ENSP00000355955.3|ENST00000366988.5|ENSG00000117691.10|OTTHUMG00000036744.5|OTTHUMT00000089291.3|NENF-201|NENF|172	260	18845	34	29	15	11	21923	41679	1	1	1	782.453	781.445	1	781.445	0.0007	0	28.75	0.05	A	PGLPTARA	G					PR487_Michele_20180611_B07_rep2.5082.5082.1 File:~PR487_Michele_20180611_B07_rep2.raw~, NativeID:~controllerType=0 controllerNumber=1 scan=5082~	B07
150	2::ENSP00000355955.3|ENST00000366988.5|ENSG00000117691.10|OTTHUMG00000036744.5|OTTHUMT00000089291.3|NENF-201|NENF|172	ENSP00000355955.3|ENST00000366988.5|ENSG00000117691.10|OTTHUMG00000036744.5|OTTHUMT00000089291.3|NENF-201|NENF|172	260	18845	34	29	15	11	21924	20079	1	1	1	782.453	781.445	1	781.445	0.0007	0	34.15	0.046	A	PGLPTARA	G					PR487_Michele_20180611_B07_rep1.5170.5170.1 File:~PR487_Michele_20180611_B07_rep1.raw~, NativeID:~controllerType=0 controllerNumber=1 scan=5170~	B07
8127	2::ENSP00000445366.1|ENST00000542735.2|ENSG00000256453.2|OTTHUMG00000129499.3|OTTHUMT00000251669.3|DND1-201|DND1|353	ENSP00000445366.1|ENST00000542735.2|ENSG00000256453.2|OTTHUMG00000129499.3|OTTHUMT00000251669.3|DND1-201|DND1|353	63	38662	17	4	11	2	21929	29781	1	0	1	782.477	781.47	1	781.47	0.0001	0	46.17	0.02	P	APGQIALL	K					PR487_Michele_20180611_B07_rep1.15790.15790.1 File:~PR487_Michele_20180611_B07_rep1.raw~, NativeID:~controllerType=0 controllerNumber=1 scan=15790~	B07
8127	2::ENSP00000445366.1|ENST00000542735.2|ENSG00000256453.2|OTTHUMG00000129499.3|OTTHUMT00000251669.3|DND1-201|DND1|353	ENSP00000445366.1|ENST00000542735.2|ENSG00000256453.2|OTTHUMG00000129499.3|OTTHUMT00000251669.3|DND1-201|DND1|353	63	38662	17	4	11	2	21931	51140	1	0	1	782.478	781.471	1	781.47	0.0012	0	44.86	0.028	P	APGQIALL	K					PR487_Michele_20180611_B07_rep2.15584.15584.1 File:~PR487_Michele_20180611_B07_rep2.raw~, NativeID:~controllerType=0 controllerNumber=1 scan=15584~	B07
1311	2::ENSP00000367263.4|ENST00000378024.9|ENSG00000124942.14|OTTHUMG00000167558.7|OTTHUMT00000395572.2|AHNAK-202|AHNAK|5890	ENSP00000367263.4|ENST00000378024.9|ENSG00000124942.14|OTTHUMG00000167558.7|OTTHUMT00000395572.2|AHNAK-202|AHNAK|5890	123	628699	66	13	41	6	22008	42558	1	0	1	392.732	783.449	2	783.449	0	0	35.07	0.05	S	GPKVGVEV	P					PR487_Michele_20180611_B07_rep2.6033.6033.2 File:~PR487_Michele_20180611_B07_rep2.raw~, NativeID:~controllerType=0 controllerNumber=1 scan=6033~	B07
1311	2::ENSP00000367263.4|ENST00000378024.9|ENSG00000124942.14|OTTHUMG00000167558.7|OTTHUMT00000395572.2|AHNAK-202|AHNAK|5890	ENSP00000367263.4|ENST00000378024.9|ENSG00000124942.14|OTTHUMG00000167558.7|OTTHUMT00000395572.2|AHNAK-202|AHNAK|5890	123	628699	66	13	41	6	22012	3546	1	1	1	784.457	783.449	1	783.449	0.0001	0	41.46	0.038	S	GPKVGVEV	P					PR487_Michele_20180604_B07.5861.5861.1 File:~PR487_Michele_20180604_B07.raw~, NativeID:~controllerType=0 controllerNumber=1 scan=5861~	B07
11358	2::ENSP00000236957.5|ENST00000236957.9|ENSG00000114942.14|OTTHUMG00000132891.4|OTTHUMT00000256390.2|EEF1B2-201|EEF1B2|225	ENSP00000236957.5|ENST00000236957.9|ENSG00000114942.14|OTTHUMG00000132891.4|OTTHUMT00000256390.2|EEF1B2-201|EEF1B2|225	51	24748	7	2	2	1	22018	28522	1	0	1	784.457	783.45	1	783.449	0.001	0	52.48	0.011	K	SPAGLQVL	N					PR487_Michele_20180611_B07_rep1.14282.14282.1 File:~PR487_Michele_20180611_B07_rep1.raw~, NativeID:~controllerType=0 controllerNumber=1 scan=14282~	B07
521	2::ENSP00000276282.6|ENST00000276282.7|ENSG00000147324.11|OTTHUMG00000163676.3|OTTHUMT00000374724.3|MFHAS1-201|MFHAS1|1052	ENSP00000276282.6|ENST00000276282.7|ENSG00000147324.11|OTTHUMG00000163676.3|OTTHUMT00000374724.3|MFHAS1-201|MFHAS1|1052	169	116877	49	21	28	9	22062	52919	1	1	1	785.476	784.469	1	784.47	-0.0003	0	67.65	0.00044	S	VPSLISGL	G					PR487_Michele_20180611_B07_rep2.17827.17827.1 File:~PR487_Michele_20180611_B07_rep2.raw~, NativeID:~controllerType=0 controllerNumber=1 scan=17827~	B07
521	2::ENSP00000276282.6|ENST00000276282.7|ENSG00000147324.11|OTTHUMG00000163676.3|OTTHUMT00000374724.3|MFHAS1-201|MFHAS1|1052	ENSP00000276282.6|ENST00000276282.7|ENSG00000147324.11|OTTHUMG00000163676.3|OTTHUMT00000374724.3|MFHAS1-201|MFHAS1|1052	169	116877	49	21	28	9	22063	31701	1	1	1	785.477	784.47	1	784.47	0.0001	0	54.92	0.0082	S	VPSLISGL	G					PR487_Michele_20180611_B07_rep1.18116.18116.1 File:~PR487_Michele_20180611_B07_rep1.raw~, NativeID:~controllerType=0 controllerNumber=1 scan=18116~	B07
291	2::ENSP00000388093.1|ENST00000412096.6|ENSG00000092929.11|OTTHUMG00000179895.3|OTTHUMT00000448848.1|UNC13D-202|UNC13D|1142	ENSP00000388093.1|ENST00000412096.6|ENSG00000092929.11|OTTHUMG00000179895.3|OTTHUMT00000448848.1|UNC13D-202|UNC13D|1142	207	128738	53	28	27	11	22102	23807	1	1	1	786.436	785.428	1	785.428	0.0001	0	27.5	0.042	L	SPQAATVL	F					PR487_Michele_20180611_B07_rep1.9129.9129.1 File:~PR487_Michele_20180611_B07_rep1.raw~, NativeID:~controllerType=0 controllerNumber=1 scan=9129~	B07
291	2::ENSP00000388093.1|ENST00000412096.6|ENSG00000092929.11|OTTHUMG00000179895.3|OTTHUMT00000448848.1|UNC13D-202|UNC13D|1142	ENSP00000388093.1|ENST00000412096.6|ENSG00000092929.11|OTTHUMG00000179895.3|OTTHUMT00000448848.1|UNC13D-202|UNC13D|1142	207	128738	53	28	27	11	22104	5398	1	1	1	786.436	785.429	1	785.428	0.0003	0	35.02	0.042	L	SPQAATVL	F					PR487_Michele_20180604_B07.7799.7799.1 File:~PR487_Michele_20180604_B07.raw~, NativeID:~controllerType=0 controllerNumber=1 scan=7799~	B07
1594	2::ENSP00000462459.1|ENST00000579297.5|ENSG00000125457.14|OTTHUMG00000179485.4|OTTHUMT00000446673.1|MIF4GD-208|MIF4GD|263	ENSP00000462459.1|ENST00000579297.5|ENSG00000125457.14|OTTHUMG00000179485.4|OTTHUMT00000446673.1|MIF4GD-208|MIF4GD|263	115	30072	17	13	6	4	22155	29333	1	0	1	787.456	786.449	1	786.449	0.0002	0	56.34	0.011	L	LPTGLSSL	A					PR487_Michele_20180611_B07_rep1.15244.15244.1 File:~PR487_Michele_20180611_B07_rep1.raw~, NativeID:~controllerType=0 controllerNumber=1 scan=15244~	B07
1594	2::ENSP00000462459.1|ENST00000579297.5|ENSG00000125457.14|OTTHUMG00000179485.4|OTTHUMT00000446673.1|MIF4GD-208|MIF4GD|263	ENSP00000462459.1|ENST00000579297.5|ENSG00000125457.14|OTTHUMG00000179485.4|OTTHUMT00000446673.1|MIF4GD-208|MIF4GD|263	115	30072	17	13	6	4	22158	50689	1	0	1	787.456	786.449	1	786.449	0.0004	0	58.62	0.0065	L	LPTGLSSL	A					PR487_Michele_20180611_B07_rep2.15033.15033.1 File:~PR487_Michele_20180611_B07_rep2.raw~, NativeID:~controllerType=0 controllerNumber=1 scan=15033~	B07
38	2::ENSP00000325376.2|ENST00000325495.9|ENSG00000099783.12|OTTHUMG00000182383.7|OTTHUMT00000460894.2|HNRNPM-201|HNRNPM|730	ENSP00000325376.2|ENST00000325495.9|ENSG00000099783.12|OTTHUMG00000182383.7|OTTHUMT00000460894.2|HNRNPM-201|HNRNPM|730	501	77464	56	35	24	9	22175	21426	1	1	1	788.398	787.391	1	787.39	0.0008	0	46.55	0.015	M	VPAGMGAGL	E	Oxidation (M)	0.000020000.0			PR487_Michele_20180611_B07_rep1.6607.6607.1 File:~PR487_Michele_20180611_B07_rep1.raw~, NativeID:~controllerType=0 controllerNumber=1 scan=6607~	B07
34	2::ENSP00000396576.2|ENST00000411637.6|ENSG00000126883.17|OTTHUMG00000020816.11|OTTHUMT00000383963.1|NUP214-202|NUP214|2080	ENSP00000396576.2|ENST00000411637.6|ENSG00000126883.17|OTTHUMG00000020816.11|OTTHUMT00000383963.1|NUP214-202|NUP214|2080	540	212512	92	45	48	20	22210	47847	1	1	1	789.415	788.408	1	788.407	0.0006	0	33.87	0.013	T	APSATPVF	G					PR487_Michele_20180611_B07_rep2.11741.11741.1 File:~PR487_Michele_20180611_B07_rep2.raw~, NativeID:~controllerType=0 controllerNumber=1 scan=11741~	B07
1357	2::ENSP00000305422.3|ENST00000303004.5|ENSG00000172216.6|OTTHUMG00000032715.2|OTTHUMT00000079672.2|CEBPB-201|CEBPB|345	ENSP00000305422.3|ENST00000303004.5|ENSG00000172216.6|OTTHUMG00000032715.2|OTTHUMT00000079672.2|CEBPB-201|CEBPB|345	122	36083	14	5	6	2	22250	41310	1	0	1	790.394	789.387	1	789.387	0.0002	0	39.58	0.014	A	VPSGSSGSL	S					PR487_Michele_20180611_B07_rep2.4678.4678.1 File:~PR487_Michele_20180611_B07_rep2.raw~, NativeID:~controllerType=0 controllerNumber=1 scan=4678~	B07
1357	2::ENSP00000305422.3|ENST00000303004.5|ENSG00000172216.6|OTTHUMG00000032715.2|OTTHUMT00000079672.2|CEBPB-201|CEBPB|345	ENSP00000305422.3|ENST00000303004.5|ENSG00000172216.6|OTTHUMG00000032715.2|OTTHUMT00000079672.2|CEBPB-201|CEBPB|345	122	36083	14	5	6	2	22251	19704	1	0	1	790.394	789.387	1	789.387	0.0002	0	29.82	0.028	A	VPSGSSGSL	S					PR487_Michele_20180611_B07_rep1.4763.4763.1 File:~PR487_Michele_20180611_B07_rep1.raw~, NativeID:~controllerType=0 controllerNumber=1 scan=4763~	B07
2098	2::ENSP00000287394.5|ENST00000287394.10|ENSG00000156802.13|OTTHUMG00000165090.4|OTTHUMT00000381766.3|ATAD2-201|ATAD2|1390	ENSP00000287394.5|ENST00000287394.10|ENSG00000156802.13|OTTHUMG00000165090.4|OTTHUMT00000381766.3|ATAD2-201|ATAD2|1390	105	158456	37	16	22	9	22304	45643	1	1	1	396.242	790.47	2	790.47	0	0	39.39	0.031	L	APAVIHAL	E					PR487_Michele_20180611_B07_rep2.9321.9321.2 File:~PR487_Michele_20180611_B07_rep2.raw~, NativeID:~controllerType=0 controllerNumber=1 scan=9321~	B07
484	2::ENSP00000441179.1|ENST00000536368.1|ENSG00000197958.13|OTTHUMG00000020704.3|-|RPL12-205|RPL12|132	ENSP00000441179.1|ENST00000536368.1|ENSG00000197958.13|OTTHUMG00000020704.3|-|RPL12-205|RPL12|132	172	14191	15	9	7	3	22437	28108	1	0	1	794.514	793.507	1	793.506	0.0008	0	37.27	0.028	A	PKIGPLGL	I					PR487_Michele_20180611_B07_rep1.13818.13818.1 File:~PR487_Michele_20180611_B07_rep1.raw~, NativeID:~controllerType=0 controllerNumber=1 scan=13818~	B07
1112	2::ENSP00000383785.4|ENST00000401000.8|ENSG00000163125.15|OTTHUMG00000012808.2|OTTHUMT00000035843.2|RPRD2-203|RPRD2|1435	ENSP00000383785.4|ENST00000401000.8|ENSG00000163125.15|OTTHUMG00000012808.2|OTTHUMT00000035843.2|RPRD2-203|RPRD2|1435	130	152782	54	12	31	6	22446	12445	1	1	1	795.404	794.396	1	794.396	0.0002	0	31.31	0.045	S	SPGLFGAF	S					PR487_Michele_20180604_B07.15228.15228.1 File:~PR487_Michele_20180604_B07.raw~, NativeID:~controllerType=0 controllerNumber=1 scan=15228~	B07
1112	2::ENSP00000383785.4|ENST00000401000.8|ENSG00000163125.15|OTTHUMG00000012808.2|OTTHUMT00000035843.2|RPRD2-203|RPRD2|1435	ENSP00000383785.4|ENST00000401000.8|ENSG00000163125.15|OTTHUMG00000012808.2|OTTHUMT00000035843.2|RPRD2-203|RPRD2|1435	130	152782	54	12	31	6	22450	54427	1	1	1	795.404	794.397	1	794.396	0.0007	0	38.51	0.023	S	SPGLFGAF	S					PR487_Michele_20180611_B07_rep2.19864.19864.1 File:~PR487_Michele_20180611_B07_rep2.raw~, NativeID:~controllerType=0 controllerNumber=1 scan=19864~	B07
73	2::ENSP00000251595.6|ENST00000251595.11|ENSG00000188536.13|OTTHUMG00000059924.3|OTTHUMT00000133194.2|HBA2-201|HBA2|142	ENSP00000251595.6|ENST00000251595.11|ENSG00000188536.13|OTTHUMG00000059924.3|OTTHUMT00000133194.2|HBA2-201|HBA2|142	359	15248	30	27	7	6	22465	20518	1	1	1	795.436	794.429	1	794.429	0.0002	0	37.78	0.022	F	TPAVHASL	D					PR487_Michele_20180611_B07_rep1.5641.5641.1 File:~PR487_Michele_20180611_B07_rep1.raw~, NativeID:~controllerType=0 controllerNumber=1 scan=5641~	B07
73	2::ENSP00000251595.6|ENST00000251595.11|ENSG00000188536.13|OTTHUMG00000059924.3|OTTHUMT00000133194.2|HBA2-201|HBA2|142	ENSP00000251595.6|ENST00000251595.11|ENSG00000188536.13|OTTHUMG00000059924.3|OTTHUMT00000133194.2|HBA2-201|HBA2|142	359	15248	30	27	7	6	22466	42111	1	1	1	795.437	794.429	1	794.429	0.0006	0	40.08	0.0034	F	TPAVHASL	D					PR487_Michele_20180611_B07_rep2.5553.5553.1 File:~PR487_Michele_20180611_B07_rep2.raw~, NativeID:~controllerType=0 controllerNumber=1 scan=5553~	B07
73	2::ENSP00000251595.6|ENST00000251595.11|ENSG00000188536.13|OTTHUMG00000059924.3|OTTHUMT00000133194.2|HBA2-201|HBA2|142	ENSP00000251595.6|ENST00000251595.11|ENSG00000188536.13|OTTHUMG00000059924.3|OTTHUMT00000133194.2|HBA2-201|HBA2|142	359	15248	30	27	7	6	22467	3218	1	1	1	795.437	794.43	1	794.429	0.001	0	40.04	0.0041	F	TPAVHASL	D					PR487_Michele_20180604_B07.5517.5517.1 File:~PR487_Michele_20180604_B07.raw~, NativeID:~controllerType=0 controllerNumber=1 scan=5517~	B07
367	2::ENSP00000263239.2|ENST00000263239.7|ENSG00000088205.13|OTTHUMG00000058521.10|OTTHUMT00000129632.4|DDX18-201|DDX18|670	ENSP00000263239.2|ENST00000263239.7|ENSG00000088205.13|OTTHUMG00000058521.10|OTTHUMT00000129632.4|DDX18-201|DDX18|670	188	75359	27	18	11	6	22487	12378	1	1	0	795.497	794.49	1	794.49	-0.0003	0	48.74	0.0061	E	VPSLPLGL	T					PR487_Michele_20180604_B07.15155.15155.1 File:~PR487_Michele_20180604_B07.raw~, NativeID:~controllerType=0 controllerNumber=1 scan=15155~	B07
367	2::ENSP00000263239.2|ENST00000263239.7|ENSG00000088205.13|OTTHUMG00000058521.10|OTTHUMT00000129632.4|DDX18-201|DDX18|670	ENSP00000263239.2|ENST00000263239.7|ENSG00000088205.13|OTTHUMG00000058521.10|OTTHUMT00000129632.4|DDX18-201|DDX18|670	188	75359	27	18	11	6	22488	54578	1	1	0	795.497	794.49	1	794.49	-0.0001	0	45.91	0.012	E	VPSLPLGL	T					PR487_Michele_20180611_B07_rep2.20085.20085.1 File:~PR487_Michele_20180611_B07_rep2.raw~, NativeID:~controllerType=0 controllerNumber=1 scan=20085~	B07
653	2::ENSP00000275233.7|ENST00000275233.12|ENSG00000146414.16|OTTHUMG00000015750.4|OTTHUMT00000376094.2|SHPRH-201|SHPRH|1683	ENSP00000275233.7|ENST00000275233.12|ENSG00000146414.16|OTTHUMG00000015750.4|OTTHUMT00000376094.2|SHPRH-201|SHPRH|1683	155	192957	56	26	28	9	22491	10204	1	0	1	795.498	794.491	1	794.49	0.0006	0	47.82	0.0075	A	IPSPLVAV	E					PR487_Michele_20180604_B07.12847.12847.1 File:~PR487_Michele_20180604_B07.raw~, NativeID:~controllerType=0 controllerNumber=1 scan=12847~	B07
1466	2::ENSP00000351939.3|ENST00000359044.5|ENSG00000105732.13|OTTHUMG00000182751.5|OTTHUMT00000463460.2|ZNF574-202|ZNF574|896	ENSP00000351939.3|ENST00000359044.5|ENSG00000105732.13|OTTHUMG00000182751.5|OTTHUMT00000463460.2|ZNF574-202|ZNF574|896	119	98837	28	12	13	5	22522	25049	1	0	1	796.457	795.449	1	795.449	0.0002	0	46.43	0.035	R	APVASPAAL	G					PR487_Michele_20180611_B07_rep1.10467.10467.1 File:~PR487_Michele_20180611_B07_rep1.raw~, NativeID:~controllerType=0 controllerNumber=1 scan=10467~	B07
3305	2::ENSP00000327545.2|ENST00000333039.3|ENSG00000221890.4|OTTHUMG00000150458.3|OTTHUMT00000318194.3|NPTXR-201|NPTXR|500	ENSP00000327545.2|ENST00000333039.3|ENSG00000221890.4|OTTHUMG00000150458.3|OTTHUMT00000318194.3|NPTXR-201|NPTXR|500	90	52795	28	9	18	4	22539	32052	1	0	1	796.493	795.485	1	795.485	-0.0002	0	45.81	0.015	T	APLLGNVL	P					PR487_Michele_20180611_B07_rep1.18548.18548.1 File:~PR487_Michele_20180611_B07_rep1.raw~, NativeID:~controllerType=0 controllerNumber=1 scan=18548~	B07
146	2::ENSP00000361207.3|ENST00000372134.6|ENSG00000165678.21|OTTHUMG00000018637.3|OTTHUMT00000049125.2|GHITM-201|GHITM|345	ENSP00000361207.3|ENST00000372134.6|ENSG00000165678.21|OTTHUMG00000018637.3|OTTHUMT00000049125.2|GHITM-201|GHITM|345	265	37181	30	15	14	5	22540	32194	1	1	1	796.493	795.486	1	795.485	0.0001	0	59.71	0.00067	G	APLGVGLGL	V					PR487_Michele_20180611_B07_rep1.18730.18730.1 File:~PR487_Michele_20180611_B07_rep1.raw~, NativeID:~controllerType=0 controllerNumber=1 scan=18730~	B07
3305	2::ENSP00000327545.2|ENST00000333039.3|ENSG00000221890.4|OTTHUMG00000150458.3|OTTHUMT00000318194.3|NPTXR-201|NPTXR|500	ENSP00000327545.2|ENST00000333039.3|ENSG00000221890.4|OTTHUMG00000150458.3|OTTHUMT00000318194.3|NPTXR-201|NPTXR|500	90	52795	28	9	18	4	22541	53221	1	0	1	796.493	795.486	1	795.485	0.0002	0	54.62	0.0022	T	APLLGNVL	P					PR487_Michele_20180611_B07_rep2.18219.18219.1 File:~PR487_Michele_20180611_B07_rep2.raw~, NativeID:~controllerType=0 controllerNumber=1 scan=18219~	B07
146	2::ENSP00000361207.3|ENST00000372134.6|ENSG00000165678.21|OTTHUMG00000018637.3|OTTHUMT00000049125.2|GHITM-201|GHITM|345	ENSP00000361207.3|ENST00000372134.6|ENSG00000165678.21|OTTHUMG00000018637.3|OTTHUMT00000049125.2|GHITM-201|GHITM|345	265	37181	30	15	14	5	22542	53332	1	1	1	796.493	795.486	1	795.485	0.0002	0	59.77	0.00066	G	APLGVGLGL	V					PR487_Michele_20180611_B07_rep2.18379.18379.1 File:~PR487_Michele_20180611_B07_rep2.raw~, NativeID:~controllerType=0 controllerNumber=1 scan=18379~	B07
146	2::ENSP00000361207.3|ENST00000372134.6|ENSG00000165678.21|OTTHUMG00000018637.3|OTTHUMT00000049125.2|GHITM-201|GHITM|345	ENSP00000361207.3|ENST00000372134.6|ENSG00000165678.21|OTTHUMG00000018637.3|OTTHUMT00000049125.2|GHITM-201|GHITM|345	265	37181	30	15	14	5	22543	11203	1	1	1	796.493	795.486	1	795.485	0.0004	0	62.43	0.00036	G	APLGVGLGL	V					PR487_Michele_20180604_B07.13900.13900.1 File:~PR487_Michele_20180604_B07.raw~, NativeID:~controllerType=0 controllerNumber=1 scan=13900~	B07
3040	2::ENSP00000305503.2|ENST00000352066.7|ENSG00000213024.11|OTTHUMG00000183077.4|OTTHUMT00000464988.1|NUP62-201|NUP62|522	ENSP00000305503.2|ENST00000352066.7|ENSG00000213024.11|OTTHUMG00000183077.4|OTTHUMT00000464988.1|NUP62-201|NUP62|522	92	53222	23	11	10	3	22556	28966	1	0	1	797.383	796.376	1	796.376	0.0001	0	32.51	0.025	G	APTGGFTF	G					PR487_Michele_20180611_B07_rep1.14805.14805.1 File:~PR487_Michele_20180611_B07_rep1.raw~, NativeID:~controllerType=0 controllerNumber=1 scan=14805~	B07
3040	2::ENSP00000305503.2|ENST00000352066.7|ENSG00000213024.11|OTTHUMG00000183077.4|OTTHUMT00000464988.1|NUP62-201|NUP62|522	ENSP00000305503.2|ENST00000352066.7|ENSG00000213024.11|OTTHUMG00000183077.4|OTTHUMT00000464988.1|NUP62-201|NUP62|522	92	53222	23	11	10	3	22557	50358	1	0	1	797.383	796.376	1	796.376	0.0001	0	38.51	0.0075	G	APTGGFTF	G					PR487_Michele_20180611_B07_rep2.14620.14620.1 File:~PR487_Michele_20180611_B07_rep2.raw~, NativeID:~controllerType=0 controllerNumber=1 scan=14620~	B07
866	2::ENSP00000363891.3|ENST00000374759.8|ENSG00000157637.13|OTTHUMG00000168049.4|OTTHUMT00000397747.2|SLC38A10-202|SLC38A10|1119	ENSP00000363891.3|ENST00000374759.8|ENSG00000157637.13|OTTHUMG00000168049.4|OTTHUMT00000397747.2|SLC38A10-202|SLC38A10|1119	141	119687	55	17	35	8	22572	3056	1	1	1	399.235	796.455	2	796.456	-0.0003	0	49.29	0.0019	D	RPGQGIAV	P					PR487_Michele_20180604_B07.5348.5348.2 File:~PR487_Michele_20180604_B07.raw~, NativeID:~controllerType=0 controllerNumber=1 scan=5348~	B07
866	2::ENSP00000363891.3|ENST00000374759.8|ENSG00000157637.13|OTTHUMG00000168049.4|OTTHUMT00000397747.2|SLC38A10-202|SLC38A10|1119	ENSP00000363891.3|ENST00000374759.8|ENSG00000157637.13|OTTHUMG00000168049.4|OTTHUMT00000397747.2|SLC38A10-202|SLC38A10|1119	141	119687	55	17	35	8	22573	41536	1	1	1	399.235	796.455	2	796.456	-0.0002	0	40.17	0.014	D	RPGQGIAV	P					PR487_Michele_20180611_B07_rep2.4926.4926.2 File:~PR487_Michele_20180611_B07_rep2.raw~, NativeID:~controllerType=0 controllerNumber=1 scan=4926~	B07
291	2::ENSP00000388093.1|ENST00000412096.6|ENSG00000092929.11|OTTHUMG00000179895.3|OTTHUMT00000448848.1|UNC13D-202|UNC13D|1142	ENSP00000388093.1|ENST00000412096.6|ENSG00000092929.11|OTTHUMG00000179895.3|OTTHUMT00000448848.1|UNC13D-202|UNC13D|1142	207	128738	53	28	27	11	22620	46462	1	1	1	798.472	797.465	1	797.465	0.0002	0	47.91	0.024	I	PEAGKALL	G					PR487_Michele_20180611_B07_rep2.10220.10220.1 File:~PR487_Michele_20180611_B07_rep2.raw~, NativeID:~controllerType=0 controllerNumber=1 scan=10220~	B07
3702	2::ENSP00000355870.5|ENST00000366903.8|ENSG00000136630.13|OTTHUMG00000037352.6|OTTHUMT00000090902.5|HLX-201|HLX|488	ENSP00000355870.5|ENST00000366903.8|ENSG00000136630.13|OTTHUMG00000037352.6|OTTHUMT00000090902.5|HLX-201|HLX|488	86	50758	31	6	19	4	22622	26746	1	0	1	798.472	797.465	1	797.465	0.0002	0	51.81	0.01	I	KAPVTGAL	I	Acetyl (N-term)	3.00000000.0			PR487_Michele_20180611_B07_rep1.12320.12320.1 File:~PR487_Michele_20180611_B07_rep1.raw~, NativeID:~controllerType=0 controllerNumber=1 scan=12320~	B07
3702	2::ENSP00000355870.5|ENST00000366903.8|ENSG00000136630.13|OTTHUMG00000037352.6|OTTHUMT00000090902.5|HLX-201|HLX|488	ENSP00000355870.5|ENST00000366903.8|ENSG00000136630.13|OTTHUMG00000037352.6|OTTHUMT00000090902.5|HLX-201|HLX|488	86	50758	31	6	19	4	22627	48262	1	0	1	798.472	797.465	1	797.465	0.0004	0	49.8	0.016	I	KAPVTGAL	I	Acetyl (N-term)	3.00000000.0			PR487_Michele_20180611_B07_rep2.12191.12191.1 File:~PR487_Michele_20180611_B07_rep2.raw~, NativeID:~controllerType=0 controllerNumber=1 scan=12191~	B07
291	2::ENSP00000388093.1|ENST00000412096.6|ENSG00000092929.11|OTTHUMG00000179895.3|OTTHUMT00000448848.1|UNC13D-202|UNC13D|1142	ENSP00000388093.1|ENST00000412096.6|ENSG00000092929.11|OTTHUMG00000179895.3|OTTHUMT00000448848.1|UNC13D-202|UNC13D|1142	207	128738	53	28	27	11	22630	24951	1	1	1	798.472	797.465	1	797.465	0.0005	0	46.3	0.035	I	PEAGKALL	G					PR487_Michele_20180611_B07_rep1.10362.10362.1 File:~PR487_Michele_20180611_B07_rep1.raw~, NativeID:~controllerType=0 controllerNumber=1 scan=10362~	B07
1434	2::ENSP00000432614.1|ENST00000530054.1|ENSG00000259112.2|OTTHUMG00000171802.3|OTTHUMT00000415178.1|NDUFC2-KCTD14-202|NDUFC2-KCTD14|114	ENSP00000432614.1|ENST00000530054.1|ENSG00000259112.2|OTTHUMG00000171802.3|OTTHUMT00000415178.1|NDUFC2-KCTD14-202|NDUFC2-KCTD14|114	120	13399	14	7	7	3	22634	4164	1	0	1	399.745	797.475	2	797.476	-0.0013	0	44.83	0.0041	R	RPIATAGL	H					PR487_Michele_20180604_B07.6508.6508.2 File:~PR487_Michele_20180604_B07.raw~, NativeID:~controllerType=0 controllerNumber=1 scan=6508~	B07
505	2::ENSP00000454786.2|ENST00000562833.2|ENSG00000260836.2|OTTHUMG00000172875.3|OTTHUMT00000421095.3|AC245033.1-201|AC245033.1|584	ENSP00000454786.2|ENST00000562833.2|ENSG00000260836.2|OTTHUMG00000172875.3|OTTHUMT00000421095.3|AC245033.1-201|AC245033.1|584	170	64492	30	12	18	5	22637	23899	1	0	1	399.745	797.476	2	797.476	-0.0002	0	41.91	0.033	R	GPVRGISI	K					PR487_Michele_20180611_B07_rep1.9226.9226.2 File:~PR487_Michele_20180611_B07_rep1.raw~, NativeID:~controllerType=0 controllerNumber=1 scan=9226~	B07
1434	2::ENSP00000432614.1|ENST00000530054.1|ENSG00000259112.2|OTTHUMG00000171802.3|OTTHUMT00000415178.1|NDUFC2-KCTD14-202|NDUFC2-KCTD14|114	ENSP00000432614.1|ENST00000530054.1|ENSG00000259112.2|OTTHUMG00000171802.3|OTTHUMT00000415178.1|NDUFC2-KCTD14-202|NDUFC2-KCTD14|114	120	13399	14	7	7	3	22638	21659	1	0	1	399.745	797.476	2	797.476	-0.0001	0	48.27	0.0029	R	RPIATAGL	H					PR487_Michele_20180611_B07_rep1.6855.6855.2 File:~PR487_Michele_20180611_B07_rep1.raw~, NativeID:~controllerType=0 controllerNumber=1 scan=6855~	B07
1434	2::ENSP00000432614.1|ENST00000530054.1|ENSG00000259112.2|OTTHUMG00000171802.3|OTTHUMT00000415178.1|NDUFC2-KCTD14-202|NDUFC2-KCTD14|114	ENSP00000432614.1|ENST00000530054.1|ENSG00000259112.2|OTTHUMG00000171802.3|OTTHUMT00000415178.1|NDUFC2-KCTD14-202|NDUFC2-KCTD14|114	120	13399	14	7	7	3	22641	43238	1	0	1	399.745	797.476	2	797.476	0	0	49.32	0.0026	R	RPIATAGL	H					PR487_Michele_20180611_B07_rep2.6759.6759.2 File:~PR487_Michele_20180611_B07_rep2.raw~, NativeID:~controllerType=0 controllerNumber=1 scan=6759~	B07
60	2::ENSP00000269122.3|ENST00000269122.8|ENSG00000141367.12|OTTHUMG00000134279.5|OTTHUMT00000258859.2|CLTC-201|CLTC|1675	ENSP00000269122.3|ENST00000269122.8|ENSG00000141367.12|OTTHUMG00000134279.5|OTTHUMT00000258859.2|CLTC-201|CLTC|1675	413	191493	83	43	39	17	22653	45896	1	1	0	798.508	797.501	1	797.501	0	0	52.25	0.0056	N	PASKVIAL	K					PR487_Michele_20180611_B07_rep2.9590.9590.1 File:~PR487_Michele_20180611_B07_rep2.raw~, NativeID:~controllerType=0 controllerNumber=1 scan=9590~	B07
60	2::ENSP00000269122.3|ENST00000269122.8|ENSG00000141367.12|OTTHUMG00000134279.5|OTTHUMT00000258859.2|CLTC-201|CLTC|1675	ENSP00000269122.3|ENST00000269122.8|ENSG00000141367.12|OTTHUMG00000134279.5|OTTHUMT00000258859.2|CLTC-201|CLTC|1675	413	191493	83	43	39	17	22655	5959	1	1	0	798.509	797.501	1	797.501	0.0003	0	47.09	0.019	N	PASKVIAL	K					PR487_Michele_20180604_B07.8387.8387.1 File:~PR487_Michele_20180604_B07.raw~, NativeID:~controllerType=0 controllerNumber=1 scan=8387~	B07
2107	2::ENSP00000313681.3|ENST00000323374.8|ENSG00000176170.13|OTTHUMG00000180177.2|OTTHUMT00000450120.1|SPHK1-201|SPHK1|470	ENSP00000313681.3|ENST00000323374.8|ENSG00000176170.13|OTTHUMG00000180177.2|OTTHUMT00000450120.1|SPHK1-201|SPHK1|470	105	51021	24	12	15	5	22675	22732	1	0	1	799.431	798.423	1	798.424	-0.0001	0	41.9	0.0087	S	LPAGSGNAL	A					PR487_Michele_20180611_B07_rep1.7988.7988.1 File:~PR487_Michele_20180611_B07_rep1.raw~, NativeID:~controllerType=0 controllerNumber=1 scan=7988~	B07
2107	2::ENSP00000313681.3|ENST00000323374.8|ENSG00000176170.13|OTTHUMG00000180177.2|OTTHUMT00000450120.1|SPHK1-201|SPHK1|470	ENSP00000313681.3|ENST00000323374.8|ENSG00000176170.13|OTTHUMG00000180177.2|OTTHUMT00000450120.1|SPHK1-201|SPHK1|470	105	51021	24	12	15	5	22678	44331	1	0	1	799.431	798.424	1	798.424	0.0004	0	37.84	0.018	S	LPAGSGNAL	A					PR487_Michele_20180611_B07_rep2.7919.7919.1 File:~PR487_Michele_20180611_B07_rep2.raw~, NativeID:~controllerType=0 controllerNumber=1 scan=7919~	B07
1464	2::ENSP00000355500.1|ENST00000366542.6|ENSG00000143702.16|OTTHUMG00000039862.6|OTTHUMT00000096178.3|CEP170-202|CEP170|1584	ENSP00000355500.1|ENST00000366542.6|ENSG00000143702.16|OTTHUMG00000039862.6|OTTHUMT00000096178.3|CEP170-202|CEP170|1584	119	175187	35	12	21	5	22723	4372	1	0	1	800.415	799.408	1	799.408	0.0002	0	32.49	0.03	H	SPGQTPTL	G					PR487_Michele_20180604_B07.6726.6726.1 File:~PR487_Michele_20180604_B07.raw~, NativeID:~controllerType=0 controllerNumber=1 scan=6726~	B07
9344	2::ENSP00000426915.1|ENST00000508461.5|ENSG00000116698.21|OTTHUMG00000035221.9|OTTHUMT00000358510.1|SMG7-214|SMG7|1145	ENSP00000426915.1|ENST00000508461.5|ENSG00000116698.21|OTTHUMG00000035221.9|OTTHUMT00000358510.1|SMG7-214|SMG7|1145	59	127774	22	9	14	4	22768	5791	1	0	0	800.488	799.481	1	799.48	0.0002	0	49.24	0.032	G	SPGLKSVL	S					PR487_Michele_20180604_B07.8211.8211.1 File:~PR487_Michele_20180604_B07.raw~, NativeID:~controllerType=0 controllerNumber=1 scan=8211~	B07
8052	2::ENSP00000339933.4|ENST00000342741.6|ENSG00000143627.19|OTTHUMG00000035875.6|OTTHUMT00000087407.4|PKLR-201|PKLR|574	ENSP00000339933.4|ENST00000342741.6|ENSG00000143627.19|OTTHUMG00000035875.6|OTTHUMT00000087407.4|PKLR-201|PKLR|574	63	61791	26	7	20	5	22837	25993	1	0	1	802.41	801.403	1	801.402	0.0004	0	30.67	0.012	G	APGGPAGYL	R					PR487_Michele_20180611_B07_rep1.11502.11502.1 File:~PR487_Michele_20180611_B07_rep1.raw~, NativeID:~controllerType=0 controllerNumber=1 scan=11502~	B07
8052	2::ENSP00000339933.4|ENST00000342741.6|ENSG00000143627.19|OTTHUMG00000035875.6|OTTHUMT00000087407.4|PKLR-201|PKLR|574	ENSP00000339933.4|ENST00000342741.6|ENSG00000143627.19|OTTHUMG00000035875.6|OTTHUMT00000087407.4|PKLR-201|PKLR|574	63	61791	26	7	20	5	22840	47509	1	0	1	802.41	801.403	1	801.402	0.0006	0	29.05	0.04	G	APGGPAGYL	R					PR487_Michele_20180611_B07_rep2.11375.11375.1 File:~PR487_Michele_20180611_B07_rep2.raw~, NativeID:~controllerType=0 controllerNumber=1 scan=11375~	B07
582	2::ENSP00000317379.3|ENST00000320717.8|ENSG00000115419.13|OTTHUMG00000132701.5|OTTHUMT00000255999.3|GLS-201|GLS|669	ENSP00000317379.3|ENST00000320717.8|ENSG00000115419.13|OTTHUMG00000132701.5|OTTHUMT00000255999.3|GLS-201|GLS|669	162	73414	44	21	19	6	22853	23947	1	1	0	802.431	801.423	1	801.423	0.0002	0	49.08	0.0072	R	SPAGVSATL	R					PR487_Michele_20180611_B07_rep1.9277.9277.1 File:~PR487_Michele_20180611_B07_rep1.raw~, NativeID:~controllerType=0 controllerNumber=1 scan=9277~	B07
1164	2::ENSP00000440269.1|ENST00000540166.5|ENSG00000167986.14|OTTHUMG00000168209.5|OTTHUMT00000398820.1|DDB1-217|DDB1|1092	ENSP00000440269.1|ENST00000540166.5|ENSG00000167986.14|OTTHUMG00000168209.5|OTTHUMT00000398820.1|DDB1-217|DDB1|1092	127	121637	42	21	24	8	22858	44073	1	0	1	802.431	801.424	1	801.423	0.0005	0	32.5	0.045	S	TPTQGSVL	F					PR487_Michele_20180611_B07_rep2.7644.7644.1 File:~PR487_Michele_20180611_B07_rep2.raw~, NativeID:~controllerType=0 controllerNumber=1 scan=7644~	B07
700	2::ENSP00000343741.4|ENST00000350721.9|ENSG00000175054.16|OTTHUMG00000159234.32|OTTHUMT00000353995.3|ATR-201|ATR|2644	ENSP00000343741.4|ENST00000350721.9|ENSG00000175054.16|OTTHUMG00000159234.32|OTTHUMT00000353995.3|ATR-201|ATR|2644	152	301172	77	23	49	10	22930	54740	1	1	1	803.467	802.459	1	802.459	0.0004	0	52.04	0.012	K	SPAIFGVL	T					PR487_Michele_20180611_B07_rep2.20325.20325.1 File:~PR487_Michele_20180611_B07_rep2.raw~, NativeID:~controllerType=0 controllerNumber=1 scan=20325~	B07
212	2::ENSP00000265351.7|ENST00000265351.12|ENSG00000124571.18|OTTHUMG00000014742.11|OTTHUMT00000040657.4|XPO5-201|XPO5|1204	ENSP00000265351.7|ENST00000265351.12|ENSG00000124571.18|OTTHUMG00000014742.11|OTTHUMT00000040657.4|XPO5-201|XPO5|1204	232	136222	60	33	24	13	22937	48057	1	1	1	803.502	802.494	1	802.495	-0.0009	0	41.64	0.05	S	PVFKTVL	E					PR487_Michele_20180611_B07_rep2.11972.11972.1 File:~PR487_Michele_20180611_B07_rep2.raw~, NativeID:~controllerType=0 controllerNumber=1 scan=11972~	B07
1606	2::ENSP00000297508.7|ENST00000297508.8|ENSG00000164877.19|OTTHUMG00000119021.6|OTTHUMT00000239223.3|MICALL2-201|MICALL2|904	ENSP00000297508.7|ENST00000297508.8|ENSG00000164877.19|OTTHUMG00000119021.6|OTTHUMT00000239223.3|MICALL2-201|MICALL2|904	114	97442	42	8	27	4	22952	3886	1	0	0	804.392	803.385	1	803.385	0.0001	0	47.02	0.0076	R	SPIGGMAGV	K	Oxidation (M)	0.000002000.0			PR487_Michele_20180604_B07.6217.6217.1 File:~PR487_Michele_20180604_B07.raw~, NativeID:~controllerType=0 controllerNumber=1 scan=6217~	B07
1606	2::ENSP00000297508.7|ENST00000297508.8|ENSG00000164877.19|OTTHUMG00000119021.6|OTTHUMT00000239223.3|MICALL2-201|MICALL2|904	ENSP00000297508.7|ENST00000297508.8|ENSG00000164877.19|OTTHUMG00000119021.6|OTTHUMT00000239223.3|MICALL2-201|MICALL2|904	114	97442	42	8	27	4	22953	43523	1	0	0	804.393	803.385	1	803.385	0.0005	0	49.96	0.015	R	SPIGGMAGV	K	Oxidation (M)	0.000002000.0			PR487_Michele_20180611_B07_rep2.7061.7061.1 File:~PR487_Michele_20180611_B07_rep2.raw~, NativeID:~controllerType=0 controllerNumber=1 scan=7061~	B07
1606	2::ENSP00000297508.7|ENST00000297508.8|ENSG00000164877.19|OTTHUMG00000119021.6|OTTHUMT00000239223.3|MICALL2-201|MICALL2|904	ENSP00000297508.7|ENST00000297508.8|ENSG00000164877.19|OTTHUMG00000119021.6|OTTHUMT00000239223.3|MICALL2-201|MICALL2|904	114	97442	42	8	27	4	22954	21916	1	0	0	804.393	803.386	1	803.385	0.001	0	46.72	0.028	R	SPIGGMAGV	K	Oxidation (M)	0.000002000.0			PR487_Michele_20180611_B07_rep1.7125.7125.1 File:~PR487_Michele_20180611_B07_rep1.raw~, NativeID:~controllerType=0 controllerNumber=1 scan=7125~	B07
1780	2::ENSP00000200453.4|ENST00000200453.6|ENSG00000087074.8|OTTHUMG00000183330.3|OTTHUMT00000466226.2|PPP1R15A-201|PPP1R15A|674	ENSP00000200453.4|ENST00000200453.6|ENSG00000087074.8|OTTHUMG00000183330.3|OTTHUMT00000466226.2|PPP1R15A-201|PPP1R15A|674	110	73433	36	19	14	6	23004	51108	1	0	0	805.445	804.438	1	804.438	-0.0004	0	34.77	0.044	S	TPATGVFL	K					PR487_Michele_20180611_B07_rep2.15549.15549.1 File:~PR487_Michele_20180611_B07_rep2.raw~, NativeID:~controllerType=0 controllerNumber=1 scan=15549~	B07
6207	2::ENSP00000360266.2|ENST00000371222.4|ENSG00000177606.7|OTTHUMG00000008376.2|OTTHUMT00000023042.2|JUN-201|JUN|331	ENSP00000360266.2|ENST00000371222.4|ENSG00000177606.7|OTTHUMG00000008376.2|OTTHUMT00000023042.2|JUN-201|JUN|331	70	35653	12	3	8	2	23040	45804	1	0	1	806.404	805.397	1	805.397	0.0001	0	41.52	0.0097	G	APSYGAAGL	A					PR487_Michele_20180611_B07_rep2.9491.9491.1 File:~PR487_Michele_20180611_B07_rep2.raw~, NativeID:~controllerType=0 controllerNumber=1 scan=9491~	B07
850	2::ENSP00000348538.5|ENST00000356208.10|ENSG00000132819.17|OTTHUMG00000032820.7|OTTHUMT00000079843.5|RBM38-203|RBM38|239	ENSP00000348538.5|ENST00000356208.10|ENSG00000132819.17|OTTHUMG00000032820.7|OTTHUMT00000079843.5|RBM38-203|RBM38|239	142	25482	18	12	6	3	23041	22700	1	1	1	806.404	805.397	1	805.397	0.0001	0	30.13	0.0089	S	AAAPAGTTF	V					PR487_Michele_20180611_B07_rep1.7955.7955.1 File:~PR487_Michele_20180611_B07_rep1.raw~, NativeID:~controllerType=0 controllerNumber=1 scan=7955~	B07
6207	2::ENSP00000360266.2|ENST00000371222.4|ENSG00000177606.7|OTTHUMG00000008376.2|OTTHUMT00000023042.2|JUN-201|JUN|331	ENSP00000360266.2|ENST00000371222.4|ENSG00000177606.7|OTTHUMG00000008376.2|OTTHUMT00000023042.2|JUN-201|JUN|331	70	35653	12	3	8	2	23042	24250	1	0	1	806.404	805.397	1	805.397	0.0002	0	51.96	0.012	G	APSYGAAGL	A					PR487_Michele_20180611_B07_rep1.9601.9601.1 File:~PR487_Michele_20180611_B07_rep1.raw~, NativeID:~controllerType=0 controllerNumber=1 scan=9601~	B07
850	2::ENSP00000348538.5|ENST00000356208.10|ENSG00000132819.17|OTTHUMG00000032820.7|OTTHUMT00000079843.5|RBM38-203|RBM38|239	ENSP00000348538.5|ENST00000356208.10|ENSG00000132819.17|OTTHUMG00000032820.7|OTTHUMT00000079843.5|RBM38-203|RBM38|239	142	25482	18	12	6	3	23047	4542	1	1	1	806.405	805.397	1	805.397	0.0004	0	28.74	0.016	S	AAAPAGTTF	V					PR487_Michele_20180604_B07.6904.6904.1 File:~PR487_Michele_20180604_B07.raw~, NativeID:~controllerType=0 controllerNumber=1 scan=6904~	B07
6122	2::ENSP00000304422.5|ENST00000303746.10|ENSG00000131650.14|OTTHUMG00000128976.3|OTTHUMT00000250964.3|KREMEN2-201|KREMEN2|462	ENSP00000304422.5|ENST00000303746.10|ENSG00000131650.14|OTTHUMG00000128976.3|OTTHUMT00000250964.3|KREMEN2-201|KREMEN2|462	71	48818	28	13	16	6	23102	41320	1	0	1	404.24	806.465	2	806.465	-0.0003	0	33.47	0.038	L	APGKGPPAL	G					PR487_Michele_20180611_B07_rep2.4689.4689.2 File:~PR487_Michele_20180611_B07_rep2.raw~, NativeID:~controllerType=0 controllerNumber=1 scan=4689~	B07
3641	2::ENSP00000497069.1|ENST00000650285.1|ENSG00000140443.15|OTTHUMG00000149851.10|OTTHUMT00000498348.1|IGF1R-217|IGF1R|1367	ENSP00000497069.1|ENST00000650285.1|ENSG00000140443.15|OTTHUMG00000149851.10|OTTHUMT00000498348.1|IGF1R-217|IGF1R|1367	86	154693	41	13	25	6	23151	31361	1	0	1	808.492	807.485	1	807.486	-0.0009	0	35.19	0.011	N	GPGPGVLVL	R					PR487_Michele_20180611_B07_rep1.17700.17700.1 File:~PR487_Michele_20180611_B07_rep1.raw~, NativeID:~controllerType=0 controllerNumber=1 scan=17700~	B07
28	2::ENSP00000264218.3|ENST00000264218.7|ENSG00000109255.11|OTTHUMG00000102161.4|OTTHUMT00000220006.2|NMU-201|NMU|174	ENSP00000264218.3|ENST00000264218.7|ENSG00000109255.11|OTTHUMG00000102161.4|OTTHUMT00000220006.2|NMU-201|NMU|174	605	19728	51	37	13	9	23152	9576	1	1	1	808.493	807.486	1	807.485	0.0001	0	59.23	0.00083	G	APILPQGL	Q					PR487_Michele_20180604_B07.12187.12187.1 File:~PR487_Michele_20180604_B07.raw~, NativeID:~controllerType=0 controllerNumber=1 scan=12187~	B07
1884	2::ENSP00000189444.6|ENST00000189444.11|ENSG00000077150.20|OTTHUMG00000018962.6|OTTHUMT00000050078.3|NFKB2-201|NFKB2|899	ENSP00000189444.6|ENST00000189444.11|ENSG00000077150.20|OTTHUMG00000018962.6|OTTHUMT00000050078.3|NFKB2-201|NFKB2|899	109	96618	35	15	18	5	23157	9841	1	0	1	808.494	807.486	1	807.485	0.0008	0	50.4	0.0064	G	APAVPQLL	H					PR487_Michele_20180604_B07.12465.12465.1 File:~PR487_Michele_20180604_B07.raw~, NativeID:~controllerType=0 controllerNumber=1 scan=12465~	B07
5103	2::ENSP00000362979.3|ENST00000373872.8|ENSG00000118707.10|OTTHUMG00000172332.5|OTTHUMT00000079003.3|TGIF2-201|TGIF2|237	ENSP00000362979.3|ENST00000373872.8|ENSG00000118707.10|OTTHUMG00000172332.5|OTTHUMT00000079003.3|TGIF2-201|TGIF2|237	77	25862	25	11	9	5	23229	48440	1	0	1	810.472	809.464	1	809.465	-0.0004	0	31.86	0.046	S	VPAPTNVL	S					PR487_Michele_20180611_B07_rep2.12385.12385.1 File:~PR487_Michele_20180611_B07_rep2.raw~, NativeID:~controllerType=0 controllerNumber=1 scan=12385~	B07
3553	2::ENSP00000438550.1|ENST00000545074.5|ENSG00000131828.14|OTTHUMG00000021224.4|-|PDHA1-213|PDHA1|397	ENSP00000438550.1|ENST00000545074.5|ENSG00000131828.14|OTTHUMG00000021224.4|-|PDHA1-213|PDHA1|397	87	44080	19	11	9	3	23270	31427	1	0	1	810.509	809.502	1	809.501	0.0009	0	40.42	0.044	Q	VPLGAGIAL	A					PR487_Michele_20180611_B07_rep1.17780.17780.1 File:~PR487_Michele_20180611_B07_rep1.raw~, NativeID:~controllerType=0 controllerNumber=1 scan=17780~	B07
724	2::ENSP00000444029.1|ENST00000537253.5|ENSG00000124789.11|OTTHUMG00000014312.1|-|NUP153-202|NUP153|1506	ENSP00000444029.1|ENST00000537253.5|ENSG00000124789.11|OTTHUMG00000014312.1|-|NUP153-202|NUP153|1506	150	157240	51	17	29	9	23296	9530	1	1	1	811.398	810.391	1	810.391	-0.0002	0	43.45	0.0028	A	FPIGSSGF	S					PR487_Michele_20180604_B07.12138.12138.1 File:~PR487_Michele_20180604_B07.raw~, NativeID:~controllerType=0 controllerNumber=1 scan=12138~	B07
8656	2::ENSP00000245932.5|ENST00000245932.11|ENSG00000125753.14|OTTHUMG00000182124.3|OTTHUMT00000459589.2|VASP-201|VASP|380	ENSP00000245932.5|ENST00000245932.11|ENSG00000125753.14|OTTHUMG00000182124.3|OTTHUMT00000459589.2|VASP-201|VASP|380	61	39805	10	5	6	2	23300	2391	1	0	0	811.431	810.423	1	810.424	-0.0004	0	38.01	0.049	W	LPAGTGPQA	F					PR487_Michele_20180604_B07.4649.4649.1 File:~PR487_Michele_20180604_B07.raw~, NativeID:~controllerType=0 controllerNumber=1 scan=4649~	B07
576	2::ENSP00000412788.2|ENST00000426398.2|ENSG00000117569.18|OTTHUMG00000010685.2|OTTHUMT00000029453.1|PTBP2-203|PTBP2|531	ENSP00000412788.2|ENST00000426398.2|ENSG00000117569.18|OTTHUMG00000010685.2|OTTHUMT00000029453.1|PTBP2-203|PTBP2|531	163	57455	47	21	18	8	23368	23806	1	1	1	812.452	811.445	1	811.444	0.0012	0	43.45	0.028	V	TPAQSPVL	R					PR487_Michele_20180611_B07_rep1.9128.9128.1 File:~PR487_Michele_20180611_B07_rep1.raw~, NativeID:~controllerType=0 controllerNumber=1 scan=9128~	B07
4005	2::ENSP00000313432.6|ENST00000318158.11|ENSG00000137106.18|OTTHUMG00000019914.6|OTTHUMT00000052442.2|GRHPR-201|GRHPR|328	ENSP00000313432.6|ENST00000318158.11|ENSG00000137106.18|OTTHUMG00000019914.6|OTTHUMT00000052442.2|GRHPR-201|GRHPR|328	84	35646	21	9	11	5	23376	44750	1	0	1	812.464	811.457	1	811.455	0.0015	0	32.23	0.019	I	PAEGRVAL	A					PR487_Michele_20180611_B07_rep2.8369.8369.1 File:~PR487_Michele_20180611_B07_rep2.raw~, NativeID:~controllerType=0 controllerNumber=1 scan=8369~	B07
172	2::ENSP00000369081.4|ENST00000379757.9|ENSG00000239264.9|OTTHUMG00000014216.4|OTTHUMT00000039792.2|TXNDC5-201|TXNDC5|432	ENSP00000369081.4|ENST00000379757.9|ENSG00000239264.9|OTTHUMG00000014216.4|OTTHUMT00000039792.2|TXNDC5-201|TXNDC5|432	251	47599	22	18	9	7	23391	5782	1	1	1	406.753	811.491	2	811.492	-0.0007	0	40.62	0.041	A	RPAALTAL	L					PR487_Michele_20180604_B07.8202.8202.2 File:~PR487_Michele_20180604_B07.raw~, NativeID:~controllerType=0 controllerNumber=1 scan=8202~	B07
172	2::ENSP00000369081.4|ENST00000379757.9|ENSG00000239264.9|OTTHUMG00000014216.4|OTTHUMT00000039792.2|TXNDC5-201|TXNDC5|432	ENSP00000369081.4|ENST00000379757.9|ENSG00000239264.9|OTTHUMG00000014216.4|OTTHUMT00000039792.2|TXNDC5-201|TXNDC5|432	251	47599	22	18	9	7	23393	45409	1	1	1	406.753	811.491	2	811.492	-0.0001	0	47.52	0.012	A	RPAALTAL	L					PR487_Michele_20180611_B07_rep2.9071.9071.2 File:~PR487_Michele_20180611_B07_rep2.raw~, NativeID:~controllerType=0 controllerNumber=1 scan=9071~	B07
172	2::ENSP00000369081.4|ENST00000379757.9|ENSG00000239264.9|OTTHUMG00000014216.4|OTTHUMT00000039792.2|TXNDC5-201|TXNDC5|432	ENSP00000369081.4|ENST00000379757.9|ENSG00000239264.9|OTTHUMG00000014216.4|OTTHUMT00000039792.2|TXNDC5-201|TXNDC5|432	251	47599	22	18	9	7	23394	23896	1	1	1	406.753	811.491	2	811.492	-0.0001	0	49.01	0.011	A	RPAALTAL	L					PR487_Michele_20180611_B07_rep1.9223.9223.2 File:~PR487_Michele_20180611_B07_rep1.raw~, NativeID:~controllerType=0 controllerNumber=1 scan=9223~	B07
39	2::ENSP00000301740.8|ENST00000301740.13|ENSG00000167978.17|OTTHUMG00000177358.6|OTTHUMT00000436411.2|SRRM2-201|SRRM2|2752	ENSP00000301740.8|ENST00000301740.13|ENSG00000167978.17|OTTHUMG00000177358.6|OTTHUMT00000436411.2|SRRM2-201|SRRM2|2752	485	299438	100	38	54	15	23415	46810	1	1	1	813.447	812.44	1	812.439	0.0007	0	44.6	0.0026	M	APALSGANL	T					PR487_Michele_20180611_B07_rep2.10596.10596.1 File:~PR487_Michele_20180611_B07_rep2.raw~, NativeID:~controllerType=0 controllerNumber=1 scan=10596~	B07
1223	2::ENSP00000498499.1|ENST00000651323.1|ENSG00000178971.16|OTTHUMG00000178443.10|OTTHUMT00000501640.1|CTC1-214|CTC1|1217	ENSP00000498499.1|ENST00000651323.1|ENSG00000178971.16|OTTHUMG00000178443.10|OTTHUMT00000501640.1|CTC1-214|CTC1|1217	126	134523	52	18	31	8	23447	48069	1	0	1	814.43	813.423	1	813.423	-0.0002	0	43.86	0.0094	S	SPGSPSLGL	Q					PR487_Michele_20180611_B07_rep2.11985.11985.1 File:~PR487_Michele_20180611_B07_rep2.raw~, NativeID:~controllerType=0 controllerNumber=1 scan=11985~	B07
960	2::ENSP00000353770.2|ENST00000360566.6|ENSG00000171848.15|OTTHUMG00000185555.7|OTTHUMT00000206895.3|RRM2-202|RRM2|449	ENSP00000353770.2|ENST00000360566.6|ENSG00000171848.15|OTTHUMG00000185555.7|OTTHUMT00000206895.3|RRM2-202|RRM2|449	136	51060	28	15	14	5	23483	7308	1	0	1	407.755	813.496	2	813.496	-0.0002	0	51.51	0.013	L	SPLKGLSL	V					PR487_Michele_20180604_B07.9802.9802.2 File:~PR487_Michele_20180604_B07.raw~, NativeID:~controllerType=0 controllerNumber=1 scan=9802~	B07
136	2::ENSP00000482277.1|ENST00000617231.5|ENSG00000161847.14|OTTHUMG00000180409.3|OTTHUMT00000476216.2|RAVER1-207|RAVER1|739	ENSP00000482277.1|ENST00000617231.5|ENSG00000161847.14|OTTHUMG00000180409.3|OTTHUMT00000476216.2|RAVER1-207|RAVER1|739	271	77795	59	28	28	12	24057	46427	1	1	0	816.41	815.403	1	815.403	0	0	48.53	0.0037	S	SPLGSGEGL	L					PR487_Michele_20180611_B07_rep2.10181.10181.1 File:~PR487_Michele_20180611_B07_rep2.raw~, NativeID:~controllerType=0 controllerNumber=1 scan=10181~	B07
136	2::ENSP00000482277.1|ENST00000617231.5|ENSG00000161847.14|OTTHUMG00000180409.3|OTTHUMT00000476216.2|RAVER1-207|RAVER1|739	ENSP00000482277.1|ENST00000617231.5|ENSG00000161847.14|OTTHUMG00000180409.3|OTTHUMT00000476216.2|RAVER1-207|RAVER1|739	271	77795	59	28	28	12	24061	24897	1	1	0	816.41	815.403	1	815.403	0.0003	0	48.62	0.0037	S	SPLGSGEGL	L					PR487_Michele_20180611_B07_rep1.10304.10304.1 File:~PR487_Michele_20180611_B07_rep1.raw~, NativeID:~controllerType=0 controllerNumber=1 scan=10304~	B07
5616	2::ENSP00000423427.2|ENST00000507591.2|ENSG00000124795.17|OTTHUMG00000014319.13|OTTHUMT00000367867.2|DEK-204|DEK|380	ENSP00000423427.2|ENST00000507591.2|ENSG00000124795.17|OTTHUMG00000014319.13|OTTHUMT00000367867.2|DEK-204|DEK|380	74	43221	11	5	7	3	24079	19297	1	0	1	408.732	815.45	2	815.45	-0.0002	0	41.8	0.011	N	RPGTVSSL	K					PR487_Michele_20180611_B07_rep1.4302.4302.2 File:~PR487_Michele_20180611_B07_rep1.raw~, NativeID:~controllerType=0 controllerNumber=1 scan=4302~	B07
5616	2::ENSP00000423427.2|ENST00000507591.2|ENSG00000124795.17|OTTHUMG00000014319.13|OTTHUMT00000367867.2|DEK-204|DEK|380	ENSP00000423427.2|ENST00000507591.2|ENSG00000124795.17|OTTHUMG00000014319.13|OTTHUMT00000367867.2|DEK-204|DEK|380	74	43221	11	5	7	3	24080	40882	1	0	1	408.732	815.45	2	815.45	-0.0001	0	40.4	0.012	N	RPGTVSSL	K					PR487_Michele_20180611_B07_rep2.4175.4175.2 File:~PR487_Michele_20180611_B07_rep2.raw~, NativeID:~controllerType=0 controllerNumber=1 scan=4175~	B07
5084	2::ENSP00000262432.8|ENST00000262432.12|ENSG00000165055.15|OTTHUMG00000143738.2|OTTHUMT00000289817.1|METTL2B-201|METTL2B|378	ENSP00000262432.8|ENST00000262432.12|ENSG00000165055.15|OTTHUMG00000143738.2|OTTHUMT00000289817.1|METTL2B-201|METTL2B|378	77	43398	14	10	7	5	24111	9290	1	0	1	817.409	816.402	1	816.402	-0.0002	0	31.99	0.047	S	YPEGAPAI	L					PR487_Michele_20180604_B07.11886.11886.1 File:~PR487_Michele_20180604_B07.raw~, NativeID:~controllerType=0 controllerNumber=1 scan=11886~	B07
163	2::ENSP00000374157.5|ENST00000389506.10|ENSG00000118058.22|OTTHUMG00000166337.12|OTTHUMT00000399085.3|KMT2A-201|KMT2A|3969	ENSP00000374157.5|ENST00000389506.10|ENSG00000118058.22|OTTHUMG00000166337.12|OTTHUMT00000399085.3|KMT2A-201|KMT2A|3969	254	431497	100	30	67	14	24142	6854	1	1	1	818.407	817.4	1	817.4	-0.0007	0	59.94	0.00013	L	GPMGGGLTL	T	Oxidation (M)	0.002000000.0			PR487_Michele_20180604_B07.9325.9325.1 File:~PR487_Michele_20180604_B07.raw~, NativeID:~controllerType=0 controllerNumber=1 scan=9325~	B07
163	2::ENSP00000374157.5|ENST00000389506.10|ENSG00000118058.22|OTTHUMG00000166337.12|OTTHUMT00000399085.3|KMT2A-201|KMT2A|3969	ENSP00000374157.5|ENST00000389506.10|ENSG00000118058.22|OTTHUMG00000166337.12|OTTHUMT00000399085.3|KMT2A-201|KMT2A|3969	254	431497	100	30	67	14	24145	25900	1	1	1	818.408	817.401	1	817.4	0.0002	0	60.07	0.00034	L	GPMGGGLTL	T	Oxidation (M)	0.002000000.0			PR487_Michele_20180611_B07_rep1.11401.11401.1 File:~PR487_Michele_20180611_B07_rep1.raw~, NativeID:~controllerType=0 controllerNumber=1 scan=11401~	B07
163	2::ENSP00000374157.5|ENST00000389506.10|ENSG00000118058.22|OTTHUMG00000166337.12|OTTHUMT00000399085.3|KMT2A-201|KMT2A|3969	ENSP00000374157.5|ENST00000389506.10|ENSG00000118058.22|OTTHUMG00000166337.12|OTTHUMT00000399085.3|KMT2A-201|KMT2A|3969	254	431497	100	30	67	14	24146	47419	1	1	1	818.408	817.401	1	817.4	0.0003	0	54.5	0.00084	L	GPMGGGLTL	T	Oxidation (M)	0.002000000.0			PR487_Michele_20180611_B07_rep2.11275.11275.1 File:~PR487_Michele_20180611_B07_rep2.raw~, NativeID:~controllerType=0 controllerNumber=1 scan=11275~	B07
6299	2::ENSP00000369055.4|ENST00000379731.4|ENSG00000086062.12|OTTHUMG00000019764.1|OTTHUMT00000052039.1|B4GALT1-201|B4GALT1|398	ENSP00000369055.4|ENST00000379731.4|ENSG00000086062.12|OTTHUMG00000019764.1|OTTHUMT00000052039.1|B4GALT1-201|B4GALT1|398	70	43892	12	5	8	2	24246	21074	1	0	1	820.388	819.38	1	819.38	0.0006	0	52.16	0.04	G	SAAMPGASL	Q	Oxidation (M)	0.000200000.0			PR487_Michele_20180611_B07_rep1.6233.6233.1 File:~PR487_Michele_20180611_B07_rep1.raw~, NativeID:~controllerType=0 controllerNumber=1 scan=6233~	B07
1125	2::ENSP00000239938.4|ENST00000239938.5|ENSG00000120738.8|OTTHUMG00000129197.3|OTTHUMT00000251274.2|EGR1-201|EGR1|543	ENSP00000239938.4|ENST00000239938.5|ENSG00000120738.8|OTTHUMG00000129197.3|OTTHUMT00000251274.2|EGR1-201|EGR1|543	129	57471	16	8	8	2	24269	7055	1	0	1	820.42	819.413	1	819.413	0.0003	0	35.51	0.0086	A	FPGSAGTAL	Q					PR487_Michele_20180604_B07.9536.9536.1 File:~PR487_Michele_20180604_B07.raw~, NativeID:~controllerType=0 controllerNumber=1 scan=9536~	B07
1125	2::ENSP00000239938.4|ENST00000239938.5|ENSG00000120738.8|OTTHUMG00000129197.3|OTTHUMT00000251274.2|EGR1-201|EGR1|543	ENSP00000239938.4|ENST00000239938.5|ENSG00000120738.8|OTTHUMG00000129197.3|OTTHUMT00000251274.2|EGR1-201|EGR1|543	129	57471	16	8	8	2	24272	26472	1	0	1	820.42	819.413	1	819.413	0.0004	0	33.41	0.012	A	FPGSAGTAL	Q					PR487_Michele_20180611_B07_rep1.12028.12028.1 File:~PR487_Michele_20180611_B07_rep1.raw~, NativeID:~controllerType=0 controllerNumber=1 scan=12028~	B07
1125	2::ENSP00000239938.4|ENST00000239938.5|ENSG00000120738.8|OTTHUMG00000129197.3|OTTHUMT00000251274.2|EGR1-201|EGR1|543	ENSP00000239938.4|ENST00000239938.5|ENSG00000120738.8|OTTHUMG00000129197.3|OTTHUMT00000251274.2|EGR1-201|EGR1|543	129	57471	16	8	8	2	24275	48015	1	0	1	820.42	819.413	1	819.413	0.0005	0	41.31	0.0038	A	FPGSAGTAL	Q					PR487_Michele_20180611_B07_rep2.11925.11925.1 File:~PR487_Michele_20180611_B07_rep2.raw~, NativeID:~controllerType=0 controllerNumber=1 scan=11925~	B07
600	2::ENSP00000266732.4|ENST00000266732.8|ENSG00000120802.13|OTTHUMG00000170210.4|OTTHUMT00000407976.2|TMPO-202|TMPO|694	ENSP00000266732.4|ENST00000266732.8|ENSG00000120802.13|OTTHUMG00000170210.4|OTTHUMT00000407976.2|TMPO-202|TMPO|694	160	75446	23	15	11	5	24294	43403	1	0	1	820.456	819.449	1	819.449	-0.0002	0	51.78	0.014	S	TPFKGGTL	F					PR487_Michele_20180611_B07_rep2.6934.6934.1 File:~PR487_Michele_20180611_B07_rep2.raw~, NativeID:~controllerType=0 controllerNumber=1 scan=6934~	B07
600	2::ENSP00000266732.4|ENST00000266732.8|ENSG00000120802.13|OTTHUMG00000170210.4|OTTHUMT00000407976.2|TMPO-202|TMPO|694	ENSP00000266732.4|ENST00000266732.8|ENSG00000120802.13|OTTHUMG00000170210.4|OTTHUMT00000407976.2|TMPO-202|TMPO|694	160	75446	23	15	11	5	24297	4307	1	0	1	820.457	819.449	1	819.449	0.0002	0	51.64	0.015	S	TPFKGGTL	F					PR487_Michele_20180604_B07.6658.6658.1 File:~PR487_Michele_20180604_B07.raw~, NativeID:~controllerType=0 controllerNumber=1 scan=6658~	B07
428	2::ENSP00000355541.3|ENST00000366582.8|ENSG00000119285.11|OTTHUMG00000040061.4|OTTHUMT00000096635.3|HEATR1-203|HEATR1|2144	ENSP00000355541.3|ENST00000366582.8|ENSG00000119285.11|OTTHUMG00000040061.4|OTTHUMT00000096635.3|HEATR1-203|HEATR1|2144	178	242215	75	24	43	10	24354	4404	1	1	1	822.399	821.392	1	821.392	-0.0003	0	36.47	0.012	E	YPGSSAQL	R					PR487_Michele_20180604_B07.6759.6759.1 File:~PR487_Michele_20180604_B07.raw~, NativeID:~controllerType=0 controllerNumber=1 scan=6759~	B07
428	2::ENSP00000355541.3|ENST00000366582.8|ENSG00000119285.11|OTTHUMG00000040061.4|OTTHUMT00000096635.3|HEATR1-203|HEATR1|2144	ENSP00000355541.3|ENST00000366582.8|ENSG00000119285.11|OTTHUMG00000040061.4|OTTHUMT00000096635.3|HEATR1-203|HEATR1|2144	178	242215	75	24	43	10	24355	22530	1	1	1	822.399	821.392	1	821.392	-0.0001	0	29.73	0.037	E	YPGSSAQL	R					PR487_Michele_20180611_B07_rep1.7775.7775.1 File:~PR487_Michele_20180611_B07_rep1.raw~, NativeID:~controllerType=0 controllerNumber=1 scan=7775~	B07
428	2::ENSP00000355541.3|ENST00000366582.8|ENSG00000119285.11|OTTHUMG00000040061.4|OTTHUMT00000096635.3|HEATR1-203|HEATR1|2144	ENSP00000355541.3|ENST00000366582.8|ENSG00000119285.11|OTTHUMG00000040061.4|OTTHUMT00000096635.3|HEATR1-203|HEATR1|2144	178	242215	75	24	43	10	24359	44097	1	1	1	822.4	821.393	1	821.392	0.0013	0	32.09	0.023	E	YPGSSAQL	R					PR487_Michele_20180611_B07_rep2.7669.7669.1 File:~PR487_Michele_20180611_B07_rep2.raw~, NativeID:~controllerType=0 controllerNumber=1 scan=7669~	B07
1274	2::ENSP00000352264.5|ENST00000359314.5|ENSG00000198087.7|OTTHUMG00000014799.2|OTTHUMT00000040817.2|CD2AP-201|CD2AP|639	ENSP00000352264.5|ENST00000359314.5|ENSG00000198087.7|OTTHUMG00000014799.2|OTTHUMT00000040817.2|CD2AP-201|CD2AP|639	124	71407	32	16	18	7	24376	41539	1	0	1	411.739	821.464	2	821.465	-0.0009	0	26.28	0.043	K	APAPKPEL	I					PR487_Michele_20180611_B07_rep2.4929.4929.2 File:~PR487_Michele_20180611_B07_rep2.raw~, NativeID:~controllerType=0 controllerNumber=1 scan=4929~	B07
4755	2::ENSP00000347847.4|ENST00000355630.9|ENSG00000196588.18|OTTHUMG00000151146.12|OTTHUMT00000321522.3|MRTFA-201|MRTFA|1031	ENSP00000347847.4|ENST00000355630.9|ENSG00000196588.18|OTTHUMG00000151146.12|OTTHUMT00000321522.3|MRTFA-201|MRTFA|1031	78	109435	43	8	27	5	24380	47898	1	0	0	822.472	821.465	1	821.465	-0.0001	0	38.09	0.011	V	APGPPSVVV	K					PR487_Michele_20180611_B07_rep2.11796.11796.1 File:~PR487_Michele_20180611_B07_rep2.raw~, NativeID:~controllerType=0 controllerNumber=1 scan=11796~	B07
4755	2::ENSP00000347847.4|ENST00000355630.9|ENSG00000196588.18|OTTHUMG00000151146.12|OTTHUMT00000321522.3|MRTFA-201|MRTFA|1031	ENSP00000347847.4|ENST00000355630.9|ENSG00000196588.18|OTTHUMG00000151146.12|OTTHUMT00000321522.3|MRTFA-201|MRTFA|1031	78	109435	43	8	27	5	24387	26394	1	0	0	822.474	821.466	1	821.465	0.0016	0	34.06	0.017	V	APGPPSVVV	K					PR487_Michele_20180611_B07_rep1.11940.11940.1 File:~PR487_Michele_20180611_B07_rep1.raw~, NativeID:~controllerType=0 controllerNumber=1 scan=11940~	B07
7456	2::ENSP00000283415.3|ENST00000283415.4|ENSG00000153395.10|OTTHUMG00000131017.5|OTTHUMT00000304032.2|LPCAT1-201|LPCAT1|534	ENSP00000283415.3|ENST00000283415.4|ENSG00000153395.10|OTTHUMG00000131017.5|OTTHUMT00000304032.2|LPCAT1-201|LPCAT1|534	65	59113	30	10	15	4	24407	49867	1	0	1	822.509	821.501	1	821.501	0.0001	0	40.99	0.042	G	APVQPVVL	R					PR487_Michele_20180611_B07_rep2.14012.14012.1 File:~PR487_Michele_20180611_B07_rep2.raw~, NativeID:~controllerType=0 controllerNumber=1 scan=14012~	B07
7216	2::ENSP00000293308.6|ENST00000293308.11|ENSG00000170421.12|OTTHUMG00000169881.7|OTTHUMT00000406386.2|KRT8-201|KRT8|483	ENSP00000293308.6|ENST00000293308.11|ENSG00000170421.12|OTTHUMG00000169881.7|OTTHUMT00000406386.2|KRT8-201|KRT8|483	66	53671	11	9	7	6	24432	49462	1	0	1	823.42	822.413	1	822.412	0.0005	0	33.37	0.046	T	SPGLSYSL	G					PR487_Michele_20180611_B07_rep2.13547.13547.1 File:~PR487_Michele_20180611_B07_rep2.raw~, NativeID:~controllerType=0 controllerNumber=1 scan=13547~	B07
86	2::ENSP00000363257.3|ENST00000374142.9|ENSG00000204160.12|OTTHUMG00000004092.6|OTTHUMT00000011706.4|ZDHHC18-202|ZDHHC18|388	ENSP00000363257.3|ENST00000374142.9|ENSG00000204160.12|OTTHUMG00000004092.6|OTTHUMT00000011706.4|ZDHHC18-202|ZDHHC18|388	334	42003	37	28	16	10	24472	15403	1	0	1	823.566	822.558	1	822.558	0.0004	0	53.32	0.00027	A	IPIIAAIL	F					PR487_Michele_20180604_B07.18573.18573.1 File:~PR487_Michele_20180604_B07.raw~, NativeID:~controllerType=0 controllerNumber=1 scan=18573~	B07
4033	2::ENSP00000376765.2|ENST00000393045.7|ENSG00000131788.16|OTTHUMG00000013750.14|OTTHUMT00000038533.6|PIAS3-203|PIAS3|628	ENSP00000376765.2|ENST00000393045.7|ENSG00000131788.16|OTTHUMG00000013750.14|OTTHUMT00000038533.6|PIAS3-203|PIAS3|628	83	67974	31	8	19	4	24490	49151	1	0	1	824.451	823.443	1	823.444	-0.0006	0	37.11	0.021	G	GPLPSGPSL	T					PR487_Michele_20180611_B07_rep2.13195.13195.1 File:~PR487_Michele_20180611_B07_rep2.raw~, NativeID:~controllerType=0 controllerNumber=1 scan=13195~	B07
7659	2::ENSP00000262809.3|ENST00000262809.9|ENSG00000105656.13|OTTHUMG00000183364.9|OTTHUMT00000466362.2|ELL-201|ELL|621	ENSP00000262809.3|ENST00000262809.9|ENSG00000105656.13|OTTHUMG00000183364.9|OTTHUMT00000466362.2|ELL-201|ELL|621	64	68223	16	7	8	3	24544	22444	1	0	1	412.753	823.491	2	823.492	-0.0003	0	43.06	0.037	A	APAPTVRL	G					PR487_Michele_20180611_B07_rep1.7685.7685.2 File:~PR487_Michele_20180611_B07_rep1.raw~, NativeID:~controllerType=0 controllerNumber=1 scan=7685~	B07
150	2::ENSP00000355955.3|ENST00000366988.5|ENSG00000117691.10|OTTHUMG00000036744.5|OTTHUMT00000089291.3|NENF-201|NENF|172	ENSP00000355955.3|ENST00000366988.5|ENSG00000117691.10|OTTHUMG00000036744.5|OTTHUMT00000089291.3|NENF-201|NENF|172	260	18845	34	29	15	11	24561	49399	1	1	1	412.771	823.528	2	823.528	-0.0001	0	37.95	0.035	L	RPLAALAL	V					PR487_Michele_20180611_B07_rep2.13475.13475.2 File:~PR487_Michele_20180611_B07_rep2.raw~, NativeID:~controllerType=0 controllerNumber=1 scan=13475~	B07
150	2::ENSP00000355955.3|ENST00000366988.5|ENSG00000117691.10|OTTHUMG00000036744.5|OTTHUMT00000089291.3|NENF-201|NENF|172	ENSP00000355955.3|ENST00000366988.5|ENSG00000117691.10|OTTHUMG00000036744.5|OTTHUMT00000089291.3|NENF-201|NENF|172	260	18845	34	29	15	11	24564	8579	1	1	1	412.771	823.528	2	823.528	0.0001	0	43.38	0.0099	L	RPLAALAL	V					PR487_Michele_20180604_B07.11136.11136.2 File:~PR487_Michele_20180604_B07.raw~, NativeID:~controllerType=0 controllerNumber=1 scan=11136~	B07
983	2::ENSP00000321507.4|ENST00000347770.8|ENSG00000155096.14|OTTHUMG00000164766.9|OTTHUMT00000380135.1|AZIN1-202|AZIN1|448	ENSP00000321507.4|ENST00000347770.8|ENSG00000155096.14|OTTHUMG00000164766.9|OTTHUMT00000380135.1|AZIN1-202|AZIN1|448	135	49503	17	11	7	4	24635	33696	1	0	1	825.507	824.5	1	824.501	-0.0012	0	52.42	0.0046	S	APAVLEIL	A					PR487_Michele_20180611_B07_rep1.20641.20641.1 File:~PR487_Michele_20180611_B07_rep1.raw~, NativeID:~controllerType=0 controllerNumber=1 scan=20641~	B07
983	2::ENSP00000321507.4|ENST00000347770.8|ENSG00000155096.14|OTTHUMG00000164766.9|OTTHUMT00000380135.1|AZIN1-202|AZIN1|448	ENSP00000321507.4|ENST00000347770.8|ENSG00000155096.14|OTTHUMG00000164766.9|OTTHUMT00000380135.1|AZIN1-202|AZIN1|448	135	49503	17	11	7	4	24636	12502	1	0	1	825.508	824.501	1	824.501	0	0	46.9	0.016	S	APAVLEIL	A					PR487_Michele_20180604_B07.15290.15290.1 File:~PR487_Michele_20180604_B07.raw~, NativeID:~controllerType=0 controllerNumber=1 scan=15290~	B07
1714	2::ENSP00000290401.4|ENST00000345330.9|ENSG00000156642.17|OTTHUMG00000137586.7|OTTHUMT00000268980.2|NPTN-201|NPTN|398	ENSP00000290401.4|ENST00000345330.9|ENSG00000156642.17|OTTHUMG00000137586.7|OTTHUMT00000268980.2|NPTN-201|NPTN|398	112	44360	32	15	17	6	24637	11122	1	0	1	825.508	824.501	1	824.501	0	0	49.01	0.01	D	SPVLPVTL	Q					PR487_Michele_20180604_B07.13815.13815.1 File:~PR487_Michele_20180604_B07.raw~, NativeID:~controllerType=0 controllerNumber=1 scan=13815~	B07
196	2::ENSP00000300302.5|ENST00000300302.9|ENSG00000051108.15|OTTHUMG00000133276.10|OTTHUMT00000432314.1|HERPUD1-201|HERPUD1|390	ENSP00000300302.5|ENST00000300302.9|ENSG00000051108.15|OTTHUMG00000133276.10|OTTHUMT00000432314.1|HERPUD1-201|HERPUD1|390	241	43565	27	16	14	7	24654	21190	1	1	1	826.42	825.413	1	825.413	-0.0002	0	30.43	0.028	P	APIHNQF	P					PR487_Michele_20180611_B07_rep1.6357.6357.1 File:~PR487_Michele_20180611_B07_rep1.raw~, NativeID:~controllerType=0 controllerNumber=1 scan=6357~	B07
14330	2::ENSP00000458200.1|ENST00000570923.1|ENSG00000181523.13|OTTHUMG00000177569.4|OTTHUMT00000437699.2|SGSH-203|SGSH|274	ENSP00000458200.1|ENST00000570923.1|ENSG00000181523.13|OTTHUMG00000177569.4|OTTHUMT00000437699.2|SGSH-203|SGSH|274	45	29003	6	3	4	2	24675	25654	1	0	1	826.467	825.46	1	825.46	0.0005	0	44.61	0.017	A	LPAAPASSL	A					PR487_Michele_20180611_B07_rep1.11126.11126.1 File:~PR487_Michele_20180611_B07_rep1.raw~, NativeID:~controllerType=0 controllerNumber=1 scan=11126~	B07
1983	2::ENSP00000337445.4|ENST00000338034.9|ENSG00000006744.19|OTTHUMG00000058764.16|OTTHUMT00000129934.6|ELAC2-201|ELAC2|826	ENSP00000337445.4|ENST00000338034.9|ENSG00000006744.19|OTTHUMG00000058764.16|OTTHUMT00000129934.6|ELAC2-201|ELAC2|826	107	92160	31	10	19	5	24697	26909	1	0	1	413.755	825.496	2	825.496	-0.0001	0	48.05	0.02	S	GPLKGIEL	A					PR487_Michele_20180611_B07_rep1.12495.12495.2 File:~PR487_Michele_20180611_B07_rep1.raw~, NativeID:~controllerType=0 controllerNumber=1 scan=12495~	B07
1983	2::ENSP00000337445.4|ENST00000338034.9|ENSG00000006744.19|OTTHUMG00000058764.16|OTTHUMT00000129934.6|ELAC2-201|ELAC2|826	ENSP00000337445.4|ENST00000338034.9|ENSG00000006744.19|OTTHUMG00000058764.16|OTTHUMT00000129934.6|ELAC2-201|ELAC2|826	107	92160	31	10	19	5	24699	7693	1	1	1	413.755	825.496	2	825.496	0	0	45.11	0.041	S	GPLKGIEL	A					PR487_Michele_20180604_B07.10206.10206.2 File:~PR487_Michele_20180604_B07.raw~, NativeID:~controllerType=0 controllerNumber=1 scan=10206~	B07
107	2::ENSP00000234256.3|ENST00000234256.4|ENSG00000115902.11|OTTHUMG00000129537.4|OTTHUMT00000251726.3|SLC1A4-201|SLC1A4|532	ENSP00000234256.3|ENST00000234256.4|ENSG00000115902.11|OTTHUMG00000129537.4|OTTHUMT00000251726.3|SLC1A4-201|SLC1A4|532	303	55688	44	27	20	9	24702	51134	1	1	1	826.504	825.497	1	825.496	0.0006	0	49.68	0.013	G	VPAGGVLTI	A					PR487_Michele_20180611_B07_rep2.15578.15578.1 File:~PR487_Michele_20180611_B07_rep2.raw~, NativeID:~controllerType=0 controllerNumber=1 scan=15578~	B07
1983	2::ENSP00000337445.4|ENST00000338034.9|ENSG00000006744.19|OTTHUMG00000058764.16|OTTHUMT00000129934.6|ELAC2-201|ELAC2|826	ENSP00000337445.4|ENST00000338034.9|ENSG00000006744.19|OTTHUMG00000058764.16|OTTHUMT00000129934.6|ELAC2-201|ELAC2|826	107	92160	31	10	19	5	24703	7702	1	0	1	826.504	825.497	1	825.496	0.0006	0	51.96	0.0084	S	GPLKGIEL	A					PR487_Michele_20180604_B07.10215.10215.1 File:~PR487_Michele_20180604_B07.raw~, NativeID:~controllerType=0 controllerNumber=1 scan=10215~	B07
100	2::ENSP00000307940.5|ENST00000309311.7|ENSG00000167658.16|OTTHUMG00000181790.3|OTTHUMT00000457615.3|EEF2-201|EEF2|858	ENSP00000307940.5|ENST00000309311.7|ENSG00000167658.16|OTTHUMG00000181790.3|OTTHUMT00000457615.3|EEF2-201|EEF2|858	313	95277	60	36	24	14	24706	4974	1	1	1	413.761	825.507	2	825.507	-0.0002	0	35.84	0.0067	V	SPVVRVAV	E					PR487_Michele_20180604_B07.7356.7356.2 File:~PR487_Michele_20180604_B07.raw~, NativeID:~controllerType=0 controllerNumber=1 scan=7356~	B07
100	2::ENSP00000307940.5|ENST00000309311.7|ENSG00000167658.16|OTTHUMG00000181790.3|OTTHUMT00000457615.3|EEF2-201|EEF2|858	ENSP00000307940.5|ENST00000309311.7|ENSG00000167658.16|OTTHUMG00000181790.3|OTTHUMT00000457615.3|EEF2-201|EEF2|858	313	95277	60	36	24	14	24707	44602	1	1	1	413.761	825.507	2	825.507	-0.0001	0	35.87	0.0056	V	SPVVRVAV	E					PR487_Michele_20180611_B07_rep2.8210.8210.2 File:~PR487_Michele_20180611_B07_rep2.raw~, NativeID:~controllerType=0 controllerNumber=1 scan=8210~	B07
100	2::ENSP00000307940.5|ENST00000309311.7|ENSG00000167658.16|OTTHUMG00000181790.3|OTTHUMT00000457615.3|EEF2-201|EEF2|858	ENSP00000307940.5|ENST00000309311.7|ENSG00000167658.16|OTTHUMG00000181790.3|OTTHUMT00000457615.3|EEF2-201|EEF2|858	313	95277	60	36	24	14	24708	23058	1	1	1	413.761	825.507	2	825.507	0	0	35.85	0.024	V	SPVVRVAV	E					PR487_Michele_20180611_B07_rep1.8333.8333.2 File:~PR487_Michele_20180611_B07_rep1.raw~, NativeID:~controllerType=0 controllerNumber=1 scan=8333~	B07
100	2::ENSP00000307940.5|ENST00000309311.7|ENSG00000167658.16|OTTHUMG00000181790.3|OTTHUMT00000457615.3|EEF2-201|EEF2|858	ENSP00000307940.5|ENST00000309311.7|ENSG00000167658.16|OTTHUMG00000181790.3|OTTHUMT00000457615.3|EEF2-201|EEF2|858	313	95277	60	36	24	14	24714	23097	1	1	1	826.515	825.508	1	825.507	0.0006	0	44.75	0.029	V	SPVVRVAV	E					PR487_Michele_20180611_B07_rep1.8374.8374.1 File:~PR487_Michele_20180611_B07_rep1.raw~, NativeID:~controllerType=0 controllerNumber=1 scan=8374~	B07
7028	2::ENSP00000296953.2|ENST00000296953.6|ENSG00000164463.12|OTTHUMG00000163322.3|OTTHUMT00000372667.1|CREBRF-201|CREBRF|639	ENSP00000296953.2|ENST00000296953.6|ENSG00000164463.12|OTTHUMG00000163322.3|OTTHUMT00000372667.1|CREBRF-201|CREBRF|639	67	72104	26	6	18	3	24729	49959	1	0	1	827.463	826.456	1	826.455	0.0007	0	40.61	0.04	G	NPTGGLVGL	R					PR487_Michele_20180611_B07_rep2.14131.14131.1 File:~PR487_Michele_20180611_B07_rep2.raw~, NativeID:~controllerType=0 controllerNumber=1 scan=14131~	B07
13693	2::ENSP00000482024.1|ENST00000615907.4|ENSG00000101150.17|OTTHUMG00000033009.2|-|TPD52L2-210|TPD52L2|222	ENSP00000482024.1|ENST00000615907.4|ENSG00000101150.17|OTTHUMG00000033009.2|-|TPD52L2-210|TPD52L2|222	46	23750	10	3	6	2	24772	22321	1	0	0	828.447	827.439	1	827.439	0.0005	0	38.07	0.05	D	VPVDTGVAA	R					PR487_Michele_20180611_B07_rep1.7552.7552.1 File:~PR487_Michele_20180611_B07_rep1.raw~, NativeID:~controllerType=0 controllerNumber=1 scan=7552~	B07
1571	2::ENSP00000305689.6|ENST00000307808.10|ENSG00000172493.21|OTTHUMG00000130603.9|OTTHUMT00000253053.3|AFF1-201|AFF1|1210	ENSP00000305689.6|ENST00000307808.10|ENSG00000172493.21|OTTHUMG00000130603.9|OTTHUMT00000253053.3|AFF1-201|AFF1|1210	115	131341	39	16	24	8	24773	25163	1	0	1	828.447	827.439	1	827.439	0.0006	0	41.06	0.0056	H	TPASGPLSV	G					PR487_Michele_20180611_B07_rep1.10589.10589.1 File:~PR487_Michele_20180611_B07_rep1.raw~, NativeID:~controllerType=0 controllerNumber=1 scan=10589~	B07
324	2::ENSP00000342232.5|ENST00000341753.10|ENSG00000130726.12|OTTHUMG00000183546.3|OTTHUMT00000467075.1|TRIM28-202|TRIM28|753	ENSP00000342232.5|ENST00000341753.10|ENSG00000130726.12|OTTHUMG00000183546.3|OTTHUMT00000467075.1|TRIM28-202|TRIM28|753	198	79423	47	26	19	10	24811	21050	1	1	1	829.405	828.398	1	828.398	0.0003	0	42.11	0.033	S	SPAGGGAEAL	E					PR487_Michele_20180611_B07_rep1.6208.6208.1 File:~PR487_Michele_20180611_B07_rep1.raw~, NativeID:~controllerType=0 controllerNumber=1 scan=6208~	B07
324	2::ENSP00000342232.5|ENST00000341753.10|ENSG00000130726.12|OTTHUMG00000183546.3|OTTHUMT00000467075.1|TRIM28-202|TRIM28|753	ENSP00000342232.5|ENST00000341753.10|ENSG00000130726.12|OTTHUMG00000183546.3|OTTHUMT00000467075.1|TRIM28-202|TRIM28|753	198	79423	47	26	19	10	24813	42664	1	1	1	829.405	828.398	1	828.398	0.0004	0	54.16	0.0065	S	SPAGGGAEAL	E					PR487_Michele_20180611_B07_rep2.6146.6146.1 File:~PR487_Michele_20180611_B07_rep2.raw~, NativeID:~controllerType=0 controllerNumber=1 scan=6146~	B07
492	2::ENSP00000242784.3|ENST00000242784.5|ENSG00000123144.11|OTTHUMG00000180347.2|OTTHUMT00000450856.2|TRIR-201|TRIR|176	ENSP00000242784.3|ENST00000242784.5|ENSG00000123144.11|OTTHUMG00000180347.2|OTTHUMT00000450856.2|TRIR-201|TRIR|176	172	18408	8	6	4	2	24820	5945	1	1	1	829.442	828.434	1	828.434	0.0001	0	52.54	0.0018	S	SPVSGGVNL	F					PR487_Michele_20180604_B07.8373.8373.1 File:~PR487_Michele_20180604_B07.raw~, NativeID:~controllerType=0 controllerNumber=1 scan=8373~	B07
492	2::ENSP00000242784.3|ENST00000242784.5|ENSG00000123144.11|OTTHUMG00000180347.2|OTTHUMT00000450856.2|TRIR-201|TRIR|176	ENSP00000242784.3|ENST00000242784.5|ENSG00000123144.11|OTTHUMG00000180347.2|OTTHUMT00000450856.2|TRIR-201|TRIR|176	172	18408	8	6	4	2	24824	46395	1	1	1	829.442	828.435	1	828.434	0.0004	0	52.68	0.0026	S	SPVSGGVNL	F					PR487_Michele_20180611_B07_rep2.10146.10146.1 File:~PR487_Michele_20180611_B07_rep2.raw~, NativeID:~controllerType=0 controllerNumber=1 scan=10146~	B07
492	2::ENSP00000242784.3|ENST00000242784.5|ENSG00000123144.11|OTTHUMG00000180347.2|OTTHUMT00000450856.2|TRIR-201|TRIR|176	ENSP00000242784.3|ENST00000242784.5|ENSG00000123144.11|OTTHUMG00000180347.2|OTTHUMT00000450856.2|TRIR-201|TRIR|176	172	18408	8	6	4	2	24825	24845	1	1	1	829.442	828.435	1	828.434	0.0004	0	52.76	0.0018	S	SPVSGGVNL	F					PR487_Michele_20180611_B07_rep1.10248.10248.1 File:~PR487_Michele_20180611_B07_rep1.raw~, NativeID:~controllerType=0 controllerNumber=1 scan=10248~	B07
34	2::ENSP00000396576.2|ENST00000411637.6|ENSG00000126883.17|OTTHUMG00000020816.11|OTTHUMT00000383963.1|NUP214-202|NUP214|2080	ENSP00000396576.2|ENST00000411637.6|ENSG00000126883.17|OTTHUMG00000020816.11|OTTHUMT00000383963.1|NUP214-202|NUP214|2080	540	212512	92	45	48	20	24853	45361	1	0	1	830.405	829.398	1	829.397	0.001	0	35.68	0.026	A	APGPGPSTF	S					PR487_Michele_20180611_B07_rep2.9020.9020.1 File:~PR487_Michele_20180611_B07_rep2.raw~, NativeID:~controllerType=0 controllerNumber=1 scan=9020~	B07
34	2::ENSP00000396576.2|ENST00000411637.6|ENSG00000126883.17|OTTHUMG00000020816.11|OTTHUMT00000383963.1|NUP214-202|NUP214|2080	ENSP00000396576.2|ENST00000411637.6|ENSG00000126883.17|OTTHUMG00000020816.11|OTTHUMT00000383963.1|NUP214-202|NUP214|2080	540	212512	92	45	48	20	24854	5288	1	0	1	830.405	829.398	1	829.397	0.001	0	46.86	0.035	A	APGPGPSTF	S					PR487_Michele_20180604_B07.7684.7684.1 File:~PR487_Michele_20180604_B07.raw~, NativeID:~controllerType=0 controllerNumber=1 scan=7684~	B07
3287	2::ENSP00000398502.3|ENST00000427587.9|ENSG00000118894.15|OTTHUMG00000129527.11|OTTHUMT00000251713.2|EEF2KMT-201|EEF2KMT|330	ENSP00000398502.3|ENST00000427587.9|ENSG00000118894.15|OTTHUMG00000129527.11|OTTHUMT00000251713.2|EEF2KMT-201|EEF2KMT|330	90	36892	14	10	6	4	24878	6906	1	0	1	830.462	829.455	1	829.455	0.0004	0	36.98	0.041	L	LPSGGSVTL	S					PR487_Michele_20180604_B07.9380.9380.1 File:~PR487_Michele_20180604_B07.raw~, NativeID:~controllerType=0 controllerNumber=1 scan=9380~	B07
325	2::ENSP00000354218.4|ENST00000360957.10|ENSG00000104881.16|OTTHUMG00000181784.3|OTTHUMT00000457582.2|PPP1R13L-201|PPP1R13L|828	ENSP00000354218.4|ENST00000360957.10|ENSG00000104881.16|OTTHUMG00000181784.3|OTTHUMT00000457582.2|PPP1R13L-201|PPP1R13L|828	198	89036	45	22	23	7	24887	46155	1	0	1	830.48	829.473	1	829.47	0.0029	0	49.78	0.011	P	PAPAPPAPI	P					PR487_Michele_20180611_B07_rep2.9879.9879.1 File:~PR487_Michele_20180611_B07_rep2.raw~, NativeID:~controllerType=0 controllerNumber=1 scan=9879~	B07
10412	2::ENSP00000228515.1|ENST00000228515.6|ENSG00000110925.7|OTTHUMG00000169578.7|OTTHUMT00000404893.3|CSRNP2-201|CSRNP2|543	ENSP00000228515.1|ENST00000228515.6|ENSG00000110925.7|OTTHUMG00000169578.7|OTTHUMT00000404893.3|CSRNP2-201|CSRNP2|543	54	59554	21	5	13	3	24899	2311	1	0	1	831.422	830.414	1	830.413	0.0008	0	34.65	0.031	S	VPSQGGSSL	G					PR487_Michele_20180604_B07.4563.4563.1 File:~PR487_Michele_20180604_B07.raw~, NativeID:~controllerType=0 controllerNumber=1 scan=4563~	B07
3909	2::ENSP00000379108.2|ENST00000395759.6|ENSG00000163738.18|OTTHUMG00000157135.3|-|MTHFD2L-203|MTHFD2L|347	ENSP00000379108.2|ENST00000395759.6|ENSG00000163738.18|OTTHUMG00000157135.3|-|MTHFD2L-203|MTHFD2L|347	84	37292	17	8	9	4	24920	4949	1	0	1	832.384	831.377	1	831.376	0.0004	0	37.26	0.017	R	APGEPGSAF	R					PR487_Michele_20180604_B07.7329.7329.1 File:~PR487_Michele_20180604_B07.raw~, NativeID:~controllerType=0 controllerNumber=1 scan=7329~	B07
3909	2::ENSP00000379108.2|ENST00000395759.6|ENSG00000163738.18|OTTHUMG00000157135.3|-|MTHFD2L-203|MTHFD2L|347	ENSP00000379108.2|ENST00000395759.6|ENSG00000163738.18|OTTHUMG00000157135.3|-|MTHFD2L-203|MTHFD2L|347	84	37292	17	8	9	4	24922	23169	1	0	1	832.385	831.378	1	831.376	0.0016	0	35.23	0.026	R	APGEPGSAF	R					PR487_Michele_20180611_B07_rep1.8451.8451.1 File:~PR487_Michele_20180611_B07_rep1.raw~, NativeID:~controllerType=0 controllerNumber=1 scan=8451~	B07
73	2::ENSP00000251595.6|ENST00000251595.11|ENSG00000188536.13|OTTHUMG00000059924.3|OTTHUMT00000133194.2|HBA2-201|HBA2|142	ENSP00000251595.6|ENST00000251595.11|ENSG00000188536.13|OTTHUMG00000059924.3|OTTHUMT00000133194.2|HBA2-201|HBA2|142	359	15248	30	27	7	6	24927	7919	1	1	1	832.422	831.415	1	831.416	-0.0011	0	39.99	0.05	D	MPNALSAL	S	Oxidation (M)	0.20000000.0			PR487_Michele_20180604_B07.10443.10443.1 File:~PR487_Michele_20180604_B07.raw~, NativeID:~controllerType=0 controllerNumber=1 scan=10443~	B07
73	2::ENSP00000251595.6|ENST00000251595.11|ENSG00000188536.13|OTTHUMG00000059924.3|OTTHUMT00000133194.2|HBA2-201|HBA2|142	ENSP00000251595.6|ENST00000251595.11|ENSG00000188536.13|OTTHUMG00000059924.3|OTTHUMT00000133194.2|HBA2-201|HBA2|142	359	15248	30	27	7	6	24929	27212	1	1	1	416.715	831.416	2	831.416	-0.0001	0	38.14	0.04	D	MPNALSAL	S	Oxidation (M)	0.20000000.0			PR487_Michele_20180611_B07_rep1.12833.12833.2 File:~PR487_Michele_20180611_B07_rep1.raw~, NativeID:~controllerType=0 controllerNumber=1 scan=12833~	B07
73	2::ENSP00000251595.6|ENST00000251595.11|ENSG00000188536.13|OTTHUMG00000059924.3|OTTHUMT00000133194.2|HBA2-201|HBA2|142	ENSP00000251595.6|ENST00000251595.11|ENSG00000188536.13|OTTHUMG00000059924.3|OTTHUMT00000133194.2|HBA2-201|HBA2|142	359	15248	30	27	7	6	24933	7670	1	1	1	832.423	831.416	1	831.416	0.0001	0	39.59	0.0091	D	MPNALSAL	S	Oxidation (M)	0.20000000.0			PR487_Michele_20180604_B07.10182.10182.1 File:~PR487_Michele_20180604_B07.raw~, NativeID:~controllerType=0 controllerNumber=1 scan=10182~	B07
73	2::ENSP00000251595.6|ENST00000251595.11|ENSG00000188536.13|OTTHUMG00000059924.3|OTTHUMT00000133194.2|HBA2-201|HBA2|142	ENSP00000251595.6|ENST00000251595.11|ENSG00000188536.13|OTTHUMG00000059924.3|OTTHUMT00000133194.2|HBA2-201|HBA2|142	359	15248	30	27	7	6	24934	48868	1	1	1	832.424	831.416	1	831.416	0.0003	0	31.46	0.038	D	MPNALSAL	S	Oxidation (M)	0.20000000.0			PR487_Michele_20180611_B07_rep2.12871.12871.1 File:~PR487_Michele_20180611_B07_rep2.raw~, NativeID:~controllerType=0 controllerNumber=1 scan=12871~	B07
73	2::ENSP00000251595.6|ENST00000251595.11|ENSG00000188536.13|OTTHUMG00000059924.3|OTTHUMT00000133194.2|HBA2-201|HBA2|142	ENSP00000251595.6|ENST00000251595.11|ENSG00000188536.13|OTTHUMG00000059924.3|OTTHUMT00000133194.2|HBA2-201|HBA2|142	359	15248	30	27	7	6	24935	48679	1	1	1	832.424	831.416	1	831.416	0.0004	0	33.57	0.022	D	MPNALSAL	S	Oxidation (M)	0.20000000.0			PR487_Michele_20180611_B07_rep2.12661.12661.1 File:~PR487_Michele_20180611_B07_rep2.raw~, NativeID:~controllerType=0 controllerNumber=1 scan=12661~	B07
73	2::ENSP00000251595.6|ENST00000251595.11|ENSG00000188536.13|OTTHUMG00000059924.3|OTTHUMT00000133194.2|HBA2-201|HBA2|142	ENSP00000251595.6|ENST00000251595.11|ENSG00000188536.13|OTTHUMG00000059924.3|OTTHUMT00000133194.2|HBA2-201|HBA2|142	359	15248	30	27	7	6	24936	27386	1	1	1	832.424	831.417	1	831.416	0.0005	0	39.12	0.0074	D	MPNALSAL	S	Oxidation (M)	0.20000000.0			PR487_Michele_20180611_B07_rep1.13022.13022.1 File:~PR487_Michele_20180611_B07_rep1.raw~, NativeID:~controllerType=0 controllerNumber=1 scan=13022~	B07
73	2::ENSP00000251595.6|ENST00000251595.11|ENSG00000188536.13|OTTHUMG00000059924.3|OTTHUMT00000133194.2|HBA2-201|HBA2|142	ENSP00000251595.6|ENST00000251595.11|ENSG00000188536.13|OTTHUMG00000059924.3|OTTHUMT00000133194.2|HBA2-201|HBA2|142	359	15248	30	27	7	6	24937	27180	1	1	1	832.424	831.417	1	831.416	0.0005	0	37.26	0.014	D	MPNALSAL	S	Oxidation (M)	0.20000000.0			PR487_Michele_20180611_B07_rep1.12798.12798.1 File:~PR487_Michele_20180611_B07_rep1.raw~, NativeID:~controllerType=0 controllerNumber=1 scan=12798~	B07
7661	2::ENSP00000314837.5|ENST00000316924.9|ENSG00000174996.11|OTTHUMG00000133757.5|OTTHUMT00000258200.1|KLC2-201|KLC2|622	ENSP00000314837.5|ENST00000316924.9|ENSG00000174996.11|OTTHUMG00000133757.5|OTTHUMT00000258200.1|KLC2-201|KLC2|622	64	68892	16	6	10	2	24948	44801	1	0	0	832.442	831.434	1	831.434	0.0004	0	24.12	0.047	D	SPTVNTTL	R					PR487_Michele_20180611_B07_rep2.8424.8424.1 File:~PR487_Michele_20180611_B07_rep2.raw~, NativeID:~controllerType=0 controllerNumber=1 scan=8424~	B07
7661	2::ENSP00000314837.5|ENST00000316924.9|ENSG00000174996.11|OTTHUMG00000133757.5|OTTHUMT00000258200.1|KLC2-201|KLC2|622	ENSP00000314837.5|ENST00000316924.9|ENSG00000174996.11|OTTHUMG00000133757.5|OTTHUMT00000258200.1|KLC2-201|KLC2|622	64	68892	16	6	10	2	24951	4794	1	0	0	832.442	831.435	1	831.434	0.0008	0	30.55	0.02	D	SPTVNTTL	R					PR487_Michele_20180604_B07.7167.7167.1 File:~PR487_Michele_20180604_B07.raw~, NativeID:~controllerType=0 controllerNumber=1 scan=7167~	B07
763	2::ENSP00000325313.3|ENST00000324096.9|ENSG00000130479.11|OTTHUMG00000183292.3|OTTHUMT00000466027.2|MAP1S-201|MAP1S|1059	ENSP00000325313.3|ENST00000324096.9|ENSG00000130479.11|OTTHUMG00000183292.3|OTTHUMT00000466027.2|MAP1S-201|MAP1S|1059	147	112142	41	18	25	7	24959	10674	1	0	1	832.456	831.449	1	831.449	-0.0001	0	51.41	0.032	I	SPNLGVVF	F					PR487_Michele_20180604_B07.13342.13342.1 File:~PR487_Michele_20180604_B07.raw~, NativeID:~controllerType=0 controllerNumber=1 scan=13342~	B07
9561	2::ENSP00000328720.4|ENST00000328914.5|ENSG00000164916.11|OTTHUMG00000151739.5|OTTHUMT00000323729.3|FOXK1-201|FOXK1|733	ENSP00000328720.4|ENST00000328914.5|ENSG00000164916.11|OTTHUMG00000151739.5|OTTHUMT00000323729.3|FOXK1-201|FOXK1|733	58	75411	34	7	23	4	25044	2059	1	0	1	417.727	833.439	2	833.44	-0.0001	0	27.13	0.036	M	APGVPGHTV	T					PR487_Michele_20180604_B07.4299.4299.2 File:~PR487_Michele_20180604_B07.raw~, NativeID:~controllerType=0 controllerNumber=1 scan=4299~	B07
3133	2::ENSP00000349635.5|ENST00000357121.5|ENSG00000122126.17|OTTHUMG00000022706.5|OTTHUMT00000058918.1|OCRL-201|OCRL|893	ENSP00000349635.5|ENST00000357121.5|ENSG00000122126.17|OTTHUMG00000022706.5|OTTHUMT00000058918.1|OCRL-201|OCRL|893	91	103161	31	12	17	4	25048	7006	1	0	1	417.74	833.465	2	833.465	-0.0003	0	43.53	0.013	D	KPSVFSGL	L					PR487_Michele_20180604_B07.9485.9485.2 File:~PR487_Michele_20180604_B07.raw~, NativeID:~controllerType=0 controllerNumber=1 scan=9485~	B07
947	2::ENSP00000371155.3|ENST00000381736.8|ENSG00000139496.16|OTTHUMG00000016608.6|OTTHUMT00000044228.4|NUP58-202|NUP58|599	ENSP00000371155.3|ENST00000381736.8|ENSG00000139496.16|OTTHUMG00000016608.6|OTTHUMT00000044228.4|NUP58-202|NUP58|599	136	60860	16	9	10	4	25049	23999	1	0	0	417.74	833.465	2	833.465	-0.0002	0	38.76	0.03	S	KPATGFTL	G					PR487_Michele_20180611_B07_rep1.9333.9333.2 File:~PR487_Michele_20180611_B07_rep1.raw~, NativeID:~controllerType=0 controllerNumber=1 scan=9333~	B07
947	2::ENSP00000371155.3|ENST00000381736.8|ENSG00000139496.16|OTTHUMG00000016608.6|OTTHUMT00000044228.4|NUP58-202|NUP58|599	ENSP00000371155.3|ENST00000381736.8|ENSG00000139496.16|OTTHUMG00000016608.6|OTTHUMT00000044228.4|NUP58-202|NUP58|599	136	60860	16	9	10	4	25050	5938	1	1	0	417.74	833.465	2	833.465	-0.0002	0	29.64	0.032	S	KPATGFTL	G					PR487_Michele_20180604_B07.8365.8365.2 File:~PR487_Michele_20180604_B07.raw~, NativeID:~controllerType=0 controllerNumber=1 scan=8365~	B07
212	2::ENSP00000265351.7|ENST00000265351.12|ENSG00000124571.18|OTTHUMG00000014742.11|OTTHUMT00000040657.4|XPO5-201|XPO5|1204	ENSP00000265351.7|ENST00000265351.12|ENSG00000124571.18|OTTHUMG00000014742.11|OTTHUMT00000040657.4|XPO5-201|XPO5|1204	232	136222	60	33	24	13	25064	43436	1	1	1	835.387	834.38	1	834.379	0.0003	0	37.42	0.047	V	TPSAMAEL	T	Oxidation (M)	0.00002000.0			PR487_Michele_20180611_B07_rep2.6969.6969.1 File:~PR487_Michele_20180611_B07_rep2.raw~, NativeID:~controllerType=0 controllerNumber=1 scan=6969~	B07
212	2::ENSP00000265351.7|ENST00000265351.12|ENSG00000124571.18|OTTHUMG00000014742.11|OTTHUMT00000040657.4|XPO5-201|XPO5|1204	ENSP00000265351.7|ENST00000265351.12|ENSG00000124571.18|OTTHUMG00000014742.11|OTTHUMT00000040657.4|XPO5-201|XPO5|1204	232	136222	60	33	24	13	25065	3894	1	1	1	835.387	834.38	1	834.379	0.0006	0	42.72	0.036	V	TPSAMAEL	T	Oxidation (M)	0.00002000.0			PR487_Michele_20180604_B07.6225.6225.1 File:~PR487_Michele_20180604_B07.raw~, NativeID:~controllerType=0 controllerNumber=1 scan=6225~	B07
212	2::ENSP00000265351.7|ENST00000265351.12|ENSG00000124571.18|OTTHUMG00000014742.11|OTTHUMT00000040657.4|XPO5-201|XPO5|1204	ENSP00000265351.7|ENST00000265351.12|ENSG00000124571.18|OTTHUMG00000014742.11|OTTHUMT00000040657.4|XPO5-201|XPO5|1204	232	136222	60	33	24	13	25066	21814	1	1	1	835.387	834.38	1	834.379	0.0008	0	41.8	0.021	V	TPSAMAEL	T	Oxidation (M)	0.00002000.0			PR487_Michele_20180611_B07_rep1.7018.7018.1 File:~PR487_Michele_20180611_B07_rep1.raw~, NativeID:~controllerType=0 controllerNumber=1 scan=7018~	B07
1379	2::ENSP00000261842.5|ENST00000261842.10|ENSG00000081014.11|OTTHUMG00000172458.2|OTTHUMT00000418656.2|AP4E1-201|AP4E1|1137	ENSP00000261842.5|ENST00000261842.10|ENSG00000081014.11|OTTHUMG00000172458.2|OTTHUMT00000418656.2|AP4E1-201|AP4E1|1137	121	127206	46	18	25	9	25108	14259	1	0	1	835.566	834.559	1	834.558	0.0011	0	30.65	0.024	M	IPAVLPLI	E					PR487_Michele_20180604_B07.17255.17255.1 File:~PR487_Michele_20180604_B07.raw~, NativeID:~controllerType=0 controllerNumber=1 scan=17255~	B07
3090	2::ENSP00000388475.1|ENST00000450554.6|ENSG00000063244.12|OTTHUMG00000180908.4|OTTHUMT00000453598.1|U2AF2-202|U2AF2|471	ENSP00000388475.1|ENST00000450554.6|ENSG00000063244.12|OTTHUMG00000180908.4|OTTHUMT00000453598.1|U2AF2-202|U2AF2|471	92	53087	29	10	18	5	25224	49061	1	0	1	837.483	836.476	1	836.476	0.0001	0	44.85	0.0077	Q	APGNPVLAV	Q					PR487_Michele_20180611_B07_rep2.13092.13092.1 File:~PR487_Michele_20180611_B07_rep2.raw~, NativeID:~controllerType=0 controllerNumber=1 scan=13092~	B07
3090	2::ENSP00000388475.1|ENST00000450554.6|ENSG00000063244.12|OTTHUMG00000180908.4|OTTHUMT00000453598.1|U2AF2-202|U2AF2|471	ENSP00000388475.1|ENST00000450554.6|ENSG00000063244.12|OTTHUMG00000180908.4|OTTHUMT00000453598.1|U2AF2-202|U2AF2|471	92	53087	29	10	18	5	25229	27581	1	0	1	837.483	836.476	1	836.476	0.0003	0	39.66	0.016	Q	APGNPVLAV	Q					PR487_Michele_20180611_B07_rep1.13243.13243.1 File:~PR487_Michele_20180611_B07_rep1.raw~, NativeID:~controllerType=0 controllerNumber=1 scan=13243~	B07
48	2::ENSP00000268171.2|ENST00000268171.8|ENSG00000140564.12|OTTHUMG00000149831.4|OTTHUMT00000313492.2|FURIN-201|FURIN|794	ENSP00000268171.2|ENST00000268171.8|ENSG00000140564.12|OTTHUMG00000149831.4|OTTHUMT00000313492.2|FURIN-201|FURIN|794	460	86624	44	24	19	7	25235	43059	1	0	1	837.494	836.487	1	836.487	-0.0003	0	62.32	0.00059	W	AVRIPGGPA	V					PR487_Michele_20180611_B07_rep2.6569.6569.1 File:~PR487_Michele_20180611_B07_rep2.raw~, NativeID:~controllerType=0 controllerNumber=1 scan=6569~	B07
48	2::ENSP00000268171.2|ENST00000268171.8|ENSG00000140564.12|OTTHUMG00000149831.4|OTTHUMT00000313492.2|FURIN-201|FURIN|794	ENSP00000268171.2|ENST00000268171.8|ENSG00000140564.12|OTTHUMG00000149831.4|OTTHUMT00000313492.2|FURIN-201|FURIN|794	460	86624	44	24	19	7	25238	21466	1	0	1	837.494	836.487	1	836.487	0	0	64.73	0.00035	W	AVRIPGGPA	V					PR487_Michele_20180611_B07_rep1.6650.6650.1 File:~PR487_Michele_20180611_B07_rep1.raw~, NativeID:~controllerType=0 controllerNumber=1 scan=6650~	B07
48	2::ENSP00000268171.2|ENST00000268171.8|ENSG00000140564.12|OTTHUMG00000149831.4|OTTHUMT00000313492.2|FURIN-201|FURIN|794	ENSP00000268171.2|ENST00000268171.8|ENSG00000140564.12|OTTHUMG00000149831.4|OTTHUMT00000313492.2|FURIN-201|FURIN|794	460	86624	44	24	19	7	25240	3803	1	0	1	837.494	836.487	1	836.487	0.0001	0	62.66	0.00057	W	AVRIPGGPA	V					PR487_Michele_20180604_B07.6130.6130.1 File:~PR487_Michele_20180604_B07.raw~, NativeID:~controllerType=0 controllerNumber=1 scan=6130~	B07
1476	2::ENSP00000308227.4|ENST00000311487.9|ENSG00000137309.20|OTTHUMG00000014539.4|OTTHUMT00000040217.1|HMGA1-201|HMGA1|107	ENSP00000308227.4|ENST00000311487.9|ENSG00000137309.20|OTTHUMG00000014539.4|OTTHUMT00000040217.1|HMGA1-201|HMGA1|107	118	11669	11	8	2	2	25303	5823	1	1	1	838.467	837.46	1	837.46	0.0002	0	34.45	0.032	Q	PPVSPGTAL	V					PR487_Michele_20180604_B07.8245.8245.1 File:~PR487_Michele_20180604_B07.raw~, NativeID:~controllerType=0 controllerNumber=1 scan=8245~	B07
1476	2::ENSP00000308227.4|ENST00000311487.9|ENSG00000137309.20|OTTHUMG00000014539.4|OTTHUMT00000040217.1|HMGA1-201|HMGA1|107	ENSP00000308227.4|ENST00000311487.9|ENSG00000137309.20|OTTHUMG00000014539.4|OTTHUMT00000040217.1|HMGA1-201|HMGA1|107	118	11669	11	8	2	2	25309	24707	1	0	1	838.467	837.46	1	837.46	0.0006	0	41.96	0.0054	Q	PPVSPGTAL	V					PR487_Michele_20180611_B07_rep1.10099.10099.1 File:~PR487_Michele_20180611_B07_rep1.raw~, NativeID:~controllerType=0 controllerNumber=1 scan=10099~	B07
1476	2::ENSP00000308227.4|ENST00000311487.9|ENSG00000137309.20|OTTHUMG00000014539.4|OTTHUMT00000040217.1|HMGA1-201|HMGA1|107	ENSP00000308227.4|ENST00000311487.9|ENSG00000137309.20|OTTHUMG00000014539.4|OTTHUMT00000040217.1|HMGA1-201|HMGA1|107	118	11669	11	8	2	2	25311	46252	1	0	1	838.468	837.46	1	837.46	0.0007	0	39.91	0.0059	Q	PPVSPGTAL	V					PR487_Michele_20180611_B07_rep2.9989.9989.1 File:~PR487_Michele_20180611_B07_rep2.raw~, NativeID:~controllerType=0 controllerNumber=1 scan=9989~	B07
1295	2::ENSP00000358556.2|ENST00000369543.6|ENSG00000197323.12|OTTHUMG00000011891.3|OTTHUMT00000032855.1|TRIM33-202|TRIM33|1110	ENSP00000358556.2|ENST00000369543.6|ENSG00000197323.12|OTTHUMG00000011891.3|OTTHUMT00000032855.1|TRIM33-202|TRIM33|1110	123	120465	35	13	23	7	25367	4284	1	1	0	839.427	838.419	1	838.418	0.0008	0	42.27	0.0036	M	NPSPGPSAL	S					PR487_Michele_20180604_B07.6633.6633.1 File:~PR487_Michele_20180604_B07.raw~, NativeID:~controllerType=0 controllerNumber=1 scan=6633~	B07
39	2::ENSP00000301740.8|ENST00000301740.13|ENSG00000167978.17|OTTHUMG00000177358.6|OTTHUMT00000436411.2|SRRM2-201|SRRM2|2752	ENSP00000301740.8|ENST00000301740.13|ENSG00000167978.17|OTTHUMG00000177358.6|OTTHUMT00000436411.2|SRRM2-201|SRRM2|2752	485	299438	100	38	54	15	25387	6929	1	1	1	839.469	838.462	1	838.462	-0.0002	0	62.4	0.00087	Q	VPAPVPLM	S	Oxidation (M)	0.00000002.0			PR487_Michele_20180604_B07.9404.9404.1 File:~PR487_Michele_20180604_B07.raw~, NativeID:~controllerType=0 controllerNumber=1 scan=9404~	B07
39	2::ENSP00000301740.8|ENST00000301740.13|ENSG00000167978.17|OTTHUMG00000177358.6|OTTHUMT00000436411.2|SRRM2-201|SRRM2|2752	ENSP00000301740.8|ENST00000301740.13|ENSG00000167978.17|OTTHUMG00000177358.6|OTTHUMT00000436411.2|SRRM2-201|SRRM2|2752	485	299438	100	38	54	15	25388	48292	1	1	1	839.47	838.462	1	838.462	0.0002	0	60.37	0.0014	Q	VPAPVPLM	S	Oxidation (M)	0.00000002.0			PR487_Michele_20180611_B07_rep2.12222.12222.1 File:~PR487_Michele_20180611_B07_rep2.raw~, NativeID:~controllerType=0 controllerNumber=1 scan=12222~	B07
5899	2::ENSP00000467037.1|ENST00000590665.5|ENSG00000152234.16|OTTHUMG00000132637.10|OTTHUMT00000445119.2|ATP5F1A-215|ATP5F1A|531	ENSP00000467037.1|ENST00000590665.5|ENSG00000152234.16|OTTHUMG00000132637.10|OTTHUMT00000445119.2|ATP5F1A-215|ATP5F1A|531	72	57511	23	7	11	4	25405	24795	1	0	1	420.258	838.502	2	838.503	-0.0003	0	35.07	0.0063	I	RPAINVGL	S					PR487_Michele_20180611_B07_rep1.10194.10194.2 File:~PR487_Michele_20180611_B07_rep1.raw~, NativeID:~controllerType=0 controllerNumber=1 scan=10194~	B07
300	2::ENSP00000363375.1|ENST00000374257.5|ENSG00000119314.15|OTTHUMG00000020503.3|OTTHUMT00000053677.1|PTBP3-205|PTBP3|524	ENSP00000363375.1|ENST00000374257.5|ENSG00000119314.15|OTTHUMG00000020503.3|OTTHUMT00000053677.1|PTBP3-205|PTBP3|524	204	56786	53	29	22	10	25428	25321	1	1	0	840.389	839.381	1	839.381	0	0	40.36	0.013	S	SPYAGAAGF	A					PR487_Michele_20180611_B07_rep1.10761.10761.1 File:~PR487_Michele_20180611_B07_rep1.raw~, NativeID:~controllerType=0 controllerNumber=1 scan=10761~	B07
300	2::ENSP00000363375.1|ENST00000374257.5|ENSG00000119314.15|OTTHUMG00000020503.3|OTTHUMT00000053677.1|PTBP3-205|PTBP3|524	ENSP00000363375.1|ENST00000374257.5|ENSG00000119314.15|OTTHUMG00000020503.3|OTTHUMT00000053677.1|PTBP3-205|PTBP3|524	204	56786	53	29	22	10	25429	6374	1	1	0	840.389	839.381	1	839.381	0	0	33.24	0.038	S	SPYAGAAGF	A					PR487_Michele_20180604_B07.8822.8822.1 File:~PR487_Michele_20180604_B07.raw~, NativeID:~controllerType=0 controllerNumber=1 scan=8822~	B07
300	2::ENSP00000363375.1|ENST00000374257.5|ENSG00000119314.15|OTTHUMG00000020503.3|OTTHUMT00000053677.1|PTBP3-205|PTBP3|524	ENSP00000363375.1|ENST00000374257.5|ENSG00000119314.15|OTTHUMG00000020503.3|OTTHUMT00000053677.1|PTBP3-205|PTBP3|524	204	56786	53	29	22	10	25430	46884	1	1	0	840.389	839.382	1	839.381	0.0004	0	37.52	0.026	S	SPYAGAAGF	A					PR487_Michele_20180611_B07_rep2.10675.10675.1 File:~PR487_Michele_20180611_B07_rep2.raw~, NativeID:~controllerType=0 controllerNumber=1 scan=10675~	B07
324	2::ENSP00000342232.5|ENST00000341753.10|ENSG00000130726.12|OTTHUMG00000183546.3|OTTHUMT00000467075.1|TRIM28-202|TRIM28|753	ENSP00000342232.5|ENST00000341753.10|ENSG00000130726.12|OTTHUMG00000183546.3|OTTHUMT00000467075.1|TRIM28-202|TRIM28|753	198	79423	47	26	19	10	25465	3143	1	1	1	420.745	839.475	2	839.475	0.0001	0	26.66	0.024	E	GPETKPVL	M					PR487_Michele_20180604_B07.5439.5439.2 File:~PR487_Michele_20180604_B07.raw~, NativeID:~controllerType=0 controllerNumber=1 scan=5439~	B07
5889	2::ENSP00000363040.3|ENST00000373930.4|ENSG00000106780.9|OTTHUMG00000021039.2|OTTHUMT00000055513.2|MEGF9-201|MEGF9|602	ENSP00000363040.3|ENST00000373930.4|ENSG00000106780.9|OTTHUMG00000021039.2|OTTHUMT00000055513.2|MEGF9-201|MEGF9|602	72	62943	18	5	13	3	25496	54771	1	0	1	840.518	839.51	1	839.512	-0.0013	0	37.95	0.019	S	LPSLGGLAL	L					PR487_Michele_20180611_B07_rep2.20377.20377.1 File:~PR487_Michele_20180611_B07_rep2.raw~, NativeID:~controllerType=0 controllerNumber=1 scan=20377~	B07
3163	2::ENSP00000248248.3|ENST00000248248.8|ENSG00000103111.15|OTTHUMG00000137618.4|OTTHUMT00000269036.3|MON1B-201|MON1B|547	ENSP00000248248.3|ENST00000248248.8|ENSG00000103111.15|OTTHUMG00000137618.4|OTTHUMT00000269036.3|MON1B-201|MON1B|547	91	59180	35	11	16	5	25515	32987	1	0	1	840.519	839.512	1	839.512	0.0001	0	45.68	0.027	T	APGLALSVL	A					PR487_Michele_20180611_B07_rep1.19734.19734.1 File:~PR487_Michele_20180611_B07_rep1.raw~, NativeID:~controllerType=0 controllerNumber=1 scan=19734~	B07
68	2::ENSP00000312436.4|ENST00000312156.8|ENSG00000123405.14|OTTHUMG00000169761.2|OTTHUMT00000405745.1|NFE2-201|NFE2|373	ENSP00000312436.4|ENST00000312156.8|ENSG00000123405.14|OTTHUMG00000169761.2|OTTHUMT00000405745.1|NFE2-201|NFE2|373	374	41447	34	27	12	9	25527	47355	1	1	1	840.519	839.512	1	839.512	0.0004	0	42.18	0.019	I	PVSKPLSL	S					PR487_Michele_20180611_B07_rep2.11201.11201.1 File:~PR487_Michele_20180611_B07_rep2.raw~, NativeID:~controllerType=0 controllerNumber=1 scan=11201~	B07
6541	2::ENSP00000362413.4|ENST00000373316.5|ENSG00000102144.15|OTTHUMG00000021888.3|OTTHUMT00000057310.3|PGK1-201|PGK1|417	ENSP00000362413.4|ENST00000373316.5|ENSG00000102144.15|OTTHUMG00000021888.3|OTTHUMT00000057310.3|PGK1-201|PGK1|417	69	44586	18	5	13	2	25584	27299	1	1	1	841.478	840.47	1	840.471	-0.0001	0	28.58	0.0061	A	NPAAGSVIL	L					PR487_Michele_20180611_B07_rep1.12927.12927.1 File:~PR487_Michele_20180611_B07_rep1.raw~, NativeID:~controllerType=0 controllerNumber=1 scan=12927~	B07
773	2::ENSP00000480219.1|ENST00000614245.1|ENSG00000063169.10|OTTHUMG00000183263.3|-|BICRA-204|BICRA|1508	ENSP00000480219.1|ENST00000614245.1|ENSG00000063169.10|OTTHUMG00000183263.3|-|BICRA-204|BICRA|1508	146	152728	113	25	63	11	25586	27841	1	1	1	841.478	840.471	1	840.471	0.0002	0	47.9	0.037	V	SPQGAGLVI	Q					PR487_Michele_20180611_B07_rep1.13526.13526.1 File:~PR487_Michele_20180611_B07_rep1.raw~, NativeID:~controllerType=0 controllerNumber=1 scan=13526~	B07
773	2::ENSP00000480219.1|ENST00000614245.1|ENSG00000063169.10|OTTHUMG00000183263.3|-|BICRA-204|BICRA|1508	ENSP00000480219.1|ENST00000614245.1|ENSG00000063169.10|OTTHUMG00000183263.3|-|BICRA-204|BICRA|1508	146	152728	113	25	63	11	25588	49304	1	1	1	841.478	840.471	1	840.471	0.0003	0	50.97	0.018	V	SPQGAGLVI	Q					PR487_Michele_20180611_B07_rep2.13370.13370.1 File:~PR487_Michele_20180611_B07_rep2.raw~, NativeID:~controllerType=0 controllerNumber=1 scan=13370~	B07
148	2::ENSP00000264720.3|ENST00000264720.7|ENSG00000115207.13|OTTHUMG00000097785.9|-|GTF3C2-201|GTF3C2|911	ENSP00000264720.3|ENST00000264720.7|ENSG00000115207.13|OTTHUMG00000097785.9|-|GTF3C2-201|GTF3C2|911	261	100616	36	26	18	12	25592	11660	1	1	1	841.483	840.476	1	840.475	0.0009	0	36.74	0.047	S	LPTPLPGF	E					PR487_Michele_20180604_B07.14386.14386.1 File:~PR487_Michele_20180604_B07.raw~, NativeID:~controllerType=0 controllerNumber=1 scan=14386~	B07
6312	2::ENSP00000385228.1|ENST00000403433.5|ENSG00000160679.13|OTTHUMG00000037052.2|OTTHUMT00000089968.1|CHTOP-205|CHTOP|202	ENSP00000385228.1|ENST00000403433.5|ENSG00000160679.13|OTTHUMG00000037052.2|OTTHUMT00000089968.1|CHTOP-205|CHTOP|202	70	21905	16	7	10	4	25593	3702	1	0	1	421.248	840.481	2	840.482	-0.0002	0	27.08	0.047	N	RPSVQAAL	K					PR487_Michele_20180604_B07.6024.6024.2 File:~PR487_Michele_20180604_B07.raw~, NativeID:~controllerType=0 controllerNumber=1 scan=6024~	B07
1422	2::ENSP00000390011.1|ENST00000421832.3|ENSG00000142544.7|OTTHUMG00000182910.2|OTTHUMT00000464292.2|CTU1-201|CTU1|348	ENSP00000390011.1|ENST00000421832.3|ENSG00000142544.7|OTTHUMG00000182910.2|OTTHUMT00000464292.2|CTU1-201|CTU1|348	120	36427	19	12	9	5	25597	20310	1	1	1	421.248	840.482	2	840.482	0.0004	0	38.15	0.028	R	RPLSGQAL	C					PR487_Michele_20180611_B07_rep1.5420.5420.2 File:~PR487_Michele_20180611_B07_rep1.raw~, NativeID:~controllerType=0 controllerNumber=1 scan=5420~	B07
1422	2::ENSP00000390011.1|ENST00000421832.3|ENSG00000142544.7|OTTHUMG00000182910.2|OTTHUMT00000464292.2|CTU1-201|CTU1|348	ENSP00000390011.1|ENST00000421832.3|ENSG00000142544.7|OTTHUMG00000182910.2|OTTHUMT00000464292.2|CTU1-201|CTU1|348	120	36427	19	12	9	5	25598	41939	1	0	1	421.248	840.482	2	840.482	0.0005	0	46.82	0.015	R	RPLSGQAL	C					PR487_Michele_20180611_B07_rep2.5367.5367.2 File:~PR487_Michele_20180611_B07_rep2.raw~, NativeID:~controllerType=0 controllerNumber=1 scan=5367~	B07
1623	2::ENSP00000253458.6|ENST00000253458.12|ENSG00000131149.19|OTTHUMG00000137650.8|OTTHUMT00000325527.3|GSE1-201|GSE1|1217	ENSP00000253458.6|ENST00000253458.12|ENSG00000131149.19|OTTHUMG00000137650.8|OTTHUMT00000325527.3|GSE1-201|GSE1|1217	114	136081	56	19	31	10	25609	22167	1	1	1	421.26	840.506	2	840.507	-0.0005	0	39.14	0.02	E	KPVGVAASL	S					PR487_Michele_20180611_B07_rep1.7390.7390.2 File:~PR487_Michele_20180611_B07_rep1.raw~, NativeID:~controllerType=0 controllerNumber=1 scan=7390~	B07
3925	2::ENSP00000248071.4|ENST00000248071.5|ENSG00000127528.5|OTTHUMG00000182330.1|OTTHUMT00000460562.1|KLF2-201|KLF2|355	ENSP00000248071.4|ENST00000248071.5|ENSG00000127528.5|OTTHUMG00000182330.1|OTTHUMT00000460562.1|KLF2-201|KLF2|355	84	37396	21	13	9	5	25674	48040	1	0	1	842.462	841.455	1	841.455	0.0007	0	38.13	0.044	A	PAGGLVSEL	L					PR487_Michele_20180611_B07_rep2.11953.11953.1 File:~PR487_Michele_20180611_B07_rep2.raw~, NativeID:~controllerType=0 controllerNumber=1 scan=11953~	B07
216	2::ENSP00000283033.5|ENST00000283033.9|ENSG00000153066.12|OTTHUMG00000177467.2|OTTHUMT00000437054.1|TXNDC11-201|TXNDC11|958	ENSP00000283033.5|ENST00000283033.9|ENSG00000153066.12|OTTHUMG00000177467.2|OTTHUMT00000437054.1|TXNDC11-201|TXNDC11|958	231	107443	48	21	25	7	25684	47034	1	1	1	421.742	841.47	2	841.47	-0.0001	0	34.56	0.0057	I	PAKPPVSF	F					PR487_Michele_20180611_B07_rep2.10844.10844.2 File:~PR487_Michele_20180611_B07_rep2.raw~, NativeID:~controllerType=0 controllerNumber=1 scan=10844~	B07
914	2::ENSP00000284727.4|ENST00000284727.8|ENSG00000154518.9|OTTHUMG00000132425.2|OTTHUMT00000255563.1|ATP5MC3-201|ATP5MC3|142	ENSP00000284727.4|ENST00000284727.8|ENSG00000154518.9|OTTHUMG00000132425.2|OTTHUMT00000255563.1|ATP5MC3-201|ATP5MC3|142	138	14684	25	18	9	7	25728	23398	1	0	1	421.758	841.502	2	841.502	0.0001	0	38.65	0.025	Y	RPISASVL	S					PR487_Michele_20180611_B07_rep1.8695.8695.2 File:~PR487_Michele_20180611_B07_rep1.raw~, NativeID:~controllerType=0 controllerNumber=1 scan=8695~	B07
914	2::ENSP00000284727.4|ENST00000284727.8|ENSG00000154518.9|OTTHUMG00000132425.2|OTTHUMT00000255563.1|ATP5MC3-201|ATP5MC3|142	ENSP00000284727.4|ENST00000284727.8|ENSG00000154518.9|OTTHUMG00000132425.2|OTTHUMT00000255563.1|ATP5MC3-201|ATP5MC3|142	138	14684	25	18	9	7	25729	44905	1	1	1	421.758	841.502	2	841.502	0.0002	0	40.73	0.0098	Y	RPISASVL	S					PR487_Michele_20180611_B07_rep2.8536.8536.2 File:~PR487_Michele_20180611_B07_rep2.raw~, NativeID:~controllerType=0 controllerNumber=1 scan=8536~	B07
914	2::ENSP00000284727.4|ENST00000284727.8|ENSG00000154518.9|OTTHUMG00000132425.2|OTTHUMT00000255563.1|ATP5MC3-201|ATP5MC3|142	ENSP00000284727.4|ENST00000284727.8|ENSG00000154518.9|OTTHUMG00000132425.2|OTTHUMT00000255563.1|ATP5MC3-201|ATP5MC3|142	138	14684	25	18	9	7	25731	5361	1	1	1	421.759	841.502	2	841.502	0.0003	0	39.28	0.038	Y	RPISASVL	S					PR487_Michele_20180604_B07.7761.7761.2 File:~PR487_Michele_20180604_B07.raw~, NativeID:~controllerType=0 controllerNumber=1 scan=7761~	B07
507	2::ENSP00000481136.1|ENST00000620216.4|ENSG00000099341.11|OTTHUMG00000150691.5|-|PSMD8-210|PSMD8|350	ENSP00000481136.1|ENST00000620216.4|ENSG00000099341.11|OTTHUMG00000150691.5|-|PSMD8-210|PSMD8|350	170	39587	26	18	8	5	25761	5206	1	1	1	843.457	842.45	1	842.45	0	0	35.02	0.024	S	GPAATSGAVL	Q					PR487_Michele_20180604_B07.7599.7599.1 File:~PR487_Michele_20180604_B07.raw~, NativeID:~controllerType=0 controllerNumber=1 scan=7599~	B07
507	2::ENSP00000481136.1|ENST00000620216.4|ENSG00000099341.11|OTTHUMG00000150691.5|-|PSMD8-210|PSMD8|350	ENSP00000481136.1|ENST00000620216.4|ENSG00000099341.11|OTTHUMG00000150691.5|-|PSMD8-210|PSMD8|350	170	39587	26	18	8	5	25762	45182	1	1	1	843.457	842.45	1	842.45	0.0002	0	28.93	0.05	S	GPAATSGAVL	Q					PR487_Michele_20180611_B07_rep2.8830.8830.1 File:~PR487_Michele_20180611_B07_rep2.raw~, NativeID:~controllerType=0 controllerNumber=1 scan=8830~	B07
507	2::ENSP00000481136.1|ENST00000620216.4|ENSG00000099341.11|OTTHUMG00000150691.5|-|PSMD8-210|PSMD8|350	ENSP00000481136.1|ENST00000620216.4|ENSG00000099341.11|OTTHUMG00000150691.5|-|PSMD8-210|PSMD8|350	170	39587	26	18	8	5	25765	23615	1	1	1	843.457	842.45	1	842.45	0.0003	0	38.73	0.041	S	GPAATSGAVL	Q					PR487_Michele_20180611_B07_rep1.8925.8925.1 File:~PR487_Michele_20180611_B07_rep1.raw~, NativeID:~controllerType=0 controllerNumber=1 scan=8925~	B07
72	2::ENSP00000358872.4|ENST00000369856.8|ENSG00000196924.18|OTTHUMG00000022712.33|OTTHUMT00000475192.2|FLNA-203|FLNA|2620	ENSP00000358872.4|ENST00000369856.8|ENSG00000196924.18|OTTHUMG00000022712.33|OTTHUMT00000475192.2|FLNA-203|FLNA|2620	362	278053	104	43	60	18	25781	19197	1	1	1	422.238	842.461	2	842.461	-0.0001	0	52.49	0.0026	E	GPGLSRTGV	E					PR487_Michele_20180611_B07_rep1.4190.4190.2 File:~PR487_Michele_20180611_B07_rep1.raw~, NativeID:~controllerType=0 controllerNumber=1 scan=4190~	B07
72	2::ENSP00000358872.4|ENST00000369856.8|ENSG00000196924.18|OTTHUMG00000022712.33|OTTHUMT00000475192.2|FLNA-203|FLNA|2620	ENSP00000358872.4|ENST00000369856.8|ENSG00000196924.18|OTTHUMG00000022712.33|OTTHUMT00000475192.2|FLNA-203|FLNA|2620	362	278053	104	43	60	18	25782	40819	1	1	1	422.238	842.461	2	842.461	0.0001	0	52.46	0.0019	E	GPGLSRTGV	E					PR487_Michele_20180611_B07_rep2.4101.4101.2 File:~PR487_Michele_20180611_B07_rep2.raw~, NativeID:~controllerType=0 controllerNumber=1 scan=4101~	B07
72	2::ENSP00000358872.4|ENST00000369856.8|ENSG00000196924.18|OTTHUMG00000022712.33|OTTHUMT00000475192.2|FLNA-203|FLNA|2620	ENSP00000358872.4|ENST00000369856.8|ENSG00000196924.18|OTTHUMG00000022712.33|OTTHUMT00000475192.2|FLNA-203|FLNA|2620	362	278053	104	43	60	18	25783	2377	1	1	1	422.238	842.461	2	842.461	0.0001	0	40.3	0.037	E	GPGLSRTGV	E					PR487_Michele_20180604_B07.4635.4635.2 File:~PR487_Michele_20180604_B07.raw~, NativeID:~controllerType=0 controllerNumber=1 scan=4635~	B07
1794	2::ENSP00000380982.2|ENST00000397885.3|ENSG00000080608.10|OTTHUMG00000019450.5|OTTHUMT00000051529.4|PUM3-202|PUM3|648	ENSP00000380982.2|ENST00000397885.3|ENSG00000080608.10|OTTHUMG00000019450.5|OTTHUMT00000051529.4|PUM3-202|PUM3|648	110	73538	26	10	15	4	25787	4418	1	0	1	422.245	842.475	2	842.476	-0.0011	0	31.45	0.023	E	HPAGHLVL	K					PR487_Michele_20180604_B07.6774.6774.2 File:~PR487_Michele_20180604_B07.raw~, NativeID:~controllerType=0 controllerNumber=1 scan=6774~	B07
1794	2::ENSP00000380982.2|ENST00000397885.3|ENSG00000080608.10|OTTHUMG00000019450.5|OTTHUMT00000051529.4|PUM3-202|PUM3|648	ENSP00000380982.2|ENST00000397885.3|ENSG00000080608.10|OTTHUMG00000019450.5|OTTHUMT00000051529.4|PUM3-202|PUM3|648	110	73538	26	10	15	4	25788	42898	1	1	1	422.245	842.475	2	842.476	-0.001	0	39.5	0.014	E	HPAGHLVL	K					PR487_Michele_20180611_B07_rep2.6397.6397.2 File:~PR487_Michele_20180611_B07_rep2.raw~, NativeID:~controllerType=0 controllerNumber=1 scan=6397~	B07
1794	2::ENSP00000380982.2|ENST00000397885.3|ENSG00000080608.10|OTTHUMG00000019450.5|OTTHUMT00000051529.4|PUM3-202|PUM3|648	ENSP00000380982.2|ENST00000397885.3|ENSG00000080608.10|OTTHUMG00000019450.5|OTTHUMT00000051529.4|PUM3-202|PUM3|648	110	73538	26	10	15	4	25789	21376	1	1	1	422.245	842.476	2	842.476	-0.0002	0	38.94	0.0099	E	HPAGHLVL	K					PR487_Michele_20180611_B07_rep1.6554.6554.2 File:~PR487_Michele_20180611_B07_rep1.raw~, NativeID:~controllerType=0 controllerNumber=1 scan=6554~	B07
1715	2::ENSP00000482313.1|ENST00000617875.5|ENSG00000160957.13|OTTHUMG00000165178.7|OTTHUMT00000382483.4|RECQL4-209|RECQL4|1208	ENSP00000482313.1|ENST00000617875.5|ENSG00000160957.13|OTTHUMG00000165178.7|OTTHUMT00000382483.4|RECQL4-209|RECQL4|1208	112	132983	28	14	19	8	25791	41669	1	0	1	422.25	842.486	2	842.486	-0.0005	0	35.55	0.038	V	LPTGAGKSL	C					PR487_Michele_20180611_B07_rep2.5071.5071.2 File:~PR487_Michele_20180611_B07_rep2.raw~, NativeID:~controllerType=0 controllerNumber=1 scan=5071~	B07
12318	2::ENSP00000349705.5|ENST00000357179.9|ENSG00000100038.19|OTTHUMG00000167438.2|OTTHUMT00000320249.1|TOP3B-201|TOP3B|862	ENSP00000349705.5|ENST00000357179.9|ENSG00000100038.19|OTTHUMG00000167438.2|OTTHUMT00000320249.1|TOP3B-201|TOP3B|862	49	96599	14	3	9	1	25792	43102	1	0	1	422.25	842.486	2	842.486	-0.0003	0	51.78	0.021	E	KPSLAQSI	A					PR487_Michele_20180611_B07_rep2.6615.6615.2 File:~PR487_Michele_20180611_B07_rep2.raw~, NativeID:~controllerType=0 controllerNumber=1 scan=6615~	B07
1750	2::ENSP00000364519.4|ENST00000375370.10|ENSG00000198176.13|OTTHUMG00000017388.7|OTTHUMT00000045918.4|TFDP1-201|TFDP1|410	ENSP00000364519.4|ENST00000375370.10|ENSG00000198176.13|OTTHUMG00000017388.7|OTTHUMT00000045918.4|TFDP1-201|TFDP1|410	111	45043	33	14	16	4	25794	43541	1	0	1	422.25	842.486	2	842.486	-0.0001	0	40.59	0.043	L	SPGKGVVSL	V					PR487_Michele_20180611_B07_rep2.7080.7080.2 File:~PR487_Michele_20180611_B07_rep2.raw~, NativeID:~controllerType=0 controllerNumber=1 scan=7080~	B07
1715	2::ENSP00000482313.1|ENST00000617875.5|ENSG00000160957.13|OTTHUMG00000165178.7|OTTHUMT00000382483.4|RECQL4-209|RECQL4|1208	ENSP00000482313.1|ENST00000617875.5|ENSG00000160957.13|OTTHUMG00000165178.7|OTTHUMT00000382483.4|RECQL4-209|RECQL4|1208	112	132983	28	14	19	8	25796	20086	1	0	1	422.25	842.486	2	842.486	0	0	35.68	0.014	V	LPTGAGKSL	C					PR487_Michele_20180611_B07_rep1.5178.5178.2 File:~PR487_Michele_20180611_B07_rep1.raw~, NativeID:~controllerType=0 controllerNumber=1 scan=5178~	B07
330	2::ENSP00000393596.2|ENST00000421745.6|ENSG00000115760.14|OTTHUMG00000150528.8|OTTHUMT00000318769.4|BIRC6-201|BIRC6|4857	ENSP00000393596.2|ENST00000421745.6|ENSG00000115760.14|OTTHUMG00000150528.8|OTTHUMT00000318769.4|BIRC6-201|BIRC6|4857	197	529933	148	34	90	18	25844	28058	1	1	1	844.441	843.434	1	843.434	0.0001	0	50.49	0.025	S	SPGISGVDL	L					PR487_Michele_20180611_B07_rep1.13762.13762.1 File:~PR487_Michele_20180611_B07_rep1.raw~, NativeID:~controllerType=0 controllerNumber=1 scan=13762~	B07
627	2::ENSP00000355637.3|ENST00000344517.5|ENSG00000135776.5|OTTHUMG00000039471.2|OTTHUMT00000095240.2|ABCB10-201|ABCB10|738	ENSP00000355637.3|ENST00000344517.5|ENSG00000135776.5|OTTHUMG00000039471.2|OTTHUMT00000095240.2|ABCB10-201|ABCB10|738	157	79098	44	20	23	10	25871	47610	1	0	1	844.477	843.469	1	843.47	-0.0008	0	34.65	0.03	S	IPSGSVTAL	V					PR487_Michele_20180611_B07_rep2.11483.11483.1 File:~PR487_Michele_20180611_B07_rep2.raw~, NativeID:~controllerType=0 controllerNumber=1 scan=11483~	B07
9147	2::ENSP00000400226.3|ENST00000426335.6|ENSG00000149182.15|OTTHUMG00000166773.6|-|ARFGAP2-202|ARFGAP2|493	ENSP00000400226.3|ENST00000426335.6|ENSG00000149182.15|OTTHUMG00000166773.6|-|ARFGAP2-202|ARFGAP2|493	59	53444	10	3	5	1	25877	44262	1	0	1	844.477	843.47	1	843.47	0.0001	0	50.13	0.046	T	SPKASLEL	K					PR487_Michele_20180611_B07_rep2.7845.7845.1 File:~PR487_Michele_20180611_B07_rep2.raw~, NativeID:~controllerType=0 controllerNumber=1 scan=7845~	B07
627	2::ENSP00000355637.3|ENST00000344517.5|ENSG00000135776.5|OTTHUMG00000039471.2|OTTHUMT00000095240.2|ABCB10-201|ABCB10|738	ENSP00000355637.3|ENST00000344517.5|ENSG00000135776.5|OTTHUMG00000039471.2|OTTHUMT00000095240.2|ABCB10-201|ABCB10|738	157	79098	44	20	23	10	25878	26092	1	0	1	844.478	843.47	1	843.47	0.0001	0	39.3	0.02	S	IPSGSVTAL	V					PR487_Michele_20180611_B07_rep1.11609.11609.1 File:~PR487_Michele_20180611_B07_rep1.raw~, NativeID:~controllerType=0 controllerNumber=1 scan=11609~	B07
363	2::ENSP00000290158.3|ENST00000290158.9|ENSG00000108424.10|OTTHUMG00000036957.5|OTTHUMT00000089755.4|KPNB1-201|KPNB1|876	ENSP00000290158.3|ENST00000290158.9|ENSG00000108424.10|OTTHUMG00000036957.5|OTTHUMT00000089755.4|KPNB1-201|KPNB1|876	189	97108	42	19	20	6	25912	30390	1	0	1	844.529	843.522	1	843.522	0.0001	0	50.31	0.011	F	KPFLGIGL	K					PR487_Michele_20180611_B07_rep1.16518.16518.1 File:~PR487_Michele_20180611_B07_rep1.raw~, NativeID:~controllerType=0 controllerNumber=1 scan=16518~	B07
363	2::ENSP00000290158.3|ENST00000290158.9|ENSG00000108424.10|OTTHUMG00000036957.5|OTTHUMT00000089755.4|KPNB1-201|KPNB1|876	ENSP00000290158.3|ENST00000290158.9|ENSG00000108424.10|OTTHUMG00000036957.5|OTTHUMT00000089755.4|KPNB1-201|KPNB1|876	189	97108	42	19	20	6	25916	10229	1	0	1	844.529	843.522	1	843.522	0.0002	0	51.66	0.0019	F	KPFLGIGL	K					PR487_Michele_20180604_B07.12874.12874.1 File:~PR487_Michele_20180604_B07.raw~, NativeID:~controllerType=0 controllerNumber=1 scan=12874~	B07
363	2::ENSP00000290158.3|ENST00000290158.9|ENSG00000108424.10|OTTHUMG00000036957.5|OTTHUMT00000089755.4|KPNB1-201|KPNB1|876	ENSP00000290158.3|ENST00000290158.9|ENSG00000108424.10|OTTHUMG00000036957.5|OTTHUMT00000089755.4|KPNB1-201|KPNB1|876	189	97108	42	19	20	6	25918	30376	1	0	1	422.768	843.522	2	843.522	0.0003	0	36.97	0.05	F	KPFLGIGL	K					PR487_Michele_20180611_B07_rep1.16502.16502.2 File:~PR487_Michele_20180611_B07_rep1.raw~, NativeID:~controllerType=0 controllerNumber=1 scan=16502~	B07
363	2::ENSP00000290158.3|ENST00000290158.9|ENSG00000108424.10|OTTHUMG00000036957.5|OTTHUMT00000089755.4|KPNB1-201|KPNB1|876	ENSP00000290158.3|ENST00000290158.9|ENSG00000108424.10|OTTHUMG00000036957.5|OTTHUMT00000089755.4|KPNB1-201|KPNB1|876	189	97108	42	19	20	6	25919	51695	1	0	1	844.53	843.523	1	843.522	0.0007	0	52.51	0.0014	F	KPFLGIGL	K					PR487_Michele_20180611_B07_rep2.16257.16257.1 File:~PR487_Michele_20180611_B07_rep2.raw~, NativeID:~controllerType=0 controllerNumber=1 scan=16257~	B07
3577	2::ENSP00000268942.8|ENST00000268942.12|ENSG00000141219.15|OTTHUMG00000178417.2|OTTHUMT00000441890.1|C17orf80-202|C17orf80|573	ENSP00000268942.8|ENST00000268942.12|ENSG00000141219.15|OTTHUMG00000178417.2|OTTHUMT00000441890.1|C17orf80-202|C17orf80|573	87	63382	26	9	18	5	25930	3063	1	1	1	845.4	844.393	1	844.393	0.0004	0	48.1	0.0045	C	NPSEAGASL	L					PR487_Michele_20180604_B07.5355.5355.1 File:~PR487_Michele_20180604_B07.raw~, NativeID:~controllerType=0 controllerNumber=1 scan=5355~	B07
41	2::ENSP00000358400.3|ENST00000369393.8|ENSG00000112159.12|OTTHUMG00000015213.4|OTTHUMT00000041514.3|MDN1-201|MDN1|5596	ENSP00000358400.3|ENST00000369393.8|ENSG00000112159.12|OTTHUMG00000015213.4|OTTHUMT00000041514.3|MDN1-201|MDN1|5596	482	632420	142	57	87	24	25956	40738	1	0	1	423.24	844.465	2	844.465	0	0	37.06	0.045	G	SPGVGKTSL	V					PR487_Michele_20180611_B07_rep2.4009.4009.2 File:~PR487_Michele_20180611_B07_rep2.raw~, NativeID:~controllerType=0 controllerNumber=1 scan=4009~	B07
41	2::ENSP00000358400.3|ENST00000369393.8|ENSG00000112159.12|OTTHUMG00000015213.4|OTTHUMT00000041514.3|MDN1-201|MDN1|5596	ENSP00000358400.3|ENST00000369393.8|ENSG00000112159.12|OTTHUMG00000015213.4|OTTHUMT00000041514.3|MDN1-201|MDN1|5596	482	632420	142	57	87	24	25957	19118	1	0	1	423.24	844.466	2	844.465	0.0001	0	37.16	0.046	G	SPGVGKTSL	V					PR487_Michele_20180611_B07_rep1.4102.4102.2 File:~PR487_Michele_20180611_B07_rep1.raw~, NativeID:~controllerType=0 controllerNumber=1 scan=4102~	B07
41	2::ENSP00000358400.3|ENST00000369393.8|ENSG00000112159.12|OTTHUMG00000015213.4|OTTHUMT00000041514.3|MDN1-201|MDN1|5596	ENSP00000358400.3|ENST00000369393.8|ENSG00000112159.12|OTTHUMG00000015213.4|OTTHUMT00000041514.3|MDN1-201|MDN1|5596	482	632420	142	57	87	24	25958	2331	1	1	1	423.24	844.466	2	844.465	0.0002	0	40.18	0.014	G	SPGVGKTSL	V					PR487_Michele_20180604_B07.4585.4585.2 File:~PR487_Michele_20180604_B07.raw~, NativeID:~controllerType=0 controllerNumber=1 scan=4585~	B07
2845	2::ENSP00000263205.7|ENST00000263205.11|ENSG00000099917.17|OTTHUMG00000150810.9|OTTHUMT00000320177.2|MED15-201|MED15|788	ENSP00000263205.7|ENST00000263205.11|ENSG00000099917.17|OTTHUMG00000150810.9|OTTHUMT00000320177.2|MED15-201|MED15|788	95	86699	39	10	23	5	25977	5099	1	0	0	846.4	845.392	1	845.392	0.0004	0	44.29	0.007	S	GPAPSPSSF	L					PR487_Michele_20180604_B07.7486.7486.1 File:~PR487_Michele_20180604_B07.raw~, NativeID:~controllerType=0 controllerNumber=1 scan=7486~	B07
2792	2::ENSP00000377865.1|ENST00000394332.5|ENSG00000125691.13|OTTHUMG00000133118.5|OTTHUMT00000256787.1|RPL23-203|RPL23|140	ENSP00000377865.1|ENST00000394332.5|ENSG00000125691.13|OTTHUMG00000133118.5|OTTHUMT00000256787.1|RPL23-203|RPL23|140	95	14856	12	7	6	3	25979	43063	1	0	0	846.401	845.394	1	845.395	-0.0015	0	39.29	0.0041	R	LPAAGVGDM	V	Oxidation (M)	0.000000002.0			PR487_Michele_20180611_B07_rep2.6573.6573.1 File:~PR487_Michele_20180611_B07_rep2.raw~, NativeID:~controllerType=0 controllerNumber=1 scan=6573~	B07
2792	2::ENSP00000377865.1|ENST00000394332.5|ENSG00000125691.13|OTTHUMG00000133118.5|OTTHUMT00000256787.1|RPL23-203|RPL23|140	ENSP00000377865.1|ENST00000394332.5|ENSG00000125691.13|OTTHUMG00000133118.5|OTTHUMT00000256787.1|RPL23-203|RPL23|140	95	14856	12	7	6	3	25980	21414	1	0	0	846.403	845.396	1	845.395	0.0008	0	47.6	0.0012	R	LPAAGVGDM	V	Oxidation (M)	0.000000002.0			PR487_Michele_20180611_B07_rep1.6594.6594.1 File:~PR487_Michele_20180611_B07_rep1.raw~, NativeID:~controllerType=0 controllerNumber=1 scan=6594~	B07
9662	2::ENSP00000263713.5|ENST00000263713.10|ENSG00000115109.14|OTTHUMG00000131433.7|OTTHUMT00000254230.3|EPB41L5-201|EPB41L5|733	ENSP00000263713.5|ENST00000263713.10|ENSG00000115109.14|OTTHUMG00000131433.7|OTTHUMT00000254230.3|EPB41L5-201|EPB41L5|733	57	81805	17	5	15	3	25983	23039	1	0	1	846.421	845.413	1	845.413	0.0003	0	41.61	0.018	I	TPADSGSVL	K					PR487_Michele_20180611_B07_rep1.8312.8312.1 File:~PR487_Michele_20180611_B07_rep1.raw~, NativeID:~controllerType=0 controllerNumber=1 scan=8312~	B07
888	2::ENSP00000385636.1|ENST00000404537.6|ENSG00000124006.15|OTTHUMG00000059157.13|OTTHUMT00000322012.2|OBSL1-204|OBSL1|1896	ENSP00000385636.1|ENST00000404537.6|ENSG00000124006.15|OTTHUMG00000059157.13|OTTHUMT00000322012.2|OBSL1-204|OBSL1|1896	140	206817	59	23	37	10	25994	8709	1	1	1	846.436	845.429	1	845.428	0.0003	0	34.79	0.0025	A	APGAPSLSF	T					PR487_Michele_20180604_B07.11273.11273.1 File:~PR487_Michele_20180604_B07.raw~, NativeID:~controllerType=0 controllerNumber=1 scan=11273~	B07
1138	2::ENSP00000352962.2|ENST00000359894.6|ENSG00000129951.18|OTTHUMG00000164523.7|OTTHUMT00000379097.3|PLPPR3-201|PLPPR3|746	ENSP00000352962.2|ENST00000359894.6|ENSG00000129951.18|OTTHUMG00000164523.7|OTTHUMT00000379097.3|PLPPR3-201|PLPPR3|746	128	78896	26	13	15	6	25996	44942	1	1	1	846.439	845.432	1	845.432	0.0004	0	48.77	0.0099	A	APAASIMVA	E	Oxidation (M)	0.000000200.0			PR487_Michele_20180611_B07_rep2.8575.8575.1 File:~PR487_Michele_20180611_B07_rep2.raw~, NativeID:~controllerType=0 controllerNumber=1 scan=8575~	B07
1138	2::ENSP00000352962.2|ENST00000359894.6|ENSG00000129951.18|OTTHUMG00000164523.7|OTTHUMT00000379097.3|PLPPR3-201|PLPPR3|746	ENSP00000352962.2|ENST00000359894.6|ENSG00000129951.18|OTTHUMG00000164523.7|OTTHUMT00000379097.3|PLPPR3-201|PLPPR3|746	128	78896	26	13	15	6	25997	23390	1	0	1	846.439	845.432	1	845.432	0.0005	0	47.72	0.0084	A	APAASIMVA	E	Oxidation (M)	0.000000200.0			PR487_Michele_20180611_B07_rep1.8686.8686.1 File:~PR487_Michele_20180611_B07_rep1.raw~, NativeID:~controllerType=0 controllerNumber=1 scan=8686~	B07
1138	2::ENSP00000352962.2|ENST00000359894.6|ENSG00000129951.18|OTTHUMG00000164523.7|OTTHUMT00000379097.3|PLPPR3-201|PLPPR3|746	ENSP00000352962.2|ENST00000359894.6|ENSG00000129951.18|OTTHUMG00000164523.7|OTTHUMT00000379097.3|PLPPR3-201|PLPPR3|746	128	78896	26	13	15	6	25998	4813	1	0	1	846.439	845.432	1	845.432	0.0005	0	47.92	0.0023	A	APAASIMVA	E	Oxidation (M)	0.000000200.0			PR487_Michele_20180604_B07.7187.7187.1 File:~PR487_Michele_20180604_B07.raw~, NativeID:~controllerType=0 controllerNumber=1 scan=7187~	B07
144	2::ENSP00000458213.1|ENST00000494946.6|ENSG00000103363.14|OTTHUMG00000154125.2|OTTHUMT00000333978.2|ELOB-204|ELOB|140	ENSP00000458213.1|ENST00000494946.6|ENSG00000103363.14|OTTHUMG00000154125.2|OTTHUMT00000333978.2|ELOB-204|ELOB|140	267	15592	19	13	7	3	26030	30418	1	1	1	846.473	845.466	1	845.465	0.0009	0	39.08	0.0072	Q	APATVGLAF	R					PR487_Michele_20180611_B07_rep1.16551.16551.1 File:~PR487_Michele_20180611_B07_rep1.raw~, NativeID:~controllerType=0 controllerNumber=1 scan=16551~	B07
243	2::ENSP00000414357.1|ENST00000447574.1|ENSG00000106211.9|OTTHUMG00000023228.4|OTTHUMT00000341395.1|HSPB1-203|HSPB1|186	ENSP00000414357.1|ENST00000447574.1|ENSG00000106211.9|OTTHUMG00000023228.4|OTTHUMT00000341395.1|HSPB1-203|HSPB1|186	219	20394	31	23	12	8	26098	3171	1	0	0	424.735	847.455	2	847.455	-0.0001	0	40.99	0.04	A	APAYSRAL	S					PR487_Michele_20180604_B07.5468.5468.2 File:~PR487_Michele_20180604_B07.raw~, NativeID:~controllerType=0 controllerNumber=1 scan=5468~	B07
243	2::ENSP00000414357.1|ENST00000447574.1|ENSG00000106211.9|OTTHUMG00000023228.4|OTTHUMT00000341395.1|HSPB1-203|HSPB1|186	ENSP00000414357.1|ENST00000447574.1|ENSG00000106211.9|OTTHUMG00000023228.4|OTTHUMT00000341395.1|HSPB1-203|HSPB1|186	219	20394	31	23	12	8	26099	41854	1	0	0	424.735	847.455	2	847.455	-0.0001	0	41	0.04	A	APAYSRAL	S					PR487_Michele_20180611_B07_rep2.5275.5275.2 File:~PR487_Michele_20180611_B07_rep2.raw~, NativeID:~controllerType=0 controllerNumber=1 scan=5275~	B07
243	2::ENSP00000414357.1|ENST00000447574.1|ENSG00000106211.9|OTTHUMG00000023228.4|OTTHUMT00000341395.1|HSPB1-203|HSPB1|186	ENSP00000414357.1|ENST00000447574.1|ENSG00000106211.9|OTTHUMG00000023228.4|OTTHUMT00000341395.1|HSPB1-203|HSPB1|186	219	20394	31	23	12	8	26100	20253	1	0	0	424.735	847.455	2	847.455	0	0	41.07	0.04	A	APAYSRAL	S					PR487_Michele_20180611_B07_rep1.5359.5359.2 File:~PR487_Michele_20180611_B07_rep1.raw~, NativeID:~controllerType=0 controllerNumber=1 scan=5359~	B07
243	2::ENSP00000414357.1|ENST00000447574.1|ENSG00000106211.9|OTTHUMG00000023228.4|OTTHUMT00000341395.1|HSPB1-203|HSPB1|186	ENSP00000414357.1|ENST00000447574.1|ENSG00000106211.9|OTTHUMG00000023228.4|OTTHUMT00000341395.1|HSPB1-203|HSPB1|186	219	20394	31	23	12	8	26101	3185	1	1	0	848.463	847.455	1	847.455	0.0002	0	44.4	0.004	A	APAYSRAL	S					PR487_Michele_20180604_B07.5483.5483.1 File:~PR487_Michele_20180604_B07.raw~, NativeID:~controllerType=0 controllerNumber=1 scan=5483~	B07
1430	2::ENSP00000375977.2|ENST00000392132.7|ENSG00000079246.16|OTTHUMG00000133059.7|OTTHUMT00000504285.2|XRCC5-201|XRCC5|732	ENSP00000375977.2|ENST00000392132.7|ENSG00000079246.16|OTTHUMG00000133059.7|OTTHUMT00000504285.2|XRCC5-201|XRCC5|732	120	82652	29	9	17	6	26104	25822	1	1	1	848.463	847.456	1	847.455	0.001	0	39.99	0.043	P	AENFRVL	V					PR487_Michele_20180611_B07_rep1.11315.11315.1 File:~PR487_Michele_20180611_B07_rep1.raw~, NativeID:~controllerType=0 controllerNumber=1 scan=11315~	B07
466	2::ENSP00000408172.1|ENST00000441435.1|ENSG00000071082.11|OTTHUMG00000130687.8|OTTHUMT00000329109.1|RPL31-210|RPL31|108	ENSP00000408172.1|ENST00000441435.1|ENSG00000071082.11|OTTHUMG00000130687.8|OTTHUMT00000329109.1|RPL31-210|RPL31|108	174	12804	26	15	8	5	26110	45173	1	1	1	848.487	847.48	1	847.48	-0.0004	0	47.05	0.038	S	PNKLYTL	V					PR487_Michele_20180611_B07_rep2.8820.8820.1 File:~PR487_Michele_20180611_B07_rep2.raw~, NativeID:~controllerType=0 controllerNumber=1 scan=8820~	B07
466	2::ENSP00000408172.1|ENST00000441435.1|ENSG00000071082.11|OTTHUMG00000130687.8|OTTHUMT00000329109.1|RPL31-210|RPL31|108	ENSP00000408172.1|ENST00000441435.1|ENSG00000071082.11|OTTHUMG00000130687.8|OTTHUMT00000329109.1|RPL31-210|RPL31|108	174	12804	26	15	8	5	26114	23640	1	1	1	848.489	847.481	1	847.48	0.0009	0	46.99	0.038	S	PNKLYTL	V					PR487_Michele_20180611_B07_rep1.8951.8951.1 File:~PR487_Michele_20180611_B07_rep1.raw~, NativeID:~controllerType=0 controllerNumber=1 scan=8951~	B07
973	2::ENSP00000316842.4|ENST00000317578.7|ENSG00000177045.10|OTTHUMG00000172208.5|OTTHUMT00000417341.5|SIX5-201|SIX5|739	ENSP00000316842.4|ENST00000317578.7|ENSG00000177045.10|OTTHUMG00000172208.5|OTTHUMT00000417341.5|SIX5-201|SIX5|739	135	74516	45	16	25	6	26123	52482	1	0	1	848.524	847.517	1	847.517	0	0	47.68	0.0097	V	LPPAPGLAL	P					PR487_Michele_20180611_B07_rep2.17269.17269.1 File:~PR487_Michele_20180611_B07_rep2.raw~, NativeID:~controllerType=0 controllerNumber=1 scan=17269~	B07
56	2::ENSP00000354951.4|ENST00000361758.8|ENSG00000112531.17|OTTHUMG00000015977.6|OTTHUMT00000400528.1|QKI-204|QKI|319	ENSP00000354951.4|ENST00000361758.8|ENSG00000112531.17|OTTHUMG00000015977.6|OTTHUMT00000400528.1|QKI-204|QKI|319	422	35108	41	32	15	13	26125	9443	1	1	0	848.524	847.517	1	847.517	0.0001	0	48.97	0.0072	P	APVLPPAAL	R					PR487_Michele_20180604_B07.12047.12047.1 File:~PR487_Michele_20180604_B07.raw~, NativeID:~controllerType=0 controllerNumber=1 scan=12047~	B07
56	2::ENSP00000354951.4|ENST00000361758.8|ENSG00000112531.17|OTTHUMG00000015977.6|OTTHUMT00000400528.1|QKI-204|QKI|319	ENSP00000354951.4|ENST00000361758.8|ENSG00000112531.17|OTTHUMG00000015977.6|OTTHUMT00000400528.1|QKI-204|QKI|319	422	35108	41	32	15	13	26126	9677	1	1	0	848.524	847.517	1	847.517	0.0003	0	48.23	0.0081	P	APVLPPAAL	R					PR487_Michele_20180604_B07.12293.12293.1 File:~PR487_Michele_20180604_B07.raw~, NativeID:~controllerType=0 controllerNumber=1 scan=12293~	B07
56	2::ENSP00000354951.4|ENST00000361758.8|ENSG00000112531.17|OTTHUMG00000015977.6|OTTHUMT00000400528.1|QKI-204|QKI|319	ENSP00000354951.4|ENST00000361758.8|ENSG00000112531.17|OTTHUMG00000015977.6|OTTHUMT00000400528.1|QKI-204|QKI|319	422	35108	41	32	15	13	26127	51534	1	1	0	848.524	847.517	1	847.517	0.0004	0	48.14	0.0083	P	APVLPPAAL	R					PR487_Michele_20180611_B07_rep2.16052.16052.1 File:~PR487_Michele_20180611_B07_rep2.raw~, NativeID:~controllerType=0 controllerNumber=1 scan=16052~	B07
56	2::ENSP00000354951.4|ENST00000361758.8|ENSG00000112531.17|OTTHUMG00000015977.6|OTTHUMT00000400528.1|QKI-204|QKI|319	ENSP00000354951.4|ENST00000361758.8|ENSG00000112531.17|OTTHUMG00000015977.6|OTTHUMT00000400528.1|QKI-204|QKI|319	422	35108	41	32	15	13	26128	30181	1	1	0	848.524	847.517	1	847.517	0.0004	0	45.34	0.016	P	APVLPPAAL	R					PR487_Michele_20180611_B07_rep1.16262.16262.1 File:~PR487_Michele_20180611_B07_rep1.raw~, NativeID:~controllerType=0 controllerNumber=1 scan=16262~	B07
34	2::ENSP00000396576.2|ENST00000411637.6|ENSG00000126883.17|OTTHUMG00000020816.11|OTTHUMT00000383963.1|NUP214-202|NUP214|2080	ENSP00000396576.2|ENST00000411637.6|ENSG00000126883.17|OTTHUMG00000020816.11|OTTHUMT00000383963.1|NUP214-202|NUP214|2080	540	212512	92	45	48	20	26138	7421	1	1	1	849.409	848.402	1	848.403	-0.0009	0	29.76	0.047	S	SPNTGGGLF	G					PR487_Michele_20180604_B07.9920.9920.1 File:~PR487_Michele_20180604_B07.raw~, NativeID:~controllerType=0 controllerNumber=1 scan=9920~	B07
320	2::ENSP00000216181.5|ENST00000216181.10|ENSG00000100345.21|OTTHUMG00000030429.9|OTTHUMT00000259110.4|MYH9-201|MYH9|1960	ENSP00000216181.5|ENST00000216181.10|ENSG00000100345.21|OTTHUMG00000030429.9|OTTHUMT00000259110.4|MYH9-201|MYH9|1960	199	226392	46	22	26	8	26179	45110	1	1	1	425.263	848.512	2	848.512	-0.0002	0	30.85	0.013	E	KPAGPPGIL	A					PR487_Michele_20180611_B07_rep2.8754.8754.2 File:~PR487_Michele_20180611_B07_rep2.raw~, NativeID:~controllerType=0 controllerNumber=1 scan=8754~	B07
34	2::ENSP00000396576.2|ENST00000411637.6|ENSG00000126883.17|OTTHUMG00000020816.11|OTTHUMT00000383963.1|NUP214-202|NUP214|2080	ENSP00000396576.2|ENST00000411637.6|ENSG00000126883.17|OTTHUMG00000020816.11|OTTHUMT00000383963.1|NUP214-202|NUP214|2080	540	212512	92	45	48	20	26186	20048	1	1	1	850.398	849.39	1	849.39	0	0	48.45	0.00042	S	SPGVMGTSV	A	Oxidation (M)	0.000020000.0			PR487_Michele_20180611_B07_rep1.5137.5137.1 File:~PR487_Michele_20180611_B07_rep1.raw~, NativeID:~controllerType=0 controllerNumber=1 scan=5137~	B07
34	2::ENSP00000396576.2|ENST00000411637.6|ENSG00000126883.17|OTTHUMG00000020816.11|OTTHUMT00000383963.1|NUP214-202|NUP214|2080	ENSP00000396576.2|ENST00000411637.6|ENSG00000126883.17|OTTHUMG00000020816.11|OTTHUMT00000383963.1|NUP214-202|NUP214|2080	540	212512	92	45	48	20	26187	2534	1	1	1	850.398	849.39	1	849.39	0.0001	0	36.37	0.0059	S	SPGVMGTSV	A	Oxidation (M)	0.000020000.0			PR487_Michele_20180604_B07.4800.4800.1 File:~PR487_Michele_20180604_B07.raw~, NativeID:~controllerType=0 controllerNumber=1 scan=4800~	B07
34	2::ENSP00000396576.2|ENST00000411637.6|ENSG00000126883.17|OTTHUMG00000020816.11|OTTHUMT00000383963.1|NUP214-202|NUP214|2080	ENSP00000396576.2|ENST00000411637.6|ENSG00000126883.17|OTTHUMG00000020816.11|OTTHUMT00000383963.1|NUP214-202|NUP214|2080	540	212512	92	45	48	20	26188	41678	1	1	1	850.398	849.391	1	849.39	0.0003	0	30.4	0.021	S	SPGVMGTSV	A	Oxidation (M)	0.000020000.0			PR487_Michele_20180611_B07_rep2.5081.5081.1 File:~PR487_Michele_20180611_B07_rep2.raw~, NativeID:~controllerType=0 controllerNumber=1 scan=5081~	B07
328	2::ENSP00000365858.3|ENST00000376670.9|ENSG00000102145.15|OTTHUMG00000021504.4|OTTHUMT00000056517.3|GATA1-202|GATA1|413	ENSP00000365858.3|ENST00000376670.9|ENSG00000102145.15|OTTHUMG00000021504.4|OTTHUMT00000056517.3|GATA1-202|GATA1|413	197	42724	32	22	10	5	26195	48824	1	0	1	425.71	849.406	2	849.405	0.0001	0	56.92	0.01	E	GPAGGFMVV	A	Oxidation (M)	0.000000200.0			PR487_Michele_20180611_B07_rep2.12822.12822.2 File:~PR487_Michele_20180611_B07_rep2.raw~, NativeID:~controllerType=0 controllerNumber=1 scan=12822~	B07
4360	2::ENSP00000330596.4|ENST00000328554.9|ENSG00000215012.9|OTTHUMG00000030314.6|OTTHUMT00000317289.3|RTL10-201|RTL10|364	ENSP00000330596.4|ENST00000328554.9|ENSG00000215012.9|OTTHUMG00000030314.6|OTTHUMT00000317289.3|RTL10-201|RTL10|364	81	39274	21	8	12	4	26240	23369	1	0	1	425.761	849.507	2	849.507	-0.0002	0	40.68	0.015	A	APTPVPRL	S					PR487_Michele_20180611_B07_rep1.8664.8664.2 File:~PR487_Michele_20180611_B07_rep1.raw~, NativeID:~controllerType=0 controllerNumber=1 scan=8664~	B07
4360	2::ENSP00000330596.4|ENST00000328554.9|ENSG00000215012.9|OTTHUMG00000030314.6|OTTHUMT00000317289.3|RTL10-201|RTL10|364	ENSP00000330596.4|ENST00000328554.9|ENSG00000215012.9|OTTHUMG00000030314.6|OTTHUMT00000317289.3|RTL10-201|RTL10|364	81	39274	21	8	12	4	26242	5205	1	0	1	425.761	849.507	2	849.507	0	0	40.76	0.015	A	APTPVPRL	S					PR487_Michele_20180604_B07.7598.7598.2 File:~PR487_Michele_20180604_B07.raw~, NativeID:~controllerType=0 controllerNumber=1 scan=7598~	B07
5047	2::ENSP00000256720.2|ENST00000256720.6|ENSG00000134324.11|OTTHUMG00000119082.12|OTTHUMT00000239296.3|LPIN1-201|LPIN1|890	ENSP00000256720.2|ENST00000256720.6|ENSG00000134324.11|OTTHUMG00000119082.12|OTTHUMT00000239296.3|LPIN1-201|LPIN1|890	77	98602	27	7	19	6	26245	12124	1	0	1	850.54	849.533	1	849.532	0.0008	0	45.12	0.0077	V	LPQGPLLL	S					PR487_Michele_20180604_B07.14882.14882.1 File:~PR487_Michele_20180604_B07.raw~, NativeID:~controllerType=0 controllerNumber=1 scan=14882~	B07
1238	2::ENSP00000192788.5|ENST00000192788.6|ENSG00000065060.17|OTTHUMG00000014557.2|OTTHUMT00000040260.2|UHRF1BP1-201|UHRF1BP1|1440	ENSP00000192788.5|ENST00000192788.6|ENSG00000065060.17|OTTHUMG00000014557.2|OTTHUMT00000040260.2|UHRF1BP1-201|UHRF1BP1|1440	125	159385	56	21	31	8	26308	2742	1	0	1	426.252	850.49	2	850.491	-0.0009	0	28.71	0.0078	S	SPAALKPPA	G					PR487_Michele_20180604_B07.5018.5018.2 File:~PR487_Michele_20180604_B07.raw~, NativeID:~controllerType=0 controllerNumber=1 scan=5018~	B07
940	2::ENSP00000354742.4|ENST00000361565.9|ENSG00000198700.10|OTTHUMG00000035805.2|OTTHUMT00000087088.2|IPO9-201|IPO9|1041	ENSP00000354742.4|ENST00000361565.9|ENSG00000198700.10|OTTHUMG00000035805.2|OTTHUMT00000087088.2|IPO9-201|IPO9|1041	137	115889	58	21	30	9	26310	49325	1	0	1	851.498	850.491	1	850.491	-0.0002	0	35.66	0.034	G	LPGPVAQGL	K					PR487_Michele_20180611_B07_rep2.13393.13393.1 File:~PR487_Michele_20180611_B07_rep2.raw~, NativeID:~controllerType=0 controllerNumber=1 scan=13393~	B07
940	2::ENSP00000354742.4|ENST00000361565.9|ENSG00000198700.10|OTTHUMG00000035805.2|OTTHUMT00000087088.2|IPO9-201|IPO9|1041	ENSP00000354742.4|ENST00000361565.9|ENSG00000198700.10|OTTHUMG00000035805.2|OTTHUMT00000087088.2|IPO9-201|IPO9|1041	137	115889	58	21	30	9	26314	7934	1	0	1	851.499	850.491	1	850.491	0.0001	0	27.06	0.041	G	LPGPVAQGL	K					PR487_Michele_20180604_B07.10459.10459.1 File:~PR487_Michele_20180604_B07.raw~, NativeID:~controllerType=0 controllerNumber=1 scan=10459~	B07
4739	2::ENSP00000365837.3|ENST00000376649.8|ENSG00000177192.14|OTTHUMG00000128507.8|OTTHUMT00000250313.4|PUS1-202|PUS1|427	ENSP00000365837.3|ENST00000376649.8|ENSG00000177192.14|OTTHUMG00000128507.8|OTTHUMT00000250313.4|PUS1-202|PUS1|427	78	47440	15	8	9	4	26327	46567	1	0	0	426.271	850.527	2	850.528	-0.0003	0	40.04	0.033	D	VPKAPGLGL	V					PR487_Michele_20180611_B07_rep2.10334.10334.2 File:~PR487_Michele_20180611_B07_rep2.raw~, NativeID:~controllerType=0 controllerNumber=1 scan=10334~	B07
4739	2::ENSP00000365837.3|ENST00000376649.8|ENSG00000177192.14|OTTHUMG00000128507.8|OTTHUMT00000250313.4|PUS1-202|PUS1|427	ENSP00000365837.3|ENST00000376649.8|ENSG00000177192.14|OTTHUMG00000128507.8|OTTHUMT00000250313.4|PUS1-202|PUS1|427	78	47440	15	8	9	4	26329	6361	1	0	0	426.271	850.528	2	850.528	0.0001	0	28.22	0.019	D	VPKAPGLGL	V					PR487_Michele_20180604_B07.8809.8809.2 File:~PR487_Michele_20180604_B07.raw~, NativeID:~controllerType=0 controllerNumber=1 scan=8809~	B07
9660	2::ENSP00000406751.2|ENST00000443527.6|ENSG00000121671.12|OTTHUMG00000153225.5|OTTHUMT00000330235.2|CRY2-202|CRY2|614	ENSP00000406751.2|ENST00000443527.6|ENSG00000121671.12|OTTHUMG00000153225.5|OTTHUMT00000330235.2|CRY2-202|CRY2|614	57	68900	19	9	12	3	26332	3373	1	0	1	426.289	850.564	2	850.564	0	0	29.14	0.042	E	LPKKPVGL	V					PR487_Michele_20180604_B07.5680.5680.2 File:~PR487_Michele_20180604_B07.raw~, NativeID:~controllerType=0 controllerNumber=1 scan=5680~	B07
979	2::ENSP00000275418.8|ENST00000275418.13|ENSG00000117868.17|OTTHUMG00000151436.3|OTTHUMT00000322650.3|ESYT2-202|ESYT2|866	ENSP00000275418.8|ENST00000275418.13|ENSG00000117868.17|OTTHUMG00000151436.3|OTTHUMT00000322650.3|ESYT2-202|ESYT2|866	135	96269	45	15	25	7	26395	24249	1	1	0	853.441	852.434	1	852.434	-0.0004	0	23.33	0.05	A	APENPGGVL	S					PR487_Michele_20180611_B07_rep1.9600.9600.1 File:~PR487_Michele_20180611_B07_rep1.raw~, NativeID:~controllerType=0 controllerNumber=1 scan=9600~	B07
979	2::ENSP00000275418.8|ENST00000275418.13|ENSG00000117868.17|OTTHUMG00000151436.3|OTTHUMT00000322650.3|ESYT2-202|ESYT2|866	ENSP00000275418.8|ENST00000275418.13|ENSG00000117868.17|OTTHUMG00000151436.3|OTTHUMT00000322650.3|ESYT2-202|ESYT2|866	135	96269	45	15	25	7	26396	45792	1	0	0	853.441	852.434	1	852.434	-0.0001	0	37.03	0.0074	A	APENPGGVL	S					PR487_Michele_20180611_B07_rep2.9478.9478.1 File:~PR487_Michele_20180611_B07_rep2.raw~, NativeID:~controllerType=0 controllerNumber=1 scan=9478~	B07
200	2::ENSP00000437000.1|ENST00000465076.5|ENSG00000176986.16|OTTHUMG00000018476.6|OTTHUMT00000048680.3|SEC24C-203|SEC24C|1042	ENSP00000437000.1|ENST00000465076.5|ENSG00000176986.16|OTTHUMG00000018476.6|OTTHUMT00000048680.3|SEC24C-203|SEC24C|1042	239	111914	61	27	34	11	26399	21188	1	1	1	853.442	852.434	1	852.434	0.0001	0	40.88	0.047	V	APAPPSSGLG	F					PR487_Michele_20180611_B07_rep1.6355.6355.1 File:~PR487_Michele_20180611_B07_rep1.raw~, NativeID:~controllerType=0 controllerNumber=1 scan=6355~	B07
979	2::ENSP00000275418.8|ENST00000275418.13|ENSG00000117868.17|OTTHUMG00000151436.3|OTTHUMT00000322650.3|ESYT2-202|ESYT2|866	ENSP00000275418.8|ENST00000275418.13|ENSG00000117868.17|OTTHUMG00000151436.3|OTTHUMT00000322650.3|ESYT2-202|ESYT2|866	135	96269	45	15	25	7	26402	5593	1	1	0	853.442	852.435	1	852.434	0.0005	0	35.58	0.0038	A	APENPGGVL	S					PR487_Michele_20180604_B07.8004.8004.1 File:~PR487_Michele_20180604_B07.raw~, NativeID:~controllerType=0 controllerNumber=1 scan=8004~	B07
3775	2::ENSP00000454267.1|ENST00000561470.5|ENSG00000178802.18|OTTHUMG00000142826.10|OTTHUMT00000420394.1|MPI-204|MPI|71	ENSP00000454267.1|ENST00000561470.5|ENSG00000178802.18|OTTHUMG00000142826.10|OTTHUMT00000420394.1|MPI-204|MPI|71	85	7091	13	6	5	3	26428	41667	1	0	1	427.248	852.482	2	852.482	0	0	34.96	0.01	S	APGIPRKD	G					PR487_Michele_20180611_B07_rep2.5069.5069.2 File:~PR487_Michele_20180611_B07_rep2.raw~, NativeID:~controllerType=0 controllerNumber=1 scan=5069~	B07
3775	2::ENSP00000454267.1|ENST00000561470.5|ENSG00000178802.18|OTTHUMG00000142826.10|OTTHUMT00000420394.1|MPI-204|MPI|71	ENSP00000454267.1|ENST00000561470.5|ENSG00000178802.18|OTTHUMG00000142826.10|OTTHUMT00000420394.1|MPI-204|MPI|71	85	7091	13	6	5	3	26430	20053	1	0	1	427.248	852.482	2	852.482	0.0001	0	33.15	0.016	S	APGIPRKD	G					PR487_Michele_20180611_B07_rep1.5143.5143.2 File:~PR487_Michele_20180611_B07_rep1.raw~, NativeID:~controllerType=0 controllerNumber=1 scan=5143~	B07
3775	2::ENSP00000454267.1|ENST00000561470.5|ENSG00000178802.18|OTTHUMG00000142826.10|OTTHUMT00000420394.1|MPI-204|MPI|71	ENSP00000454267.1|ENST00000561470.5|ENSG00000178802.18|OTTHUMG00000142826.10|OTTHUMT00000420394.1|MPI-204|MPI|71	85	7091	13	6	5	3	26432	2849	1	0	1	427.248	852.482	2	852.482	0.0002	0	33.2	0.015	S	APGIPRKD	G					PR487_Michele_20180604_B07.5131.5131.2 File:~PR487_Michele_20180604_B07.raw~, NativeID:~controllerType=0 controllerNumber=1 scan=5131~	B07
150	2::ENSP00000355955.3|ENST00000366988.5|ENSG00000117691.10|OTTHUMG00000036744.5|OTTHUMT00000089291.3|NENF-201|NENF|172	ENSP00000355955.3|ENST00000366988.5|ENSG00000117691.10|OTTHUMG00000036744.5|OTTHUMT00000089291.3|NENF-201|NENF|172	260	18845	34	29	15	11	26433	2840	1	1	1	853.489	852.482	1	852.482	0.0003	0	47.09	0.021	L	APGLPTARA	G					PR487_Michele_20180604_B07.5121.5121.1 File:~PR487_Michele_20180604_B07.raw~, NativeID:~controllerType=0 controllerNumber=1 scan=5121~	B07
336	2::ENSP00000432083.1|ENST00000534624.6|ENSG00000109971.14|OTTHUMG00000166030.2|OTTHUMT00000387518.1|HSPA8-224|HSPA8|646	ENSP00000432083.1|ENST00000534624.6|ENSG00000109971.14|OTTHUMG00000166030.2|OTTHUMT00000387518.1|HSPA8-224|HSPA8|646	195	70854	26	13	12	5	26443	51011	1	1	0	853.514	852.507	1	852.507	0.0002	0	28.81	0.038	N	QPGVLIQV	Y					PR487_Michele_20180611_B07_rep2.15424.15424.1 File:~PR487_Michele_20180611_B07_rep2.raw~, NativeID:~controllerType=0 controllerNumber=1 scan=15424~	B07
313	2::ENSP00000417290.1|ENST00000462112.1|ENSG00000124783.14|OTTHUMG00000014202.6|OTTHUMT00000353174.1|SSR1-203|SSR1|265	ENSP00000417290.1|ENST00000462112.1|ENSG00000124783.14|OTTHUMG00000014202.6|OTTHUMT00000353174.1|SSR1-203|SSR1|265	202	29555	20	15	8	5	26447	25381	1	1	1	853.525	852.518	1	852.518	-0.0004	0	58.94	0.00061	G	GPRGLLAVA	Q					PR487_Michele_20180611_B07_rep1.10826.10826.1 File:~PR487_Michele_20180611_B07_rep1.raw~, NativeID:~controllerType=0 controllerNumber=1 scan=10826~	B07
313	2::ENSP00000417290.1|ENST00000462112.1|ENSG00000124783.14|OTTHUMG00000014202.6|OTTHUMT00000353174.1|SSR1-203|SSR1|265	ENSP00000417290.1|ENST00000462112.1|ENSG00000124783.14|OTTHUMG00000014202.6|OTTHUMT00000353174.1|SSR1-203|SSR1|265	202	29555	20	15	8	5	26452	46874	1	1	1	853.525	852.518	1	852.518	0	0	57.16	0.00095	G	GPRGLLAVA	Q					PR487_Michele_20180611_B07_rep2.10665.10665.1 File:~PR487_Michele_20180611_B07_rep2.raw~, NativeID:~controllerType=0 controllerNumber=1 scan=10665~	B07
313	2::ENSP00000417290.1|ENST00000462112.1|ENSG00000124783.14|OTTHUMG00000014202.6|OTTHUMT00000353174.1|SSR1-203|SSR1|265	ENSP00000417290.1|ENST00000462112.1|ENSG00000124783.14|OTTHUMG00000014202.6|OTTHUMT00000353174.1|SSR1-203|SSR1|265	202	29555	20	15	8	5	26453	6744	1	1	1	853.526	852.518	1	852.518	0.0002	0	52.77	0.0026	G	GPRGLLAVA	Q					PR487_Michele_20180604_B07.9210.9210.1 File:~PR487_Michele_20180604_B07.raw~, NativeID:~controllerType=0 controllerNumber=1 scan=9210~	B07
64	2::ENSP00000345285.5|ENST00000343106.9|ENSG00000109332.20|OTTHUMG00000131119.17|OTTHUMT00000253792.3|UBE2D3-203|UBE2D3|148	ENSP00000345285.5|ENST00000343106.9|ENSG00000109332.20|OTTHUMG00000131119.17|OTTHUMT00000253792.3|UBE2D3-203|UBE2D3|148	395	16774	52	35	12	9	26462	7128	1	1	0	854.405	853.397	1	853.397	0.0004	0	33.18	0.0032	D	SPYQGGVF	F					PR487_Michele_20180604_B07.9613.9613.1 File:~PR487_Michele_20180604_B07.raw~, NativeID:~controllerType=0 controllerNumber=1 scan=9613~	B07
64	2::ENSP00000345285.5|ENST00000343106.9|ENSG00000109332.20|OTTHUMG00000131119.17|OTTHUMT00000253792.3|UBE2D3-203|UBE2D3|148	ENSP00000345285.5|ENST00000343106.9|ENSG00000109332.20|OTTHUMG00000131119.17|OTTHUMT00000253792.3|UBE2D3-203|UBE2D3|148	395	16774	52	35	12	9	26463	47763	1	1	0	854.405	853.398	1	853.397	0.0007	0	34.11	0.003	D	SPYQGGVF	F					PR487_Michele_20180611_B07_rep2.11650.11650.1 File:~PR487_Michele_20180611_B07_rep2.raw~, NativeID:~controllerType=0 controllerNumber=1 scan=11650~	B07
64	2::ENSP00000345285.5|ENST00000343106.9|ENSG00000109332.20|OTTHUMG00000131119.17|OTTHUMT00000253792.3|UBE2D3-203|UBE2D3|148	ENSP00000345285.5|ENST00000343106.9|ENSG00000109332.20|OTTHUMG00000131119.17|OTTHUMT00000253792.3|UBE2D3-203|UBE2D3|148	395	16774	52	35	12	9	26465	26233	1	1	0	854.406	853.399	1	853.397	0.0015	0	30.43	0.0075	D	SPYQGGVF	F					PR487_Michele_20180611_B07_rep1.11764.11764.1 File:~PR487_Michele_20180611_B07_rep1.raw~, NativeID:~controllerType=0 controllerNumber=1 scan=11764~	B07
8446	2::ENSP00000266068.1|ENST00000266068.5|ENSG00000101216.11|OTTHUMG00000032988.2|OTTHUMT00000080166.1|GMEB2-201|GMEB2|530	ENSP00000266068.1|ENST00000266068.5|ENSG00000101216.11|OTTHUMG00000032988.2|OTTHUMT00000080166.1|GMEB2-201|GMEB2|530	62	56386	40	10	19	7	26489	50037	1	0	1	854.498	853.491	1	853.491	-0.0003	0	34.64	0.05	V	PQLTSVPL	G					PR487_Michele_20180611_B07_rep2.14227.14227.1 File:~PR487_Michele_20180611_B07_rep2.raw~, NativeID:~controllerType=0 controllerNumber=1 scan=14227~	B07
1681	2::ENSP00000356154.4|ENST00000367186.7|ENSG00000213079.9|OTTHUMG00000015877.2|-|SCAF8-202|SCAF8|1337	ENSP00000356154.4|ENST00000367186.7|ENSG00000213079.9|OTTHUMG00000015877.2|-|SCAF8-202|SCAF8|1337	112	147254	50	14	34	7	26492	8730	1	0	1	854.498	853.491	1	853.491	0	0	42.8	0.046	V	APAVPTVSL	V					PR487_Michele_20180604_B07.11295.11295.1 File:~PR487_Michele_20180604_B07.raw~, NativeID:~controllerType=0 controllerNumber=1 scan=11295~	B07
1681	2::ENSP00000356154.4|ENST00000367186.7|ENSG00000213079.9|OTTHUMG00000015877.2|-|SCAF8-202|SCAF8|1337	ENSP00000356154.4|ENST00000367186.7|ENSG00000213079.9|OTTHUMG00000015877.2|-|SCAF8-202|SCAF8|1337	112	147254	50	14	34	7	26499	29186	1	0	1	854.499	853.491	1	853.491	0.0004	0	50.62	0.013	V	APAVPTVSL	V					PR487_Michele_20180611_B07_rep1.15066.15066.1 File:~PR487_Michele_20180611_B07_rep1.raw~, NativeID:~controllerType=0 controllerNumber=1 scan=15066~	B07
2881	2::ENSP00000265896.5|ENST00000265896.10|ENSG00000104549.12|OTTHUMG00000164990.3|OTTHUMT00000381362.2|SQLE-201|SQLE|574	ENSP00000265896.5|ENST00000265896.10|ENSG00000104549.12|OTTHUMG00000164990.3|OTTHUMT00000381362.2|SQLE-201|SQLE|574	94	63882	20	10	13	6	26513	35256	1	0	1	854.535	853.528	1	853.527	0.0001	0	32.42	0.029	A	GPVGLLSVL	S					PR487_Michele_20180611_B07_rep1.22730.22730.1 File:~PR487_Michele_20180611_B07_rep1.raw~, NativeID:~controllerType=0 controllerNumber=1 scan=22730~	B07
2881	2::ENSP00000265896.5|ENST00000265896.10|ENSG00000104549.12|OTTHUMG00000164990.3|OTTHUMT00000381362.2|SQLE-201|SQLE|574	ENSP00000265896.5|ENST00000265896.10|ENSG00000104549.12|OTTHUMG00000164990.3|OTTHUMT00000381362.2|SQLE-201|SQLE|574	94	63882	20	10	13	6	26515	13909	1	0	1	854.535	853.528	1	853.527	0.0001	0	57.86	0.0011	A	GPVGLLSVL	S					PR487_Michele_20180604_B07.16854.16854.1 File:~PR487_Michele_20180604_B07.raw~, NativeID:~controllerType=0 controllerNumber=1 scan=16854~	B07
946	2::ENSP00000442318.1|ENST00000545606.6|ENSG00000111530.13|OTTHUMG00000169060.3|OTTHUMT00000402105.2|CAND1-208|CAND1|1230	ENSP00000442318.1|ENST00000545606.6|ENSG00000111530.13|OTTHUMG00000169060.3|OTTHUMT00000402105.2|CAND1-208|CAND1|1230	136	136289	72	18	33	7	26545	8647	1	0	1	855.494	854.486	1	854.486	0.0001	0	58.78	0.0026	R	SPLLQGGAL	S					PR487_Michele_20180604_B07.11207.11207.1 File:~PR487_Michele_20180604_B07.raw~, NativeID:~controllerType=0 controllerNumber=1 scan=11207~	B07
41	2::ENSP00000358400.3|ENST00000369393.8|ENSG00000112159.12|OTTHUMG00000015213.4|OTTHUMT00000041514.3|MDN1-201|MDN1|5596	ENSP00000358400.3|ENST00000369393.8|ENSG00000112159.12|OTTHUMG00000015213.4|OTTHUMT00000041514.3|MDN1-201|MDN1|5596	482	632420	142	57	87	24	26594	20410	1	1	1	856.453	855.446	1	855.445	0.0008	0	35.61	0.022	A	QPAAGQATI	P					PR487_Michele_20180611_B07_rep1.5526.5526.1 File:~PR487_Michele_20180611_B07_rep1.raw~, NativeID:~controllerType=0 controllerNumber=1 scan=5526~	B07
92	2::ENSP00000325827.7|ENST00000313050.11|ENSG00000148396.18|OTTHUMG00000020932.6|-|SEC16A-203|SEC16A|2357	ENSP00000325827.7|ENST00000313050.11|ENSG00000148396.18|OTTHUMG00000020932.6|-|SEC16A-203|SEC16A|2357	327	251738	100	36	58	18	26615	9897	1	1	1	856.514	855.507	1	855.507	0.0002	0	47.24	0.041	Y	SPVLISQL	V					PR487_Michele_20180604_B07.12524.12524.1 File:~PR487_Michele_20180604_B07.raw~, NativeID:~controllerType=0 controllerNumber=1 scan=12524~	B07
10864	2::ENSP00000272638.9|ENST00000272638.14|ENSG00000144224.17|OTTHUMG00000153577.3|OTTHUMT00000331696.2|UBXN4-201|UBXN4|508	ENSP00000272638.9|ENST00000272638.14|ENSG00000144224.17|OTTHUMG00000153577.3|OTTHUMT00000331696.2|UBXN4-201|UBXN4|508	53	56743	12	4	8	3	26616	30424	1	0	1	856.515	855.507	1	855.507	0.0008	0	38.63	0.037	L	APSASVVLL	P					PR487_Michele_20180611_B07_rep1.16559.16559.1 File:~PR487_Michele_20180611_B07_rep1.raw~, NativeID:~controllerType=0 controllerNumber=1 scan=16559~	B07
10864	2::ENSP00000272638.9|ENST00000272638.14|ENSG00000144224.17|OTTHUMG00000153577.3|OTTHUMT00000331696.2|UBXN4-201|UBXN4|508	ENSP00000272638.9|ENST00000272638.14|ENSG00000144224.17|OTTHUMG00000153577.3|OTTHUMT00000331696.2|UBXN4-201|UBXN4|508	53	56743	12	4	8	3	26617	51762	1	0	1	856.515	855.508	1	855.507	0.0012	0	41.5	0.046	L	APSASVVLL	P					PR487_Michele_20180611_B07_rep2.16340.16340.1 File:~PR487_Michele_20180611_B07_rep2.raw~, NativeID:~controllerType=0 controllerNumber=1 scan=16340~	B07
485	2::ENSP00000430839.1|ENST00000519627.1|ENSG00000104408.10|OTTHUMG00000164858.7|OTTHUMT00000380642.1|EIF3E-209|EIF3E|226	ENSP00000430839.1|ENST00000519627.1|ENSG00000104408.10|OTTHUMG00000164858.7|OTTHUMT00000380642.1|EIF3E-209|EIF3E|226	172	26619	33	16	13	7	26631	2103	1	0	1	857.448	856.441	1	856.44	0.0006	0	55.87	0.0016	V	PATDRNAL	S					PR487_Michele_20180604_B07.4345.4345.1 File:~PR487_Michele_20180604_B07.raw~, NativeID:~controllerType=0 controllerNumber=1 scan=4345~	B07
969	2::ENSP00000357643.3|ENST00000368654.8|ENSG00000148773.14|OTTHUMG00000019255.2|OTTHUMT00000050999.2|MKI67-202|MKI67|3256	ENSP00000357643.3|ENST00000368654.8|ENSG00000148773.14|OTTHUMG00000019255.2|OTTHUMT00000050999.2|MKI67-202|MKI67|3256	135	358474	54	13	38	6	26636	43794	1	1	1	857.472	856.465	1	856.465	-0.0007	0	53.11	0.019	V	PENKGISL	R					PR487_Michele_20180611_B07_rep2.7347.7347.1 File:~PR487_Michele_20180611_B07_rep2.raw~, NativeID:~controllerType=0 controllerNumber=1 scan=7347~	B07
969	2::ENSP00000357643.3|ENST00000368654.8|ENSG00000148773.14|OTTHUMG00000019255.2|OTTHUMT00000050999.2|MKI67-202|MKI67|3256	ENSP00000357643.3|ENST00000368654.8|ENSG00000148773.14|OTTHUMG00000019255.2|OTTHUMT00000050999.2|MKI67-202|MKI67|3256	135	358474	54	13	38	6	26639	22217	1	1	1	857.473	856.465	1	856.465	0	0	52.98	0.02	V	PENKGISL	R					PR487_Michele_20180611_B07_rep1.7443.7443.1 File:~PR487_Michele_20180611_B07_rep1.raw~, NativeID:~controllerType=0 controllerNumber=1 scan=7443~	B07
159	2::ENSP00000229418.6|ENST00000353205.5|ENSG00000001167.14|OTTHUMG00000014669.1|OTTHUMT00000040497.1|NFYA-202|NFYA|318	ENSP00000229418.6|ENST00000353205.5|ENSG00000001167.14|OTTHUMG00000014669.1|OTTHUMT00000040497.1|NFYA-202|NFYA|318	256	33918	35	18	10	5	26640	4144	1	1	1	857.473	856.465	1	856.466	0	0	38.5	0.0093	Q	VPVSGTQGL	Q					PR487_Michele_20180604_B07.6487.6487.1 File:~PR487_Michele_20180604_B07.raw~, NativeID:~controllerType=0 controllerNumber=1 scan=6487~	B07
159	2::ENSP00000229418.6|ENST00000353205.5|ENSG00000001167.14|OTTHUMG00000014669.1|OTTHUMT00000040497.1|NFYA-202|NFYA|318	ENSP00000229418.6|ENST00000353205.5|ENSG00000001167.14|OTTHUMG00000014669.1|OTTHUMT00000040497.1|NFYA-202|NFYA|318	256	33918	35	18	10	5	26641	44082	1	1	1	857.473	856.466	1	856.466	0	0	41.29	0.0066	Q	VPVSGTQGL	Q					PR487_Michele_20180611_B07_rep2.7653.7653.1 File:~PR487_Michele_20180611_B07_rep2.raw~, NativeID:~controllerType=0 controllerNumber=1 scan=7653~	B07
159	2::ENSP00000229418.6|ENST00000353205.5|ENSG00000001167.14|OTTHUMG00000014669.1|OTTHUMT00000040497.1|NFYA-202|NFYA|318	ENSP00000229418.6|ENST00000353205.5|ENSG00000001167.14|OTTHUMG00000014669.1|OTTHUMT00000040497.1|NFYA-202|NFYA|318	256	33918	35	18	10	5	26642	44723	1	1	1	857.473	856.466	1	856.466	0.0001	0	38.23	0.012	Q	VPVSGTQGL	Q					PR487_Michele_20180611_B07_rep2.8340.8340.1 File:~PR487_Michele_20180611_B07_rep2.raw~, NativeID:~controllerType=0 controllerNumber=1 scan=8340~	B07
159	2::ENSP00000229418.6|ENST00000353205.5|ENSG00000001167.14|OTTHUMG00000014669.1|OTTHUMT00000040497.1|NFYA-202|NFYA|318	ENSP00000229418.6|ENST00000353205.5|ENSG00000001167.14|OTTHUMG00000014669.1|OTTHUMT00000040497.1|NFYA-202|NFYA|318	256	33918	35	18	10	5	26643	4702	1	1	1	857.473	856.466	1	856.466	0.0002	0	36.45	0.018	Q	VPVSGTQGL	Q					PR487_Michele_20180604_B07.7071.7071.1 File:~PR487_Michele_20180604_B07.raw~, NativeID:~controllerType=0 controllerNumber=1 scan=7071~	B07
159	2::ENSP00000229418.6|ENST00000353205.5|ENSG00000001167.14|OTTHUMG00000014669.1|OTTHUMT00000040497.1|NFYA-202|NFYA|318	ENSP00000229418.6|ENST00000353205.5|ENSG00000001167.14|OTTHUMG00000014669.1|OTTHUMT00000040497.1|NFYA-202|NFYA|318	256	33918	35	18	10	5	26644	23133	1	1	1	857.473	856.466	1	856.466	0.0004	0	38.2	0.0091	Q	VPVSGTQGL	Q					PR487_Michele_20180611_B07_rep1.8413.8413.1 File:~PR487_Michele_20180611_B07_rep1.raw~, NativeID:~controllerType=0 controllerNumber=1 scan=8413~	B07
159	2::ENSP00000229418.6|ENST00000353205.5|ENSG00000001167.14|OTTHUMG00000014669.1|OTTHUMT00000040497.1|NFYA-202|NFYA|318	ENSP00000229418.6|ENST00000353205.5|ENSG00000001167.14|OTTHUMG00000014669.1|OTTHUMT00000040497.1|NFYA-202|NFYA|318	256	33918	35	18	10	5	26646	22473	1	1	1	857.474	856.466	1	856.466	0.001	0	37.86	0.014	Q	VPVSGTQGL	Q					PR487_Michele_20180611_B07_rep1.7715.7715.1 File:~PR487_Michele_20180611_B07_rep1.raw~, NativeID:~controllerType=0 controllerNumber=1 scan=7715~	B07
2267	2::ENSP00000364742.3|ENST00000375592.8|ENSG00000037637.11|OTTHUMG00000002218.3|OTTHUMT00000006285.2|FBXO42-201|FBXO42|717	ENSP00000364742.3|ENST00000375592.8|ENSG00000037637.11|OTTHUMG00000002218.3|OTTHUMT00000006285.2|FBXO42-201|FBXO42|717	102	77789	29	11	20	4	26666	49798	1	1	1	858.456	857.449	1	857.449	-0.0004	0	50.43	0.049	G	SPILNGGSL	S	Deamidated (NQ)	0.000010000.0			PR487_Michele_20180611_B07_rep2.13927.13927.1 File:~PR487_Michele_20180611_B07_rep2.raw~, NativeID:~controllerType=0 controllerNumber=1 scan=13927~	B07
39	2::ENSP00000301740.8|ENST00000301740.13|ENSG00000167978.17|OTTHUMG00000177358.6|OTTHUMT00000436411.2|SRRM2-201|SRRM2|2752	ENSP00000301740.8|ENST00000301740.13|ENSG00000167978.17|OTTHUMG00000177358.6|OTTHUMT00000436411.2|SRRM2-201|SRRM2|2752	485	299438	100	38	54	15	26727	21534	1	1	1	430.23	858.445	2	858.445	-0.0001	0	47.35	0.0078	T	TPVAGSQSL	S					PR487_Michele_20180611_B07_rep1.6723.6723.2 File:~PR487_Michele_20180611_B07_rep1.raw~, NativeID:~controllerType=0 controllerNumber=1 scan=6723~	B07
39	2::ENSP00000301740.8|ENST00000301740.13|ENSG00000167978.17|OTTHUMG00000177358.6|OTTHUMT00000436411.2|SRRM2-201|SRRM2|2752	ENSP00000301740.8|ENST00000301740.13|ENSG00000167978.17|OTTHUMG00000177358.6|OTTHUMT00000436411.2|SRRM2-201|SRRM2|2752	485	299438	100	38	54	15	26728	3627	1	1	1	430.23	858.445	2	858.445	-0.0001	0	48.49	0.023	T	TPVAGSQSL	S					PR487_Michele_20180604_B07.5946.5946.2 File:~PR487_Michele_20180604_B07.raw~, NativeID:~controllerType=0 controllerNumber=1 scan=5946~	B07
39	2::ENSP00000301740.8|ENST00000301740.13|ENSG00000167978.17|OTTHUMG00000177358.6|OTTHUMT00000436411.2|SRRM2-201|SRRM2|2752	ENSP00000301740.8|ENST00000301740.13|ENSG00000167978.17|OTTHUMG00000177358.6|OTTHUMT00000436411.2|SRRM2-201|SRRM2|2752	485	299438	100	38	54	15	26729	3605	1	1	1	859.452	858.445	1	858.445	0	0	46.42	0.0081	T	TPVAGSQSL	S					PR487_Michele_20180604_B07.5923.5923.1 File:~PR487_Michele_20180604_B07.raw~, NativeID:~controllerType=0 controllerNumber=1 scan=5923~	B07
39	2::ENSP00000301740.8|ENST00000301740.13|ENSG00000167978.17|OTTHUMG00000177358.6|OTTHUMT00000436411.2|SRRM2-201|SRRM2|2752	ENSP00000301740.8|ENST00000301740.13|ENSG00000167978.17|OTTHUMG00000177358.6|OTTHUMT00000436411.2|SRRM2-201|SRRM2|2752	485	299438	100	38	54	15	26730	43152	1	1	1	430.23	858.445	2	858.445	0	0	48.76	0.0074	T	TPVAGSQSL	S					PR487_Michele_20180611_B07_rep2.6668.6668.2 File:~PR487_Michele_20180611_B07_rep2.raw~, NativeID:~controllerType=0 controllerNumber=1 scan=6668~	B07
39	2::ENSP00000301740.8|ENST00000301740.13|ENSG00000167978.17|OTTHUMG00000177358.6|OTTHUMT00000436411.2|SRRM2-201|SRRM2|2752	ENSP00000301740.8|ENST00000301740.13|ENSG00000167978.17|OTTHUMG00000177358.6|OTTHUMT00000436411.2|SRRM2-201|SRRM2|2752	485	299438	100	38	54	15	26731	43122	1	1	1	859.452	858.445	1	858.445	0.0004	0	46.44	0.014	T	TPVAGSQSL	S					PR487_Michele_20180611_B07_rep2.6636.6636.1 File:~PR487_Michele_20180611_B07_rep2.raw~, NativeID:~controllerType=0 controllerNumber=1 scan=6636~	B07
39	2::ENSP00000301740.8|ENST00000301740.13|ENSG00000167978.17|OTTHUMG00000177358.6|OTTHUMT00000436411.2|SRRM2-201|SRRM2|2752	ENSP00000301740.8|ENST00000301740.13|ENSG00000167978.17|OTTHUMG00000177358.6|OTTHUMT00000436411.2|SRRM2-201|SRRM2|2752	485	299438	100	38	54	15	26732	21500	1	1	1	859.452	858.445	1	858.445	0.0005	0	46.58	0.014	T	TPVAGSQSL	S					PR487_Michele_20180611_B07_rep1.6687.6687.1 File:~PR487_Michele_20180611_B07_rep1.raw~, NativeID:~controllerType=0 controllerNumber=1 scan=6687~	B07
39	2::ENSP00000301740.8|ENST00000301740.13|ENSG00000167978.17|OTTHUMG00000177358.6|OTTHUMT00000436411.2|SRRM2-201|SRRM2|2752	ENSP00000301740.8|ENST00000301740.13|ENSG00000167978.17|OTTHUMG00000177358.6|OTTHUMT00000436411.2|SRRM2-201|SRRM2|2752	485	299438	100	38	54	15	26755	43929	1	1	1	860.436	859.429	1	859.429	0	0	48.54	0.0087	T	TPVAGSQSL	S	Deamidated (NQ)	0.000000100.0			PR487_Michele_20180611_B07_rep2.7491.7491.1 File:~PR487_Michele_20180611_B07_rep2.raw~, NativeID:~controllerType=0 controllerNumber=1 scan=7491~	B07
627	2::ENSP00000355637.3|ENST00000344517.5|ENSG00000135776.5|OTTHUMG00000039471.2|OTTHUMT00000095240.2|ABCB10-201|ABCB10|738	ENSP00000355637.3|ENST00000344517.5|ENSG00000135776.5|OTTHUMG00000039471.2|OTTHUMT00000095240.2|ABCB10-201|ABCB10|738	157	79098	44	20	23	10	26760	7925	1	0	1	860.436	859.429	1	859.429	0.0003	0	36.41	0.033	Y	DPASGTISL	D					PR487_Michele_20180604_B07.10449.10449.1 File:~PR487_Michele_20180604_B07.raw~, NativeID:~controllerType=0 controllerNumber=1 scan=10449~	B07
39	2::ENSP00000301740.8|ENST00000301740.13|ENSG00000167978.17|OTTHUMG00000177358.6|OTTHUMT00000436411.2|SRRM2-201|SRRM2|2752	ENSP00000301740.8|ENST00000301740.13|ENSG00000167978.17|OTTHUMG00000177358.6|OTTHUMT00000436411.2|SRRM2-201|SRRM2|2752	485	299438	100	38	54	15	26762	22341	1	1	1	860.437	859.43	1	859.429	0.001	0	47.66	0.027	T	TPVAGSQSL	S	Deamidated (NQ)	0.000000100.0			PR487_Michele_20180611_B07_rep1.7573.7573.1 File:~PR487_Michele_20180611_B07_rep1.raw~, NativeID:~controllerType=0 controllerNumber=1 scan=7573~	B07
30	2::ENSP00000304592.2|ENST00000306749.4|ENSG00000169710.9|OTTHUMG00000178527.6|OTTHUMT00000442369.4|FASN-201|FASN|2511	ENSP00000304592.2|ENST00000306749.4|ENSG00000169710.9|OTTHUMG00000178527.6|OTTHUMT00000442369.4|FASN-201|FASN|2511	559	273254	161	72	80	33	26771	22057	1	1	1	860.455	859.447	1	859.447	-0.0001	0	33.93	0.011	D	IAAVPATAM	P	Oxidation (M)	0.000000002.0			PR487_Michele_20180611_B07_rep1.7274.7274.1 File:~PR487_Michele_20180611_B07_rep1.raw~, NativeID:~controllerType=0 controllerNumber=1 scan=7274~	B07
111	2::ENSP00000348069.4|ENST00000355815.8|ENSG00000072310.17|OTTHUMG00000059313.9|OTTHUMT00000131772.2|SREBF1-202|SREBF1|1177	ENSP00000348069.4|ENST00000355815.8|ENSG00000072310.17|OTTHUMG00000059313.9|OTTHUMT00000131772.2|SREBF1-202|SREBF1|1177	292	124557	73	29	40	13	26778	46219	1	1	0	860.473	859.465	1	859.465	0.0002	0	47.2	0.022	L	SPLVSGTTV	Q					PR487_Michele_20180611_B07_rep2.9952.9952.1 File:~PR487_Michele_20180611_B07_rep2.raw~, NativeID:~controllerType=0 controllerNumber=1 scan=9952~	B07
111	2::ENSP00000348069.4|ENST00000355815.8|ENSG00000072310.17|OTTHUMG00000059313.9|OTTHUMT00000131772.2|SREBF1-202|SREBF1|1177	ENSP00000348069.4|ENST00000355815.8|ENSG00000072310.17|OTTHUMG00000059313.9|OTTHUMT00000131772.2|SREBF1-202|SREBF1|1177	292	124557	73	29	40	13	26781	5778	1	1	0	860.473	859.466	1	859.465	0.0009	0	47.97	0.0047	L	SPLVSGTTV	Q					PR487_Michele_20180604_B07.8198.8198.1 File:~PR487_Michele_20180604_B07.raw~, NativeID:~controllerType=0 controllerNumber=1 scan=8198~	B07
111	2::ENSP00000348069.4|ENST00000355815.8|ENSG00000072310.17|OTTHUMG00000059313.9|OTTHUMT00000131772.2|SREBF1-202|SREBF1|1177	ENSP00000348069.4|ENST00000355815.8|ENSG00000072310.17|OTTHUMG00000059313.9|OTTHUMT00000131772.2|SREBF1-202|SREBF1|1177	292	124557	73	29	40	13	26782	24670	1	1	0	860.473	859.466	1	859.465	0.0011	0	47.28	0.0047	L	SPLVSGTTV	Q					PR487_Michele_20180611_B07_rep1.10059.10059.1 File:~PR487_Michele_20180611_B07_rep1.raw~, NativeID:~controllerType=0 controllerNumber=1 scan=10059~	B07
4908	2::ENSP00000338860.3|ENST00000337080.8|ENSG00000167685.15|OTTHUMG00000181761.4|OTTHUMT00000457503.2|ZNF444-201|ZNF444|327	ENSP00000338860.3|ENST00000337080.8|ENSG00000167685.15|OTTHUMG00000181761.4|OTTHUMT00000457503.2|ZNF444-201|ZNF444|327	77	35182	17	9	11	4	26834	25638	1	0	1	862.372	861.365	1	861.363	0.0017	0	28.51	0.044	G	SPGSPGPAL	R	Phospho (ST)	0.000600000.0			PR487_Michele_20180611_B07_rep1.11108.11108.1 File:~PR487_Michele_20180611_B07_rep1.raw~, NativeID:~controllerType=0 controllerNumber=1 scan=11108~	B07
145	2::ENSP00000237530.6|ENST00000237530.11|ENSG00000118705.17|OTTHUMG00000032409.6|OTTHUMT00000079076.4|RPN2-201|RPN2|631	ENSP00000237530.6|ENST00000237530.11|ENSG00000118705.17|OTTHUMG00000032409.6|OTTHUMT00000079076.4|RPN2-201|RPN2|631	267	69241	50	27	20	7	26841	24901	1	1	1	862.431	861.423	1	861.423	0.0002	0	29.88	0.022	M	APPGSSTVF	L					PR487_Michele_20180611_B07_rep1.10308.10308.1 File:~PR487_Michele_20180611_B07_rep1.raw~, NativeID:~controllerType=0 controllerNumber=1 scan=10308~	B07
2275	2::ENSP00000234198.4|ENST00000234198.9|ENSG00000115844.11|OTTHUMG00000132276.4|OTTHUMT00000255368.4|DLX2-201|DLX2|328	ENSP00000234198.4|ENST00000234198.9|ENSG00000115844.11|OTTHUMG00000132276.4|OTTHUMT00000255368.4|DLX2-201|DLX2|328	102	34221	14	8	5	2	26866	49606	1	0	1	862.467	861.459	1	861.46	-0.0003	0	31.3	0.0075	G	APVSAGTIF	-					PR487_Michele_20180611_B07_rep2.13710.13710.1 File:~PR487_Michele_20180611_B07_rep2.raw~, NativeID:~controllerType=0 controllerNumber=1 scan=13710~	B07
2275	2::ENSP00000234198.4|ENST00000234198.9|ENSG00000115844.11|OTTHUMG00000132276.4|OTTHUMT00000255368.4|DLX2-201|DLX2|328	ENSP00000234198.4|ENST00000234198.9|ENSG00000115844.11|OTTHUMG00000132276.4|OTTHUMT00000255368.4|DLX2-201|DLX2|328	102	34221	14	8	5	2	26869	8823	1	0	1	862.467	861.46	1	861.46	0	0	35.37	0.016	G	APVSAGTIF	-					PR487_Michele_20180604_B07.11395.11395.1 File:~PR487_Michele_20180604_B07.raw~, NativeID:~controllerType=0 controllerNumber=1 scan=11395~	B07
2275	2::ENSP00000234198.4|ENST00000234198.9|ENSG00000115844.11|OTTHUMG00000132276.4|OTTHUMT00000255368.4|DLX2-201|DLX2|328	ENSP00000234198.4|ENST00000234198.9|ENSG00000115844.11|OTTHUMG00000132276.4|OTTHUMT00000255368.4|DLX2-201|DLX2|328	102	34221	14	8	5	2	26876	28139	1	0	1	862.468	861.461	1	861.46	0.0013	0	36.36	0.0064	G	APVSAGTIF	-					PR487_Michele_20180611_B07_rep1.13852.13852.1 File:~PR487_Michele_20180611_B07_rep1.raw~, NativeID:~controllerType=0 controllerNumber=1 scan=13852~	B07
850	2::ENSP00000348538.5|ENST00000356208.10|ENSG00000132819.17|OTTHUMG00000032820.7|OTTHUMT00000079843.5|RBM38-203|RBM38|239	ENSP00000348538.5|ENST00000356208.10|ENSG00000132819.17|OTTHUMG00000032820.7|OTTHUMT00000079843.5|RBM38-203|RBM38|239	142	25482	18	12	6	3	26978	29805	1	0	1	864.519	863.512	1	863.512	0.0002	0	29.37	0.034	V	IPAAPVPSL	S					PR487_Michele_20180611_B07_rep1.15818.15818.1 File:~PR487_Michele_20180611_B07_rep1.raw~, NativeID:~controllerType=0 controllerNumber=1 scan=15818~	B07
1051	2::ENSP00000380495.3|ENST00000397333.4|ENSG00000185163.10|OTTHUMG00000168254.2|OTTHUMT00000398978.2|DDX51-202|DDX51|666	ENSP00000380495.3|ENST00000397333.4|ENSG00000185163.10|OTTHUMG00000168254.2|OTTHUMT00000398978.2|DDX51-202|DDX51|666	132	72413	36	16	19	8	26985	34925	1	0	1	864.555	863.548	1	863.548	-0.0005	0	36.06	0.044	A	GPLVPGLVL	G					PR487_Michele_20180611_B07_rep1.22264.22264.1 File:~PR487_Michele_20180611_B07_rep1.raw~, NativeID:~controllerType=0 controllerNumber=1 scan=22264~	B07
1051	2::ENSP00000380495.3|ENST00000397333.4|ENSG00000185163.10|OTTHUMG00000168254.2|OTTHUMT00000398978.2|DDX51-202|DDX51|666	ENSP00000380495.3|ENST00000397333.4|ENSG00000185163.10|OTTHUMG00000168254.2|OTTHUMT00000398978.2|DDX51-202|DDX51|666	132	72413	36	16	19	8	26989	13560	1	0	1	864.555	863.548	1	863.548	0.0001	0	44.49	0.0071	A	GPLVPGLVL	G					PR487_Michele_20180604_B07.16457.16457.1 File:~PR487_Michele_20180604_B07.raw~, NativeID:~controllerType=0 controllerNumber=1 scan=16457~	B07
484	2::ENSP00000441179.1|ENST00000536368.1|ENSG00000197958.13|OTTHUMG00000020704.3|-|RPL12-205|RPL12|132	ENSP00000441179.1|ENST00000536368.1|ENSG00000197958.13|OTTHUMG00000020704.3|-|RPL12-205|RPL12|132	172	14191	15	9	7	3	27045	28065	1	1	1	433.279	864.543	2	864.543	-0.0006	0	40.93	0.017	L	APKIGPLGL	I					PR487_Michele_20180611_B07_rep1.13770.13770.2 File:~PR487_Michele_20180611_B07_rep1.raw~, NativeID:~controllerType=0 controllerNumber=1 scan=13770~	B07
484	2::ENSP00000441179.1|ENST00000536368.1|ENSG00000197958.13|OTTHUMG00000020704.3|-|RPL12-205|RPL12|132	ENSP00000441179.1|ENST00000536368.1|ENSG00000197958.13|OTTHUMG00000020704.3|-|RPL12-205|RPL12|132	172	14191	15	9	7	3	27046	8443	1	1	1	433.279	864.543	2	864.543	-0.0002	0	48.78	0.0028	L	APKIGPLGL	I					PR487_Michele_20180604_B07.10993.10993.2 File:~PR487_Michele_20180604_B07.raw~, NativeID:~controllerType=0 controllerNumber=1 scan=10993~	B07
484	2::ENSP00000441179.1|ENST00000536368.1|ENSG00000197958.13|OTTHUMG00000020704.3|-|RPL12-205|RPL12|132	ENSP00000441179.1|ENST00000536368.1|ENSG00000197958.13|OTTHUMG00000020704.3|-|RPL12-205|RPL12|132	172	14191	15	9	7	3	27050	49777	1	1	1	433.279	864.544	2	864.543	0.0005	0	27.54	0.031	L	APKIGPLGL	I					PR487_Michele_20180611_B07_rep2.13904.13904.2 File:~PR487_Michele_20180611_B07_rep2.raw~, NativeID:~controllerType=0 controllerNumber=1 scan=13904~	B07
484	2::ENSP00000441179.1|ENST00000536368.1|ENSG00000197958.13|OTTHUMG00000020704.3|-|RPL12-205|RPL12|132	ENSP00000441179.1|ENST00000536368.1|ENSG00000197958.13|OTTHUMG00000020704.3|-|RPL12-205|RPL12|132	172	14191	15	9	7	3	27051	8470	1	1	1	865.552	864.545	1	864.543	0.0013	0	71.04	1.7e-05	L	APKIGPLGL	I					PR487_Michele_20180604_B07.11021.11021.1 File:~PR487_Michele_20180604_B07.raw~, NativeID:~controllerType=0 controllerNumber=1 scan=11021~	B07
1590	2::ENSP00000006777.6|ENST00000006777.11|ENSG00000005486.17|OTTHUMG00000156435.5|OTTHUMT00000344176.2|RHBDD2-201|RHBDD2|364	ENSP00000006777.6|ENST00000006777.11|ENSG00000005486.17|OTTHUMG00000156435.5|OTTHUMT00000344176.2|RHBDD2-201|RHBDD2|364	115	39177	20	11	7	3	27071	44446	1	0	1	866.425	865.418	1	865.418	-0.0002	0	41.43	0.0056	V	YPASAGTSL	G					PR487_Michele_20180611_B07_rep2.8042.8042.1 File:~PR487_Michele_20180611_B07_rep2.raw~, NativeID:~controllerType=0 controllerNumber=1 scan=8042~	B07
1590	2::ENSP00000006777.6|ENST00000006777.11|ENSG00000005486.17|OTTHUMG00000156435.5|OTTHUMT00000344176.2|RHBDD2-201|RHBDD2|364	ENSP00000006777.6|ENST00000006777.11|ENSG00000005486.17|OTTHUMG00000156435.5|OTTHUMT00000344176.2|RHBDD2-201|RHBDD2|364	115	39177	20	11	7	3	27073	22874	1	0	1	866.426	865.418	1	865.418	0.0001	0	38.69	0.0061	V	YPASAGTSL	G					PR487_Michele_20180611_B07_rep1.8138.8138.1 File:~PR487_Michele_20180611_B07_rep1.raw~, NativeID:~controllerType=0 controllerNumber=1 scan=8138~	B07
1590	2::ENSP00000006777.6|ENST00000006777.11|ENSG00000005486.17|OTTHUMG00000156435.5|OTTHUMT00000344176.2|RHBDD2-201|RHBDD2|364	ENSP00000006777.6|ENST00000006777.11|ENSG00000005486.17|OTTHUMG00000156435.5|OTTHUMT00000344176.2|RHBDD2-201|RHBDD2|364	115	39177	20	11	7	3	27075	4573	1	0	1	866.426	865.418	1	865.418	0.0004	0	41.41	0.0055	V	YPASAGTSL	G					PR487_Michele_20180604_B07.6936.6936.1 File:~PR487_Michele_20180604_B07.raw~, NativeID:~controllerType=0 controllerNumber=1 scan=6936~	B07
851	2::ENSP00000363638.3|ENST00000374514.8|ENSG00000011009.11|OTTHUMG00000002961.5|OTTHUMT00000008245.2|LYPLA2-205|LYPLA2|231	ENSP00000363638.3|ENST00000374514.8|ENSG00000011009.11|OTTHUMG00000002961.5|OTTHUMT00000008245.2|LYPLA2-205|LYPLA2|231	142	24721	20	8	8	2	27117	27085	1	0	0	433.776	865.538	2	865.538	-0.0005	0	29.78	0.023	H	APRIPVTL	N					PR487_Michele_20180611_B07_rep1.12694.12694.2 File:~PR487_Michele_20180611_B07_rep1.raw~, NativeID:~controllerType=0 controllerNumber=1 scan=12694~	B07
851	2::ENSP00000363638.3|ENST00000374514.8|ENSG00000011009.11|OTTHUMG00000002961.5|OTTHUMT00000008245.2|LYPLA2-205|LYPLA2|231	ENSP00000363638.3|ENST00000374514.8|ENSG00000011009.11|OTTHUMG00000002961.5|OTTHUMT00000008245.2|LYPLA2-205|LYPLA2|231	142	24721	20	8	8	2	27120	7531	1	0	0	433.776	865.538	2	865.538	-0.0002	0	36.69	0.02	H	APRIPVTL	N					PR487_Michele_20180604_B07.10036.10036.2 File:~PR487_Michele_20180604_B07.raw~, NativeID:~controllerType=0 controllerNumber=1 scan=10036~	B07
851	2::ENSP00000363638.3|ENST00000374514.8|ENSG00000011009.11|OTTHUMG00000002961.5|OTTHUMT00000008245.2|LYPLA2-205|LYPLA2|231	ENSP00000363638.3|ENST00000374514.8|ENSG00000011009.11|OTTHUMG00000002961.5|OTTHUMT00000008245.2|LYPLA2-205|LYPLA2|231	142	24721	20	8	8	2	27121	26844	1	0	0	433.776	865.538	2	865.538	-0.0001	0	32.52	0.033	H	APRIPVTL	N					PR487_Michele_20180611_B07_rep1.12424.12424.2 File:~PR487_Michele_20180611_B07_rep1.raw~, NativeID:~controllerType=0 controllerNumber=1 scan=12424~	B07
851	2::ENSP00000363638.3|ENST00000374514.8|ENSG00000011009.11|OTTHUMG00000002961.5|OTTHUMT00000008245.2|LYPLA2-205|LYPLA2|231	ENSP00000363638.3|ENST00000374514.8|ENSG00000011009.11|OTTHUMG00000002961.5|OTTHUMT00000008245.2|LYPLA2-205|LYPLA2|231	142	24721	20	8	8	2	27122	48337	1	0	0	433.776	865.538	2	865.538	-0.0001	0	36.66	0.02	H	APRIPVTL	N					PR487_Michele_20180611_B07_rep2.12271.12271.2 File:~PR487_Michele_20180611_B07_rep2.raw~, NativeID:~controllerType=0 controllerNumber=1 scan=12271~	B07
823	2::ENSP00000260665.7|ENST00000260665.12|ENSG00000138095.19|OTTHUMG00000152782.12|OTTHUMT00000327823.2|LRPPRC-201|LRPPRC|1394	ENSP00000260665.7|ENST00000260665.12|ENSG00000138095.19|OTTHUMG00000152782.12|OTTHUMT00000327823.2|LRPPRC-201|LRPPRC|1394	143	157805	51	21	29	10	27123	50202	1	0	1	433.776	865.538	2	865.538	0	0	40.01	0.036	A	APRLPLSL	R					PR487_Michele_20180611_B07_rep2.14435.14435.2 File:~PR487_Michele_20180611_B07_rep2.raw~, NativeID:~controllerType=0 controllerNumber=1 scan=14435~	B07
823	2::ENSP00000260665.7|ENST00000260665.12|ENSG00000138095.19|OTTHUMG00000152782.12|OTTHUMT00000327823.2|LRPPRC-201|LRPPRC|1394	ENSP00000260665.7|ENST00000260665.12|ENSG00000138095.19|OTTHUMG00000152782.12|OTTHUMT00000327823.2|LRPPRC-201|LRPPRC|1394	143	157805	51	21	29	10	27124	8972	1	0	1	433.776	865.538	2	865.538	0	0	40.29	0.034	A	APRLPLSL	R					PR487_Michele_20180604_B07.11553.11553.2 File:~PR487_Michele_20180604_B07.raw~, NativeID:~controllerType=0 controllerNumber=1 scan=11553~	B07
566	2::ENSP00000299198.2|ENST00000348956.7|ENSG00000166165.13|OTTHUMG00000171786.3|OTTHUMT00000415111.2|CKB-201|CKB|381	ENSP00000299198.2|ENST00000348956.7|ENSG00000166165.13|OTTHUMG00000171786.3|OTTHUMT00000415111.2|CKB-201|CKB|381	164	42617	19	15	7	4	27128	8535	1	0	0	433.789	865.563	2	865.564	-0.0003	0	40.44	0.012	D	KPVSPLLL	A					PR487_Michele_20180604_B07.11090.11090.2 File:~PR487_Michele_20180604_B07.raw~, NativeID:~controllerType=0 controllerNumber=1 scan=11090~	B07
566	2::ENSP00000299198.2|ENST00000348956.7|ENSG00000166165.13|OTTHUMG00000171786.3|OTTHUMT00000415111.2|CKB-201|CKB|381	ENSP00000299198.2|ENST00000348956.7|ENSG00000166165.13|OTTHUMG00000171786.3|OTTHUMT00000415111.2|CKB-201|CKB|381	164	42617	19	15	7	4	27130	49303	1	0	0	433.789	865.564	2	865.564	0	0	43.87	0.0054	D	KPVSPLLL	A					PR487_Michele_20180611_B07_rep2.13369.13369.2 File:~PR487_Michele_20180611_B07_rep2.raw~, NativeID:~controllerType=0 controllerNumber=1 scan=13369~	B07
566	2::ENSP00000299198.2|ENST00000348956.7|ENSG00000166165.13|OTTHUMG00000171786.3|OTTHUMT00000415111.2|CKB-201|CKB|381	ENSP00000299198.2|ENST00000348956.7|ENSG00000166165.13|OTTHUMG00000171786.3|OTTHUMT00000415111.2|CKB-201|CKB|381	164	42617	19	15	7	4	27135	27888	1	0	0	433.79	865.565	2	865.564	0.0009	0	41.9	0.0084	D	KPVSPLLL	A					PR487_Michele_20180611_B07_rep1.13577.13577.2 File:~PR487_Michele_20180611_B07_rep1.raw~, NativeID:~controllerType=0 controllerNumber=1 scan=13577~	B07
83	2::ENSP00000367394.3|ENST00000378152.8|ENSG00000076928.17|OTTHUMG00000182679.5|OTTHUMT00000463365.1|ARHGEF1-204|ARHGEF1|948	ENSP00000367394.3|ENST00000378152.8|ENSG00000076928.17|OTTHUMG00000182679.5|OTTHUMT00000463365.1|ARHGEF1-204|ARHGEF1|948	339	105788	58	31	24	10	27157	40762	1	1	0	434.238	866.461	2	866.461	-0.0003	0	54.38	0.0053	A	SPGPSRPGL	V					PR487_Michele_20180611_B07_rep2.4037.4037.2 File:~PR487_Michele_20180611_B07_rep2.raw~, NativeID:~controllerType=0 controllerNumber=1 scan=4037~	B07
83	2::ENSP00000367394.3|ENST00000378152.8|ENSG00000076928.17|OTTHUMG00000182679.5|OTTHUMT00000463365.1|ARHGEF1-204|ARHGEF1|948	ENSP00000367394.3|ENST00000378152.8|ENSG00000076928.17|OTTHUMG00000182679.5|OTTHUMT00000463365.1|ARHGEF1-204|ARHGEF1|948	339	105788	58	31	24	10	27162	2199	1	1	0	434.238	866.461	2	866.461	0	0	54.54	0.01	A	SPGPSRPGL	V					PR487_Michele_20180604_B07.4446.4446.2 File:~PR487_Michele_20180604_B07.raw~, NativeID:~controllerType=0 controllerNumber=1 scan=4446~	B07
302	2::ENSP00000457613.1|ENST00000564304.5|ENSG00000168488.18|OTTHUMG00000097038.6|OTTHUMT00000432048.1|ATXN2L-215|ATXN2L|1068	ENSP00000457613.1|ENST00000564304.5|ENSG00000168488.18|OTTHUMG00000097038.6|OTTHUMT00000432048.1|ATXN2L-215|ATXN2L|1068	204	112644	65	21	31	5	27176	6915	1	0	0	867.493	866.486	1	866.486	-0.0002	0	51.02	0.015	A	VPQSGVPAL	S					PR487_Michele_20180604_B07.9390.9390.1 File:~PR487_Michele_20180604_B07.raw~, NativeID:~controllerType=0 controllerNumber=1 scan=9390~	B07
100	2::ENSP00000307940.5|ENST00000309311.7|ENSG00000167658.16|OTTHUMG00000181790.3|OTTHUMT00000457615.3|EEF2-201|EEF2|858	ENSP00000307940.5|ENST00000309311.7|ENSG00000167658.16|OTTHUMG00000181790.3|OTTHUMT00000457615.3|EEF2-201|EEF2|858	313	95277	60	36	24	14	27177	24516	1	1	1	434.25	866.486	2	866.486	-0.0001	0	42.87	0.036	K	NPADLPKL	V					PR487_Michele_20180611_B07_rep1.9885.9885.2 File:~PR487_Michele_20180611_B07_rep1.raw~, NativeID:~controllerType=0 controllerNumber=1 scan=9885~	B07
302	2::ENSP00000457613.1|ENST00000564304.5|ENSG00000168488.18|OTTHUMG00000097038.6|OTTHUMT00000432048.1|ATXN2L-215|ATXN2L|1068	ENSP00000457613.1|ENST00000564304.5|ENSG00000168488.18|OTTHUMG00000097038.6|OTTHUMT00000432048.1|ATXN2L-215|ATXN2L|1068	204	112644	65	21	31	5	27185	47893	1	0	0	867.494	866.486	1	866.486	0.0002	0	57.74	0.0031	A	VPQSGVPAL	S					PR487_Michele_20180611_B07_rep2.11791.11791.1 File:~PR487_Michele_20180611_B07_rep2.raw~, NativeID:~controllerType=0 controllerNumber=1 scan=11791~	B07
589	2::ENSP00000480756.1|ENST00000620230.4|ENSG00000130706.13|OTTHUMG00000032904.4|-|ADRM1-205|ADRM1|368	ENSP00000480756.1|ENST00000620230.4|ENSG00000130706.13|OTTHUMG00000032904.4|-|ADRM1-205|ADRM1|368	162	37481	39	20	12	4	27288	51858	1	1	1	868.491	867.483	1	867.481	0.002	0	41.46	0.0071	I	GPAGLGGLGGL	G					PR487_Michele_20180611_B07_rep2.16457.16457.1 File:~PR487_Michele_20180611_B07_rep2.raw~, NativeID:~controllerType=0 controllerNumber=1 scan=16457~	B07
589	2::ENSP00000480756.1|ENST00000620230.4|ENSG00000130706.13|OTTHUMG00000032904.4|-|ADRM1-205|ADRM1|368	ENSP00000480756.1|ENST00000620230.4|ENSG00000130706.13|OTTHUMG00000032904.4|-|ADRM1-205|ADRM1|368	162	37481	39	20	12	4	27289	30514	1	1	1	868.491	867.483	1	867.481	0.002	0	37.12	0.013	I	GPAGLGGLGGL	G					PR487_Michele_20180611_B07_rep1.16668.16668.1 File:~PR487_Michele_20180611_B07_rep1.raw~, NativeID:~controllerType=0 controllerNumber=1 scan=16668~	B07
1686	2::ENSP00000406012.2|ENST00000426508.7|ENSG00000187535.14|OTTHUMG00000128585.5|OTTHUMT00000250438.3|IFT140-203|IFT140|1462	ENSP00000406012.2|ENST00000426508.7|ENSG00000187535.14|OTTHUMG00000128585.5|OTTHUMT00000250438.3|IFT140-203|IFT140|1462	112	165087	34	17	18	7	27314	53786	1	1	1	868.515	867.508	1	867.507	0.0009	0	47.03	0.025	A	GPAADVLIL	S					PR487_Michele_20180611_B07_rep2.18984.18984.1 File:~PR487_Michele_20180611_B07_rep2.raw~, NativeID:~controllerType=0 controllerNumber=1 scan=18984~	B07
4467	2::ENSP00000156109.5|ENST00000156109.7|ENSG00000068394.11|OTTHUMG00000021511.4|OTTHUMT00000056535.4|GPKOW-201|GPKOW|476	ENSP00000156109.5|ENST00000156109.7|ENSG00000068394.11|OTTHUMG00000021511.4|OTTHUMT00000056535.4|GPKOW-201|GPKOW|476	80	52197	25	8	14	5	27323	19706	1	0	1	434.772	867.529	2	867.529	-0.0004	0	41.93	0.007	L	RPKGLGLGA	N					PR487_Michele_20180611_B07_rep1.4765.4765.2 File:~PR487_Michele_20180611_B07_rep1.raw~, NativeID:~controllerType=0 controllerNumber=1 scan=4765~	B07
494	2::ENSP00000233379.4|ENST00000233379.9|ENSG00000115042.10|OTTHUMG00000130397.5|OTTHUMT00000252778.2|FAHD2A-201|FAHD2A|314	ENSP00000233379.4|ENST00000233379.9|ENSG00000115042.10|OTTHUMG00000130397.5|OTTHUMT00000252778.2|FAHD2A-201|FAHD2A|314	171	34574	18	8	11	4	27423	44424	1	1	1	435.253	868.492	2	868.492	-0.0003	0	52.14	0.0031	A	PHLVGPHL	G					PR487_Michele_20180611_B07_rep2.8018.8018.2 File:~PR487_Michele_20180611_B07_rep2.raw~, NativeID:~controllerType=0 controllerNumber=1 scan=8018~	B07
494	2::ENSP00000233379.4|ENST00000233379.9|ENSG00000115042.10|OTTHUMG00000130397.5|OTTHUMT00000252778.2|FAHD2A-201|FAHD2A|314	ENSP00000233379.4|ENST00000233379.9|ENSG00000115042.10|OTTHUMG00000130397.5|OTTHUMT00000252778.2|FAHD2A-201|FAHD2A|314	171	34574	18	8	11	4	27424	22917	1	1	1	435.253	868.492	2	868.492	-0.0003	0	60.2	0.0016	A	PHLVGPHL	G					PR487_Michele_20180611_B07_rep1.8184.8184.2 File:~PR487_Michele_20180611_B07_rep1.raw~, NativeID:~controllerType=0 controllerNumber=1 scan=8184~	B07
6242	2::ENSP00000436539.1|ENST00000527954.1|ENSG00000178896.9|OTTHUMG00000165437.3|OTTHUMT00000384067.2|EXOSC4-203|EXOSC4|261	ENSP00000436539.1|ENST00000527954.1|ENSG00000178896.9|OTTHUMG00000165437.3|OTTHUMT00000384067.2|EXOSC4-203|EXOSC4|261	70	28324	21	6	12	2	27427	8151	1	0	0	869.509	868.502	1	868.502	0.0002	0	45.8	0.044	L	LPASGQIAL	L					PR487_Michele_20180604_B07.10687.10687.1 File:~PR487_Michele_20180604_B07.raw~, NativeID:~controllerType=0 controllerNumber=1 scan=10687~	B07
8140	2::ENSP00000480958.1|ENST00000619852.2|ENSG00000275004.4|OTTHUMG00000151066.6|OTTHUMT00000484601.1|ZNF280B-202|ZNF280B|543	ENSP00000480958.1|ENST00000619852.2|ENSG00000275004.4|OTTHUMG00000151066.6|OTTHUMT00000484601.1|ZNF280B-202|ZNF280B|543	63	61487	18	6	12	3	27451	25031	1	0	0	435.276	868.538	2	868.538	0.0003	0	39.96	0.016	S	KPVVSNIL	N					PR487_Michele_20180611_B07_rep1.10448.10448.2 File:~PR487_Michele_20180611_B07_rep1.raw~, NativeID:~controllerType=0 controllerNumber=1 scan=10448~	B07
6124	2::ENSP00000265299.6|ENST00000265299.6|ENSG00000106125.14|OTTHUMG00000152800.6|OTTHUMT00000327962.1|MINDY4-201|MINDY4|757	ENSP00000265299.6|ENST00000265299.6|ENSG00000106125.14|OTTHUMG00000152800.6|OTTHUMT00000327962.1|MINDY4-201|MINDY4|757	71	84319	14	6	9	3	27469	20668	1	0	1	435.281	868.548	2	868.549	-0.0012	0	42.1	0.036	S	RPKSGLIV	R					PR487_Michele_20180611_B07_rep1.5803.5803.2 File:~PR487_Michele_20180611_B07_rep1.raw~, NativeID:~controllerType=0 controllerNumber=1 scan=5803~	B07
6124	2::ENSP00000265299.6|ENST00000265299.6|ENSG00000106125.14|OTTHUMG00000152800.6|OTTHUMT00000327962.1|MINDY4-201|MINDY4|757	ENSP00000265299.6|ENST00000265299.6|ENSG00000106125.14|OTTHUMG00000152800.6|OTTHUMT00000327962.1|MINDY4-201|MINDY4|757	71	84319	14	6	9	3	27470	42207	1	0	1	435.282	868.549	2	868.549	-0.0004	0	42	0.037	S	RPKSGLIV	R					PR487_Michele_20180611_B07_rep2.5660.5660.2 File:~PR487_Michele_20180611_B07_rep2.raw~, NativeID:~controllerType=0 controllerNumber=1 scan=5660~	B07
11285	2::ENSP00000361473.3|ENST00000372396.4|ENSG00000066135.13|OTTHUMG00000007560.4|OTTHUMT00000019960.2|KDM4A-201|KDM4A|1064	ENSP00000361473.3|ENST00000372396.4|ENSG00000066135.13|OTTHUMG00000007560.4|OTTHUMT00000019960.2|KDM4A-201|KDM4A|1064	52	120585	18	3	13	2	27507	19493	1	0	1	435.743	869.472	2	869.472	0.0004	0	40.8	0.0025	V	NPASVGGRL	V					PR487_Michele_20180611_B07_rep1.4523.4523.2 File:~PR487_Michele_20180611_B07_rep1.raw~, NativeID:~controllerType=0 controllerNumber=1 scan=4523~	B07
1375	2::ENSP00000463121.1|ENST00000583539.5|ENSG00000108384.15|OTTHUMG00000141292.8|OTTHUMT00000445453.1|RAD51C-215|RAD51C|346	ENSP00000463121.1|ENST00000583539.5|ENSG00000108384.15|OTTHUMG00000141292.8|OTTHUMT00000445453.1|RAD51C-215|RAD51C|346	122	38814	28	17	12	6	27533	2615	1	1	0	870.505	869.497	1	869.497	0.0005	0	48.9	0.013	G	APGVGKTQL	C					PR487_Michele_20180604_B07.4885.4885.1 File:~PR487_Michele_20180604_B07.raw~, NativeID:~controllerType=0 controllerNumber=1 scan=4885~	B07
583	2::ENSP00000225972.7|ENST00000225972.8|ENSG00000108829.10|OTTHUMG00000162079.5|OTTHUMT00000367117.3|LRRC59-201|LRRC59|307	ENSP00000225972.7|ENST00000225972.8|ENSG00000108829.10|OTTHUMG00000162079.5|OTTHUMT00000367117.3|LRRC59-201|LRRC59|307	162	34909	31	17	12	5	27543	51147	1	1	1	870.53	869.523	1	869.522	0.0003	0	46.4	0.038	L	PKATILDL	S					PR487_Michele_20180611_B07_rep2.15592.15592.1 File:~PR487_Michele_20180611_B07_rep2.raw~, NativeID:~controllerType=0 controllerNumber=1 scan=15592~	B07
13864	2::ENSP00000203630.5|ENST00000203630.9|ENSG00000089693.10|OTTHUMG00000168717.5|OTTHUMT00000400733.3|MLF2-201|MLF2|248	ENSP00000203630.5|ENST00000203630.9|ENSG00000089693.10|OTTHUMG00000168717.5|OTTHUMT00000400733.3|MLF2-201|MLF2|248	46	28129	7	2	5	1	27551	7164	1	0	1	871.369	870.362	1	870.362	0.0003	0	29.09	0.02	V	SPFGMLGM	S	2 Oxidation (M)	0.00002002.0			PR487_Michele_20180604_B07.9651.9651.1 File:~PR487_Michele_20180604_B07.raw~, NativeID:~controllerType=0 controllerNumber=1 scan=9651~	B07
316	2::ENSP00000313391.6|ENST00000320816.11|ENSG00000153071.15|OTTHUMG00000162043.5|OTTHUMT00000367014.2|DAB2-201|DAB2|770	ENSP00000313391.6|ENST00000320816.11|ENSG00000153071.15|OTTHUMG00000162043.5|OTTHUMT00000367014.2|DAB2-201|DAB2|770	201	82397	37	15	23	5	27561	21758	1	0	1	871.452	870.445	1	870.445	0.0002	0	38.93	0.01	A	SPTGQPTAL	Q					PR487_Michele_20180611_B07_rep1.6959.6959.1 File:~PR487_Michele_20180611_B07_rep1.raw~, NativeID:~controllerType=0 controllerNumber=1 scan=6959~	B07
316	2::ENSP00000313391.6|ENST00000320816.11|ENSG00000153071.15|OTTHUMG00000162043.5|OTTHUMT00000367014.2|DAB2-201|DAB2|770	ENSP00000313391.6|ENST00000320816.11|ENSG00000153071.15|OTTHUMG00000162043.5|OTTHUMT00000367014.2|DAB2-201|DAB2|770	201	82397	37	15	23	5	27562	3863	1	0	1	871.452	870.445	1	870.445	0.0002	0	45.33	0.0041	A	SPTGQPTAL	Q					PR487_Michele_20180604_B07.6193.6193.1 File:~PR487_Michele_20180604_B07.raw~, NativeID:~controllerType=0 controllerNumber=1 scan=6193~	B07
316	2::ENSP00000313391.6|ENST00000320816.11|ENSG00000153071.15|OTTHUMG00000162043.5|OTTHUMT00000367014.2|DAB2-201|DAB2|770	ENSP00000313391.6|ENST00000320816.11|ENSG00000153071.15|OTTHUMG00000162043.5|OTTHUMT00000367014.2|DAB2-201|DAB2|770	201	82397	37	15	23	5	27565	43365	1	0	1	871.453	870.445	1	870.445	0.0006	0	42.68	0.0076	A	SPTGQPTAL	Q					PR487_Michele_20180611_B07_rep2.6894.6894.1 File:~PR487_Michele_20180611_B07_rep2.raw~, NativeID:~controllerType=0 controllerNumber=1 scan=6894~	B07
3333	2::ENSP00000432786.1|ENST00000529006.7|ENSG00000173120.15|OTTHUMG00000167103.3|OTTHUMT00000393140.3|KDM2A-210|KDM2A|1162	ENSP00000432786.1|ENST00000529006.7|ENSG00000173120.15|OTTHUMG00000167103.3|OTTHUMT00000393140.3|KDM2A-210|KDM2A|1162	89	132708	48	12	29	6	27568	25859	1	0	1	871.453	870.446	1	870.445	0.0014	0	45.44	0.038	T	SPVANGVNL	D	Deamidated (NQ)	0.000010000.0			PR487_Michele_20180611_B07_rep1.11355.11355.1 File:~PR487_Michele_20180611_B07_rep1.raw~, NativeID:~controllerType=0 controllerNumber=1 scan=11355~	B07
2034	2::ENSP00000418268.1|ENST00000484800.6|ENSG00000065328.16|OTTHUMG00000017694.3|OTTHUMT00000356853.1|MCM10-206|MCM10|875	ENSP00000418268.1|ENST00000484800.6|ENSG00000065328.16|OTTHUMG00000017694.3|OTTHUMT00000356853.1|MCM10-206|MCM10|875	106	98121	25	12	17	6	27581	43230	1	1	1	436.247	870.48	2	870.481	-0.0008	0	34.3	0.043	T	GPKIGGETL	L					PR487_Michele_20180611_B07_rep2.6750.6750.2 File:~PR487_Michele_20180611_B07_rep2.raw~, NativeID:~controllerType=0 controllerNumber=1 scan=6750~	B07
885	2::ENSP00000257829.3|ENST00000257829.8|ENSG00000135372.9|OTTHUMG00000166249.4|OTTHUMT00000388693.2|NAT10-201|NAT10|1025	ENSP00000257829.3|ENST00000257829.8|ENSG00000135372.9|OTTHUMG00000166249.4|OTTHUMT00000388693.2|NAT10-201|NAT10|1025	140	115657	48	21	23	8	27587	9514	1	1	1	871.489	870.481	1	870.481	0.0002	0	39.96	0.011	A	GPNASIISL	K					PR487_Michele_20180604_B07.12122.12122.1 File:~PR487_Michele_20180604_B07.raw~, NativeID:~controllerType=0 controllerNumber=1 scan=12122~	B07
2526	2::ENSP00000315410.2|ENST00000313367.7|ENSG00000070882.13|OTTHUMG00000023277.8|OTTHUMT00000214085.3|OSBPL3-201|OSBPL3|887	ENSP00000315410.2|ENST00000313367.7|ENSG00000070882.13|OTTHUMG00000023277.8|OTTHUMT00000214085.3|OSBPL3-201|OSBPL3|887	98	101160	25	12	12	4	27590	8116	1	0	1	871.489	870.482	1	870.481	0.0007	0	44.23	0.023	S	SPSAQVIGL	K					PR487_Michele_20180604_B07.10650.10650.1 File:~PR487_Michele_20180604_B07.raw~, NativeID:~controllerType=0 controllerNumber=1 scan=10650~	B07
6036	2::ENSP00000216484.2|ENST00000216484.6|ENSG00000100596.6|OTTHUMG00000171540.1|OTTHUMT00000414030.1|SPTLC2-201|SPTLC2|562	ENSP00000216484.2|ENST00000216484.6|ENSG00000100596.6|OTTHUMG00000171540.1|OTTHUMT00000414030.1|SPTLC2-201|SPTLC2|562	71	62884	25	9	14	3	27594	10921	1	0	1	871.496	870.489	1	870.489	0.0002	0	44.74	0.0047	D	SPVVPLML	Y	Oxidation (M)	0.00000020.0			PR487_Michele_20180604_B07.13604.13604.1 File:~PR487_Michele_20180604_B07.raw~, NativeID:~controllerType=0 controllerNumber=1 scan=13604~	B07
291	2::ENSP00000388093.1|ENST00000412096.6|ENSG00000092929.11|OTTHUMG00000179895.3|OTTHUMT00000448848.1|UNC13D-202|UNC13D|1142	ENSP00000388093.1|ENST00000412096.6|ENSG00000092929.11|OTTHUMG00000179895.3|OTTHUMT00000448848.1|UNC13D-202|UNC13D|1142	207	128738	53	28	27	11	27598	21057	1	0	1	436.253	870.492	2	870.492	-0.0002	0	37.98	0.038	D	SPARLQSL	L					PR487_Michele_20180611_B07_rep1.6215.6215.2 File:~PR487_Michele_20180611_B07_rep1.raw~, NativeID:~controllerType=0 controllerNumber=1 scan=6215~	B07
1709	2::ENSP00000261590.8|ENST00000261590.13|ENSG00000046604.13|OTTHUMG00000179649.3|OTTHUMT00000447506.2|DSG2-201|DSG2|1118	ENSP00000261590.8|ENST00000261590.13|ENSG00000046604.13|OTTHUMG00000179649.3|OTTHUMT00000447506.2|DSG2-201|DSG2|1118	112	122218	45	14	25	7	27676	52672	1	1	1	872.49	871.483	1	871.484	-0.0007	0	32.58	0.032	L	GPAAIALMI	L	Oxidation (M)	0.000000020.0			PR487_Michele_20180611_B07_rep2.17500.17500.1 File:~PR487_Michele_20180611_B07_rep2.raw~, NativeID:~controllerType=0 controllerNumber=1 scan=17500~	B07
1709	2::ENSP00000261590.8|ENST00000261590.13|ENSG00000046604.13|OTTHUMG00000179649.3|OTTHUMT00000447506.2|DSG2-201|DSG2|1118	ENSP00000261590.8|ENST00000261590.13|ENSG00000046604.13|OTTHUMG00000179649.3|OTTHUMT00000447506.2|DSG2-201|DSG2|1118	112	122218	45	14	25	7	27677	31422	1	1	1	872.491	871.483	1	871.484	-0.0004	0	38.13	0.0074	L	GPAAIALMI	L	Oxidation (M)	0.000000020.0			PR487_Michele_20180611_B07_rep1.17774.17774.1 File:~PR487_Michele_20180611_B07_rep1.raw~, NativeID:~controllerType=0 controllerNumber=1 scan=17774~	B07
1457	2::ENSP00000296255.3|ENST00000296255.8|ENSG00000163902.12|OTTHUMG00000159691.4|OTTHUMT00000356934.4|RPN1-201|RPN1|607	ENSP00000296255.3|ENST00000296255.8|ENSG00000163902.12|OTTHUMG00000159691.4|OTTHUMT00000356934.4|RPN1-201|RPN1|607	119	68527	39	22	19	10	27691	35228	1	1	1	872.524	871.517	1	871.517	0.0002	0	41.78	0.046	E	APAAGLFLL	L					PR487_Michele_20180611_B07_rep1.22692.22692.1 File:~PR487_Michele_20180611_B07_rep1.raw~, NativeID:~controllerType=0 controllerNumber=1 scan=22692~	B07
2137	2::ENSP00000370197.3|ENST00000380818.7|ENSG00000085231.14|OTTHUMG00000187252.3|OTTHUMT00000369183.3|AK6-201|AK6|169	ENSP00000370197.3|ENST00000380818.7|ENSG00000085231.14|OTTHUMG00000187252.3|OTTHUMT00000369183.3|AK6-201|AK6|169	104	19793	13	9	8	4	27789	41712	1	1	1	437.256	872.497	2	872.497	-0.0002	0	35.63	0.036	G	TPGVGKTTL	G					PR487_Michele_20180611_B07_rep2.5118.5118.2 File:~PR487_Michele_20180611_B07_rep2.raw~, NativeID:~controllerType=0 controllerNumber=1 scan=5118~	B07
2137	2::ENSP00000370197.3|ENST00000380818.7|ENSG00000085231.14|OTTHUMG00000187252.3|OTTHUMT00000369183.3|AK6-201|AK6|169	ENSP00000370197.3|ENST00000380818.7|ENSG00000085231.14|OTTHUMG00000187252.3|OTTHUMT00000369183.3|AK6-201|AK6|169	104	19793	13	9	8	4	27790	2982	1	0	1	873.504	872.497	1	872.497	0.0001	0	36.23	0.013	G	TPGVGKTTL	G					PR487_Michele_20180604_B07.5270.5270.1 File:~PR487_Michele_20180604_B07.raw~, NativeID:~controllerType=0 controllerNumber=1 scan=5270~	B07
2137	2::ENSP00000370197.3|ENST00000380818.7|ENSG00000085231.14|OTTHUMG00000187252.3|OTTHUMT00000369183.3|AK6-201|AK6|169	ENSP00000370197.3|ENST00000380818.7|ENSG00000085231.14|OTTHUMG00000187252.3|OTTHUMT00000369183.3|AK6-201|AK6|169	104	19793	13	9	8	4	27791	20114	1	0	1	437.256	872.497	2	872.497	0.0002	0	35.88	0.033	G	TPGVGKTTL	G					PR487_Michele_20180611_B07_rep1.5207.5207.2 File:~PR487_Michele_20180611_B07_rep1.raw~, NativeID:~controllerType=0 controllerNumber=1 scan=5207~	B07
2137	2::ENSP00000370197.3|ENST00000380818.7|ENSG00000085231.14|OTTHUMG00000187252.3|OTTHUMT00000369183.3|AK6-201|AK6|169	ENSP00000370197.3|ENST00000380818.7|ENSG00000085231.14|OTTHUMG00000187252.3|OTTHUMT00000369183.3|AK6-201|AK6|169	104	19793	13	9	8	4	27793	2964	1	0	1	437.256	872.497	2	872.497	0.0005	0	34.1	0.049	G	TPGVGKTTL	G					PR487_Michele_20180604_B07.5251.5251.2 File:~PR487_Michele_20180604_B07.raw~, NativeID:~controllerType=0 controllerNumber=1 scan=5251~	B07
787	2::ENSP00000334329.6|ENST00000335350.10|ENSG00000107731.12|OTTHUMG00000018422.1|OTTHUMT00000048541.1|UNC5B-201|UNC5B|945	ENSP00000334329.6|ENST00000335350.10|ENSG00000107731.12|OTTHUMG00000018422.1|OTTHUMT00000048541.1|UNC5B-201|UNC5B|945	145	103572	49	23	24	9	27819	25901	1	0	1	874.451	873.444	1	873.444	-0.0005	0	58.89	0.0087	E	TPAGSLDTL	C					PR487_Michele_20180611_B07_rep1.11402.11402.1 File:~PR487_Michele_20180611_B07_rep1.raw~, NativeID:~controllerType=0 controllerNumber=1 scan=11402~	B07
787	2::ENSP00000334329.6|ENST00000335350.10|ENSG00000107731.12|OTTHUMG00000018422.1|OTTHUMT00000048541.1|UNC5B-201|UNC5B|945	ENSP00000334329.6|ENST00000335350.10|ENSG00000107731.12|OTTHUMG00000018422.1|OTTHUMT00000048541.1|UNC5B-201|UNC5B|945	145	103572	49	23	24	9	27820	47436	1	0	1	874.451	873.444	1	873.444	-0.0003	0	58.62	0.0095	E	TPAGSLDTL	C					PR487_Michele_20180611_B07_rep2.11294.11294.1 File:~PR487_Michele_20180611_B07_rep2.raw~, NativeID:~controllerType=0 controllerNumber=1 scan=11294~	B07
34	2::ENSP00000396576.2|ENST00000411637.6|ENSG00000126883.17|OTTHUMG00000020816.11|OTTHUMT00000383963.1|NUP214-202|NUP214|2080	ENSP00000396576.2|ENST00000411637.6|ENSG00000126883.17|OTTHUMG00000020816.11|OTTHUMT00000383963.1|NUP214-202|NUP214|2080	540	212512	92	45	48	20	27834	8499	1	1	1	874.467	873.46	1	873.46	0.0006	0	35.9	0.01	S	SPAAPIATF	S					PR487_Michele_20180604_B07.11052.11052.1 File:~PR487_Michele_20180604_B07.raw~, NativeID:~controllerType=0 controllerNumber=1 scan=11052~	B07
6073	2::ENSP00000305151.7|ENST00000307063.9|ENSG00000170234.13|OTTHUMG00000163546.4|OTTHUMT00000374092.3|PWWP2A-201|PWWP2A|755	ENSP00000305151.7|ENST00000307063.9|ENSG00000170234.13|OTTHUMG00000163546.4|OTTHUMT00000374092.3|PWWP2A-201|PWWP2A|755	71	81910	36	10	16	7	27879	44425	1	0	1	438.235	874.455	2	874.455	-0.0002	0	45.75	0.044	P	SPVPHPEL	S					PR487_Michele_20180611_B07_rep2.8019.8019.2 File:~PR487_Michele_20180611_B07_rep2.raw~, NativeID:~controllerType=0 controllerNumber=1 scan=8019~	B07
252	2::ENSP00000354125.4|ENST00000360876.9|ENSG00000106263.18|OTTHUMG00000022839.6|OTTHUMT00000207006.2|EIF3B-201|EIF3B|814	ENSP00000354125.4|ENST00000360876.9|ENSG00000106263.18|OTTHUMG00000022839.6|OTTHUMT00000207006.2|EIF3B-201|EIF3B|814	216	92424	34	20	14	6	27882	9891	1	0	1	875.462	874.455	1	874.455	0.0003	0	37.11	0.017	W	SPGGNIIAF	W					PR487_Michele_20180604_B07.12518.12518.1 File:~PR487_Michele_20180604_B07.raw~, NativeID:~controllerType=0 controllerNumber=1 scan=12518~	B07
252	2::ENSP00000354125.4|ENST00000360876.9|ENSG00000106263.18|OTTHUMG00000022839.6|OTTHUMT00000207006.2|EIF3B-201|EIF3B|814	ENSP00000354125.4|ENST00000360876.9|ENSG00000106263.18|OTTHUMG00000022839.6|OTTHUMT00000207006.2|EIF3B-201|EIF3B|814	216	92424	34	20	14	6	27886	30336	1	0	1	875.463	874.455	1	874.455	0.0004	0	40.37	0.039	W	SPGGNIIAF	W					PR487_Michele_20180611_B07_rep1.16452.16452.1 File:~PR487_Michele_20180611_B07_rep1.raw~, NativeID:~controllerType=0 controllerNumber=1 scan=16452~	B07
128	2::ENSP00000014112.5|ENST00000349038.8|ENSG00000011304.20|OTTHUMG00000181789.13|OTTHUMT00000457605.2|PTBP1-201|PTBP1|531	ENSP00000014112.5|ENST00000349038.8|ENSG00000011304.20|OTTHUMG00000181789.13|OTTHUMT00000457605.2|PTBP1-201|PTBP1|531	279	57186	67	35	30	14	27899	27907	1	0	0	875.499	874.492	1	874.491	0.0004	0	41.17	0.0087	L	PFGKVTNL	L					PR487_Michele_20180611_B07_rep1.13598.13598.1 File:~PR487_Michele_20180611_B07_rep1.raw~, NativeID:~controllerType=0 controllerNumber=1 scan=13598~	B07
128	2::ENSP00000014112.5|ENST00000349038.8|ENSG00000011304.20|OTTHUMG00000181789.13|OTTHUMT00000457605.2|PTBP1-201|PTBP1|531	ENSP00000014112.5|ENST00000349038.8|ENSG00000011304.20|OTTHUMG00000181789.13|OTTHUMT00000457605.2|PTBP1-201|PTBP1|531	279	57186	67	35	30	14	27900	49338	1	0	0	875.5	874.493	1	874.491	0.0016	0	42.5	0.0078	L	PFGKVTNL	L					PR487_Michele_20180611_B07_rep2.13407.13407.1 File:~PR487_Michele_20180611_B07_rep2.raw~, NativeID:~controllerType=0 controllerNumber=1 scan=13407~	B07
791	2::ENSP00000319726.4|ENST00000317568.10|ENSG00000126391.14|OTTHUMG00000166275.4|OTTHUMT00000388833.2|FRMD8-201|FRMD8|464	ENSP00000319726.4|ENST00000317568.10|ENSG00000126391.14|OTTHUMG00000166275.4|OTTHUMT00000388833.2|FRMD8-201|FRMD8|464	145	51186	31	17	16	8	27922	20731	1	1	1	876.394	875.387	1	875.387	-0.0003	0	47.67	0.005	G	SPSDPSSSL	A					PR487_Michele_20180611_B07_rep1.5870.5870.1 File:~PR487_Michele_20180611_B07_rep1.raw~, NativeID:~controllerType=0 controllerNumber=1 scan=5870~	B07
791	2::ENSP00000319726.4|ENST00000317568.10|ENSG00000126391.14|OTTHUMG00000166275.4|OTTHUMT00000388833.2|FRMD8-201|FRMD8|464	ENSP00000319726.4|ENST00000317568.10|ENSG00000126391.14|OTTHUMG00000166275.4|OTTHUMT00000388833.2|FRMD8-201|FRMD8|464	145	51186	31	17	16	8	27923	42335	1	1	1	876.394	875.387	1	875.387	0	0	45.3	0.047	G	SPSDPSSSL	A					PR487_Michele_20180611_B07_rep2.5796.5796.1 File:~PR487_Michele_20180611_B07_rep2.raw~, NativeID:~controllerType=0 controllerNumber=1 scan=5796~	B07
105	2::ENSP00000252599.3|ENST00000252599.9|ENSG00000130309.11|OTTHUMG00000182893.3|OTTHUMT00000464216.2|COLGALT1-201|COLGALT1|622	ENSP00000252599.3|ENST00000252599.9|ENSG00000130309.11|OTTHUMG00000182893.3|OTTHUMT00000464216.2|COLGALT1-201|COLGALT1|622	310	71590	56	39	21	13	27925	45798	1	0	1	876.406	875.398	1	875.399	0	0	40.79	0.018	L	DSAARDEL	-					PR487_Michele_20180611_B07_rep2.9485.9485.1 File:~PR487_Michele_20180611_B07_rep2.raw~, NativeID:~controllerType=0 controllerNumber=1 scan=9485~	B07
105	2::ENSP00000252599.3|ENST00000252599.9|ENSG00000130309.11|OTTHUMG00000182893.3|OTTHUMT00000464216.2|COLGALT1-201|COLGALT1|622	ENSP00000252599.3|ENST00000252599.9|ENSG00000130309.11|OTTHUMG00000182893.3|OTTHUMT00000464216.2|COLGALT1-201|COLGALT1|622	310	71590	56	39	21	13	27926	24245	1	0	1	876.406	875.399	1	875.399	0.0005	0	38.94	0.041	L	DSAARDEL	-					PR487_Michele_20180611_B07_rep1.9596.9596.1 File:~PR487_Michele_20180611_B07_rep1.raw~, NativeID:~controllerType=0 controllerNumber=1 scan=9596~	B07
351	2::ENSP00000385394.3|ENST00000404049.7|ENSG00000126012.11|OTTHUMG00000021606.2|OTTHUMT00000318611.1|KDM5C-205|KDM5C|1559	ENSP00000385394.3|ENST00000404049.7|ENSG00000126012.11|OTTHUMG00000021606.2|OTTHUMT00000318611.1|KDM5C-205|KDM5C|1559	191	175481	58	25	33	9	27935	8733	1	0	1	876.447	875.439	1	875.439	0.0004	0	23.15	0.05	S	GPSAPFSTL	T					PR487_Michele_20180604_B07.11298.11298.1 File:~PR487_Michele_20180604_B07.raw~, NativeID:~controllerType=0 controllerNumber=1 scan=11298~	B07
2810	2::ENSP00000333229.2|ENST00000332987.5|ENSG00000100336.17|OTTHUMG00000150630.23|OTTHUMT00000319263.4|APOL4-202|APOL4|348	ENSP00000333229.2|ENST00000332987.5|ENSG00000100336.17|OTTHUMG00000150630.23|OTTHUMT00000319263.4|APOL4-202|APOL4|348	95	38725	25	11	12	5	27954	53067	1	0	1	876.483	875.475	1	875.475	0.0001	0	31.48	0.028	L	APFTAGLSL	S					PR487_Michele_20180611_B07_rep2.18026.18026.1 File:~PR487_Michele_20180611_B07_rep2.raw~, NativeID:~controllerType=0 controllerNumber=1 scan=18026~	B07
2527	2::ENSP00000263801.3|ENST00000263801.7|ENSG00000067369.13|OTTHUMG00000059757.15|OTTHUMT00000132897.3|TP53BP1-201|TP53BP1|1972	ENSP00000263801.3|ENST00000263801.7|ENSG00000067369.13|OTTHUMG00000059757.15|OTTHUMT00000132897.3|TP53BP1-201|TP53BP1|1972	98	213443	37	11	21	3	28004	8632	1	0	1	877.442	876.434	1	876.434	0.0001	0	41.15	0.0071	S	SPGNSFVGL	R					PR487_Michele_20180604_B07.11192.11192.1 File:~PR487_Michele_20180604_B07.raw~, NativeID:~controllerType=0 controllerNumber=1 scan=11192~	B07
2527	2::ENSP00000263801.3|ENST00000263801.7|ENSG00000067369.13|OTTHUMG00000059757.15|OTTHUMT00000132897.3|TP53BP1-201|TP53BP1|1972	ENSP00000263801.3|ENST00000263801.7|ENSG00000067369.13|OTTHUMG00000059757.15|OTTHUMT00000132897.3|TP53BP1-201|TP53BP1|1972	98	213443	37	11	21	3	28006	50027	1	0	1	877.442	876.435	1	876.434	0.0004	0	30.22	0.018	S	SPGNSFVGL	R					PR487_Michele_20180611_B07_rep2.14216.14216.1 File:~PR487_Michele_20180611_B07_rep2.raw~, NativeID:~controllerType=0 controllerNumber=1 scan=14216~	B07
2527	2::ENSP00000263801.3|ENST00000263801.7|ENSG00000067369.13|OTTHUMG00000059757.15|OTTHUMT00000132897.3|TP53BP1-201|TP53BP1|1972	ENSP00000263801.3|ENST00000263801.7|ENSG00000067369.13|OTTHUMG00000059757.15|OTTHUMT00000132897.3|TP53BP1-201|TP53BP1|1972	98	213443	37	11	21	3	28008	28605	1	0	1	877.442	876.435	1	876.434	0.0009	0	28.56	0.015	S	SPGNSFVGL	R					PR487_Michele_20180611_B07_rep1.14379.14379.1 File:~PR487_Michele_20180611_B07_rep1.raw~, NativeID:~controllerType=0 controllerNumber=1 scan=14379~	B07
13215	2::ENSP00000341815.7|ENST00000340356.9|ENSG00000203883.7|OTTHUMG00000033017.3|OTTHUMT00000080265.3|SOX18-201|SOX18|384	ENSP00000341815.7|ENST00000340356.9|ENSG00000203883.7|OTTHUMG00000033017.3|OTTHUMT00000080265.3|SOX18-201|SOX18|384	47	40866	9	2	7	2	28031	29590	1	0	1	877.514	876.507	1	876.507	0	0	55.66	0.0038	T	APPAAPLAGL	Y					PR487_Michele_20180611_B07_rep1.15556.15556.1 File:~PR487_Michele_20180611_B07_rep1.raw~, NativeID:~controllerType=0 controllerNumber=1 scan=15556~	B07
247	2::ENSP00000259512.3|ENST00000259512.9|ENSG00000136986.10|OTTHUMG00000165080.4|OTTHUMT00000381714.3|DERL1-201|DERL1|251	ENSP00000259512.3|ENST00000259512.9|ENSG00000136986.10|OTTHUMG00000165080.4|OTTHUMT00000381714.3|DERL1-201|DERL1|251	218	28782	24	16	11	7	28064	30251	1	1	1	878.441	877.434	1	877.433	0.0005	0	45.14	0.00022	Y	FPVGPGTGF	L					PR487_Michele_20180611_B07_rep1.16346.16346.1 File:~PR487_Michele_20180611_B07_rep1.raw~, NativeID:~controllerType=0 controllerNumber=1 scan=16346~	B07
247	2::ENSP00000259512.3|ENST00000259512.9|ENSG00000136986.10|OTTHUMG00000165080.4|OTTHUMT00000381714.3|DERL1-201|DERL1|251	ENSP00000259512.3|ENST00000259512.9|ENSG00000136986.10|OTTHUMG00000165080.4|OTTHUMT00000381714.3|DERL1-201|DERL1|251	218	28782	24	16	11	7	28066	9681	1	1	1	878.442	877.435	1	877.433	0.0011	0	34.81	0.0066	Y	FPVGPGTGF	L					PR487_Michele_20180604_B07.12297.12297.1 File:~PR487_Michele_20180604_B07.raw~, NativeID:~controllerType=0 controllerNumber=1 scan=12297~	B07
2149	2::ENSP00000339950.5|ENST00000345728.9|ENSG00000149781.12|OTTHUMG00000167790.8|OTTHUMT00000396296.2|FERMT3-202|FERMT3|663	ENSP00000339950.5|ENST00000345728.9|ENSG00000149781.12|OTTHUMG00000167790.8|OTTHUMT00000396296.2|FERMT3-202|FERMT3|663	104	75383	22	11	15	6	28075	22681	1	0	1	439.731	877.448	2	877.448	0.0003	0	25.47	0.043	V	APALFRGM	P	Oxidation (M)	0.00000002.0			PR487_Michele_20180611_B07_rep1.7935.7935.2 File:~PR487_Michele_20180611_B07_rep1.raw~, NativeID:~controllerType=0 controllerNumber=1 scan=7935~	B07
168	2::ENSP00000355464.1|ENST00000366508.5|ENSG00000153207.15|OTTHUMG00000040706.4|OTTHUMT00000097817.1|AHCTF1-202|AHCTF1|2301	ENSP00000355464.1|ENST00000366508.5|ENSG00000153207.15|OTTHUMG00000040706.4|OTTHUMT00000097817.1|AHCTF1-202|AHCTF1|2301	252	255841	67	33	40	15	28097	5887	1	1	1	439.753	877.491	2	877.491	0	0	29.56	0.019	L	YPSGTLKL	Q					PR487_Michele_20180604_B07.8312.8312.2 File:~PR487_Michele_20180604_B07.raw~, NativeID:~controllerType=0 controllerNumber=1 scan=8312~	B07
3611	2::ENSP00000337736.3|ENST00000337714.8|ENSG00000121057.13|OTTHUMG00000140369.6|OTTHUMT00000277069.2|AKAP1-202|AKAP1|903	ENSP00000337736.3|ENST00000337714.8|ENSG00000121057.13|OTTHUMG00000140369.6|OTTHUMT00000277069.2|AKAP1-202|AKAP1|903	87	97281	31	10	21	6	28112	11611	1	0	1	878.535	877.528	1	877.527	0.0002	0	43.71	0.025	Y	APPLPSLAL	P					PR487_Michele_20180604_B07.14334.14334.1 File:~PR487_Michele_20180604_B07.raw~, NativeID:~controllerType=0 controllerNumber=1 scan=14334~	B07
547	2::ENSP00000365603.5|ENST00000376421.6|ENSG00000137404.14|OTTHUMG00000031223.3|-|NRM-203|NRM|262	ENSP00000365603.5|ENST00000376421.6|ENSG00000137404.14|OTTHUMG00000031223.3|-|NRM-203|NRM|262	166	29360	47	21	18	8	28129	55093	1	1	1	878.571	877.564	1	877.564	-0.0001	0	35.88	0.024	M	APALLLIPA	A					PR487_Michele_20180611_B07_rep2.20851.20851.1 File:~PR487_Michele_20180611_B07_rep2.raw~, NativeID:~controllerType=0 controllerNumber=1 scan=20851~	B07
547	2::ENSP00000365603.5|ENST00000376421.6|ENSG00000137404.14|OTTHUMG00000031223.3|-|NRM-203|NRM|262	ENSP00000365603.5|ENST00000376421.6|ENSG00000137404.14|OTTHUMG00000031223.3|-|NRM-203|NRM|262	166	29360	47	21	18	8	28130	34278	1	1	1	878.571	877.564	1	877.564	0.0003	0	36.46	0.021	M	APALLLIPA	A					PR487_Michele_20180611_B07_rep1.21416.21416.1 File:~PR487_Michele_20180611_B07_rep1.raw~, NativeID:~controllerType=0 controllerNumber=1 scan=21416~	B07
547	2::ENSP00000365603.5|ENST00000376421.6|ENSG00000137404.14|OTTHUMG00000031223.3|-|NRM-203|NRM|262	ENSP00000365603.5|ENST00000376421.6|ENSG00000137404.14|OTTHUMG00000031223.3|-|NRM-203|NRM|262	166	29360	47	21	18	8	28131	12906	1	1	1	878.572	877.564	1	877.564	0.0006	0	35.57	0.025	M	APALLLIPA	A					PR487_Michele_20180604_B07.15734.15734.1 File:~PR487_Michele_20180604_B07.raw~, NativeID:~controllerType=0 controllerNumber=1 scan=15734~	B07
732	2::ENSP00000355330.2|ENST00000361475.7|ENSG00000198959.12|OTTHUMG00000032437.5|OTTHUMT00000079151.4|TGM2-201|TGM2|687	ENSP00000355330.2|ENST00000361475.7|ENSG00000198959.12|OTTHUMG00000032437.5|OTTHUMT00000079151.4|TGM2-201|TGM2|687	150	77280	30	22	12	9	28143	11911	1	0	1	879.461	878.454	1	878.454	0.0002	0	45.92	0.023	D	APFVFAEV	N					PR487_Michele_20180604_B07.14654.14654.1 File:~PR487_Michele_20180604_B07.raw~, NativeID:~controllerType=0 controllerNumber=1 scan=14654~	B07
6529	2::ENSP00000368389.3|ENST00000379095.4|ENSG00000182768.8|OTTHUMG00000149807.3|OTTHUMT00000313418.2|NGRN-202|NGRN|291	ENSP00000368389.3|ENST00000379095.4|ENSG00000182768.8|OTTHUMG00000149807.3|OTTHUMT00000313418.2|NGRN-202|NGRN|291	69	32388	10	5	7	2	28156	41230	1	0	1	440.256	878.497	2	878.497	-0.0008	0	27.64	0.021	E	APGAPPRTL	T					PR487_Michele_20180611_B07_rep2.4581.4581.2 File:~PR487_Michele_20180611_B07_rep2.raw~, NativeID:~controllerType=0 controllerNumber=1 scan=4581~	B07
6529	2::ENSP00000368389.3|ENST00000379095.4|ENSG00000182768.8|OTTHUMG00000149807.3|OTTHUMT00000313418.2|NGRN-202|NGRN|291	ENSP00000368389.3|ENST00000379095.4|ENSG00000182768.8|OTTHUMG00000149807.3|OTTHUMT00000313418.2|NGRN-202|NGRN|291	69	32388	10	5	7	2	28157	2630	1	0	1	440.256	878.497	2	878.497	-0.0008	0	27.48	0.038	E	APGAPPRTL	T					PR487_Michele_20180604_B07.4901.4901.2 File:~PR487_Michele_20180604_B07.raw~, NativeID:~controllerType=0 controllerNumber=1 scan=4901~	B07
6529	2::ENSP00000368389.3|ENST00000379095.4|ENSG00000182768.8|OTTHUMG00000149807.3|OTTHUMT00000313418.2|NGRN-202|NGRN|291	ENSP00000368389.3|ENST00000379095.4|ENSG00000182768.8|OTTHUMG00000149807.3|OTTHUMT00000313418.2|NGRN-202|NGRN|291	69	32388	10	5	7	2	28158	19640	1	0	1	440.256	878.497	2	878.497	-0.0005	0	25.84	0.03	E	APGAPPRTL	T					PR487_Michele_20180611_B07_rep1.4689.4689.2 File:~PR487_Michele_20180611_B07_rep1.raw~, NativeID:~controllerType=0 controllerNumber=1 scan=4689~	B07
544	2::ENSP00000401338.2|ENST00000431232.7|ENSG00000129925.11|OTTHUMG00000047996.9|OTTHUMT00000109257.3|PGAP6-204|PGAP6|771	ENSP00000401338.2|ENST00000431232.7|ENSG00000129925.11|OTTHUMG00000047996.9|OTTHUMT00000109257.3|PGAP6-204|PGAP6|771	166	84706	42	23	20	8	28160	17929	1	1	1	440.256	878.497	2	878.497	-0.0002	0	39.36	0.043	L	LARPPPASA	G					PR487_Michele_20180611_B07_rep1.2591.2591.2 File:~PR487_Michele_20180611_B07_rep1.raw~, NativeID:~controllerType=0 controllerNumber=1 scan=2591~	B07
544	2::ENSP00000401338.2|ENST00000431232.7|ENSG00000129925.11|OTTHUMG00000047996.9|OTTHUMT00000109257.3|PGAP6-204|PGAP6|771	ENSP00000401338.2|ENST00000431232.7|ENSG00000129925.11|OTTHUMG00000047996.9|OTTHUMT00000109257.3|PGAP6-204|PGAP6|771	166	84706	42	23	20	8	28162	39595	1	1	1	440.256	878.497	2	878.497	-0.0001	0	39.41	0.044	L	LARPPPASA	G					PR487_Michele_20180611_B07_rep2.2560.2560.2 File:~PR487_Michele_20180611_B07_rep2.raw~, NativeID:~controllerType=0 controllerNumber=1 scan=2560~	B07
544	2::ENSP00000401338.2|ENST00000431232.7|ENSG00000129925.11|OTTHUMG00000047996.9|OTTHUMT00000109257.3|PGAP6-204|PGAP6|771	ENSP00000401338.2|ENST00000431232.7|ENSG00000129925.11|OTTHUMG00000047996.9|OTTHUMT00000109257.3|PGAP6-204|PGAP6|771	166	84706	42	23	20	8	28165	1239	1	1	1	440.256	878.497	2	878.497	0.0001	0	53.01	0.0067	L	LARPPPASA	G					PR487_Michele_20180604_B07.3361.3361.2 File:~PR487_Michele_20180604_B07.raw~, NativeID:~controllerType=0 controllerNumber=1 scan=3361~	B07
3469	2::ENSP00000360184.4|ENST00000371142.9|ENSG00000077147.16|OTTHUMG00000018834.6|OTTHUMT00000049610.3|TM9SF3-201|TM9SF3|589	ENSP00000360184.4|ENST00000371142.9|ENSG00000077147.16|OTTHUMG00000018834.6|OTTHUMT00000049610.3|TM9SF3-201|TM9SF3|589	88	67843	33	17	17	7	28182	46701	1	0	1	440.274	878.534	2	878.534	0.0002	0	34.8	0.016	M	RPLPGALGV	A					PR487_Michele_20180611_B07_rep2.10479.10479.2 File:~PR487_Michele_20180611_B07_rep2.raw~, NativeID:~controllerType=0 controllerNumber=1 scan=10479~	B07
523	2::ENSP00000313007.5|ENST00000318607.10|ENSG00000070756.16|OTTHUMG00000164779.4|OTTHUMT00000380217.2|PABPC1-201|PABPC1|636	ENSP00000313007.5|ENST00000318607.10|ENSG00000070756.16|OTTHUMG00000164779.4|OTTHUMT00000380217.2|PABPC1-201|PABPC1|636	168	70626	41	16	19	7	28197	26931	1	1	0	880.442	879.434	1	879.434	0.0006	0	27.66	0.047	F	SPFGTITSA	K					PR487_Michele_20180611_B07_rep1.12519.12519.1 File:~PR487_Michele_20180611_B07_rep1.raw~, NativeID:~controllerType=0 controllerNumber=1 scan=12519~	B07
56	2::ENSP00000354951.4|ENST00000361758.8|ENSG00000112531.17|OTTHUMG00000015977.6|OTTHUMT00000400528.1|QKI-204|QKI|319	ENSP00000354951.4|ENST00000361758.8|ENSG00000112531.17|OTTHUMG00000015977.6|OTTHUMT00000400528.1|QKI-204|QKI|319	422	35108	41	32	15	13	28232	9734	1	1	0	880.514	879.507	1	879.507	0.0002	0	52.35	0.0067	E	LPDAVGPIV	Q					PR487_Michele_20180604_B07.12353.12353.1 File:~PR487_Michele_20180604_B07.raw~, NativeID:~controllerType=0 controllerNumber=1 scan=12353~	B07
56	2::ENSP00000354951.4|ENST00000361758.8|ENSG00000112531.17|OTTHUMG00000015977.6|OTTHUMT00000400528.1|QKI-204|QKI|319	ENSP00000354951.4|ENST00000361758.8|ENSG00000112531.17|OTTHUMG00000015977.6|OTTHUMT00000400528.1|QKI-204|QKI|319	422	35108	41	32	15	13	28234	51710	1	1	0	880.514	879.507	1	879.507	0.0004	0	49.87	0.012	E	LPDAVGPIV	Q					PR487_Michele_20180611_B07_rep2.16275.16275.1 File:~PR487_Michele_20180611_B07_rep2.raw~, NativeID:~controllerType=0 controllerNumber=1 scan=16275~	B07
2172	2::ENSP00000167462.5|ENST00000167462.9|ENSG00000073350.13|OTTHUMG00000179685.3|OTTHUMT00000447631.1|LLGL2-201|LLGL2|1015	ENSP00000167462.5|ENST00000167462.9|ENSG00000073350.13|OTTHUMG00000179685.3|OTTHUMT00000447631.1|LLGL2-201|LLGL2|1015	104	112857	50	11	27	7	28245	13969	1	0	1	880.586	879.579	1	879.579	-0.0004	0	61.66	6.6e-05	R	APVVGILVL	D					PR487_Michele_20180604_B07.16923.16923.1 File:~PR487_Michele_20180604_B07.raw~, NativeID:~controllerType=0 controllerNumber=1 scan=16923~	B07
105	2::ENSP00000252599.3|ENST00000252599.9|ENSG00000130309.11|OTTHUMG00000182893.3|OTTHUMT00000464216.2|COLGALT1-201|COLGALT1|622	ENSP00000252599.3|ENST00000252599.9|ENSG00000130309.11|OTTHUMG00000182893.3|OTTHUMT00000464216.2|COLGALT1-201|COLGALT1|622	310	71590	56	39	21	13	28248	13744	1	1	1	880.587	879.58	1	879.579	0.0002	0	35.77	0.025	G	QPLLALLL	L					PR487_Michele_20180604_B07.16668.16668.1 File:~PR487_Michele_20180604_B07.raw~, NativeID:~controllerType=0 controllerNumber=1 scan=16668~	B07
30	2::ENSP00000304592.2|ENST00000306749.4|ENSG00000169710.9|OTTHUMG00000178527.6|OTTHUMT00000442369.4|FASN-201|FASN|2511	ENSP00000304592.2|ENST00000306749.4|ENSG00000169710.9|OTTHUMG00000178527.6|OTTHUMT00000442369.4|FASN-201|FASN|2511	559	273254	161	72	80	33	28281	47227	1	0	1	441.24	880.466	2	880.465	0.0001	0	37.61	0.027	A	PLDSIHSL	A					PR487_Michele_20180611_B07_rep2.11053.11053.2 File:~PR487_Michele_20180611_B07_rep2.raw~, NativeID:~controllerType=0 controllerNumber=1 scan=11053~	B07
52	2::ENSP00000309555.7|ENST00000310441.12|ENSG00000172534.14|OTTHUMG00000024222.6|OTTHUMT00000061099.5|HCFC1-201|HCFC1|2035	ENSP00000309555.7|ENST00000310441.12|ENSG00000172534.14|OTTHUMG00000024222.6|OTTHUMT00000061099.5|HCFC1-201|HCFC1|2035	428	208602	126	43	75	22	28303	29927	1	1	0	881.508	880.501	1	880.502	-0.0011	0	42.4	0.011	V	SPANLPAVL	L					PR487_Michele_20180611_B07_rep1.15959.15959.1 File:~PR487_Michele_20180611_B07_rep1.raw~, NativeID:~controllerType=0 controllerNumber=1 scan=15959~	B07
52	2::ENSP00000309555.7|ENST00000310441.12|ENSG00000172534.14|OTTHUMG00000024222.6|OTTHUMT00000061099.5|HCFC1-201|HCFC1|2035	ENSP00000309555.7|ENST00000310441.12|ENSG00000172534.14|OTTHUMG00000024222.6|OTTHUMT00000061099.5|HCFC1-201|HCFC1|2035	428	208602	126	43	75	22	28309	29949	1	1	0	441.258	880.502	2	880.502	0.0002	0	31.7	0.026	V	SPANLPAVL	L					PR487_Michele_20180611_B07_rep1.15985.15985.2 File:~PR487_Michele_20180611_B07_rep1.raw~, NativeID:~controllerType=0 controllerNumber=1 scan=15985~	B07
191	2::ENSP00000390833.1|ENST00000421787.5|ENSG00000026297.15|OTTHUMG00000016009.8|OTTHUMT00000043090.5|RNASET2-204|RNASET2|121	ENSP00000390833.1|ENST00000421787.5|ENSG00000026297.15|OTTHUMG00000016009.8|OTTHUMT00000043090.5|RNASET2-204|RNASET2|121	243	13991	31	25	8	8	28341	45692	1	0	1	881.555	880.548	1	880.549	-0.0017	0	26.1	0.016	R	PAALRGALL	G					PR487_Michele_20180611_B07_rep2.9372.9372.1 File:~PR487_Michele_20180611_B07_rep2.raw~, NativeID:~controllerType=0 controllerNumber=1 scan=9372~	B07
191	2::ENSP00000390833.1|ENST00000421787.5|ENSG00000026297.15|OTTHUMG00000016009.8|OTTHUMT00000043090.5|RNASET2-204|RNASET2|121	ENSP00000390833.1|ENST00000421787.5|ENSG00000026297.15|OTTHUMG00000016009.8|OTTHUMT00000043090.5|RNASET2-204|RNASET2|121	243	13991	31	25	8	8	28343	6208	1	0	1	881.557	880.55	1	880.549	0.0003	0	23.86	0.017	R	PAALRGALL	G					PR487_Michele_20180604_B07.8648.8648.1 File:~PR487_Michele_20180604_B07.raw~, NativeID:~controllerType=0 controllerNumber=1 scan=8648~	B07
206	2::ENSP00000300952.2|ENST00000300952.6|ENSG00000167470.12|OTTHUMG00000180144.5|-|MIDN-201|MIDN|468	ENSP00000300952.2|ENST00000300952.6|ENSG00000167470.12|OTTHUMG00000180144.5|-|MIDN-201|MIDN|468	236	49182	24	16	12	7	28370	9821	1	1	1	882.436	881.429	1	881.428	0.0004	0	31.11	0.021	H	APGVFSGTF	S					PR487_Michele_20180604_B07.12444.12444.1 File:~PR487_Michele_20180604_B07.raw~, NativeID:~controllerType=0 controllerNumber=1 scan=12444~	B07
636	2::ENSP00000459719.1|ENST00000572681.6|ENSG00000079432.7|OTTHUMG00000182794.3|OTTHUMT00000438528.3|CIC-204|CIC|2514	ENSP00000459719.1|ENST00000572681.6|ENSG00000079432.7|OTTHUMG00000182794.3|OTTHUMT00000438528.3|CIC-204|CIC|2514	157	257591	100	27	62	14	28388	45929	1	0	0	882.469	881.462	1	881.461	0.0013	0	35.59	0.015	A	APPSGGGNIL	Q					PR487_Michele_20180611_B07_rep2.9625.9625.1 File:~PR487_Michele_20180611_B07_rep2.raw~, NativeID:~controllerType=0 controllerNumber=1 scan=9625~	B07
2324	2::ENSP00000400476.2|ENST00000446488.7|ENSG00000170322.14|OTTHUMG00000165761.4|OTTHUMT00000386063.2|NFRKB-201|NFRKB|1299	ENSP00000400476.2|ENST00000446488.7|ENSG00000170322.14|OTTHUMG00000165761.4|OTTHUMT00000386063.2|NFRKB-201|NFRKB|1299	101	138915	45	12	30	5	28390	18810	1	0	1	441.743	881.472	2	881.472	-0.0001	0	43.26	0.02	Q	RPGPGQTGL	T					PR487_Michele_20180611_B07_rep1.3742.3742.2 File:~PR487_Michele_20180611_B07_rep1.raw~, NativeID:~controllerType=0 controllerNumber=1 scan=3742~	B07
2324	2::ENSP00000400476.2|ENST00000446488.7|ENSG00000170322.14|OTTHUMG00000165761.4|OTTHUMT00000386063.2|NFRKB-201|NFRKB|1299	ENSP00000400476.2|ENST00000446488.7|ENSG00000170322.14|OTTHUMG00000165761.4|OTTHUMT00000386063.2|NFRKB-201|NFRKB|1299	101	138915	45	12	30	5	28391	40401	1	0	1	441.744	881.473	2	881.472	0.0008	0	38.62	0.0058	Q	RPGPGQTGL	T					PR487_Michele_20180611_B07_rep2.3605.3605.2 File:~PR487_Michele_20180611_B07_rep2.raw~, NativeID:~controllerType=0 controllerNumber=1 scan=3605~	B07
1479	2::ENSP00000353769.2|ENST00000360565.8|ENSG00000126461.15|OTTHUMG00000183238.3|OTTHUMT00000465764.2|SCAF1-201|SCAF1|1312	ENSP00000353769.2|ENST00000360565.8|ENSG00000126461.15|OTTHUMG00000183238.3|OTTHUMT00000465764.2|SCAF1-201|SCAF1|1312	118	139186	34	17	18	6	28399	7103	1	0	1	882.493	881.486	1	881.486	0.0003	0	56.64	0.003	M	TPAPVPTSL	G					PR487_Michele_20180604_B07.9587.9587.1 File:~PR487_Michele_20180604_B07.raw~, NativeID:~controllerType=0 controllerNumber=1 scan=9587~	B07
1592	2::ENSP00000219240.4|ENST00000219240.9|ENSG00000102967.12|OTTHUMG00000178093.7|OTTHUMT00000504258.2|DHODH-201|DHODH|395	ENSP00000219240.4|ENST00000219240.9|ENSG00000102967.12|OTTHUMG00000178093.7|OTTHUMT00000504258.2|DHODH-201|DHODH|395	115	42841	16	9	8	4	28414	22292	1	0	1	441.761	881.508	2	881.508	-0.0001	0	38.37	0.044	S	RPAGLQGAL	R					PR487_Michele_20180611_B07_rep1.7522.7522.2 File:~PR487_Michele_20180611_B07_rep1.raw~, NativeID:~controllerType=0 controllerNumber=1 scan=7522~	B07
8	2::ENSP00000399168.2|ENST00000412585.7|ENSG00000234745.11|OTTHUMG00000031153.7|OTTHUMT00000076280.5|HLA-B-249|HLA-B|362	ENSP00000399168.2|ENST00000412585.7|ENSG00000234745.11|OTTHUMG00000031153.7|OTTHUMT00000076280.5|HLA-B-249|HLA-B|362	1617	40435	255	167	38	26	28542	28233	1	1	1	882.578	881.571	1	881.57	0.0007	0	37.84	0.046	M	APRTVLLL	L					PR487_Michele_20180611_B07_rep1.13955.13955.1 File:~PR487_Michele_20180611_B07_rep1.raw~, NativeID:~controllerType=0 controllerNumber=1 scan=13955~	B07
8	2::ENSP00000399168.2|ENST00000412585.7|ENSG00000234745.11|OTTHUMG00000031153.7|OTTHUMT00000076280.5|HLA-B-249|HLA-B|362	ENSP00000399168.2|ENST00000412585.7|ENSG00000234745.11|OTTHUMG00000031153.7|OTTHUMT00000076280.5|HLA-B-249|HLA-B|362	1617	40435	255	167	38	26	28544	49635	1	1	1	882.578	881.571	1	881.57	0.0007	0	37.72	0.047	M	APRTVLLL	L					PR487_Michele_20180611_B07_rep2.13742.13742.1 File:~PR487_Michele_20180611_B07_rep2.raw~, NativeID:~controllerType=0 controllerNumber=1 scan=13742~	B07
8	2::ENSP00000399168.2|ENST00000412585.7|ENSG00000234745.11|OTTHUMG00000031153.7|OTTHUMT00000076280.5|HLA-B-249|HLA-B|362	ENSP00000399168.2|ENST00000412585.7|ENSG00000234745.11|OTTHUMG00000031153.7|OTTHUMT00000076280.5|HLA-B-249|HLA-B|362	1617	40435	255	167	38	26	28547	8747	1	1	1	882.578	881.571	1	881.57	0.001	0	37.86	0.046	M	APRTVLLL	L					PR487_Michele_20180604_B07.11313.11313.1 File:~PR487_Michele_20180604_B07.raw~, NativeID:~controllerType=0 controllerNumber=1 scan=11313~	B07
826	2::ENSP00000321347.7|ENST00000348403.10|ENSG00000165209.19|OTTHUMG00000020636.4|OTTHUMT00000053982.3|STRBP-201|STRBP|672	ENSP00000321347.7|ENST00000348403.10|ENSG00000165209.19|OTTHUMG00000020636.4|OTTHUMT00000053982.3|STRBP-201|STRBP|672	143	73606	33	13	19	6	28607	4189	1	1	1	442.253	882.492	2	882.492	-0.0003	0	59.37	0.0016	N	RPLGAGEAL	R					PR487_Michele_20180604_B07.6534.6534.2 File:~PR487_Michele_20180604_B07.raw~, NativeID:~controllerType=0 controllerNumber=1 scan=6534~	B07
826	2::ENSP00000321347.7|ENST00000348403.10|ENSG00000165209.19|OTTHUMG00000020636.4|OTTHUMT00000053982.3|STRBP-201|STRBP|672	ENSP00000321347.7|ENST00000348403.10|ENSG00000165209.19|OTTHUMG00000020636.4|OTTHUMT00000053982.3|STRBP-201|STRBP|672	143	73606	33	13	19	6	28608	43271	1	1	1	442.253	882.492	2	882.492	-0.0001	0	51	0.0077	N	RPLGAGEAL	R					PR487_Michele_20180611_B07_rep2.6794.6794.2 File:~PR487_Michele_20180611_B07_rep2.raw~, NativeID:~controllerType=0 controllerNumber=1 scan=6794~	B07
826	2::ENSP00000321347.7|ENST00000348403.10|ENSG00000165209.19|OTTHUMG00000020636.4|OTTHUMT00000053982.3|STRBP-201|STRBP|672	ENSP00000321347.7|ENST00000348403.10|ENSG00000165209.19|OTTHUMG00000020636.4|OTTHUMT00000053982.3|STRBP-201|STRBP|672	143	73606	33	13	19	6	28609	21714	1	1	1	442.253	882.492	2	882.492	0.0001	0	51.14	0.0077	N	RPLGAGEAL	R					PR487_Michele_20180611_B07_rep1.6913.6913.2 File:~PR487_Michele_20180611_B07_rep1.raw~, NativeID:~controllerType=0 controllerNumber=1 scan=6913~	B07
1683	2::ENSP00000296288.5|ENST00000296288.9|ENSG00000163930.10|OTTHUMG00000158392.5|OTTHUMT00000351150.1|BAP1-201|BAP1|711	ENSP00000296288.5|ENST00000296288.9|ENSG00000163930.10|OTTHUMG00000158392.5|OTTHUMT00000351150.1|BAP1-201|BAP1|711	112	78103	28	7	18	3	28619	3374	1	1	1	442.266	882.517	2	882.518	-0.0008	0	42.47	0.0041	L	VVKPPGSSL	N					PR487_Michele_20180604_B07.5681.5681.2 File:~PR487_Michele_20180604_B07.raw~, NativeID:~controllerType=0 controllerNumber=1 scan=5681~	B07
1012	2::ENSP00000312735.5|ENST00000314595.6|ENSG00000047315.16|OTTHUMG00000128771.9|OTTHUMT00000504409.1|POLR2B-201|POLR2B|1174	ENSP00000312735.5|ENST00000314595.6|ENSG00000047315.16|OTTHUMG00000128771.9|OTTHUMT00000504409.1|POLR2B-201|POLR2B|1174	134	133811	51	21	26	8	28620	51784	1	1	1	883.524	882.517	1	882.518	-0.0007	0	44.47	0.046	E	LPAGINSIV	A					PR487_Michele_20180611_B07_rep2.16368.16368.1 File:~PR487_Michele_20180611_B07_rep2.raw~, NativeID:~controllerType=0 controllerNumber=1 scan=16368~	B07
1574	2::ENSP00000347408.4|ENST00000355264.8|ENSG00000185009.12|OTTHUMG00000018497.2|OTTHUMT00000048747.2|AP3M1-201|AP3M1|418	ENSP00000347408.4|ENST00000355264.8|ENSG00000185009.12|OTTHUMG00000018497.2|OTTHUMT00000048747.2|AP3M1-201|AP3M1|418	115	46909	24	16	12	6	28624	44824	1	0	1	442.266	882.517	2	882.518	-0.0002	0	48.08	0.0016	I	TPQKLPSL	K					PR487_Michele_20180611_B07_rep2.8448.8448.2 File:~PR487_Michele_20180611_B07_rep2.raw~, NativeID:~controllerType=0 controllerNumber=1 scan=8448~	B07
1683	2::ENSP00000296288.5|ENST00000296288.9|ENSG00000163930.10|OTTHUMG00000158392.5|OTTHUMT00000351150.1|BAP1-201|BAP1|711	ENSP00000296288.5|ENST00000296288.9|ENSG00000163930.10|OTTHUMG00000158392.5|OTTHUMT00000351150.1|BAP1-201|BAP1|711	112	78103	28	7	18	3	28627	20754	1	1	1	442.266	882.517	2	882.518	-0.0002	0	42.05	0.0041	L	VVKPPGSSL	N					PR487_Michele_20180611_B07_rep1.5895.5895.2 File:~PR487_Michele_20180611_B07_rep1.raw~, NativeID:~controllerType=0 controllerNumber=1 scan=5895~	B07
1683	2::ENSP00000296288.5|ENST00000296288.9|ENSG00000163930.10|OTTHUMG00000158392.5|OTTHUMT00000351150.1|BAP1-201|BAP1|711	ENSP00000296288.5|ENST00000296288.9|ENSG00000163930.10|OTTHUMG00000158392.5|OTTHUMT00000351150.1|BAP1-201|BAP1|711	112	78103	28	7	18	3	28630	42339	1	1	1	442.266	882.518	2	882.518	0	0	41.56	0.004	L	VVKPPGSSL	N					PR487_Michele_20180611_B07_rep2.5801.5801.2 File:~PR487_Michele_20180611_B07_rep2.raw~, NativeID:~controllerType=0 controllerNumber=1 scan=5801~	B07
5066	2::ENSP00000467419.1|ENST00000591954.3|ENSG00000267706.3|OTTHUMG00000180784.4|OTTHUMT00000466459.2|AC020922.1-201|AC020922.1|472	ENSP00000467419.1|ENST00000591954.3|ENSG00000267706.3|OTTHUMG00000180784.4|OTTHUMT00000466459.2|AC020922.1-201|AC020922.1|472	77	50876	44	9	21	2	28644	8432	1	0	1	442.272	882.529	2	882.529	0	0	39.83	0.047	S	RPGQLSLL	E					PR487_Michele_20180604_B07.10982.10982.2 File:~PR487_Michele_20180604_B07.raw~, NativeID:~controllerType=0 controllerNumber=1 scan=10982~	B07
119	2::ENSP00000383382.2|ENST00000366425.4|ENSG00000203618.6|OTTHUMG00000150397.3|OTTHUMT00000318195.2|GP1BB-201|GP1BB|206	ENSP00000383382.2|ENST00000366425.4|ENSG00000203618.6|OTTHUMG00000150397.3|OTTHUMT00000318195.2|GP1BB-201|GP1BB|206	284	21704	52	36	14	9	28654	8453	1	1	1	883.537	882.529	1	882.529	0.0008	0	49.03	0.0092	S	GPRGALSLL	L					PR487_Michele_20180604_B07.11004.11004.1 File:~PR487_Michele_20180604_B07.raw~, NativeID:~controllerType=0 controllerNumber=1 scan=11004~	B07
52	2::ENSP00000309555.7|ENST00000310441.12|ENSG00000172534.14|OTTHUMG00000024222.6|OTTHUMT00000061099.5|HCFC1-201|HCFC1|2035	ENSP00000309555.7|ENST00000310441.12|ENSG00000172534.14|OTTHUMG00000024222.6|OTTHUMT00000061099.5|HCFC1-201|HCFC1|2035	428	208602	126	43	75	22	28660	5299	1	1	0	442.284	882.553	2	882.554	-0.0005	0	41.49	0.013	G	APAKIITAV	P					PR487_Michele_20180604_B07.7696.7696.2 File:~PR487_Michele_20180604_B07.raw~, NativeID:~controllerType=0 controllerNumber=1 scan=7696~	B07
52	2::ENSP00000309555.7|ENST00000310441.12|ENSG00000172534.14|OTTHUMG00000024222.6|OTTHUMT00000061099.5|HCFC1-201|HCFC1|2035	ENSP00000309555.7|ENST00000310441.12|ENSG00000172534.14|OTTHUMG00000024222.6|OTTHUMT00000061099.5|HCFC1-201|HCFC1|2035	428	208602	126	43	75	22	28662	23517	1	1	0	442.284	882.554	2	882.554	0	0	39.43	0.024	G	APAKIITAV	P					PR487_Michele_20180611_B07_rep1.8820.8820.2 File:~PR487_Michele_20180611_B07_rep1.raw~, NativeID:~controllerType=0 controllerNumber=1 scan=8820~	B07
52	2::ENSP00000309555.7|ENST00000310441.12|ENSG00000172534.14|OTTHUMG00000024222.6|OTTHUMT00000061099.5|HCFC1-201|HCFC1|2035	ENSP00000309555.7|ENST00000310441.12|ENSG00000172534.14|OTTHUMG00000024222.6|OTTHUMT00000061099.5|HCFC1-201|HCFC1|2035	428	208602	126	43	75	22	28666	45044	1	1	0	442.284	882.554	2	882.554	0.0001	0	50.23	0.0065	G	APAKIITAV	P					PR487_Michele_20180611_B07_rep2.8684.8684.2 File:~PR487_Michele_20180611_B07_rep2.raw~, NativeID:~controllerType=0 controllerNumber=1 scan=8684~	B07
570	2::ENSP00000359540.4|ENST00000370509.5|ENSG00000143162.9|OTTHUMG00000034682.4|OTTHUMT00000083911.2|CREG1-201|CREG1|220	ENSP00000359540.4|ENST00000370509.5|ENSG00000143162.9|OTTHUMG00000034682.4|OTTHUMT00000083911.2|CREG1-201|CREG1|220	163	24059	19	14	8	5	28771	9232	1	1	1	443.28	884.545	2	884.544	0.0003	0	53.36	0.0075	G	SARALLAAL	L					PR487_Michele_20180604_B07.11826.11826.2 File:~PR487_Michele_20180604_B07.raw~, NativeID:~controllerType=0 controllerNumber=1 scan=11826~	B07
570	2::ENSP00000359540.4|ENST00000370509.5|ENSG00000143162.9|OTTHUMG00000034682.4|OTTHUMT00000083911.2|CREG1-201|CREG1|220	ENSP00000359540.4|ENST00000370509.5|ENSG00000143162.9|OTTHUMG00000034682.4|OTTHUMT00000083911.2|CREG1-201|CREG1|220	163	24059	19	14	8	5	28772	9233	1	1	1	885.552	884.545	1	884.544	0.0005	0	58.53	0.0023	G	SARALLAAL	L					PR487_Michele_20180604_B07.11827.11827.1 File:~PR487_Michele_20180604_B07.raw~, NativeID:~controllerType=0 controllerNumber=1 scan=11827~	B07
429	2::ENSP00000479451.1|ENST00000612484.4|ENSG00000086758.16|OTTHUMG00000021617.10|OTTHUMT00000056767.2|HUWE1-214|HUWE1|4365	ENSP00000479451.1|ENST00000612484.4|ENSG00000086758.16|OTTHUMG00000021617.10|OTTHUMT00000056767.2|HUWE1-214|HUWE1|4365	178	480716	122	34	72	17	28793	7731	1	1	1	886.488	885.481	1	885.481	0.0001	0	30.18	0.01	L	SPAPTITSL	S					PR487_Michele_20180604_B07.10246.10246.1 File:~PR487_Michele_20180604_B07.raw~, NativeID:~controllerType=0 controllerNumber=1 scan=10246~	B07
429	2::ENSP00000479451.1|ENST00000612484.4|ENSG00000086758.16|OTTHUMG00000021617.10|OTTHUMT00000056767.2|HUWE1-214|HUWE1|4365	ENSP00000479451.1|ENST00000612484.4|ENSG00000086758.16|OTTHUMG00000021617.10|OTTHUMT00000056767.2|HUWE1-214|HUWE1|4365	178	480716	122	34	72	17	28794	27515	1	0	1	886.488	885.481	1	885.481	0.0002	0	27.79	0.024	L	SPAPTITSL	S					PR487_Michele_20180611_B07_rep1.13168.13168.1 File:~PR487_Michele_20180611_B07_rep1.raw~, NativeID:~controllerType=0 controllerNumber=1 scan=13168~	B07
429	2::ENSP00000479451.1|ENST00000612484.4|ENSG00000086758.16|OTTHUMG00000021617.10|OTTHUMT00000056767.2|HUWE1-214|HUWE1|4365	ENSP00000479451.1|ENST00000612484.4|ENSG00000086758.16|OTTHUMG00000021617.10|OTTHUMT00000056767.2|HUWE1-214|HUWE1|4365	178	480716	122	34	72	17	28797	49011	1	1	1	886.489	885.481	1	885.481	0.0004	0	33.29	0.014	L	SPAPTITSL	S					PR487_Michele_20180611_B07_rep2.13033.13033.1 File:~PR487_Michele_20180611_B07_rep2.raw~, NativeID:~controllerType=0 controllerNumber=1 scan=13033~	B07
8480	2::ENSP00000337478.5|ENST00000336125.5|ENSG00000185829.17|OTTHUMG00000132817.4|OTTHUMT00000256271.2|ARL17A-202|ARL17A|177	ENSP00000337478.5|ENST00000336125.5|ENSG00000185829.17|OTTHUMG00000132817.4|OTTHUMT00000256271.2|ARL17A-202|ARL17A|177	61	19375	10	4	6	2	28809	30877	1	0	1	886.503	885.496	1	885.496	0.0001	0	33.22	0.034	T	VPAVPTVGF	C					PR487_Michele_20180611_B07_rep1.17105.17105.1 File:~PR487_Michele_20180611_B07_rep1.raw~, NativeID:~controllerType=0 controllerNumber=1 scan=17105~	B07
8480	2::ENSP00000337478.5|ENST00000336125.5|ENSG00000185829.17|OTTHUMG00000132817.4|OTTHUMT00000256271.2|ARL17A-202|ARL17A|177	ENSP00000337478.5|ENST00000336125.5|ENSG00000185829.17|OTTHUMG00000132817.4|OTTHUMT00000256271.2|ARL17A-202|ARL17A|177	61	19375	10	4	6	2	28811	52198	1	0	1	886.504	885.497	1	885.496	0.001	0	29.4	0.031	T	VPAVPTVGF	C					PR487_Michele_20180611_B07_rep2.16889.16889.1 File:~PR487_Michele_20180611_B07_rep2.raw~, NativeID:~controllerType=0 controllerNumber=1 scan=16889~	B07
4374	2::ENSP00000481694.1|ENST00000617444.5|ENSG00000189339.12|OTTHUMG00000078639.4|OTTHUMT00000171589.4|SLC35E2B-205|SLC35E2B|405	ENSP00000481694.1|ENST00000617444.5|ENSG00000189339.12|OTTHUMG00000078639.4|OTTHUMT00000171589.4|SLC35E2B-205|SLC35E2B|405	81	43749	25	8	15	4	28812	9449	1	0	1	886.505	885.498	1	885.499	-0.0016	0	39.11	0.0063	L	IPVMGGLAL	C	Oxidation (M)	0.000200000.0			PR487_Michele_20180604_B07.12053.12053.1 File:~PR487_Michele_20180604_B07.raw~, NativeID:~controllerType=0 controllerNumber=1 scan=12053~	B07
4374	2::ENSP00000481694.1|ENST00000617444.5|ENSG00000189339.12|OTTHUMG00000078639.4|OTTHUMT00000171589.4|SLC35E2B-205|SLC35E2B|405	ENSP00000481694.1|ENST00000617444.5|ENSG00000189339.12|OTTHUMG00000078639.4|OTTHUMT00000171589.4|SLC35E2B-205|SLC35E2B|405	81	43749	25	8	15	4	28814	51274	1	0	1	886.508	885.501	1	885.499	0.0016	0	24.99	0.027	L	IPVMGGLAL	C	Oxidation (M)	0.000200000.0			PR487_Michele_20180611_B07_rep2.15739.15739.1 File:~PR487_Michele_20180611_B07_rep2.raw~, NativeID:~controllerType=0 controllerNumber=1 scan=15739~	B07
3233	2::ENSP00000294964.5|ENST00000294964.6|ENSG00000162878.13|OTTHUMG00000152303.5|OTTHUMT00000325745.4|PKDCC-201|PKDCC|493	ENSP00000294964.5|ENST00000294964.6|ENSG00000162878.13|OTTHUMG00000152303.5|OTTHUMT00000325745.4|PKDCC-201|PKDCC|493	91	54097	32	15	17	5	28827	53547	1	0	1	886.525	885.518	1	885.517	0.001	0	28.71	0.042	H	SPLGSVTLL	D					PR487_Michele_20180611_B07_rep2.18657.18657.1 File:~PR487_Michele_20180611_B07_rep2.raw~, NativeID:~controllerType=0 controllerNumber=1 scan=18657~	B07
1185	2::ENSP00000311135.2|ENST00000308736.7|ENSG00000150990.8|OTTHUMG00000168547.4|OTTHUMT00000400196.3|DHX37-201|DHX37|1157	ENSP00000311135.2|ENST00000308736.7|ENSG00000150990.8|OTTHUMG00000168547.4|OTTHUMT00000400196.3|DHX37-201|DHX37|1157	127	129464	52	19	31	9	28828	34806	1	1	1	886.539	885.532	1	885.532	-0.0004	0	38.17	0.023	L	PAGGILVFL	T					PR487_Michele_20180611_B07_rep1.22108.22108.1 File:~PR487_Michele_20180611_B07_rep1.raw~, NativeID:~controllerType=0 controllerNumber=1 scan=22108~	B07
1869	2::ENSP00000330945.6|ENST00000332598.7|ENSG00000184840.12|OTTHUMG00000130859.3|OTTHUMT00000253433.2|TMED9-201|TMED9|235	ENSP00000330945.6|ENST00000332598.7|ENSG00000184840.12|OTTHUMG00000130859.3|OTTHUMT00000253433.2|TMED9-201|TMED9|235	109	27260	16	8	7	2	28838	42964	1	0	1	887.429	886.422	1	886.422	0.0002	0	27	0.036	Y	QPATPGLGM	F	Oxidation (M)	0.000000002.0			PR487_Michele_20180611_B07_rep2.6468.6468.1 File:~PR487_Michele_20180611_B07_rep2.raw~, NativeID:~controllerType=0 controllerNumber=1 scan=6468~	B07
1869	2::ENSP00000330945.6|ENST00000332598.7|ENSG00000184840.12|OTTHUMG00000130859.3|OTTHUMT00000253433.2|TMED9-201|TMED9|235	ENSP00000330945.6|ENST00000332598.7|ENSG00000184840.12|OTTHUMG00000130859.3|OTTHUMT00000253433.2|TMED9-201|TMED9|235	109	27260	16	8	7	2	28842	3235	1	0	1	887.43	886.423	1	886.422	0.0007	0	34.84	0.0046	Y	QPATPGLGM	F	Oxidation (M)	0.000000002.0			PR487_Michele_20180604_B07.5535.5535.1 File:~PR487_Michele_20180604_B07.raw~, NativeID:~controllerType=0 controllerNumber=1 scan=5535~	B07
1869	2::ENSP00000330945.6|ENST00000332598.7|ENSG00000184840.12|OTTHUMG00000130859.3|OTTHUMT00000253433.2|TMED9-201|TMED9|235	ENSP00000330945.6|ENST00000332598.7|ENSG00000184840.12|OTTHUMG00000130859.3|OTTHUMT00000253433.2|TMED9-201|TMED9|235	109	27260	16	8	7	2	28845	21348	1	0	1	887.431	886.423	1	886.422	0.0015	0	37.21	0.0035	Y	QPATPGLGM	F	Oxidation (M)	0.000000002.0			PR487_Michele_20180611_B07_rep1.6524.6524.1 File:~PR487_Michele_20180611_B07_rep1.raw~, NativeID:~controllerType=0 controllerNumber=1 scan=6524~	B07
796	2::ENSP00000265097.4|ENST00000265097.8|ENSG00000051596.9|OTTHUMG00000130658.2|OTTHUMT00000253148.1|THOC3-201|THOC3|351	ENSP00000265097.4|ENST00000265097.8|ENSG00000051596.9|OTTHUMG00000130658.2|OTTHUMT00000253148.1|THOC3-201|THOC3|351	144	38747	23	13	8	4	28846	4942	1	0	1	887.447	886.439	1	886.44	-0.0002	0	28.49	0.0077	W	SPDGQTIAV	G					PR487_Michele_20180604_B07.7322.7322.1 File:~PR487_Michele_20180604_B07.raw~, NativeID:~controllerType=0 controllerNumber=1 scan=7322~	B07
796	2::ENSP00000265097.4|ENST00000265097.8|ENSG00000051596.9|OTTHUMG00000130658.2|OTTHUMT00000253148.1|THOC3-201|THOC3|351	ENSP00000265097.4|ENST00000265097.8|ENSG00000051596.9|OTTHUMG00000130658.2|OTTHUMT00000253148.1|THOC3-201|THOC3|351	144	38747	23	13	8	4	28848	23422	1	0	1	887.447	886.44	1	886.44	0.0004	0	36.06	0.007	W	SPDGQTIAV	G					PR487_Michele_20180611_B07_rep1.8720.8720.1 File:~PR487_Michele_20180611_B07_rep1.raw~, NativeID:~controllerType=0 controllerNumber=1 scan=8720~	B07
796	2::ENSP00000265097.4|ENST00000265097.8|ENSG00000051596.9|OTTHUMG00000130658.2|OTTHUMT00000253148.1|THOC3-201|THOC3|351	ENSP00000265097.4|ENST00000265097.8|ENSG00000051596.9|OTTHUMG00000130658.2|OTTHUMT00000253148.1|THOC3-201|THOC3|351	144	38747	23	13	8	4	28851	44974	1	0	1	887.448	886.44	1	886.44	0.0007	0	39.58	0.034	W	SPDGQTIAV	G					PR487_Michele_20180611_B07_rep2.8609.8609.1 File:~PR487_Michele_20180611_B07_rep2.raw~, NativeID:~controllerType=0 controllerNumber=1 scan=8609~	B07
4017	2::ENSP00000446071.1|ENST00000538839.5|ENSG00000159423.17|OTTHUMG00000002443.7|-|ALDH4A1-206|ALDH4A1|512	ENSP00000446071.1|ENST00000538839.5|ENSG00000159423.17|OTTHUMG00000002443.7|-|ALDH4A1-206|ALDH4A1|512	84	56008	14	9	7	4	28858	24632	1	0	1	887.465	886.458	1	886.458	-0.0003	0	35.46	0.0035	G	APALMGNVV	L	Oxidation (M)	0.000020000.0			PR487_Michele_20180611_B07_rep1.10016.10016.1 File:~PR487_Michele_20180611_B07_rep1.raw~, NativeID:~controllerType=0 controllerNumber=1 scan=10016~	B07
328	2::ENSP00000365858.3|ENST00000376670.9|ENSG00000102145.15|OTTHUMG00000021504.4|OTTHUMT00000056517.3|GATA1-202|GATA1|413	ENSP00000365858.3|ENST00000376670.9|ENSG00000102145.15|OTTHUMG00000021504.4|OTTHUMT00000056517.3|GATA1-202|GATA1|413	197	42724	32	22	10	5	28861	11646	1	1	1	887.47	886.463	1	886.462	0.0004	0	34.79	0.014	L	MPFPGPLL	G	Oxidation (M)	0.20000000.0			PR487_Michele_20180604_B07.14371.14371.1 File:~PR487_Michele_20180604_B07.raw~, NativeID:~controllerType=0 controllerNumber=1 scan=14371~	B07
44	2::ENSP00000218388.4|ENST00000218388.9|ENSG00000102265.12|OTTHUMG00000021447.3|OTTHUMT00000056423.2|TIMP1-201|TIMP1|207	ENSP00000218388.4|ENST00000218388.9|ENSG00000102265.12|OTTHUMG00000021447.3|OTTHUMT00000056423.2|TIMP1-201|TIMP1|207	474	23156	50	38	10	9	28888	27402	1	1	1	888.446	887.439	1	887.439	-0.0002	0	48.4	0.008	M	APFEPLASG	I					PR487_Michele_20180611_B07_rep1.13039.13039.1 File:~PR487_Michele_20180611_B07_rep1.raw~, NativeID:~controllerType=0 controllerNumber=1 scan=13039~	B07
44	2::ENSP00000218388.4|ENST00000218388.9|ENSG00000102265.12|OTTHUMG00000021447.3|OTTHUMT00000056423.2|TIMP1-201|TIMP1|207	ENSP00000218388.4|ENST00000218388.9|ENSG00000102265.12|OTTHUMG00000021447.3|OTTHUMT00000056423.2|TIMP1-201|TIMP1|207	474	23156	50	38	10	9	28889	48908	1	1	1	888.446	887.439	1	887.439	-0.0002	0	47.81	0.0038	M	APFEPLASG	I					PR487_Michele_20180611_B07_rep2.12915.12915.1 File:~PR487_Michele_20180611_B07_rep2.raw~, NativeID:~controllerType=0 controllerNumber=1 scan=12915~	B07
44	2::ENSP00000218388.4|ENST00000218388.9|ENSG00000102265.12|OTTHUMG00000021447.3|OTTHUMT00000056423.2|TIMP1-201|TIMP1|207	ENSP00000218388.4|ENST00000218388.9|ENSG00000102265.12|OTTHUMG00000021447.3|OTTHUMT00000056423.2|TIMP1-201|TIMP1|207	474	23156	50	38	10	9	28893	7675	1	1	1	888.447	887.439	1	887.439	0.0003	0	48.51	0.013	M	APFEPLASG	I					PR487_Michele_20180604_B07.10187.10187.1 File:~PR487_Michele_20180604_B07.raw~, NativeID:~controllerType=0 controllerNumber=1 scan=10187~	B07
4133	2::ENSP00000289577.5|ENST00000289577.9|ENSG00000158604.15|OTTHUMG00000129210.3|OTTHUMT00000339388.1|TMED4-201|TMED4|178	ENSP00000289577.5|ENST00000289577.9|ENSG00000158604.15|OTTHUMG00000129210.3|OTTHUMT00000339388.1|TMED4-201|TMED4|178	83	20105	13	5	10	3	28895	5677	1	0	1	888.449	887.442	1	887.442	-0.0004	0	35.88	0.012	F	LPSTPGLGM	H	Oxidation (M)	0.000000002.0			PR487_Michele_20180604_B07.8092.8092.1 File:~PR487_Michele_20180604_B07.raw~, NativeID:~controllerType=0 controllerNumber=1 scan=8092~	B07
4133	2::ENSP00000289577.5|ENST00000289577.9|ENSG00000158604.15|OTTHUMG00000129210.3|OTTHUMT00000339388.1|TMED4-201|TMED4|178	ENSP00000289577.5|ENST00000289577.9|ENSG00000158604.15|OTTHUMG00000129210.3|OTTHUMT00000339388.1|TMED4-201|TMED4|178	83	20105	13	5	10	3	28896	24947	1	0	1	888.449	887.442	1	887.442	0	0	37.92	0.013	F	LPSTPGLGM	H	Oxidation (M)	0.000000002.0			PR487_Michele_20180611_B07_rep1.10358.10358.1 File:~PR487_Michele_20180611_B07_rep1.raw~, NativeID:~controllerType=0 controllerNumber=1 scan=10358~	B07
4133	2::ENSP00000289577.5|ENST00000289577.9|ENSG00000158604.15|OTTHUMG00000129210.3|OTTHUMT00000339388.1|TMED4-201|TMED4|178	ENSP00000289577.5|ENST00000289577.9|ENSG00000158604.15|OTTHUMG00000129210.3|OTTHUMT00000339388.1|TMED4-201|TMED4|178	83	20105	13	5	10	3	28898	46507	1	0	1	888.45	887.442	1	887.442	0.0002	0	38.37	0.012	F	LPSTPGLGM	H	Oxidation (M)	0.000000002.0			PR487_Michele_20180611_B07_rep2.10269.10269.1 File:~PR487_Michele_20180611_B07_rep2.raw~, NativeID:~controllerType=0 controllerNumber=1 scan=10269~	B07
3222	2::ENSP00000382103.3|ENST00000399150.7|ENSG00000204516.10|OTTHUMG00000031074.4|OTTHUMT00000258151.1|MICB-202|MICB|340	ENSP00000382103.3|ENST00000399150.7|ENSG00000204516.10|OTTHUMG00000031074.4|OTTHUMT00000258151.1|MICB-202|MICB|340	91	37556	17	7	10	4	28905	30522	1	0	1	888.463	887.456	1	887.454	0.0017	0	46.98	0.0082	A	FPFAPPAAA	A					PR487_Michele_20180611_B07_rep1.16676.16676.1 File:~PR487_Michele_20180611_B07_rep1.raw~, NativeID:~controllerType=0 controllerNumber=1 scan=16676~	B07
3222	2::ENSP00000382103.3|ENST00000399150.7|ENSG00000204516.10|OTTHUMG00000031074.4|OTTHUMT00000258151.1|MICB-202|MICB|340	ENSP00000382103.3|ENST00000399150.7|ENSG00000204516.10|OTTHUMG00000031074.4|OTTHUMT00000258151.1|MICB-202|MICB|340	91	37556	17	7	10	4	28906	9901	1	1	1	888.465	887.457	1	887.454	0.0031	0	58.51	0.003	A	FPFAPPAAA	A					PR487_Michele_20180604_B07.12528.12528.1 File:~PR487_Michele_20180604_B07.raw~, NativeID:~controllerType=0 controllerNumber=1 scan=12528~	B07
386	2::ENSP00000441858.2|ENST00000543779.6|ENSG00000104093.13|OTTHUMG00000131749.2|OTTHUMT00000419004.1|DMXL2-203|DMXL2|3037	ENSP00000441858.2|ENST00000543779.6|ENSG00000104093.13|OTTHUMG00000131749.2|OTTHUMT00000419004.1|DMXL2-203|DMXL2|3037	184	339514	67	28	41	13	28911	48600	1	0	1	888.467	887.46	1	887.46	0.0002	0	36.98	0.041	A	SPEGTLATL	G					PR487_Michele_20180611_B07_rep2.12570.12570.1 File:~PR487_Michele_20180611_B07_rep2.raw~, NativeID:~controllerType=0 controllerNumber=1 scan=12570~	B07
939	2::ENSP00000361667.3|ENST00000372586.4|ENSG00000175283.8|OTTHUMG00000020765.2|OTTHUMT00000054515.2|DOLK-201|DOLK|538	ENSP00000361667.3|ENST00000372586.4|ENSG00000175283.8|OTTHUMG00000020765.2|OTTHUMT00000054515.2|DOLK-201|DOLK|538	137	59229	35	22	19	10	28941	10396	1	1	1	888.52	887.512	1	887.512	0.0007	0	44.29	0.049	L	VPYAGVLAV	G					PR487_Michele_20180604_B07.13049.13049.1 File:~PR487_Michele_20180604_B07.raw~, NativeID:~controllerType=0 controllerNumber=1 scan=13049~	B07
1271	2::ENSP00000360778.1|ENST00000371713.6|ENSG00000112759.19|OTTHUMG00000014759.5|OTTHUMT00000494221.1|SLC29A1-202|SLC29A1|456	ENSP00000360778.1|ENST00000371713.6|ENSG00000112759.19|OTTHUMG00000014759.5|OTTHUMT00000494221.1|SLC29A1-202|SLC29A1|456	124	50186	31	14	18	6	28993	4215	1	1	1	889.445	888.438	1	888.438	0.0003	0	40.95	0.0042	T	APIMSGQGL	A	Oxidation (M)	0.000200000.0			PR487_Michele_20180604_B07.6561.6561.1 File:~PR487_Michele_20180604_B07.raw~, NativeID:~controllerType=0 controllerNumber=1 scan=6561~	B07
1271	2::ENSP00000360778.1|ENST00000371713.6|ENSG00000112759.19|OTTHUMG00000014759.5|OTTHUMT00000494221.1|SLC29A1-202|SLC29A1|456	ENSP00000360778.1|ENST00000371713.6|ENSG00000112759.19|OTTHUMG00000014759.5|OTTHUMT00000494221.1|SLC29A1-202|SLC29A1|456	124	50186	31	14	18	6	28994	43938	1	1	1	889.445	888.438	1	888.438	0.0004	0	39.83	0.0055	T	APIMSGQGL	A	Oxidation (M)	0.000200000.0			PR487_Michele_20180611_B07_rep2.7500.7500.1 File:~PR487_Michele_20180611_B07_rep2.raw~, NativeID:~controllerType=0 controllerNumber=1 scan=7500~	B07
1271	2::ENSP00000360778.1|ENST00000371713.6|ENSG00000112759.19|OTTHUMG00000014759.5|OTTHUMT00000494221.1|SLC29A1-202|SLC29A1|456	ENSP00000360778.1|ENST00000371713.6|ENSG00000112759.19|OTTHUMG00000014759.5|OTTHUMT00000494221.1|SLC29A1-202|SLC29A1|456	124	50186	31	14	18	6	28995	22364	1	1	1	889.446	888.438	1	888.438	0.0009	0	34.41	0.0098	T	APIMSGQGL	A	Oxidation (M)	0.000200000.0			PR487_Michele_20180611_B07_rep1.7598.7598.1 File:~PR487_Michele_20180611_B07_rep1.raw~, NativeID:~controllerType=0 controllerNumber=1 scan=7598~	B07
12209	2::ENSP00000370582.3|ENST00000381187.8_PAR_Y|ENSG00000002586.20_PAR_Y|OTTHUMG00000021073.12|OTTHUMT00000055626.1|CD99-204|CD99|169	ENSP00000370582.3|ENST00000381187.8_PAR_Y|ENSG00000002586.20_PAR_Y|OTTHUMG00000021073.12|OTTHUMT00000055626.1|CD99-204|CD99|169	50	17117	9	3	7	3	29010	5032	1	0	1	889.492	888.485	1	888.485	0	0	34.59	0.016	-	MARGAALAL	L	Oxidation (M)	0.200000000.0			PR487_Michele_20180604_B07.7416.7416.1 File:~PR487_Michele_20180604_B07.raw~, NativeID:~controllerType=0 controllerNumber=1 scan=7416~	B07
1510	2::ENSP00000474487.3|ENST00000604000.4|ENSG00000271601.4|OTTHUMG00000013741.4|OTTHUMT00000038513.4|LIX1L-201|LIX1L|337	ENSP00000474487.3|ENST00000604000.4|ENSG00000271601.4|OTTHUMG00000013741.4|OTTHUMT00000038513.4|LIX1L-201|LIX1L|337	117	36540	20	9	14	5	29029	7146	1	0	1	890.437	889.429	1	889.429	0.0001	0	38.13	0.0057	D	NPNTGIGAF	R					PR487_Michele_20180604_B07.9632.9632.1 File:~PR487_Michele_20180604_B07.raw~, NativeID:~controllerType=0 controllerNumber=1 scan=9632~	B07
1510	2::ENSP00000474487.3|ENST00000604000.4|ENSG00000271601.4|OTTHUMG00000013741.4|OTTHUMT00000038513.4|LIX1L-201|LIX1L|337	ENSP00000474487.3|ENST00000604000.4|ENSG00000271601.4|OTTHUMG00000013741.4|OTTHUMT00000038513.4|LIX1L-201|LIX1L|337	117	36540	20	9	14	5	29030	26396	1	0	1	890.437	889.43	1	889.429	0.0005	0	43.38	0.0028	D	NPNTGIGAF	R					PR487_Michele_20180611_B07_rep1.11942.11942.1 File:~PR487_Michele_20180611_B07_rep1.raw~, NativeID:~controllerType=0 controllerNumber=1 scan=11942~	B07
4538	2::ENSP00000290949.3|ENST00000290949.8|ENSG00000159720.12|OTTHUMG00000137515.7|OTTHUMT00000268835.2|ATP6V0D1-201|ATP6V0D1|351	ENSP00000290949.3|ENST00000290949.8|ENSG00000159720.12|OTTHUMG00000137515.7|OTTHUMT00000268835.2|ATP6V0D1-201|ATP6V0D1|351	80	40303	20	11	7	3	29040	8720	1	0	1	890.461	889.454	1	889.455	-0.0007	0	37.75	0.034	L	YPEGLAQL	A					PR487_Michele_20180604_B07.11284.11284.1 File:~PR487_Michele_20180604_B07.raw~, NativeID:~controllerType=0 controllerNumber=1 scan=11284~	B07
30	2::ENSP00000304592.2|ENST00000306749.4|ENSG00000169710.9|OTTHUMG00000178527.6|OTTHUMT00000442369.4|FASN-201|FASN|2511	ENSP00000304592.2|ENST00000306749.4|ENSG00000169710.9|OTTHUMG00000178527.6|OTTHUMT00000442369.4|FASN-201|FASN|2511	559	273254	161	72	80	33	29041	49504	1	1	1	890.462	889.455	1	889.455	-0.0001	0	53.93	0.031	V	SPVLFQEA	L					PR487_Michele_20180611_B07_rep2.13596.13596.1 File:~PR487_Michele_20180611_B07_rep2.raw~, NativeID:~controllerType=0 controllerNumber=1 scan=13596~	B07
30	2::ENSP00000304592.2|ENST00000306749.4|ENSG00000169710.9|OTTHUMG00000178527.6|OTTHUMT00000442369.4|FASN-201|FASN|2511	ENSP00000304592.2|ENST00000306749.4|ENSG00000169710.9|OTTHUMG00000178527.6|OTTHUMT00000442369.4|FASN-201|FASN|2511	559	273254	161	72	80	33	29042	28050	1	1	1	890.462	889.455	1	889.455	0.0004	0	45.49	0.044	V	SPVLFQEA	L					PR487_Michele_20180611_B07_rep1.13753.13753.1 File:~PR487_Michele_20180611_B07_rep1.raw~, NativeID:~controllerType=0 controllerNumber=1 scan=13753~	B07
6531	2::ENSP00000408209.1|ENST00000418996.5|ENSG00000114956.20|OTTHUMG00000129819.4|OTTHUMT00000252052.2|DGUOK-203|DGUOK|89	ENSP00000408209.1|ENST00000418996.5|ENSG00000114956.20|OTTHUMG00000129819.4|OTTHUMT00000252052.2|DGUOK-203|DGUOK|89	69	9436	9	4	5	2	29050	6122	1	0	1	890.465	889.458	1	889.458	0.0002	0	33.02	0.02	D	VPGASTMVL	H	Oxidation (M)	0.000000200.0			PR487_Michele_20180604_B07.8558.8558.1 File:~PR487_Michele_20180604_B07.raw~, NativeID:~controllerType=0 controllerNumber=1 scan=8558~	B07
1199	2::ENSP00000379691.4|ENST00000396410.9|ENSG00000179889.19|OTTHUMG00000166304.6|OTTHUMT00000389065.4|PDXDC1-202|PDXDC1|788	ENSP00000379691.4|ENST00000396410.9|ENSG00000179889.19|OTTHUMG00000166304.6|OTTHUMT00000389065.4|PDXDC1-202|PDXDC1|788	127	86652	35	12	16	6	29051	4753	1	0	0	890.466	889.458	1	889.458	0.0003	0	41.07	0.029	L	VPASGLTVM	D	Oxidation (M)	0.000000002.0			PR487_Michele_20180604_B07.7124.7124.1 File:~PR487_Michele_20180604_B07.raw~, NativeID:~controllerType=0 controllerNumber=1 scan=7124~	B07
6531	2::ENSP00000408209.1|ENST00000418996.5|ENSG00000114956.20|OTTHUMG00000129819.4|OTTHUMT00000252052.2|DGUOK-203|DGUOK|89	ENSP00000408209.1|ENST00000418996.5|ENSG00000114956.20|OTTHUMG00000129819.4|OTTHUMT00000252052.2|DGUOK-203|DGUOK|89	69	9436	9	4	5	2	29052	46636	1	0	1	890.466	889.458	1	889.458	0.0004	0	32.49	0.015	D	VPGASTMVL	H	Oxidation (M)	0.000000200.0			PR487_Michele_20180611_B07_rep2.10409.10409.1 File:~PR487_Michele_20180611_B07_rep2.raw~, NativeID:~controllerType=0 controllerNumber=1 scan=10409~	B07
1199	2::ENSP00000379691.4|ENST00000396410.9|ENSG00000179889.19|OTTHUMG00000166304.6|OTTHUMT00000389065.4|PDXDC1-202|PDXDC1|788	ENSP00000379691.4|ENST00000396410.9|ENSG00000179889.19|OTTHUMG00000166304.6|OTTHUMT00000389065.4|PDXDC1-202|PDXDC1|788	127	86652	35	12	16	6	29055	23412	1	0	0	890.466	889.458	1	889.458	0.0006	0	43.37	0.021	L	VPASGLTVM	D	Oxidation (M)	0.000000002.0			PR487_Michele_20180611_B07_rep1.8709.8709.1 File:~PR487_Michele_20180611_B07_rep1.raw~, NativeID:~controllerType=0 controllerNumber=1 scan=8709~	B07
6531	2::ENSP00000408209.1|ENST00000418996.5|ENSG00000114956.20|OTTHUMG00000129819.4|OTTHUMT00000252052.2|DGUOK-203|DGUOK|89	ENSP00000408209.1|ENST00000418996.5|ENSG00000114956.20|OTTHUMG00000129819.4|OTTHUMT00000252052.2|DGUOK-203|DGUOK|89	69	9436	9	4	5	2	29056	25089	1	0	1	890.466	889.458	1	889.458	0.0006	0	31.01	0.019	D	VPGASTMVL	H	Oxidation (M)	0.000000200.0			PR487_Michele_20180611_B07_rep1.10511.10511.1 File:~PR487_Michele_20180611_B07_rep1.raw~, NativeID:~controllerType=0 controllerNumber=1 scan=10511~	B07
3927	2::ENSP00000479719.1|ENST00000616178.4|ENSG00000055163.20|OTTHUMG00000163484.7|OTTHUMT00000373712.5|CYFIP2-219|CYFIP2|1278	ENSP00000479719.1|ENST00000616178.4|ENSG00000055163.20|OTTHUMG00000163484.7|OTTHUMT00000373712.5|CYFIP2-219|CYFIP2|1278	84	148302	40	11	29	7	29076	6304	1	0	0	890.509	889.502	1	889.502	-0.0001	0	38.52	0.016	S	APYGRITL	H					PR487_Michele_20180604_B07.8749.8749.1 File:~PR487_Michele_20180604_B07.raw~, NativeID:~controllerType=0 controllerNumber=1 scan=8749~	B07
212	2::ENSP00000265351.7|ENST00000265351.12|ENSG00000124571.18|OTTHUMG00000014742.11|OTTHUMT00000040657.4|XPO5-201|XPO5|1204	ENSP00000265351.7|ENST00000265351.12|ENSG00000124571.18|OTTHUMG00000014742.11|OTTHUMT00000040657.4|XPO5-201|XPO5|1204	232	136222	60	33	24	13	29082	7550	1	1	1	890.534	889.527	1	889.527	-0.0005	0	44.68	0.041	D	SPVFKTVL	E					PR487_Michele_20180604_B07.10056.10056.1 File:~PR487_Michele_20180604_B07.raw~, NativeID:~controllerType=0 controllerNumber=1 scan=10056~	B07
4477	2::ENSP00000363787.4|ENST00000374656.5|ENSG00000204227.5|OTTHUMG00000031278.3|OTTHUMT00000076609.3|RING1-201|RING1|406	ENSP00000363787.4|ENST00000374656.5|ENSG00000204227.5|OTTHUMG00000031278.3|OTTHUMT00000076609.3|RING1-201|RING1|406	80	42403	16	5	12	2	29090	27682	1	0	1	891.457	890.449	1	890.45	-0.0006	0	45.43	0.0047	I	APGGGAFTTL	N					PR487_Michele_20180611_B07_rep1.13353.13353.1 File:~PR487_Michele_20180611_B07_rep1.raw~, NativeID:~controllerType=0 controllerNumber=1 scan=13353~	B07
4477	2::ENSP00000363787.4|ENST00000374656.5|ENSG00000204227.5|OTTHUMG00000031278.3|OTTHUMT00000076609.3|RING1-201|RING1|406	ENSP00000363787.4|ENST00000374656.5|ENSG00000204227.5|OTTHUMG00000031278.3|OTTHUMT00000076609.3|RING1-201|RING1|406	80	42403	16	5	12	2	29098	49142	1	0	1	891.457	890.45	1	890.45	0.0003	0	34.3	0.0067	I	APGGGAFTTL	N					PR487_Michele_20180611_B07_rep2.13186.13186.1 File:~PR487_Michele_20180611_B07_rep2.raw~, NativeID:~controllerType=0 controllerNumber=1 scan=13186~	B07
410	2::ENSP00000263196.7|ENST00000263196.12|ENSG00000070413.20|OTTHUMG00000150141.3|OTTHUMT00000316504.2|DGCR2-201|DGCR2|550	ENSP00000263196.7|ENST00000263196.12|ENSG00000070413.20|OTTHUMG00000150141.3|OTTHUMT00000316504.2|DGCR2-201|DGCR2|550	180	60772	21	15	11	7	29099	2705	1	1	1	891.457	890.45	1	890.45	0.0004	0	48.76	0.00045	M	VPKADSGAF	L					PR487_Michele_20180604_B07.4979.4979.1 File:~PR487_Michele_20180604_B07.raw~, NativeID:~controllerType=0 controllerNumber=1 scan=4979~	B07
1530	2::ENSP00000405984.2|ENST00000422840.6|ENSG00000090863.11|OTTHUMG00000177174.6|OTTHUMT00000435750.1|GLG1-202|GLG1|1179	ENSP00000405984.2|ENST00000422840.6|ENSG00000090863.11|OTTHUMG00000177174.6|OTTHUMT00000435750.1|GLG1-202|GLG1|1179	117	134464	26	15	14	5	29114	48970	1	0	1	892.404	891.397	1	891.397	-0.0003	0	36.12	0.016	V	APADGFSDL	A					PR487_Michele_20180611_B07_rep2.12985.12985.1 File:~PR487_Michele_20180611_B07_rep2.raw~, NativeID:~controllerType=0 controllerNumber=1 scan=12985~	B07
1530	2::ENSP00000405984.2|ENST00000422840.6|ENSG00000090863.11|OTTHUMG00000177174.6|OTTHUMT00000435750.1|GLG1-202|GLG1|1179	ENSP00000405984.2|ENST00000422840.6|ENSG00000090863.11|OTTHUMG00000177174.6|OTTHUMT00000435750.1|GLG1-202|GLG1|1179	117	134464	26	15	14	5	29115	27461	1	0	1	892.404	891.397	1	891.397	-0.0002	0	45.48	0.0063	V	APADGFSDL	A					PR487_Michele_20180611_B07_rep1.13107.13107.1 File:~PR487_Michele_20180611_B07_rep1.raw~, NativeID:~controllerType=0 controllerNumber=1 scan=13107~	B07
593	2::ENSP00000390829.2|ENST00000415680.6|ENSG00000122779.18|OTTHUMG00000155820.5|OTTHUMT00000341820.1|TRIM24-202|TRIM24|1016	ENSP00000390829.2|ENST00000415680.6|ENSG00000122779.18|OTTHUMG00000155820.5|OTTHUMT00000341820.1|TRIM24-202|TRIM24|1016	161	112946	42	14	28	8	29148	24837	1	1	1	893.435	892.428	1	892.429	-0.0012	0	36.24	0.01	S	SPVGGSYNL	P					PR487_Michele_20180611_B07_rep1.10239.10239.1 File:~PR487_Michele_20180611_B07_rep1.raw~, NativeID:~controllerType=0 controllerNumber=1 scan=10239~	B07
593	2::ENSP00000390829.2|ENST00000415680.6|ENSG00000122779.18|OTTHUMG00000155820.5|OTTHUMT00000341820.1|TRIM24-202|TRIM24|1016	ENSP00000390829.2|ENST00000415680.6|ENSG00000122779.18|OTTHUMG00000155820.5|OTTHUMT00000341820.1|TRIM24-202|TRIM24|1016	161	112946	42	14	28	8	29149	46398	1	1	1	893.436	892.429	1	892.429	-0.0001	0	48.43	0.00094	S	SPVGGSYNL	P					PR487_Michele_20180611_B07_rep2.10149.10149.1 File:~PR487_Michele_20180611_B07_rep2.raw~, NativeID:~controllerType=0 controllerNumber=1 scan=10149~	B07
593	2::ENSP00000390829.2|ENST00000415680.6|ENSG00000122779.18|OTTHUMG00000155820.5|OTTHUMT00000341820.1|TRIM24-202|TRIM24|1016	ENSP00000390829.2|ENST00000415680.6|ENSG00000122779.18|OTTHUMG00000155820.5|OTTHUMT00000341820.1|TRIM24-202|TRIM24|1016	161	112946	42	14	28	8	29150	5973	1	1	1	893.437	892.429	1	892.429	0.0004	0	36.95	0.0036	S	SPVGGSYNL	P					PR487_Michele_20180604_B07.8402.8402.1 File:~PR487_Michele_20180604_B07.raw~, NativeID:~controllerType=0 controllerNumber=1 scan=8402~	B07
2244	2::ENSP00000303366.7|ENST00000303127.12|ENSG00000169223.15|OTTHUMG00000130860.4|OTTHUMT00000253434.2|LMAN2-201|LMAN2|356	ENSP00000303366.7|ENST00000303127.12|ENSG00000169223.15|OTTHUMG00000130860.4|OTTHUMT00000253434.2|LMAN2-201|LMAN2|356	102	40203	19	12	9	4	29155	24437	1	0	0	893.472	892.465	1	892.466	-0.0003	0	27.8	0.026	L	GPGPGPTTPL	F					PR487_Michele_20180611_B07_rep1.9800.9800.1 File:~PR487_Michele_20180611_B07_rep1.raw~, NativeID:~controllerType=0 controllerNumber=1 scan=9800~	B07
2244	2::ENSP00000303366.7|ENST00000303127.12|ENSG00000169223.15|OTTHUMG00000130860.4|OTTHUMT00000253434.2|LMAN2-201|LMAN2|356	ENSP00000303366.7|ENST00000303127.12|ENSG00000169223.15|OTTHUMG00000130860.4|OTTHUMT00000253434.2|LMAN2-201|LMAN2|356	102	40203	19	12	9	4	29156	5622	1	1	0	893.473	892.466	1	892.466	0.0001	0	32.89	0.0086	L	GPGPGPTTPL	F					PR487_Michele_20180604_B07.8034.8034.1 File:~PR487_Michele_20180604_B07.raw~, NativeID:~controllerType=0 controllerNumber=1 scan=8034~	B07
2244	2::ENSP00000303366.7|ENST00000303127.12|ENSG00000169223.15|OTTHUMG00000130860.4|OTTHUMT00000253434.2|LMAN2-201|LMAN2|356	ENSP00000303366.7|ENST00000303127.12|ENSG00000169223.15|OTTHUMG00000130860.4|OTTHUMT00000253434.2|LMAN2-201|LMAN2|356	102	40203	19	12	9	4	29157	46005	1	0	0	893.475	892.467	1	892.466	0.0018	0	29.26	0.022	L	GPGPGPTTPL	F					PR487_Michele_20180611_B07_rep2.9708.9708.1 File:~PR487_Michele_20180611_B07_rep2.raw~, NativeID:~controllerType=0 controllerNumber=1 scan=9708~	B07
2750	2::ENSP00000362970.3|ENST00000373863.3|ENSG00000158161.16|OTTHUMG00000003916.2|OTTHUMT00000011186.1|EYA3-201|EYA3|536	ENSP00000362970.3|ENST00000373863.3|ENSG00000158161.16|OTTHUMG00000003916.2|OTTHUMT00000011186.1|EYA3-201|EYA3|536	96	58661	15	11	8	6	29224	18743	1	0	1	447.761	893.508	2	893.508	-0.0005	0	45.58	0.032	M	APAPAAQRL	S					PR487_Michele_20180611_B07_rep1.3666.3666.2 File:~PR487_Michele_20180611_B07_rep1.raw~, NativeID:~controllerType=0 controllerNumber=1 scan=3666~	B07
2750	2::ENSP00000362970.3|ENST00000373863.3|ENSG00000158161.16|OTTHUMG00000003916.2|OTTHUMT00000011186.1|EYA3-201|EYA3|536	ENSP00000362970.3|ENST00000373863.3|ENSG00000158161.16|OTTHUMG00000003916.2|OTTHUMT00000011186.1|EYA3-201|EYA3|536	96	58661	15	11	8	6	29228	2043	1	0	1	447.762	893.509	2	893.508	0.0002	0	44.9	0.041	M	APAPAAQRL	S					PR487_Michele_20180604_B07.4282.4282.2 File:~PR487_Michele_20180604_B07.raw~, NativeID:~controllerType=0 controllerNumber=1 scan=4282~	B07
2750	2::ENSP00000362970.3|ENST00000373863.3|ENSG00000158161.16|OTTHUMG00000003916.2|OTTHUMT00000011186.1|EYA3-201|EYA3|536	ENSP00000362970.3|ENST00000373863.3|ENSG00000158161.16|OTTHUMG00000003916.2|OTTHUMT00000011186.1|EYA3-201|EYA3|536	96	58661	15	11	8	6	29230	40377	1	0	1	447.762	893.509	2	893.508	0.001	0	45.63	0.029	M	APAPAAQRL	S					PR487_Michele_20180611_B07_rep2.3578.3578.2 File:~PR487_Michele_20180611_B07_rep2.raw~, NativeID:~controllerType=0 controllerNumber=1 scan=3578~	B07
13595	2::ENSP00000412907.1|ENST00000436527.5|ENSG00000197471.12|OTTHUMG00000097765.6|OTTHUMT00000316840.1|SPN-203|SPN|355	ENSP00000412907.1|ENST00000436527.5|ENSG00000197471.12|OTTHUMG00000097765.6|OTTHUMT00000316840.1|SPN-203|SPN|355	47	35940	13	1	10	1	29243	14398	1	0	0	894.603	893.596	1	893.595	0.0005	0	46.63	0.0018	L	PVAVLVALL	A					PR487_Michele_20180604_B07.17415.17415.1 File:~PR487_Michele_20180604_B07.raw~, NativeID:~controllerType=0 controllerNumber=1 scan=17415~	B07
12233	2::ENSP00000223029.3|ENST00000223029.8|ENSG00000106305.10|OTTHUMG00000122077.5|OTTHUMT00000242834.3|AIMP2-201|AIMP2|320	ENSP00000223029.3|ENST00000223029.8|ENSG00000106305.10|OTTHUMG00000122077.5|OTTHUMT00000242834.3|AIMP2-201|AIMP2|320	50	35326	11	3	6	1	29257	8317	1	0	1	895.489	894.481	1	894.481	0.0002	0	33.69	0.015	A	NPASPPLSL	L					PR487_Michele_20180604_B07.10861.10861.1 File:~PR487_Michele_20180604_B07.raw~, NativeID:~controllerType=0 controllerNumber=1 scan=10861~	B07
1620	2::ENSP00000365671.3|ENST00000376488.7|ENSG00000068308.13|OTTHUMG00000024130.2|OTTHUMT00000060800.1|OTUD5-202|OTUD5|566	ENSP00000365671.3|ENST00000376488.7|ENSG00000068308.13|OTTHUMG00000024130.2|OTTHUMT00000060800.1|OTUD5-202|OTUD5|566	114	60172	20	10	8	2	29278	21898	1	1	0	448.266	894.518	2	894.518	0	0	35.13	0.026	M	KPPSPGTVL	A					PR487_Michele_20180611_B07_rep1.7107.7107.2 File:~PR487_Michele_20180611_B07_rep1.raw~, NativeID:~controllerType=0 controllerNumber=1 scan=7107~	B07
1700	2::ENSP00000354660.2|ENST00000247452.4|ENSG00000046774.10|OTTHUMG00000022574.2|OTTHUMT00000058611.2|MAGEC2-201|MAGEC2|373	ENSP00000354660.2|ENST00000247452.4|ENSG00000046774.10|OTTHUMG00000022574.2|OTTHUMT00000058611.2|MAGEC2-201|MAGEC2|373	112	41137	27	16	12	4	29284	9657	1	0	1	895.525	894.518	1	894.518	0.0007	0	43.23	0.037	E	VPSGVIPNL	T					PR487_Michele_20180604_B07.12272.12272.1 File:~PR487_Michele_20180604_B07.raw~, NativeID:~controllerType=0 controllerNumber=1 scan=12272~	B07
1700	2::ENSP00000354660.2|ENST00000247452.4|ENSG00000046774.10|OTTHUMG00000022574.2|OTTHUMT00000058611.2|MAGEC2-201|MAGEC2|373	ENSP00000354660.2|ENST00000247452.4|ENSG00000046774.10|OTTHUMG00000022574.2|OTTHUMT00000058611.2|MAGEC2-201|MAGEC2|373	112	41137	27	16	12	4	29286	51664	1	0	1	895.525	894.518	1	894.518	0.0008	0	41.08	0.027	E	VPSGVIPNL	T					PR487_Michele_20180611_B07_rep2.16219.16219.1 File:~PR487_Michele_20180611_B07_rep2.raw~, NativeID:~controllerType=0 controllerNumber=1 scan=16219~	B07
739	2::ENSP00000266070.4|ENST00000266070.8|ENSG00000101191.17|OTTHUMG00000032945.4|-|DIDO1-201|DIDO1|2240	ENSP00000266070.4|ENST00000266070.8|ENSG00000101191.17|OTTHUMG00000032945.4|-|DIDO1-201|DIDO1|2240	149	243723	56	19	34	10	29298	51906	1	1	1	448.29	894.565	2	894.565	-0.0001	0	58.02	0.00047	P	RPNIILGL	V					PR487_Michele_20180611_B07_rep2.16517.16517.2 File:~PR487_Michele_20180611_B07_rep2.raw~, NativeID:~controllerType=0 controllerNumber=1 scan=16517~	B07
954	2::ENSP00000337701.4|ENST00000336615.9|ENSG00000177666.17|OTTHUMG00000133309.5|OTTHUMT00000257106.2|PNPLA2-201|PNPLA2|504	ENSP00000337701.4|ENST00000336615.9|ENSG00000177666.17|OTTHUMG00000133309.5|OTTHUMT00000257106.2|PNPLA2-201|PNPLA2|504	136	55281	46	18	24	8	29300	9097	1	1	1	448.29	894.565	2	894.565	-0.0001	0	47.18	0.0057	A	RPVIGALGL	-					PR487_Michele_20180604_B07.11684.11684.2 File:~PR487_Michele_20180604_B07.raw~, NativeID:~controllerType=0 controllerNumber=1 scan=11684~	B07
69	2::ENSP00000348984.4|ENST00000356577.10|ENSG00000159140.21|OTTHUMG00000065806.8|OTTHUMT00000140978.4|SON-202|SON|2426	ENSP00000348984.4|ENST00000356577.10|ENSG00000159140.21|OTTHUMG00000065806.8|OTTHUMT00000140978.4|SON-202|SON|2426	371	263664	99	35	52	15	29341	50819	1	1	0	896.547	895.539	1	895.538	0.0016	0	45.49	0.0016	L	VPAVTTPVL	A					PR487_Michele_20180611_B07_rep2.15190.15190.1 File:~PR487_Michele_20180611_B07_rep2.raw~, NativeID:~controllerType=0 controllerNumber=1 scan=15190~	B07
69	2::ENSP00000348984.4|ENST00000356577.10|ENSG00000159140.21|OTTHUMG00000065806.8|OTTHUMT00000140978.4|SON-202|SON|2426	ENSP00000348984.4|ENST00000356577.10|ENSG00000159140.21|OTTHUMG00000065806.8|OTTHUMT00000140978.4|SON-202|SON|2426	371	263664	99	35	52	15	29342	29447	1	1	0	896.547	895.54	1	895.538	0.0018	0	29.4	0.025	L	VPAVTTPVL	A					PR487_Michele_20180611_B07_rep1.15384.15384.1 File:~PR487_Michele_20180611_B07_rep1.raw~, NativeID:~controllerType=0 controllerNumber=1 scan=15384~	B07
17850	2::ENSP00000425274.1|ENST00000502283.1|ENSG00000123739.11|OTTHUMG00000131915.4|OTTHUMT00000363795.1|PLA2G12A-202|PLA2G12A|187	ENSP00000425274.1|ENST00000502283.1|ENSG00000123739.11|OTTHUMG00000131915.4|OTTHUMT00000363795.1|PLA2G12A-202|PLA2G12A|187	34	20817	10	2	7	1	29358	11061	1	0	1	448.8	895.586	2	895.586	0	0	28.87	0.045	S	RPALTLLL	L					PR487_Michele_20180604_B07.13751.13751.2 File:~PR487_Michele_20180604_B07.raw~, NativeID:~controllerType=0 controllerNumber=1 scan=13751~	B07
3574	2::ENSP00000210060.6|ENST00000210060.12|ENSG00000095059.16|OTTHUMG00000182618.3|OTTHUMT00000462708.2|DHPS-201|DHPS|369	ENSP00000210060.6|ENST00000210060.12|ENSG00000095059.16|OTTHUMG00000182618.3|OTTHUMT00000462708.2|DHPS-201|DHPS|369	87	40945	21	10	14	5	29366	51267	1	0	1	897.436	896.428	1	896.428	0.0005	0	50.16	0.0026	L	APTYLGEF	S					PR487_Michele_20180611_B07_rep2.15730.15730.1 File:~PR487_Michele_20180611_B07_rep2.raw~, NativeID:~controllerType=0 controllerNumber=1 scan=15730~	B07
3281	2::ENSP00000300408.3|ENST00000300408.7|ENSG00000167085.11|OTTHUMG00000134271.10|OTTHUMT00000258826.1|PHB-201|PHB|272	ENSP00000300408.3|ENST00000300408.7|ENSG00000167085.11|OTTHUMG00000134271.10|OTTHUMT00000258826.1|PHB-201|PHB|272	90	29786	21	11	8	4	29440	29648	1	0	1	897.541	896.533	1	896.533	0.0002	0	40.79	0.011	Y	LPAGQSVLL	Q					PR487_Michele_20180611_B07_rep1.15629.15629.1 File:~PR487_Michele_20180611_B07_rep1.raw~, NativeID:~controllerType=0 controllerNumber=1 scan=15629~	B07
2219	2::ENSP00000386869.3|ENST00000409262.7|ENSG00000187605.15|OTTHUMG00000152823.8|OTTHUMT00000328141.5|TET3-202|TET3|1795	ENSP00000386869.3|ENST00000409262.7|ENSG00000187605.15|OTTHUMG00000152823.8|OTTHUMT00000328141.5|TET3-202|TET3|1795	103	193583	45	12	29	5	29469	46474	1	0	1	898.395	897.388	1	897.387	0.0013	0	39.65	0.032	L	SPAYGGAEF	A					PR487_Michele_20180611_B07_rep2.10233.10233.1 File:~PR487_Michele_20180611_B07_rep2.raw~, NativeID:~controllerType=0 controllerNumber=1 scan=10233~	B07
69	2::ENSP00000348984.4|ENST00000356577.10|ENSG00000159140.21|OTTHUMG00000065806.8|OTTHUMT00000140978.4|SON-202|SON|2426	ENSP00000348984.4|ENST00000356577.10|ENSG00000159140.21|OTTHUMG00000065806.8|OTTHUMT00000140978.4|SON-202|SON|2426	371	263664	99	35	52	15	29475	27417	1	1	0	898.469	897.462	1	897.463	-0.0008	0	48.75	0.0086	E	LPGLPAPSM	G	Oxidation (M)	0.000000002.0			PR487_Michele_20180611_B07_rep1.13057.13057.1 File:~PR487_Michele_20180611_B07_rep1.raw~, NativeID:~controllerType=0 controllerNumber=1 scan=13057~	B07
69	2::ENSP00000348984.4|ENST00000356577.10|ENSG00000159140.21|OTTHUMG00000065806.8|OTTHUMT00000140978.4|SON-202|SON|2426	ENSP00000348984.4|ENST00000356577.10|ENSG00000159140.21|OTTHUMG00000065806.8|OTTHUMT00000140978.4|SON-202|SON|2426	371	263664	99	35	52	15	29476	48938	1	1	0	898.471	897.463	1	897.463	0.0006	0	43.8	0.0023	E	LPGLPAPSM	G	Oxidation (M)	0.000000002.0			PR487_Michele_20180611_B07_rep2.12949.12949.1 File:~PR487_Michele_20180611_B07_rep2.raw~, NativeID:~controllerType=0 controllerNumber=1 scan=12949~	B07
1230	2::ENSP00000274364.6|ENST00000274364.11|ENSG00000145703.16|OTTHUMG00000162432.3|OTTHUMT00000368877.2|IQGAP2-201|IQGAP2|1575	ENSP00000274364.6|ENST00000274364.11|ENSG00000145703.16|OTTHUMG00000162432.3|OTTHUMT00000368877.2|IQGAP2-201|IQGAP2|1575	125	180465	58	16	33	6	29496	8796	1	0	1	898.501	897.493	1	897.492	0.0014	0	42.79	0.013	R	SPAIGLNNL	D					PR487_Michele_20180604_B07.11366.11366.1 File:~PR487_Michele_20180604_B07.raw~, NativeID:~controllerType=0 controllerNumber=1 scan=11366~	B07
239	2::ENSP00000356520.3|ENST00000367549.4|ENSG00000135829.17|OTTHUMG00000035337.6|OTTHUMT00000085522.3|DHX9-201|DHX9|1270	ENSP00000356520.3|ENST00000367549.4|ENSG00000135829.17|OTTHUMG00000035337.6|OTTHUMT00000085522.3|DHX9-201|DHX9|1270	220	140869	60	30	28	9	29499	22839	1	0	1	898.51	897.503	1	897.503	-0.0006	0	48.41	0.018	S	RPSAAGINL	M					PR487_Michele_20180611_B07_rep1.8101.8101.1 File:~PR487_Michele_20180611_B07_rep1.raw~, NativeID:~controllerType=0 controllerNumber=1 scan=8101~	B07
239	2::ENSP00000356520.3|ENST00000367549.4|ENSG00000135829.17|OTTHUMG00000035337.6|OTTHUMT00000085522.3|DHX9-201|DHX9|1270	ENSP00000356520.3|ENST00000367549.4|ENSG00000135829.17|OTTHUMG00000035337.6|OTTHUMT00000085522.3|DHX9-201|DHX9|1270	220	140869	60	30	28	9	29501	22826	1	0	1	449.759	897.503	2	897.503	0	0	46.11	0.038	S	RPSAAGINL	M					PR487_Michele_20180611_B07_rep1.8088.8088.2 File:~PR487_Michele_20180611_B07_rep1.raw~, NativeID:~controllerType=0 controllerNumber=1 scan=8088~	B07
239	2::ENSP00000356520.3|ENST00000367549.4|ENSG00000135829.17|OTTHUMG00000035337.6|OTTHUMT00000085522.3|DHX9-201|DHX9|1270	ENSP00000356520.3|ENST00000367549.4|ENSG00000135829.17|OTTHUMG00000035337.6|OTTHUMT00000085522.3|DHX9-201|DHX9|1270	220	140869	60	30	28	9	29502	44366	1	0	1	449.759	897.504	2	897.503	0.0003	0	46.08	0.039	S	RPSAAGINL	M					PR487_Michele_20180611_B07_rep2.7956.7956.2 File:~PR487_Michele_20180611_B07_rep2.raw~, NativeID:~controllerType=0 controllerNumber=1 scan=7956~	B07
234	2::ENSP00000346762.3|ENST00000354725.8|ENSG00000197157.11|OTTHUMG00000157560.3|OTTHUMT00000349148.2|SND1-201|SND1|910	ENSP00000346762.3|ENST00000354725.8|ENSG00000197157.11|OTTHUMG00000157560.3|OTTHUMT00000349148.2|SND1-201|SND1|910	222	101934	50	23	20	6	29505	43660	1	0	1	449.761	897.507	2	897.507	-0.0001	0	39.34	0.0059	E	SPAKIHVF	Y					PR487_Michele_20180611_B07_rep2.7206.7206.2 File:~PR487_Michele_20180611_B07_rep2.raw~, NativeID:~controllerType=0 controllerNumber=1 scan=7206~	B07
234	2::ENSP00000346762.3|ENST00000354725.8|ENSG00000197157.11|OTTHUMG00000157560.3|OTTHUMT00000349148.2|SND1-201|SND1|910	ENSP00000346762.3|ENST00000354725.8|ENSG00000197157.11|OTTHUMG00000157560.3|OTTHUMT00000349148.2|SND1-201|SND1|910	222	101934	50	23	20	6	29506	4762	1	0	1	449.761	897.507	2	897.507	0	0	39.29	0.0061	E	SPAKIHVF	Y					PR487_Michele_20180604_B07.7134.7134.2 File:~PR487_Michele_20180604_B07.raw~, NativeID:~controllerType=0 controllerNumber=1 scan=7134~	B07
234	2::ENSP00000346762.3|ENST00000354725.8|ENSG00000197157.11|OTTHUMG00000157560.3|OTTHUMT00000349148.2|SND1-201|SND1|910	ENSP00000346762.3|ENST00000354725.8|ENSG00000197157.11|OTTHUMG00000157560.3|OTTHUMT00000349148.2|SND1-201|SND1|910	222	101934	50	23	20	6	29507	22116	1	0	1	449.761	897.507	2	897.507	0.0001	0	38.43	0.0072	E	SPAKIHVF	Y					PR487_Michele_20180611_B07_rep1.7337.7337.2 File:~PR487_Michele_20180611_B07_rep1.raw~, NativeID:~controllerType=0 controllerNumber=1 scan=7337~	B07
234	2::ENSP00000346762.3|ENST00000354725.8|ENSG00000197157.11|OTTHUMG00000157560.3|OTTHUMT00000349148.2|SND1-201|SND1|910	ENSP00000346762.3|ENST00000354725.8|ENSG00000197157.11|OTTHUMG00000157560.3|OTTHUMT00000349148.2|SND1-201|SND1|910	222	101934	50	23	20	6	29508	4799	1	1	1	898.515	897.508	1	897.507	0.0005	0	37.98	0.018	E	SPAKIHVF	Y					PR487_Michele_20180604_B07.7172.7172.1 File:~PR487_Michele_20180604_B07.raw~, NativeID:~controllerType=0 controllerNumber=1 scan=7172~	B07
2449	2::ENSP00000334675.3|ENST00000334463.4|ENSG00000186871.7|OTTHUMG00000021810.4|OTTHUMT00000057174.3|ERCC6L-201|ERCC6L|1250	ENSP00000334675.3|ENST00000334463.4|ENSG00000186871.7|OTTHUMG00000021810.4|OTTHUMT00000057174.3|ERCC6L-201|ERCC6L|1250	99	141015	44	14	21	5	29515	12259	1	0	1	898.525	897.518	1	897.517	0.0007	0	49.44	0.02	R	SPLAELGVL	K					PR487_Michele_20180604_B07.15028.15028.1 File:~PR487_Michele_20180604_B07.raw~, NativeID:~controllerType=0 controllerNumber=1 scan=15028~	B07
2449	2::ENSP00000334675.3|ENST00000334463.4|ENSG00000186871.7|OTTHUMG00000021810.4|OTTHUMT00000057174.3|ERCC6L-201|ERCC6L|1250	ENSP00000334675.3|ENST00000334463.4|ENSG00000186871.7|OTTHUMG00000021810.4|OTTHUMT00000057174.3|ERCC6L-201|ERCC6L|1250	99	141015	44	14	21	5	29517	33448	1	0	1	898.525	897.518	1	897.517	0.0008	0	43.94	0.023	R	SPLAELGVL	K					PR487_Michele_20180611_B07_rep1.20309.20309.1 File:~PR487_Michele_20180611_B07_rep1.raw~, NativeID:~controllerType=0 controllerNumber=1 scan=20309~	B07
2084	2::ENSP00000225696.4|ENST00000225696.8|ENSG00000108559.12|OTTHUMG00000099453.5|OTTHUMT00000439357.1|NUP88-201|NUP88|696	ENSP00000225696.4|ENST00000225696.8|ENSG00000108559.12|OTTHUMG00000099453.5|OTTHUMT00000439357.1|NUP88-201|NUP88|696	105	78831	32	15	15	8	29524	25564	1	0	0	449.771	897.528	2	897.528	-0.0002	0	32.6	0.023	H	SPGNIGKLL	G					PR487_Michele_20180611_B07_rep1.11029.11029.2 File:~PR487_Michele_20180611_B07_rep1.raw~, NativeID:~controllerType=0 controllerNumber=1 scan=11029~	B07
652	2::ENSP00000460070.1|ENST00000573035.5|ENSG00000263001.6|OTTHUMG00000156237.8|OTTHUMT00000252708.4|GTF2I-212|GTF2I|998	ENSP00000460070.1|ENST00000573035.5|ENSG00000263001.6|OTTHUMG00000156237.8|OTTHUMT00000252708.4|GTF2I-212|GTF2I|998	155	112346	44	23	23	10	29530	10118	1	1	1	449.779	897.543	2	897.544	-0.0001	0	37.3	0.011	I	RPFPGLVI	N					PR487_Michele_20180604_B07.12757.12757.2 File:~PR487_Michele_20180604_B07.raw~, NativeID:~controllerType=0 controllerNumber=1 scan=12757~	B07
199	2::ENSP00000243776.6|ENST00000243776.11|ENSG00000123989.14|OTTHUMG00000058929.4|OTTHUMT00000130268.2|CHPF-201|CHPF|775	ENSP00000243776.6|ENST00000243776.11|ENSG00000123989.14|OTTHUMG00000058929.4|OTTHUMT00000130268.2|CHPF-201|CHPF|775	239	85414	56	26	32	12	29538	32907	1	1	1	898.561	897.553	1	897.553	0	0	49.72	0.01	D	AAAALTLLL	L	Acetyl (N-term)	3.000000000.0			PR487_Michele_20180611_B07_rep1.19634.19634.1 File:~PR487_Michele_20180611_B07_rep1.raw~, NativeID:~controllerType=0 controllerNumber=1 scan=19634~	B07
199	2::ENSP00000243776.6|ENST00000243776.11|ENSG00000123989.14|OTTHUMG00000058929.4|OTTHUMT00000130268.2|CHPF-201|CHPF|775	ENSP00000243776.6|ENST00000243776.11|ENSG00000123989.14|OTTHUMG00000058929.4|OTTHUMT00000130268.2|CHPF-201|CHPF|775	239	85414	56	26	32	12	29541	11855	1	1	1	898.561	897.554	1	897.553	0.0005	0	47.52	0.017	D	AAAALTLLL	L	Acetyl (N-term)	3.000000000.0			PR487_Michele_20180604_B07.14595.14595.1 File:~PR487_Michele_20180604_B07.raw~, NativeID:~controllerType=0 controllerNumber=1 scan=14595~	B07
1311	2::ENSP00000367263.4|ENST00000378024.9|ENSG00000124942.14|OTTHUMG00000167558.7|OTTHUMT00000395572.2|AHNAK-202|AHNAK|5890	ENSP00000367263.4|ENST00000378024.9|ENSG00000124942.14|OTTHUMG00000167558.7|OTTHUMT00000395572.2|AHNAK-202|AHNAK|5890	123	628699	66	13	41	6	29570	27144	1	0	1	899.484	898.476	1	898.476	0.0002	0	42.9	0.011	S	VPSANIEGL	E					PR487_Michele_20180611_B07_rep1.12759.12759.1 File:~PR487_Michele_20180611_B07_rep1.raw~, NativeID:~controllerType=0 controllerNumber=1 scan=12759~	B07
7089	2::ENSP00000308369.2|ENST00000308330.3|ENSG00000174106.3|OTTHUMG00000168840.3|OTTHUMT00000401312.3|LEMD3-201|LEMD3|911	ENSP00000308369.2|ENST00000308330.3|ENSG00000174106.3|OTTHUMG00000168840.3|OTTHUMT00000401312.3|LEMD3-201|LEMD3|911	66	99935	34	9	18	4	29575	42630	1	0	1	450.251	898.487	2	898.487	-0.0001	0	50.93	0.025	M	GVRPVSGDL	S					PR487_Michele_20180611_B07_rep2.6109.6109.2 File:~PR487_Michele_20180611_B07_rep2.raw~, NativeID:~controllerType=0 controllerNumber=1 scan=6109~	B07
99	2::ENSP00000343040.4|ENST00000339872.8|ENSG00000189403.15|OTTHUMG00000016670.8|OTTHUMT00000044356.3|HMGB1-202|HMGB1|215	ENSP00000343040.4|ENST00000339872.8|ENSG00000189403.15|OTTHUMG00000016670.8|OTTHUMT00000044356.3|HMGB1-202|HMGB1|215	314	24878	20	13	6	4	29590	18244	1	1	1	450.259	898.502	2	898.503	-0.0001	0	38.53	0.0046	A	PKRPPSAF	F					PR487_Michele_20180611_B07_rep1.3062.3062.2 File:~PR487_Michele_20180611_B07_rep1.raw~, NativeID:~controllerType=0 controllerNumber=1 scan=3062~	B07
99	2::ENSP00000343040.4|ENST00000339872.8|ENSG00000189403.15|OTTHUMG00000016670.8|OTTHUMT00000044356.3|HMGB1-202|HMGB1|215	ENSP00000343040.4|ENST00000339872.8|ENSG00000189403.15|OTTHUMG00000016670.8|OTTHUMT00000044356.3|HMGB1-202|HMGB1|215	314	24878	20	13	6	4	29591	39818	1	1	1	450.259	898.503	2	898.503	0.0002	0	38.18	0.0029	A	PKRPPSAF	F					PR487_Michele_20180611_B07_rep2.2904.2904.2 File:~PR487_Michele_20180611_B07_rep2.raw~, NativeID:~controllerType=0 controllerNumber=1 scan=2904~	B07
302	2::ENSP00000457613.1|ENST00000564304.5|ENSG00000168488.18|OTTHUMG00000097038.6|OTTHUMT00000432048.1|ATXN2L-215|ATXN2L|1068	ENSP00000457613.1|ENST00000564304.5|ENSG00000168488.18|OTTHUMG00000097038.6|OTTHUMT00000432048.1|ATXN2L-215|ATXN2L|1068	204	112644	65	21	31	5	29598	44760	1	0	0	450.263	898.512	2	898.512	-0.0004	0	41.01	0.012	I	SPASPKISL	A					PR487_Michele_20180611_B07_rep2.8380.8380.2 File:~PR487_Michele_20180611_B07_rep2.raw~, NativeID:~controllerType=0 controllerNumber=1 scan=8380~	B07
1087	2::ENSP00000242783.6|ENST00000242783.10|ENSG00000123143.12|OTTHUMG00000039611.3|OTTHUMT00000095510.1|PKN1-201|PKN1|942	ENSP00000242783.6|ENST00000242783.10|ENSG00000123143.12|OTTHUMG00000039611.3|OTTHUMT00000095510.1|PKN1-201|PKN1|942	131	103868	26	11	15	5	29654	29741	1	0	1	900.467	899.46	1	899.46	-0.0001	0	52.8	0.023	G	SPDLGAVEL	R					PR487_Michele_20180611_B07_rep1.15746.15746.1 File:~PR487_Michele_20180611_B07_rep1.raw~, NativeID:~controllerType=0 controllerNumber=1 scan=15746~	B07
1087	2::ENSP00000242783.6|ENST00000242783.10|ENSG00000123143.12|OTTHUMG00000039611.3|OTTHUMT00000095510.1|PKN1-201|PKN1|942	ENSP00000242783.6|ENST00000242783.10|ENSG00000123143.12|OTTHUMG00000039611.3|OTTHUMT00000095510.1|PKN1-201|PKN1|942	131	103868	26	11	15	5	29655	9195	1	0	1	900.467	899.46	1	899.46	0.0002	0	63.88	0.0018	G	SPDLGAVEL	R					PR487_Michele_20180604_B07.11787.11787.1 File:~PR487_Michele_20180604_B07.raw~, NativeID:~controllerType=0 controllerNumber=1 scan=11787~	B07
1087	2::ENSP00000242783.6|ENST00000242783.10|ENSG00000123143.12|OTTHUMG00000039611.3|OTTHUMT00000095510.1|PKN1-201|PKN1|942	ENSP00000242783.6|ENST00000242783.10|ENSG00000123143.12|OTTHUMG00000039611.3|OTTHUMT00000095510.1|PKN1-201|PKN1|942	131	103868	26	11	15	5	29656	51119	1	0	1	900.469	899.461	1	899.46	0.0013	0	51.52	0.033	G	SPDLGAVEL	R					PR487_Michele_20180611_B07_rep2.15561.15561.1 File:~PR487_Michele_20180611_B07_rep2.raw~, NativeID:~controllerType=0 controllerNumber=1 scan=15561~	B07
339	2::ENSP00000406229.2|ENST00000441802.7|ENSG00000083857.14|OTTHUMG00000160320.10|OTTHUMT00000360209.4|FAT1-201|FAT1|4588	ENSP00000406229.2|ENST00000441802.7|ENSG00000083857.14|OTTHUMG00000160320.10|OTTHUMT00000360209.4|FAT1-201|FAT1|4588	194	505958	95	30	58	13	29657	49624	1	1	1	900.477	899.47	1	899.471	-0.0013	0	28.9	0.042	L	NPNSGVLSL	K					PR487_Michele_20180611_B07_rep2.13730.13730.1 File:~PR487_Michele_20180611_B07_rep2.raw~, NativeID:~controllerType=0 controllerNumber=1 scan=13730~	B07
9837	2::ENSP00000434181.1|ENST00000485186.1|ENSG00000117625.13|OTTHUMG00000036996.4|OTTHUMT00000099345.2|RCOR3-206|RCOR3|74	ENSP00000434181.1|ENST00000485186.1|ENSG00000117625.13|OTTHUMG00000036996.4|OTTHUMT00000099345.2|RCOR3-206|RCOR3|74	56	8394	12	5	7	3	29659	25373	1	0	1	900.478	899.471	1	899.471	-0.0004	0	32.12	0.026	-	SPNAANTIL	R					PR487_Michele_20180611_B07_rep1.10817.10817.1 File:~PR487_Michele_20180611_B07_rep1.raw~, NativeID:~controllerType=0 controllerNumber=1 scan=10817~	B07
339	2::ENSP00000406229.2|ENST00000441802.7|ENSG00000083857.14|OTTHUMG00000160320.10|OTTHUMT00000360209.4|FAT1-201|FAT1|4588	ENSP00000406229.2|ENST00000441802.7|ENSG00000083857.14|OTTHUMG00000160320.10|OTTHUMT00000360209.4|FAT1-201|FAT1|4588	194	505958	95	30	58	13	29666	28159	1	0	1	900.481	899.473	1	899.471	0.0022	0	29.75	0.034	L	NPNSGVLSL	K					PR487_Michele_20180611_B07_rep1.13874.13874.1 File:~PR487_Michele_20180611_B07_rep1.raw~, NativeID:~controllerType=0 controllerNumber=1 scan=13874~	B07
5503	2::ENSP00000354039.1|ENST00000360802.5|ENSG00000137073.22|OTTHUMG00000000427.13|-|UBAP2-201|UBAP2|1119	ENSP00000354039.1|ENST00000360802.5|ENSG00000137073.22|OTTHUMG00000000427.13|-|UBAP2-201|UBAP2|1119	74	117044	35	5	26	2	29687	10786	1	0	1	900.519	899.512	1	899.512	0.0006	0	37.2	0.0071	G	IPFAAPTAL	A					PR487_Michele_20180604_B07.13462.13462.1 File:~PR487_Michele_20180604_B07.raw~, NativeID:~controllerType=0 controllerNumber=1 scan=13462~	B07
87	2::ENSP00000316029.9|ENST00000314888.10|ENSG00000137076.21|OTTHUMG00000019874.5|OTTHUMT00000052353.3|TLN1-201|TLN1|2541	ENSP00000316029.9|ENST00000314888.10|ENSG00000137076.21|OTTHUMG00000019874.5|OTTHUMT00000052353.3|TLN1-201|TLN1|2541	334	269599	91	31	52	15	29704	3455	1	1	1	450.779	899.543	2	899.544	-0.0009	0	31.43	0.011	Q	VAKAVTQAL	N					PR487_Michele_20180604_B07.5766.5766.2 File:~PR487_Michele_20180604_B07.raw~, NativeID:~controllerType=0 controllerNumber=1 scan=5766~	B07
87	2::ENSP00000316029.9|ENST00000314888.10|ENSG00000137076.21|OTTHUMG00000019874.5|OTTHUMT00000052353.3|TLN1-201|TLN1|2541	ENSP00000316029.9|ENST00000314888.10|ENSG00000137076.21|OTTHUMG00000019874.5|OTTHUMT00000052353.3|TLN1-201|TLN1|2541	334	269599	91	31	52	15	29705	20866	1	1	1	450.779	899.544	2	899.544	-0.0002	0	36.36	0.018	Q	VAKAVTQAL	N					PR487_Michele_20180611_B07_rep1.6014.6014.2 File:~PR487_Michele_20180611_B07_rep1.raw~, NativeID:~controllerType=0 controllerNumber=1 scan=6014~	B07
87	2::ENSP00000316029.9|ENST00000314888.10|ENSG00000137076.21|OTTHUMG00000019874.5|OTTHUMT00000052353.3|TLN1-201|TLN1|2541	ENSP00000316029.9|ENST00000314888.10|ENSG00000137076.21|OTTHUMG00000019874.5|OTTHUMT00000052353.3|TLN1-201|TLN1|2541	334	269599	91	31	52	15	29706	42454	1	1	1	450.779	899.544	2	899.544	-0.0002	0	45.72	0.0013	Q	VAKAVTQAL	N					PR487_Michele_20180611_B07_rep2.5923.5923.2 File:~PR487_Michele_20180611_B07_rep2.raw~, NativeID:~controllerType=0 controllerNumber=1 scan=5923~	B07
595	2::ENSP00000363827.3|ENST00000374695.8|ENSG00000142798.20|OTTHUMG00000002674.11|OTTHUMT00000007598.2|HSPG2-203|HSPG2|4391	ENSP00000363827.3|ENST00000374695.8|ENSG00000142798.20|OTTHUMG00000002674.11|OTTHUMT00000007598.2|HSPG2-203|HSPG2|4391	161	468532	107	16	72	7	29755	50502	1	1	1	901.5	900.493	1	900.492	0.0011	0	35.4	0.0059	I	SPNGSIITI	V					PR487_Michele_20180611_B07_rep2.14794.14794.1 File:~PR487_Michele_20180611_B07_rep2.raw~, NativeID:~controllerType=0 controllerNumber=1 scan=14794~	B07
833	2::ENSP00000335333.2|ENST00000335312.7|ENSG00000186111.9|OTTHUMG00000180870.4|OTTHUMT00000453432.2|PIP5K1C-201|PIP5K1C|668	ENSP00000335333.2|ENST00000335312.7|ENSG00000186111.9|OTTHUMG00000180870.4|OTTHUMT00000453432.2|PIP5K1C-201|PIP5K1C|668	143	73214	24	12	14	5	29766	5606	1	0	1	451.26	900.506	2	900.507	-0.0004	0	43.72	0.00068	V	KPLGPTAAF	S					PR487_Michele_20180604_B07.8017.8017.2 File:~PR487_Michele_20180604_B07.raw~, NativeID:~controllerType=0 controllerNumber=1 scan=8017~	B07
833	2::ENSP00000335333.2|ENST00000335312.7|ENSG00000186111.9|OTTHUMG00000180870.4|OTTHUMT00000453432.2|PIP5K1C-201|PIP5K1C|668	ENSP00000335333.2|ENST00000335312.7|ENSG00000186111.9|OTTHUMG00000180870.4|OTTHUMT00000453432.2|PIP5K1C-201|PIP5K1C|668	143	73214	24	12	14	5	29767	45376	1	0	1	451.261	900.507	2	900.507	0	0	37.5	0.016	V	KPLGPTAAF	S					PR487_Michele_20180611_B07_rep2.9036.9036.2 File:~PR487_Michele_20180611_B07_rep2.raw~, NativeID:~controllerType=0 controllerNumber=1 scan=9036~	B07
833	2::ENSP00000335333.2|ENST00000335312.7|ENSG00000186111.9|OTTHUMG00000180870.4|OTTHUMT00000453432.2|PIP5K1C-201|PIP5K1C|668	ENSP00000335333.2|ENST00000335312.7|ENSG00000186111.9|OTTHUMG00000180870.4|OTTHUMT00000453432.2|PIP5K1C-201|PIP5K1C|668	143	73214	24	12	14	5	29768	23877	1	0	1	451.261	900.507	2	900.507	0	0	38.31	0.0024	V	KPLGPTAAF	S					PR487_Michele_20180611_B07_rep1.9203.9203.2 File:~PR487_Michele_20180611_B07_rep1.raw~, NativeID:~controllerType=0 controllerNumber=1 scan=9203~	B07
60	2::ENSP00000269122.3|ENST00000269122.8|ENSG00000141367.12|OTTHUMG00000134279.5|OTTHUMT00000258859.2|CLTC-201|CLTC|1675	ENSP00000269122.3|ENST00000269122.8|ENSG00000141367.12|OTTHUMG00000134279.5|OTTHUMT00000258859.2|CLTC-201|CLTC|1675	413	191493	83	43	39	17	29797	4641	1	1	1	902.372	901.364	1	901.364	0.0004	0	28.61	0.014	P	QPGFGYSM	-	Oxidation (M)	0.00000002.0			PR487_Michele_20180604_B07.7007.7007.1 File:~PR487_Michele_20180604_B07.raw~, NativeID:~controllerType=0 controllerNumber=1 scan=7007~	B07
60	2::ENSP00000269122.3|ENST00000269122.8|ENSG00000141367.12|OTTHUMG00000134279.5|OTTHUMT00000258859.2|CLTC-201|CLTC|1675	ENSP00000269122.3|ENST00000269122.8|ENSG00000141367.12|OTTHUMG00000134279.5|OTTHUMT00000258859.2|CLTC-201|CLTC|1675	413	191493	83	43	39	17	29798	23091	1	1	1	902.372	901.365	1	901.364	0.0011	0	20.11	0.047	P	QPGFGYSM	-	Oxidation (M)	0.00000002.0			PR487_Michele_20180611_B07_rep1.8367.8367.1 File:~PR487_Michele_20180611_B07_rep1.raw~, NativeID:~controllerType=0 controllerNumber=1 scan=8367~	B07
641	2::ENSP00000357644.4|ENST00000368655.5|ENSG00000143614.10|OTTHUMG00000037162.7|OTTHUMT00000090305.3|GATAD2B-201|GATAD2B|593	ENSP00000357644.4|ENST00000368655.5|ENSG00000143614.10|OTTHUMG00000037162.7|OTTHUMT00000090305.3|GATAD2B-201|GATAD2B|593	156	65220	39	17	21	8	29800	43946	1	1	0	902.428	901.42	1	901.422	-0.001	0	50.58	0.0026	S	SPLPSPSAM	T	Oxidation (M)	0.000000002.0			PR487_Michele_20180611_B07_rep2.7509.7509.1 File:~PR487_Michele_20180611_B07_rep2.raw~, NativeID:~controllerType=0 controllerNumber=1 scan=7509~	B07
641	2::ENSP00000357644.4|ENST00000368655.5|ENSG00000143614.10|OTTHUMG00000037162.7|OTTHUMT00000090305.3|GATAD2B-201|GATAD2B|593	ENSP00000357644.4|ENST00000368655.5|ENSG00000143614.10|OTTHUMG00000037162.7|OTTHUMT00000090305.3|GATAD2B-201|GATAD2B|593	156	65220	39	17	21	8	29801	3913	1	1	0	902.429	901.422	1	901.422	0.0002	0	57.53	0.0041	S	SPLPSPSAM	T	Oxidation (M)	0.000000002.0			PR487_Michele_20180604_B07.6245.6245.1 File:~PR487_Michele_20180604_B07.raw~, NativeID:~controllerType=0 controllerNumber=1 scan=6245~	B07
641	2::ENSP00000357644.4|ENST00000368655.5|ENSG00000143614.10|OTTHUMG00000037162.7|OTTHUMT00000090305.3|GATAD2B-201|GATAD2B|593	ENSP00000357644.4|ENST00000368655.5|ENSG00000143614.10|OTTHUMG00000037162.7|OTTHUMT00000090305.3|GATAD2B-201|GATAD2B|593	156	65220	39	17	21	8	29802	22368	1	1	0	902.429	901.422	1	901.422	0.0003	0	24.03	0.032	S	SPLPSPSAM	T	Oxidation (M)	0.000000002.0			PR487_Michele_20180611_B07_rep1.7602.7602.1 File:~PR487_Michele_20180611_B07_rep1.raw~, NativeID:~controllerType=0 controllerNumber=1 scan=7602~	B07
3680	2::ENSP00000479950.1|ENST00000612402.4|ENSG00000134987.11|OTTHUMG00000128790.7|-|WDR36-206|WDR36|951	ENSP00000479950.1|ENST00000612402.4|ENSG00000134987.11|OTTHUMG00000128790.7|-|WDR36-206|WDR36|951	86	105255	47	13	27	6	29806	25930	1	0	1	902.446	901.439	1	901.439	-0.0006	0	34.18	0.048	S	GPSGIETEL	R					PR487_Michele_20180611_B07_rep1.11434.11434.1 File:~PR487_Michele_20180611_B07_rep1.raw~, NativeID:~controllerType=0 controllerNumber=1 scan=11434~	B07
3800	2::ENSP00000222307.3|ENST00000222307.9|ENSG00000105700.11|OTTHUMG00000183107.4|OTTHUMT00000465096.2|KXD1-201|KXD1|176	ENSP00000222307.3|ENST00000222307.9|ENSG00000105700.11|OTTHUMG00000183107.4|OTTHUMT00000465096.2|KXD1-201|KXD1|176	85	19656	3	3	1	1	29809	24319	1	1	1	902.447	901.439	1	901.439	0	0	36.96	0.024	T	SPDTVSPSL	S					PR487_Michele_20180611_B07_rep1.9674.9674.1 File:~PR487_Michele_20180611_B07_rep1.raw~, NativeID:~controllerType=0 controllerNumber=1 scan=9674~	B07
3800	2::ENSP00000222307.3|ENST00000222307.9|ENSG00000105700.11|OTTHUMG00000183107.4|OTTHUMT00000465096.2|KXD1-201|KXD1|176	ENSP00000222307.3|ENST00000222307.9|ENSG00000105700.11|OTTHUMG00000183107.4|OTTHUMT00000465096.2|KXD1-201|KXD1|176	85	19656	3	3	1	1	29810	5482	1	1	1	902.447	901.44	1	901.439	0.0005	0	48.81	0.008	T	SPDTVSPSL	S					PR487_Michele_20180604_B07.7888.7888.1 File:~PR487_Michele_20180604_B07.raw~, NativeID:~controllerType=0 controllerNumber=1 scan=7888~	B07
3800	2::ENSP00000222307.3|ENST00000222307.9|ENSG00000105700.11|OTTHUMG00000183107.4|OTTHUMT00000465096.2|KXD1-201|KXD1|176	ENSP00000222307.3|ENST00000222307.9|ENSG00000105700.11|OTTHUMG00000183107.4|OTTHUMT00000465096.2|KXD1-201|KXD1|176	85	19656	3	3	1	1	29811	45895	1	1	1	902.448	901.441	1	901.439	0.0012	0	46.55	0.0063	T	SPDTVSPSL	S					PR487_Michele_20180611_B07_rep2.9589.9589.1 File:~PR487_Michele_20180611_B07_rep2.raw~, NativeID:~controllerType=0 controllerNumber=1 scan=9589~	B07
13658	2::ENSP00000361736.1|ENST00000372652.5|ENSG00000066136.20|OTTHUMG00000007729.5|OTTHUMT00000020799.1|NFYC-203|NFYC|439	ENSP00000361736.1|ENST00000372652.5|ENSG00000066136.20|OTTHUMG00000007729.5|OTTHUMT00000020799.1|NFYC-203|NFYC|439	46	48120	25	6	14	2	29829	6488	1	0	1	902.465	901.458	1	901.458	0	0	32.46	0.024	H	APLPGMTSL	S	Oxidation (M)	0.000002000.0			PR487_Michele_20180604_B07.8942.8942.1 File:~PR487_Michele_20180604_B07.raw~, NativeID:~controllerType=0 controllerNumber=1 scan=8942~	B07
595	2::ENSP00000363827.3|ENST00000374695.8|ENSG00000142798.20|OTTHUMG00000002674.11|OTTHUMT00000007598.2|HSPG2-203|HSPG2|4391	ENSP00000363827.3|ENST00000374695.8|ENSG00000142798.20|OTTHUMG00000002674.11|OTTHUMT00000007598.2|HSPG2-203|HSPG2|4391	161	468532	107	16	72	7	29836	9500	1	1	1	902.483	901.476	1	901.476	0.0004	0	35.89	0.01	I	SPNGSIITI	V	Deamidated (NQ)	0.001000000.0			PR487_Michele_20180604_B07.12107.12107.1 File:~PR487_Michele_20180604_B07.raw~, NativeID:~controllerType=0 controllerNumber=1 scan=12107~	B07
13870	2::ENSP00000446872.1|ENST00000551765.6|ENSG00000257218.6|OTTHUMG00000047788.6|OTTHUMT00000108981.5|GATC-203|GATC|136	ENSP00000446872.1|ENST00000551765.6|ENSG00000257218.6|OTTHUMG00000047788.6|OTTHUMT00000108981.5|GATC-203|GATC|136	46	15077	3	2	2	1	29843	21176	1	0	1	451.747	901.479	2	901.477	0.0022	0	35.66	0.018	R	APLGGRQGF	T					PR487_Michele_20180611_B07_rep1.6342.6342.2 File:~PR487_Michele_20180611_B07_rep1.raw~, NativeID:~controllerType=0 controllerNumber=1 scan=6342~	B07
237	2::ENSP00000387535.1|ENST00000422989.5|ENSG00000167378.8|OTTHUMG00000182701.4|-|IRGQ-201|IRGQ|623	ENSP00000387535.1|ENST00000422989.5|ENSG00000167378.8|OTTHUMG00000182701.4|-|IRGQ-201|IRGQ|623	221	62678	48	22	26	9	29845	55333	1	1	1	902.496	901.489	1	901.491	-0.0018	0	45.14	0.0059	A	GPGLFLGEL	S					PR487_Michele_20180611_B07_rep2.21191.21191.1 File:~PR487_Michele_20180611_B07_rep2.raw~, NativeID:~controllerType=0 controllerNumber=1 scan=21191~	B07
4586	2::ENSP00000352069.2|ENST00000359154.6|ENSG00000198373.12|OTTHUMG00000137573.3|OTTHUMT00000268954.1|WWP2-202|WWP2|870	ENSP00000352069.2|ENST00000359154.6|ENSG00000198373.12|OTTHUMG00000137573.3|OTTHUMT00000268954.1|WWP2-202|WWP2|870	79	98850	29	13	14	6	29851	11257	1	0	1	902.498	901.491	1	901.491	0.0001	0	38.02	0.028	L	PVGGFAELI	G					PR487_Michele_20180604_B07.13957.13957.1 File:~PR487_Michele_20180604_B07.raw~, NativeID:~controllerType=0 controllerNumber=1 scan=13957~	B07
237	2::ENSP00000387535.1|ENST00000422989.5|ENSG00000167378.8|OTTHUMG00000182701.4|-|IRGQ-201|IRGQ|623	ENSP00000387535.1|ENST00000422989.5|ENSG00000167378.8|OTTHUMG00000182701.4|-|IRGQ-201|IRGQ|623	221	62678	48	22	26	9	29852	13270	1	1	1	902.498	901.491	1	901.491	0.0001	0	45.12	0.04	A	GPGLFLGEL	S					PR487_Michele_20180604_B07.16130.16130.1 File:~PR487_Michele_20180604_B07.raw~, NativeID:~controllerType=0 controllerNumber=1 scan=16130~	B07
230	2::ENSP00000341957.7|ENST00000343537.12|ENSG00000143514.17|OTTHUMG00000037379.5|OTTHUMT00000090985.4|TP53BP2-201|TP53BP2|1134	ENSP00000341957.7|ENST00000343537.12|ENSG00000143514.17|OTTHUMG00000037379.5|OTTHUMT00000090985.4|TP53BP2-201|TP53BP2|1134	225	126245	51	19	30	9	29924	41684	1	1	1	452.252	902.49	2	902.49	0.0001	0	48.9	0.0032	E	GPMKIQTL	P	Oxidation (M)	0.00200000.0			PR487_Michele_20180611_B07_rep2.5088.5088.2 File:~PR487_Michele_20180611_B07_rep2.raw~, NativeID:~controllerType=0 controllerNumber=1 scan=5088~	B07
230	2::ENSP00000341957.7|ENST00000343537.12|ENSG00000143514.17|OTTHUMG00000037379.5|OTTHUMT00000090985.4|TP53BP2-201|TP53BP2|1134	ENSP00000341957.7|ENST00000343537.12|ENSG00000143514.17|OTTHUMG00000037379.5|OTTHUMT00000090985.4|TP53BP2-201|TP53BP2|1134	225	126245	51	19	30	9	29925	20101	1	1	1	452.252	902.49	2	902.49	0.0001	0	35.14	0.0097	E	GPMKIQTL	P	Oxidation (M)	0.00200000.0			PR487_Michele_20180611_B07_rep1.5194.5194.2 File:~PR487_Michele_20180611_B07_rep1.raw~, NativeID:~controllerType=0 controllerNumber=1 scan=5194~	B07
1199	2::ENSP00000379691.4|ENST00000396410.9|ENSG00000179889.19|OTTHUMG00000166304.6|OTTHUMT00000389065.4|PDXDC1-202|PDXDC1|788	ENSP00000379691.4|ENST00000396410.9|ENSG00000179889.19|OTTHUMG00000166304.6|OTTHUMT00000389065.4|PDXDC1-202|PDXDC1|788	127	86652	35	12	16	6	29931	25561	1	0	0	452.256	902.497	2	902.497	-0.0001	0	41.07	0.014	A	RPGLGQYL	C					PR487_Michele_20180611_B07_rep1.11026.11026.2 File:~PR487_Michele_20180611_B07_rep1.raw~, NativeID:~controllerType=0 controllerNumber=1 scan=11026~	B07
2067	2::ENSP00000288078.6|ENST00000288078.11|ENSG00000157353.17|OTTHUMG00000074085.5|OTTHUMT00000157291.3|FCSK-201|FCSK|1084	ENSP00000288078.6|ENST00000288078.11|ENSG00000157353.17|OTTHUMG00000074085.5|OTTHUMT00000157291.3|FCSK-201|FCSK|1084	105	117548	51	18	26	7	29934	5475	1	0	1	452.256	902.498	2	902.497	0.0004	0	27.59	0.043	C	QPHAPGALL	K					PR487_Michele_20180604_B07.7880.7880.2 File:~PR487_Michele_20180604_B07.raw~, NativeID:~controllerType=0 controllerNumber=1 scan=7880~	B07
4100	2::ENSP00000339712.4|ENST00000338343.8|ENSG00000099364.16|OTTHUMG00000132403.6|OTTHUMT00000255536.2|FBXL19-201|FBXL19|674	ENSP00000339712.4|ENST00000338343.8|ENSG00000099364.16|OTTHUMG00000132403.6|OTTHUMT00000255536.2|FBXL19-201|FBXL19|674	83	73724	30	12	18	6	30005	44576	1	0	0	452.766	903.518	2	903.518	-0.0003	0	27	0.049	T	APVLPHTAV	C					PR487_Michele_20180611_B07_rep2.8182.8182.2 File:~PR487_Michele_20180611_B07_rep2.raw~, NativeID:~controllerType=0 controllerNumber=1 scan=8182~	B07
1029	2::ENSP00000257177.4|ENST00000257177.9|ENSG00000134744.14|OTTHUMG00000008200.7|OTTHUMT00000022466.3|TUT4-201|TUT4|1645	ENSP00000257177.4|ENST00000257177.9|ENSG00000134744.14|OTTHUMG00000008200.7|OTTHUMT00000022466.3|TUT4-201|TUT4|1645	133	185135	53	23	31	9	30034	14234	1	1	1	904.587	903.58	1	903.579	0.0003	0	35.86	0.028	R	KPPVIPVL	Q	Acetyl (N-term)	3.00000000.0			PR487_Michele_20180604_B07.17227.17227.1 File:~PR487_Michele_20180604_B07.raw~, NativeID:~controllerType=0 controllerNumber=1 scan=17227~	B07
1051	2::ENSP00000380495.3|ENST00000397333.4|ENSG00000185163.10|OTTHUMG00000168254.2|OTTHUMT00000398978.2|DDX51-202|DDX51|666	ENSP00000380495.3|ENST00000397333.4|ENSG00000185163.10|OTTHUMG00000168254.2|OTTHUMT00000398978.2|DDX51-202|DDX51|666	132	72413	36	16	19	8	30074	24903	1	0	1	453.24	904.465	2	904.465	-0.0009	0	25.39	0.044	D	IPDVHPDL	Q					PR487_Michele_20180611_B07_rep1.10310.10310.2 File:~PR487_Michele_20180611_B07_rep1.raw~, NativeID:~controllerType=0 controllerNumber=1 scan=10310~	B07
410	2::ENSP00000263196.7|ENST00000263196.12|ENSG00000070413.20|OTTHUMG00000150141.3|OTTHUMT00000316504.2|DGCR2-201|DGCR2|550	ENSP00000263196.7|ENST00000263196.12|ENSG00000070413.20|OTTHUMG00000150141.3|OTTHUMT00000316504.2|DGCR2-201|DGCR2|550	180	60772	21	15	11	7	30075	24239	1	1	1	905.473	904.465	1	904.465	0	0	43.33	0.016	V	PKADSGAFL	L					PR487_Michele_20180611_B07_rep1.9589.9589.1 File:~PR487_Michele_20180611_B07_rep1.raw~, NativeID:~controllerType=0 controllerNumber=1 scan=9589~	B07
410	2::ENSP00000263196.7|ENST00000263196.12|ENSG00000070413.20|OTTHUMG00000150141.3|OTTHUMT00000316504.2|DGCR2-201|DGCR2|550	ENSP00000263196.7|ENST00000263196.12|ENSG00000070413.20|OTTHUMG00000150141.3|OTTHUMT00000316504.2|DGCR2-201|DGCR2|550	180	60772	21	15	11	7	30076	45759	1	1	1	905.473	904.466	1	904.465	0.0007	0	52.18	0.0015	V	PKADSGAFL	L					PR487_Michele_20180611_B07_rep2.9443.9443.1 File:~PR487_Michele_20180611_B07_rep2.raw~, NativeID:~controllerType=0 controllerNumber=1 scan=9443~	B07
117	2::ENSP00000413869.1|ENST00000455878.2|ENSG00000013275.8|OTTHUMG00000182577.3|OTTHUMT00000462487.1|PSMC4-202|PSMC4|387	ENSP00000413869.1|ENST00000455878.2|ENSG00000013275.8|OTTHUMG00000182577.3|OTTHUMT00000462487.1|PSMC4-202|PSMC4|387	287	43481	25	15	10	5	30084	23229	1	1	1	453.246	904.477	2	904.477	0.0004	0	38.41	0.0077	S	RPQTGLSF	L					PR487_Michele_20180611_B07_rep1.8516.8516.2 File:~PR487_Michele_20180611_B07_rep1.raw~, NativeID:~controllerType=0 controllerNumber=1 scan=8516~	B07
117	2::ENSP00000413869.1|ENST00000455878.2|ENSG00000013275.8|OTTHUMG00000182577.3|OTTHUMT00000462487.1|PSMC4-202|PSMC4|387	ENSP00000413869.1|ENST00000455878.2|ENSG00000013275.8|OTTHUMG00000182577.3|OTTHUMT00000462487.1|PSMC4-202|PSMC4|387	287	43481	25	15	10	5	30085	44753	1	1	1	453.246	904.477	2	904.477	0.0005	0	41.78	0.014	S	RPQTGLSF	L					PR487_Michele_20180611_B07_rep2.8373.8373.2 File:~PR487_Michele_20180611_B07_rep2.raw~, NativeID:~controllerType=0 controllerNumber=1 scan=8373~	B07
2536	2::ENSP00000393260.2|ENST00000446747.6|ENSG00000147789.15|OTTHUMG00000165200.2|OTTHUMT00000382648.1|ZNF7-202|ZNF7|697	ENSP00000393260.2|ENST00000446747.6|ENSG00000147789.15|OTTHUMG00000165200.2|OTTHUMT00000382648.1|ZNF7-202|ZNF7|697	98	79064	20	9	11	4	30091	25358	1	0	1	453.258	904.501	2	904.502	-0.0012	0	42.97	0.0035	G	SPGLKVTGF	T					PR487_Michele_20180611_B07_rep1.10801.10801.2 File:~PR487_Michele_20180611_B07_rep1.raw~, NativeID:~controllerType=0 controllerNumber=1 scan=10801~	B07
2536	2::ENSP00000393260.2|ENST00000446747.6|ENSG00000147789.15|OTTHUMG00000165200.2|OTTHUMT00000382648.1|ZNF7-202|ZNF7|697	ENSP00000393260.2|ENST00000446747.6|ENSG00000147789.15|OTTHUMG00000165200.2|OTTHUMT00000382648.1|ZNF7-202|ZNF7|697	98	79064	20	9	11	4	30102	6573	1	1	1	453.258	904.502	2	904.502	0	0	33.87	0.0058	G	SPGLKVTGF	T					PR487_Michele_20180604_B07.9031.9031.2 File:~PR487_Michele_20180604_B07.raw~, NativeID:~controllerType=0 controllerNumber=1 scan=9031~	B07
6933	2::ENSP00000175756.5|ENST00000175756.10|ENSG00000072135.13|OTTHUMG00000131630.6|OTTHUMT00000254523.3|PTPN18-201|PTPN18|460	ENSP00000175756.5|ENST00000175756.10|ENSG00000072135.13|OTTHUMG00000131630.6|OTTHUMT00000254523.3|PTPN18-201|PTPN18|460	67	50450	19	7	14	4	30117	46597	1	0	1	453.282	904.549	2	904.549	-0.0001	0	34.33	0.028	A	IPRPPGGVL	R					PR487_Michele_20180611_B07_rep2.10367.10367.2 File:~PR487_Michele_20180611_B07_rep2.raw~, NativeID:~controllerType=0 controllerNumber=1 scan=10367~	B07
1886	2::ENSP00000338927.5|ENST00000338010.9|ENSG00000161642.17|OTTHUMG00000169840.2|OTTHUMT00000406162.1|ZNF385A-201|ZNF385A|386	ENSP00000338927.5|ENST00000338010.9|ENSG00000161642.17|OTTHUMG00000169840.2|OTTHUMT00000406162.1|ZNF385A-201|ZNF385A|386	109	40428	34	10	17	5	30118	24662	1	0	1	453.282	904.549	2	904.549	-0.0001	0	48.05	0.0057	L	RPAPAAPLL	Q					PR487_Michele_20180611_B07_rep1.10050.10050.2 File:~PR487_Michele_20180611_B07_rep1.raw~, NativeID:~controllerType=0 controllerNumber=1 scan=10050~	B07
1886	2::ENSP00000338927.5|ENST00000338010.9|ENSG00000161642.17|OTTHUMG00000169840.2|OTTHUMT00000406162.1|ZNF385A-201|ZNF385A|386	ENSP00000338927.5|ENST00000338010.9|ENSG00000161642.17|OTTHUMG00000169840.2|OTTHUMT00000406162.1|ZNF385A-201|ZNF385A|386	109	40428	34	10	17	5	30119	6257	1	0	1	453.282	904.549	2	904.549	0	0	41.32	0.027	L	RPAPAAPLL	Q					PR487_Michele_20180604_B07.8700.8700.2 File:~PR487_Michele_20180604_B07.raw~, NativeID:~controllerType=0 controllerNumber=1 scan=8700~	B07
8181	2::ENSP00000315182.8|ENST00000325599.13|ENSG00000144736.14|OTTHUMG00000158814.3|OTTHUMT00000352310.2|SHQ1-201|SHQ1|577	ENSP00000315182.8|ENST00000325599.13|ENSG00000144736.14|OTTHUMG00000158814.3|OTTHUMT00000352310.2|SHQ1-201|SHQ1|577	62	65084	22	12	10	4	30155	44587	1	0	1	906.441	905.433	1	905.434	-0.0009	0	22.01	0.05	D	SPSETVSSL	Q					PR487_Michele_20180611_B07_rep2.8193.8193.1 File:~PR487_Michele_20180611_B07_rep2.raw~, NativeID:~controllerType=0 controllerNumber=1 scan=8193~	B07
591	2::ENSP00000368698.2|ENST00000379388.7|ENSG00000095951.17|OTTHUMG00000014265.5|OTTHUMT00000039870.4|HIVEP1-201|HIVEP1|2718	ENSP00000368698.2|ENST00000379388.7|ENSG00000095951.17|OTTHUMG00000014265.5|OTTHUMT00000039870.4|HIVEP1-201|HIVEP1|2718	161	296651	96	28	60	13	30156	28824	1	1	1	906.456	905.448	1	905.449	-0.0009	0	57.31	0.00099	A	SPVSFQEL	N					PR487_Michele_20180611_B07_rep1.14636.14636.1 File:~PR487_Michele_20180611_B07_rep1.raw~, NativeID:~controllerType=0 controllerNumber=1 scan=14636~	B07
509	2::ENSP00000421633.1|ENST00000505472.5|ENSG00000138674.17|OTTHUMG00000130297.12|OTTHUMT00000361951.1|SEC31A-215|SEC31A|1251	ENSP00000421633.1|ENST00000505472.5|ENSG00000138674.17|OTTHUMG00000130297.12|OTTHUMT00000361951.1|SEC31A-215|SEC31A|1251	170	136141	48	15	30	8	30162	5571	1	1	0	453.732	905.45	2	905.449	0.0001	0	41.36	0.023	A	KPDEFSAL	C					PR487_Michele_20180604_B07.7981.7981.2 File:~PR487_Michele_20180604_B07.raw~, NativeID:~controllerType=0 controllerNumber=1 scan=7981~	B07
1294	2::ENSP00000272542.3|ENST00000272542.8|ENSG00000144136.11|OTTHUMG00000131317.5|OTTHUMT00000254086.3|SLC20A1-201|SLC20A1|679	ENSP00000272542.3|ENST00000272542.8|ENSG00000144136.11|OTTHUMG00000131317.5|OTTHUMT00000254086.3|SLC20A1-201|SLC20A1|679	123	73652	31	19	15	9	30168	25946	1	0	0	906.457	905.45	1	905.449	0.0004	0	45.09	0.049	L	TPITPSSGF	S					PR487_Michele_20180611_B07_rep1.11451.11451.1 File:~PR487_Michele_20180611_B07_rep1.raw~, NativeID:~controllerType=0 controllerNumber=1 scan=11451~	B07
509	2::ENSP00000421633.1|ENST00000505472.5|ENSG00000138674.17|OTTHUMG00000130297.12|OTTHUMT00000361951.1|SEC31A-215|SEC31A|1251	ENSP00000421633.1|ENST00000505472.5|ENSG00000138674.17|OTTHUMG00000130297.12|OTTHUMT00000361951.1|SEC31A-215|SEC31A|1251	170	136141	48	15	30	8	30173	5585	1	1	0	906.457	905.45	1	905.449	0.0007	0	46.05	0.033	A	KPDEFSAL	C					PR487_Michele_20180604_B07.7995.7995.1 File:~PR487_Michele_20180604_B07.raw~, NativeID:~controllerType=0 controllerNumber=1 scan=7995~	B07
509	2::ENSP00000421633.1|ENST00000505472.5|ENSG00000138674.17|OTTHUMG00000130297.12|OTTHUMT00000361951.1|SEC31A-215|SEC31A|1251	ENSP00000421633.1|ENST00000505472.5|ENSG00000138674.17|OTTHUMG00000130297.12|OTTHUMT00000361951.1|SEC31A-215|SEC31A|1251	170	136141	48	15	30	8	30175	23809	1	1	0	906.458	905.451	1	905.449	0.0011	0	44.27	0.024	A	KPDEFSAL	C					PR487_Michele_20180611_B07_rep1.9131.9131.1 File:~PR487_Michele_20180611_B07_rep1.raw~, NativeID:~controllerType=0 controllerNumber=1 scan=9131~	B07
1112	2::ENSP00000383785.4|ENST00000401000.8|ENSG00000163125.15|OTTHUMG00000012808.2|OTTHUMT00000035843.2|RPRD2-203|RPRD2|1435	ENSP00000383785.4|ENST00000401000.8|ENSG00000163125.15|OTTHUMG00000012808.2|OTTHUMT00000035843.2|RPRD2-203|RPRD2|1435	130	152782	54	12	31	6	30176	27825	1	0	1	906.458	905.451	1	905.449	0.0013	0	40.92	0.0089	Q	SPGLPSTTF	K					PR487_Michele_20180611_B07_rep1.13508.13508.1 File:~PR487_Michele_20180611_B07_rep1.raw~, NativeID:~controllerType=0 controllerNumber=1 scan=13508~	B07
509	2::ENSP00000421633.1|ENST00000505472.5|ENSG00000138674.17|OTTHUMG00000130297.12|OTTHUMT00000361951.1|SEC31A-215|SEC31A|1251	ENSP00000421633.1|ENST00000505472.5|ENSG00000138674.17|OTTHUMG00000130297.12|OTTHUMT00000361951.1|SEC31A-215|SEC31A|1251	170	136141	48	15	30	8	30177	45354	1	1	0	906.458	905.451	1	905.449	0.0015	0	44.79	0.045	A	KPDEFSAL	C					PR487_Michele_20180611_B07_rep2.9012.9012.1 File:~PR487_Michele_20180611_B07_rep2.raw~, NativeID:~controllerType=0 controllerNumber=1 scan=9012~	B07
3049	2::ENSP00000424714.1|ENST00000505210.1|ENSG00000128039.11|OTTHUMG00000128733.3|OTTHUMT00000361583.1|SRD5A3-202|SRD5A3|182	ENSP00000424714.1|ENST00000505210.1|ENSG00000128039.11|OTTHUMG00000128733.3|OTTHUMT00000361583.1|SRD5A3-202|SRD5A3|182	92	21022	33	15	14	5	30178	9719	1	1	1	906.458	905.451	1	905.449	0.0017	0	43.95	0.041	S	SPNYLAEL	M					PR487_Michele_20180604_B07.12337.12337.1 File:~PR487_Michele_20180604_B07.raw~, NativeID:~controllerType=0 controllerNumber=1 scan=12337~	B07
295	2::ENSP00000285968.6|ENST00000285968.11|ENSG00000155561.15|OTTHUMG00000155497.5|OTTHUMT00000340358.2|NUP205-201|NUP205|2012	ENSP00000285968.6|ENST00000285968.11|ENSG00000155561.15|OTTHUMG00000155497.5|OTTHUMT00000340358.2|NUP205-201|NUP205|2012	206	227776	83	27	47	11	30187	29264	1	1	1	906.474	905.467	1	905.468	-0.0011	0	34.16	0.0046	L	MPVVAGAVF	T	Oxidation (M)	0.200000000.0			PR487_Michele_20180611_B07_rep1.15165.15165.1 File:~PR487_Michele_20180611_B07_rep1.raw~, NativeID:~controllerType=0 controllerNumber=1 scan=15165~	B07
295	2::ENSP00000285968.6|ENST00000285968.11|ENSG00000155561.15|OTTHUMG00000155497.5|OTTHUMT00000340358.2|NUP205-201|NUP205|2012	ENSP00000285968.6|ENST00000285968.11|ENSG00000155561.15|OTTHUMG00000155497.5|OTTHUMT00000340358.2|NUP205-201|NUP205|2012	206	227776	83	27	47	11	30188	9007	1	1	1	906.476	905.469	1	905.468	0.0006	0	56.45	9.4e-05	L	MPVVAGAVF	T	Oxidation (M)	0.200000000.0			PR487_Michele_20180604_B07.11589.11589.1 File:~PR487_Michele_20180604_B07.raw~, NativeID:~controllerType=0 controllerNumber=1 scan=11589~	B07
295	2::ENSP00000285968.6|ENST00000285968.11|ENSG00000155561.15|OTTHUMG00000155497.5|OTTHUMT00000340358.2|NUP205-201|NUP205|2012	ENSP00000285968.6|ENST00000285968.11|ENSG00000155561.15|OTTHUMG00000155497.5|OTTHUMT00000340358.2|NUP205-201|NUP205|2012	206	227776	83	27	47	11	30189	50634	1	1	1	906.476	905.469	1	905.468	0.0007	0	44.26	0.0018	L	MPVVAGAVF	T	Oxidation (M)	0.200000000.0			PR487_Michele_20180611_B07_rep2.14964.14964.1 File:~PR487_Michele_20180611_B07_rep2.raw~, NativeID:~controllerType=0 controllerNumber=1 scan=14964~	B07
1801	2::ENSP00000354166.3|ENST00000360911.7|ENSG00000101040.19|OTTHUMG00000032667.11|OTTHUMT00000079590.3|ZMYND8-205|ZMYND8|1135	ENSP00000354166.3|ENST00000360911.7|ENSG00000101040.19|OTTHUMG00000032667.11|OTTHUMT00000079590.3|ZMYND8-205|ZMYND8|1135	110	125392	35	14	20	7	30191	25409	1	0	0	906.478	905.471	1	905.471	0	0	23.53	0.034	Q	SPSTSTITL	V					PR487_Michele_20180611_B07_rep1.10857.10857.1 File:~PR487_Michele_20180611_B07_rep1.raw~, NativeID:~controllerType=0 controllerNumber=1 scan=10857~	B07
38	2::ENSP00000325376.2|ENST00000325495.9|ENSG00000099783.12|OTTHUMG00000182383.7|OTTHUMT00000460894.2|HNRNPM-201|HNRNPM|730	ENSP00000325376.2|ENST00000325495.9|ENSG00000099783.12|OTTHUMG00000182383.7|OTTHUMT00000460894.2|HNRNPM-201|HNRNPM|730	501	77464	56	35	24	9	30210	28032	1	0	0	906.505	905.497	1	905.497	0.0004	0	59.32	0.0033	I	PNEIIHAL	Q					PR487_Michele_20180611_B07_rep1.13734.13734.1 File:~PR487_Michele_20180611_B07_rep1.raw~, NativeID:~controllerType=0 controllerNumber=1 scan=13734~	B07
38	2::ENSP00000325376.2|ENST00000325495.9|ENSG00000099783.12|OTTHUMG00000182383.7|OTTHUMT00000460894.2|HNRNPM-201|HNRNPM|730	ENSP00000325376.2|ENST00000325495.9|ENSG00000099783.12|OTTHUMG00000182383.7|OTTHUMT00000460894.2|HNRNPM-201|HNRNPM|730	501	77464	56	35	24	9	30211	49453	1	0	0	906.505	905.498	1	905.497	0.0006	0	54.45	0.0098	I	PNEIIHAL	Q					PR487_Michele_20180611_B07_rep2.13536.13536.1 File:~PR487_Michele_20180611_B07_rep2.raw~, NativeID:~controllerType=0 controllerNumber=1 scan=13536~	B07
611	2::ENSP00000356450.3|ENST00000367480.7|ENSG00000164506.14|OTTHUMG00000015766.4|OTTHUMT00000042607.1|STXBP5-203|STXBP5|1098	ENSP00000356450.3|ENST00000367480.7|ENSG00000164506.14|OTTHUMG00000015766.4|OTTHUMT00000042607.1|STXBP5-203|STXBP5|1098	159	121520	49	20	28	8	30226	23368	1	1	1	453.78	905.545	2	905.545	0.0001	0	30.21	0.028	K	RPAILHSL	K					PR487_Michele_20180611_B07_rep1.8663.8663.2 File:~PR487_Michele_20180611_B07_rep1.raw~, NativeID:~controllerType=0 controllerNumber=1 scan=8663~	B07
12722	2::ENSP00000365697.3|ENST00000376514.6|ENSG00000167615.16|OTTHUMG00000065548.14|OTTHUMT00000156163.8|LENG8-202|LENG8|837	ENSP00000365697.3|ENST00000376514.6|ENSG00000167615.16|OTTHUMG00000065548.14|OTTHUMT00000156163.8|LENG8-202|LENG8|837	48	91613	28	6	20	6	30242	33738	1	0	1	906.566	905.558	1	905.559	-0.0001	0	38.73	0.035	A	LPSPVPLAL	L					PR487_Michele_20180611_B07_rep1.20691.20691.1 File:~PR487_Michele_20180611_B07_rep1.raw~, NativeID:~controllerType=0 controllerNumber=1 scan=20691~	B07
153	2::ENSP00000335203.5|ENST00000335514.10|ENSG00000130770.18|OTTHUMG00000003533.3|OTTHUMT00000009841.2|ATP5IF1-201|ATP5IF1|106	ENSP00000335203.5|ENST00000335514.10|ENSG00000130770.18|OTTHUMG00000003533.3|OTTHUMT00000009841.2|ATP5IF1-201|ATP5IF1|106	259	12241	30	21	11	7	30258	42552	1	0	1	454.235	906.456	2	906.456	0.0001	0	47.95	0.0093	G	SIREAGGAF	G					PR487_Michele_20180611_B07_rep2.6027.6027.2 File:~PR487_Michele_20180611_B07_rep2.raw~, NativeID:~controllerType=0 controllerNumber=1 scan=6027~	B07
153	2::ENSP00000335203.5|ENST00000335514.10|ENSG00000130770.18|OTTHUMG00000003533.3|OTTHUMT00000009841.2|ATP5IF1-201|ATP5IF1|106	ENSP00000335203.5|ENST00000335514.10|ENSG00000130770.18|OTTHUMG00000003533.3|OTTHUMT00000009841.2|ATP5IF1-201|ATP5IF1|106	259	12241	30	21	11	7	30259	20957	1	0	1	454.235	906.456	2	906.456	0.0001	0	46.92	0.012	G	SIREAGGAF	G					PR487_Michele_20180611_B07_rep1.6110.6110.2 File:~PR487_Michele_20180611_B07_rep1.raw~, NativeID:~controllerType=0 controllerNumber=1 scan=6110~	B07
153	2::ENSP00000335203.5|ENST00000335514.10|ENSG00000130770.18|OTTHUMG00000003533.3|OTTHUMT00000009841.2|ATP5IF1-201|ATP5IF1|106	ENSP00000335203.5|ENST00000335514.10|ENSG00000130770.18|OTTHUMG00000003533.3|OTTHUMT00000009841.2|ATP5IF1-201|ATP5IF1|106	259	12241	30	21	11	7	30260	3669	1	0	1	454.235	906.456	2	906.456	0.0002	0	46.94	0.011	G	SIREAGGAF	G					PR487_Michele_20180604_B07.5990.5990.2 File:~PR487_Michele_20180604_B07.raw~, NativeID:~controllerType=0 controllerNumber=1 scan=5990~	B07
153	2::ENSP00000335203.5|ENST00000335514.10|ENSG00000130770.18|OTTHUMG00000003533.3|OTTHUMT00000009841.2|ATP5IF1-201|ATP5IF1|106	ENSP00000335203.5|ENST00000335514.10|ENSG00000130770.18|OTTHUMG00000003533.3|OTTHUMT00000009841.2|ATP5IF1-201|ATP5IF1|106	259	12241	30	21	11	7	30262	3671	1	1	1	907.463	906.456	1	906.456	0.0002	0	46.06	0.0018	G	SIREAGGAF	G					PR487_Michele_20180604_B07.5992.5992.1 File:~PR487_Michele_20180604_B07.raw~, NativeID:~controllerType=0 controllerNumber=1 scan=5992~	B07
2170	2::ENSP00000354194.3|ENST00000360938.8|ENSG00000157557.13|OTTHUMG00000090769.8|OTTHUMT00000207545.2|ETS2-202|ETS2|469	ENSP00000354194.3|ENST00000360938.8|ENSG00000157557.13|OTTHUMG00000090769.8|OTTHUMT00000207545.2|ETS2-202|ETS2|469	104	52968	23	8	13	2	30300	48901	1	0	1	454.302	906.59	2	906.59	-0.0004	0	51.48	0.00034	G	KPVIPAAVL	A					PR487_Michele_20180611_B07_rep2.12907.12907.2 File:~PR487_Michele_20180611_B07_rep2.raw~, NativeID:~controllerType=0 controllerNumber=1 scan=12907~	B07
2170	2::ENSP00000354194.3|ENST00000360938.8|ENSG00000157557.13|OTTHUMG00000090769.8|OTTHUMT00000207545.2|ETS2-202|ETS2|469	ENSP00000354194.3|ENST00000360938.8|ENSG00000157557.13|OTTHUMG00000090769.8|OTTHUMT00000207545.2|ETS2-202|ETS2|469	104	52968	23	8	13	2	30301	27452	1	0	1	454.302	906.59	2	906.59	-0.0001	0	36.41	0.014	G	KPVIPAAVL	A					PR487_Michele_20180611_B07_rep1.13097.13097.2 File:~PR487_Michele_20180611_B07_rep1.raw~, NativeID:~controllerType=0 controllerNumber=1 scan=13097~	B07
2170	2::ENSP00000354194.3|ENST00000360938.8|ENSG00000157557.13|OTTHUMG00000090769.8|OTTHUMT00000207545.2|ETS2-202|ETS2|469	ENSP00000354194.3|ENST00000360938.8|ENSG00000157557.13|OTTHUMG00000090769.8|OTTHUMT00000207545.2|ETS2-202|ETS2|469	104	52968	23	8	13	2	30302	7985	1	0	1	454.303	906.591	2	906.59	0.0007	0	34.78	0.02	G	KPVIPAAVL	A					PR487_Michele_20180604_B07.10512.10512.2 File:~PR487_Michele_20180604_B07.raw~, NativeID:~controllerType=0 controllerNumber=1 scan=10512~	B07
2840	2::ENSP00000362728.3|ENST00000373625.8|ENSG00000025800.14|OTTHUMG00000004333.6|OTTHUMT00000012527.5|KPNA6-201|KPNA6|536	ENSP00000362728.3|ENST00000373625.8|ENSG00000025800.14|OTTHUMG00000004333.6|OTTHUMT00000012527.5|KPNA6-201|KPNA6|536	95	59991	20	7	11	2	30310	8040	1	0	0	908.418	907.411	1	907.411	0.0002	0	32.09	0.012	E	APMEGFQL	-	Oxidation (M)	0.00200000.0			PR487_Michele_20180604_B07.10570.10570.1 File:~PR487_Michele_20180604_B07.raw~, NativeID:~controllerType=0 controllerNumber=1 scan=10570~	B07
2840	2::ENSP00000362728.3|ENST00000373625.8|ENSG00000025800.14|OTTHUMG00000004333.6|OTTHUMT00000012527.5|KPNA6-201|KPNA6|536	ENSP00000362728.3|ENST00000373625.8|ENSG00000025800.14|OTTHUMG00000004333.6|OTTHUMT00000012527.5|KPNA6-201|KPNA6|536	95	59991	20	7	11	2	30311	27719	1	0	0	908.419	907.412	1	907.411	0.0007	0	30.11	0.025	E	APMEGFQL	-	Oxidation (M)	0.00200000.0			PR487_Michele_20180611_B07_rep1.13394.13394.1 File:~PR487_Michele_20180611_B07_rep1.raw~, NativeID:~controllerType=0 controllerNumber=1 scan=13394~	B07
2840	2::ENSP00000362728.3|ENST00000373625.8|ENSG00000025800.14|OTTHUMG00000004333.6|OTTHUMT00000012527.5|KPNA6-201|KPNA6|536	ENSP00000362728.3|ENST00000373625.8|ENSG00000025800.14|OTTHUMG00000004333.6|OTTHUMT00000012527.5|KPNA6-201|KPNA6|536	95	59991	20	7	11	2	30312	49192	1	0	0	908.419	907.412	1	907.411	0.0008	0	35.6	0.0072	E	APMEGFQL	-	Oxidation (M)	0.00200000.0			PR487_Michele_20180611_B07_rep2.13242.13242.1 File:~PR487_Michele_20180611_B07_rep2.raw~, NativeID:~controllerType=0 controllerNumber=1 scan=13242~	B07
675	2::ENSP00000385727.1|ENST00000403625.6|ENSG00000069020.18|OTTHUMG00000152471.6|OTTHUMT00000326324.2|MAST4-202|MAST4|2623	ENSP00000385727.1|ENST00000403625.6|ENSG00000069020.18|OTTHUMG00000152471.6|OTTHUMT00000326324.2|MAST4-202|MAST4|2623	154	283922	79	21	52	10	30332	21286	1	1	0	454.745	907.476	2	907.476	0	0	23.84	0.041	S	LPGSPTHSL	S					PR487_Michele_20180611_B07_rep1.6459.6459.2 File:~PR487_Michele_20180611_B07_rep1.raw~, NativeID:~controllerType=0 controllerNumber=1 scan=6459~	B07
3319	2::ENSP00000439267.1|ENST00000411896.6|ENSG00000089351.14|OTTHUMG00000182464.5|OTTHUMT00000461559.1|GRAMD1A-202|GRAMD1A|713	ENSP00000439267.1|ENST00000411896.6|ENSG00000089351.14|OTTHUMG00000182464.5|OTTHUMT00000461559.1|GRAMD1A-202|GRAMD1A|713	90	79317	36	14	22	5	30337	13529	1	0	1	908.488	907.481	1	907.48	0.0003	0	31.9	0.045	D	SPFLQGFL	Q					PR487_Michele_20180604_B07.16422.16422.1 File:~PR487_Michele_20180604_B07.raw~, NativeID:~controllerType=0 controllerNumber=1 scan=16422~	B07
171	2::ENSP00000363027.3|ENST00000373917.7|ENSG00000144591.18|OTTHUMG00000058922.23|OTTHUMT00000130229.1|GMPPA-205|GMPPA|473	ENSP00000363027.3|ENST00000373917.7|ENSG00000144591.18|OTTHUMG00000058922.23|OTTHUMT00000130229.1|GMPPA-205|GMPPA|473	251	51985	64	45	13	7	30392	13499	1	1	0	909.472	908.465	1	908.464	0.0006	0	37.48	0.013	G	SPEAFFVL	N					PR487_Michele_20180604_B07.16386.16386.1 File:~PR487_Michele_20180604_B07.raw~, NativeID:~controllerType=0 controllerNumber=1 scan=16386~	B07
932	2::ENSP00000265773.5|ENST00000349721.8|ENSG00000080503.24|OTTHUMG00000019445.14|OTTHUMT00000488355.2|SMARCA2-203|SMARCA2|1590	ENSP00000265773.5|ENST00000349721.8|ENSG00000080503.24|OTTHUMG00000019445.14|OTTHUMT00000488355.2|SMARCA2-203|SMARCA2|1590	137	181166	62	18	35	6	30394	3120	1	0	1	455.243	908.471	2	908.472	-0.0001	0	40.27	0.018	N	RPSGPGPEL	S					PR487_Michele_20180604_B07.5415.5415.2 File:~PR487_Michele_20180604_B07.raw~, NativeID:~controllerType=0 controllerNumber=1 scan=5415~	B07
932	2::ENSP00000265773.5|ENST00000349721.8|ENSG00000080503.24|OTTHUMG00000019445.14|OTTHUMT00000488355.2|SMARCA2-203|SMARCA2|1590	ENSP00000265773.5|ENST00000349721.8|ENSG00000080503.24|OTTHUMG00000019445.14|OTTHUMT00000488355.2|SMARCA2-203|SMARCA2|1590	137	181166	62	18	35	6	30395	20161	1	0	1	455.243	908.472	2	908.472	0	0	52.9	0.02	N	RPSGPGPEL	S					PR487_Michele_20180611_B07_rep1.5259.5259.2 File:~PR487_Michele_20180611_B07_rep1.raw~, NativeID:~controllerType=0 controllerNumber=1 scan=5259~	B07
928	2::ENSP00000473297.2|ENST00000465864.2|ENSG00000004487.16|OTTHUMG00000003220.7|OTTHUMT00000091250.4|KDM1A-203|KDM1A|858	ENSP00000473297.2|ENST00000465864.2|ENSG00000004487.16|OTTHUMG00000003220.7|OTTHUMT00000091250.4|KDM1A-203|KDM1A|858	137	93539	43	10	25	6	30412	6532	1	0	0	909.505	908.497	1	908.497	0.0004	0	37.67	0.013	A	QPITPGPSI	P					PR487_Michele_20180604_B07.8988.8988.1 File:~PR487_Michele_20180604_B07.raw~, NativeID:~controllerType=0 controllerNumber=1 scan=8988~	B07
1498	2::ENSP00000254942.3|ENST00000254942.8|ENSG00000132604.11|OTTHUMG00000137566.9|OTTHUMT00000268944.3|TERF2-201|TERF2|542	ENSP00000254942.3|ENST00000254942.8|ENSG00000132604.11|OTTHUMG00000137566.9|OTTHUMT00000268944.3|TERF2-201|TERF2|542	117	59557	21	9	12	3	30435	3418	1	0	0	455.274	908.533	2	908.533	-0.0002	0	40.39	0.011	S	APPSKPTVL	N					PR487_Michele_20180604_B07.5727.5727.2 File:~PR487_Michele_20180604_B07.raw~, NativeID:~controllerType=0 controllerNumber=1 scan=5727~	B07
1498	2::ENSP00000254942.3|ENST00000254942.8|ENSG00000132604.11|OTTHUMG00000137566.9|OTTHUMT00000268944.3|TERF2-201|TERF2|542	ENSP00000254942.3|ENST00000254942.8|ENSG00000132604.11|OTTHUMG00000137566.9|OTTHUMT00000268944.3|TERF2-201|TERF2|542	117	59557	21	9	12	3	30437	20831	1	0	0	455.274	908.533	2	908.533	-0.0001	0	42.53	0.0044	S	APPSKPTVL	N					PR487_Michele_20180611_B07_rep1.5977.5977.2 File:~PR487_Michele_20180611_B07_rep1.raw~, NativeID:~controllerType=0 controllerNumber=1 scan=5977~	B07
1498	2::ENSP00000254942.3|ENST00000254942.8|ENSG00000132604.11|OTTHUMG00000137566.9|OTTHUMT00000268944.3|TERF2-201|TERF2|542	ENSP00000254942.3|ENST00000254942.8|ENSG00000132604.11|OTTHUMG00000137566.9|OTTHUMT00000268944.3|TERF2-201|TERF2|542	117	59557	21	9	12	3	30439	42383	1	0	0	455.274	908.533	2	908.533	0	0	41.55	0.0051	S	APPSKPTVL	N					PR487_Michele_20180611_B07_rep2.5848.5848.2 File:~PR487_Michele_20180611_B07_rep2.raw~, NativeID:~controllerType=0 controllerNumber=1 scan=5848~	B07
48	2::ENSP00000268171.2|ENST00000268171.8|ENSG00000140564.12|OTTHUMG00000149831.4|OTTHUMT00000313492.2|FURIN-201|FURIN|794	ENSP00000268171.2|ENST00000268171.8|ENSG00000140564.12|OTTHUMG00000149831.4|OTTHUMT00000313492.2|FURIN-201|FURIN|794	460	86624	44	24	19	7	30445	12617	1	1	1	909.576	908.569	1	908.569	-0.0003	0	73.01	1.4e-05	S	APLAAGIIAL	T					PR487_Michele_20180604_B07.15417.15417.1 File:~PR487_Michele_20180604_B07.raw~, NativeID:~controllerType=0 controllerNumber=1 scan=15417~	B07
48	2::ENSP00000268171.2|ENST00000268171.8|ENSG00000140564.12|OTTHUMG00000149831.4|OTTHUMT00000313492.2|FURIN-201|FURIN|794	ENSP00000268171.2|ENST00000268171.8|ENSG00000140564.12|OTTHUMG00000149831.4|OTTHUMT00000313492.2|FURIN-201|FURIN|794	460	86624	44	24	19	7	30446	54799	1	1	1	909.577	908.57	1	908.569	0.0004	0	46.04	0.0071	S	APLAAGIIAL	T					PR487_Michele_20180611_B07_rep2.20416.20416.1 File:~PR487_Michele_20180611_B07_rep2.raw~, NativeID:~controllerType=0 controllerNumber=1 scan=20416~	B07
48	2::ENSP00000268171.2|ENST00000268171.8|ENSG00000140564.12|OTTHUMG00000149831.4|OTTHUMT00000313492.2|FURIN-201|FURIN|794	ENSP00000268171.2|ENST00000268171.8|ENSG00000140564.12|OTTHUMG00000149831.4|OTTHUMT00000313492.2|FURIN-201|FURIN|794	460	86624	44	24	19	7	30447	33935	1	1	1	909.577	908.57	1	908.569	0.0005	0	43.36	0.013	S	APLAAGIIAL	T					PR487_Michele_20180611_B07_rep1.20950.20950.1 File:~PR487_Michele_20180611_B07_rep1.raw~, NativeID:~controllerType=0 controllerNumber=1 scan=20950~	B07
454	2::ENSP00000350028.2|ENST00000357443.2|ENSG00000155363.18|OTTHUMG00000011906.1|OTTHUMT00000032910.1|MOV10-201|MOV10|1003	ENSP00000350028.2|ENST00000357443.2|ENSG00000155363.18|OTTHUMG00000011906.1|OTTHUMT00000032910.1|MOV10-201|MOV10|1003	175	113599	29	17	17	8	30453	3613	1	1	1	910.398	909.39	1	909.39	0	0	49.87	0.0026	G	TPAPGFSSM	L	Oxidation (M)	0.000000002.0			PR487_Michele_20180604_B07.5931.5931.1 File:~PR487_Michele_20180604_B07.raw~, NativeID:~controllerType=0 controllerNumber=1 scan=5931~	B07
454	2::ENSP00000350028.2|ENST00000357443.2|ENSG00000155363.18|OTTHUMG00000011906.1|OTTHUMT00000032910.1|MOV10-201|MOV10|1003	ENSP00000350028.2|ENST00000357443.2|ENSG00000155363.18|OTTHUMG00000011906.1|OTTHUMT00000032910.1|MOV10-201|MOV10|1003	175	113599	29	17	17	8	30455	21757	1	1	1	910.398	909.391	1	909.39	0.0004	0	50.56	0.0023	G	TPAPGFSSM	L	Oxidation (M)	0.000000002.0			PR487_Michele_20180611_B07_rep1.6958.6958.1 File:~PR487_Michele_20180611_B07_rep1.raw~, NativeID:~controllerType=0 controllerNumber=1 scan=6958~	B07
454	2::ENSP00000350028.2|ENST00000357443.2|ENSG00000155363.18|OTTHUMG00000011906.1|OTTHUMT00000032910.1|MOV10-201|MOV10|1003	ENSP00000350028.2|ENST00000357443.2|ENSG00000155363.18|OTTHUMG00000011906.1|OTTHUMT00000032910.1|MOV10-201|MOV10|1003	175	113599	29	17	17	8	30456	43386	1	1	1	910.398	909.391	1	909.39	0.0005	0	55.55	0.00082	G	TPAPGFSSM	L	Oxidation (M)	0.000000002.0			PR487_Michele_20180611_B07_rep2.6916.6916.1 File:~PR487_Michele_20180611_B07_rep2.raw~, NativeID:~controllerType=0 controllerNumber=1 scan=6916~	B07
863	2::ENSP00000444711.1|ENST00000545616.2|ENSG00000101236.17|OTTHUMG00000031770.5|OTTHUMT00000471914.1|RNF24-204|RNF24|169	ENSP00000444711.1|ENST00000545616.2|ENSG00000101236.17|OTTHUMG00000031770.5|OTTHUMT00000471914.1|RNF24-204|RNF24|169	141	19389	19	15	6	5	30464	49330	1	1	1	910.433	909.426	1	909.427	-0.0011	0	42.45	0.0048	L	FPVLGGSSM	S	Oxidation (M)	0.000000002.0			PR487_Michele_20180611_B07_rep2.13398.13398.1 File:~PR487_Michele_20180611_B07_rep2.raw~, NativeID:~controllerType=0 controllerNumber=1 scan=13398~	B07
863	2::ENSP00000444711.1|ENST00000545616.2|ENSG00000101236.17|OTTHUMG00000031770.5|OTTHUMT00000471914.1|RNF24-204|RNF24|169	ENSP00000444711.1|ENST00000545616.2|ENSG00000101236.17|OTTHUMG00000031770.5|OTTHUMT00000471914.1|RNF24-204|RNF24|169	141	19389	19	15	6	5	30467	27844	1	1	1	910.434	909.427	1	909.427	0.0003	0	42.17	0.0055	L	FPVLGGSSM	S	Oxidation (M)	0.000000002.0			PR487_Michele_20180611_B07_rep1.13529.13529.1 File:~PR487_Michele_20180611_B07_rep1.raw~, NativeID:~controllerType=0 controllerNumber=1 scan=13529~	B07
3370	2::ENSP00000463343.1|ENST00000585215.5|ENSG00000183010.17|OTTHUMG00000178436.3|OTTHUMT00000441962.2|PYCR1-214|PYCR1|225	ENSP00000463343.1|ENST00000585215.5|ENSG00000183010.17|OTTHUMG00000178436.3|OTTHUMT00000441962.2|PYCR1-214|PYCR1|225	89	23551	18	13	8	5	30477	10408	1	0	1	910.467	909.46	1	909.46	0.0005	0	33.48	0.012	S	GPAYAFTAL	D					PR487_Michele_20180604_B07.13062.13062.1 File:~PR487_Michele_20180604_B07.raw~, NativeID:~controllerType=0 controllerNumber=1 scan=13062~	B07
2161	2::ENSP00000285873.6|ENST00000285873.8|ENSG00000082516.9|OTTHUMG00000130189.3|OTTHUMT00000252507.2|GEMIN5-201|GEMIN5|1508	ENSP00000285873.6|ENST00000285873.8|ENSG00000082516.9|OTTHUMG00000130189.3|OTTHUMT00000252507.2|GEMIN5-201|GEMIN5|1508	104	168483	48	13	28	6	30480	25764	1	0	1	455.739	909.463	2	909.463	0	0	38.51	0.0031	W	GPPVPPMSL	G	Oxidation (M)	0.000000200.0			PR487_Michele_20180611_B07_rep1.11252.11252.2 File:~PR487_Michele_20180611_B07_rep1.raw~, NativeID:~controllerType=0 controllerNumber=1 scan=11252~	B07
2161	2::ENSP00000285873.6|ENST00000285873.8|ENSG00000082516.9|OTTHUMG00000130189.3|OTTHUMT00000252507.2|GEMIN5-201|GEMIN5|1508	ENSP00000285873.6|ENST00000285873.8|ENSG00000082516.9|OTTHUMG00000130189.3|OTTHUMT00000252507.2|GEMIN5-201|GEMIN5|1508	104	168483	48	13	28	6	30481	47353	1	1	1	455.739	909.463	2	909.463	0.0002	0	23.98	0.022	W	GPPVPPMSL	G	Oxidation (M)	0.000000200.0			PR487_Michele_20180611_B07_rep2.11199.11199.2 File:~PR487_Michele_20180611_B07_rep2.raw~, NativeID:~controllerType=0 controllerNumber=1 scan=11199~	B07
8920	2::ENSP00000397269.1|ENST00000430566.6|ENSG00000035141.8|OTTHUMG00000129668.4|OTTHUMT00000331506.2|FAM136A-202|FAM136A|245	ENSP00000397269.1|ENST00000430566.6|ENSG00000035141.8|OTTHUMG00000129668.4|OTTHUMT00000331506.2|FAM136A-202|FAM136A|245	60	26758	8	2	7	1	30496	47954	1	0	1	910.536	909.529	1	909.528	0.0008	0	34.71	0.048	H	VPLAQAQAL	V					PR487_Michele_20180611_B07_rep2.11857.11857.1 File:~PR487_Michele_20180611_B07_rep2.raw~, NativeID:~controllerType=0 controllerNumber=1 scan=11857~	B07
8920	2::ENSP00000397269.1|ENST00000430566.6|ENSG00000035141.8|OTTHUMG00000129668.4|OTTHUMT00000331506.2|FAM136A-202|FAM136A|245	ENSP00000397269.1|ENST00000430566.6|ENSG00000035141.8|OTTHUMG00000129668.4|OTTHUMT00000331506.2|FAM136A-202|FAM136A|245	60	26758	8	2	7	1	30497	26426	1	0	1	910.537	909.53	1	909.528	0.0012	0	47.11	0.004	H	VPLAQAQAL	V					PR487_Michele_20180611_B07_rep1.11976.11976.1 File:~PR487_Michele_20180611_B07_rep1.raw~, NativeID:~controllerType=0 controllerNumber=1 scan=11976~	B07
1956	2::ENSP00000324810.6|ENST00000317040.12|ENSG00000141971.13|OTTHUMG00000166252.6|OTTHUMT00000388723.4|MVB12A-201|MVB12A|273	ENSP00000324810.6|ENST00000317040.12|ENSG00000141971.13|OTTHUMG00000166252.6|OTTHUMT00000388723.4|MVB12A-201|MVB12A|273	107	28765	8	3	5	1	30515	44002	1	1	1	456.235	910.455	2	910.455	-0.0001	0	57.2	0.00026	G	APASFGKSF	A					PR487_Michele_20180611_B07_rep2.7569.7569.2 File:~PR487_Michele_20180611_B07_rep2.raw~, NativeID:~controllerType=0 controllerNumber=1 scan=7569~	B07
1956	2::ENSP00000324810.6|ENST00000317040.12|ENSG00000141971.13|OTTHUMG00000166252.6|OTTHUMT00000388723.4|MVB12A-201|MVB12A|273	ENSP00000324810.6|ENST00000317040.12|ENSG00000141971.13|OTTHUMG00000166252.6|OTTHUMT00000388723.4|MVB12A-201|MVB12A|273	107	28765	8	3	5	1	30516	22428	1	1	1	456.235	910.455	2	910.455	0.0001	0	57.15	0.00025	G	APASFGKSF	A					PR487_Michele_20180611_B07_rep1.7668.7668.2 File:~PR487_Michele_20180611_B07_rep1.raw~, NativeID:~controllerType=0 controllerNumber=1 scan=7668~	B07
1956	2::ENSP00000324810.6|ENST00000317040.12|ENSG00000141971.13|OTTHUMG00000166252.6|OTTHUMT00000388723.4|MVB12A-201|MVB12A|273	ENSP00000324810.6|ENST00000317040.12|ENSG00000141971.13|OTTHUMG00000166252.6|OTTHUMT00000388723.4|MVB12A-201|MVB12A|273	107	28765	8	3	5	1	30517	4658	1	0	1	456.235	910.455	2	910.455	0.0001	0	29.44	0.015	G	APASFGKSF	A					PR487_Michele_20180604_B07.7025.7025.2 File:~PR487_Michele_20180604_B07.raw~, NativeID:~controllerType=0 controllerNumber=1 scan=7025~	B07
470	2::ENSP00000419851.1|ENST00000496455.7|ENSG00000163655.16|OTTHUMG00000158551.3|OTTHUMT00000351260.3|GMPS-203|GMPS|693	ENSP00000419851.1|ENST00000496455.7|ENSG00000163655.16|OTTHUMG00000158551.3|OTTHUMT00000351260.3|GMPS-203|GMPS|693	174	76667	36	23	15	8	30523	5466	1	0	1	911.484	910.476	1	910.476	0.0002	0	29.82	0.019	G	IPATPGNEI	P					PR487_Michele_20180604_B07.7871.7871.1 File:~PR487_Michele_20180604_B07.raw~, NativeID:~controllerType=0 controllerNumber=1 scan=7871~	B07
1445	2::ENSP00000327487.6|ENST00000333213.11|ENSG00000182173.13|OTTHUMG00000179684.3|OTTHUMT00000447618.2|TSEN54-201|TSEN54|526	ENSP00000327487.6|ENST00000333213.11|ENSG00000182173.13|OTTHUMG00000179684.3|OTTHUMT00000447618.2|TSEN54-201|TSEN54|526	119	58783	20	12	10	4	30567	25496	1	0	1	456.269	910.524	2	910.524	0	0	32.38	0.028	H	LPDGGARLL	E					PR487_Michele_20180611_B07_rep1.10956.10956.2 File:~PR487_Michele_20180611_B07_rep1.raw~, NativeID:~controllerType=0 controllerNumber=1 scan=10956~	B07
1096	2::ENSP00000244061.2|ENST00000244061.6|ENSG00000124226.11|OTTHUMG00000032709.4|OTTHUMT00000079663.3|RNF114-201|RNF114|228	ENSP00000244061.2|ENST00000244061.6|ENSG00000124226.11|OTTHUMG00000032709.4|OTTHUMT00000079663.3|RNF114-201|RNF114|228	130	25677	17	13	5	5	30572	5365	1	1	1	911.531	910.524	1	910.524	0.0001	0	46.95	0.028	L	APGVRAVEL	E					PR487_Michele_20180604_B07.7765.7765.1 File:~PR487_Michele_20180604_B07.raw~, NativeID:~controllerType=0 controllerNumber=1 scan=7765~	B07
175	2::ENSP00000464618.1|ENST00000581540.5|ENSG00000213246.7|OTTHUMG00000178926.5|OTTHUMT00000444003.2|SUPT4H1-207|SUPT4H1|108	ENSP00000464618.1|ENST00000581540.5|ENSG00000213246.7|OTTHUMG00000178926.5|OTTHUMT00000444003.2|SUPT4H1-207|SUPT4H1|108	250	12286	38	27	7	5	30573	7492	1	0	0	911.531	910.524	1	910.524	0.0001	0	53.55	0.0061	L	PQGIVREL	K					PR487_Michele_20180604_B07.9995.9995.1 File:~PR487_Michele_20180604_B07.raw~, NativeID:~controllerType=0 controllerNumber=1 scan=9995~	B07
175	2::ENSP00000464618.1|ENST00000581540.5|ENSG00000213246.7|OTTHUMG00000178926.5|OTTHUMT00000444003.2|SUPT4H1-207|SUPT4H1|108	ENSP00000464618.1|ENST00000581540.5|ENSG00000213246.7|OTTHUMG00000178926.5|OTTHUMT00000444003.2|SUPT4H1-207|SUPT4H1|108	250	12286	38	27	7	5	30576	26784	1	0	0	911.531	910.524	1	910.524	0.0002	0	50.71	0.012	L	PQGIVREL	K					PR487_Michele_20180611_B07_rep1.12360.12360.1 File:~PR487_Michele_20180611_B07_rep1.raw~, NativeID:~controllerType=0 controllerNumber=1 scan=12360~	B07
175	2::ENSP00000464618.1|ENST00000581540.5|ENSG00000213246.7|OTTHUMG00000178926.5|OTTHUMT00000444003.2|SUPT4H1-207|SUPT4H1|108	ENSP00000464618.1|ENST00000581540.5|ENSG00000213246.7|OTTHUMG00000178926.5|OTTHUMT00000444003.2|SUPT4H1-207|SUPT4H1|108	250	12286	38	27	7	5	30581	48269	1	0	0	911.532	910.524	1	910.524	0.0006	0	50.58	0.012	L	PQGIVREL	K					PR487_Michele_20180611_B07_rep2.12198.12198.1 File:~PR487_Michele_20180611_B07_rep2.raw~, NativeID:~controllerType=0 controllerNumber=1 scan=12198~	B07
350	2::ENSP00000386239.3|ENST00000409379.8|ENSG00000160949.17|OTTHUMG00000153122.4|OTTHUMT00000329668.3|TONSL-201|TONSL|1378	ENSP00000386239.3|ENST00000409379.8|ENSG00000160949.17|OTTHUMG00000153122.4|OTTHUMT00000329668.3|TONSL-201|TONSL|1378	191	150834	64	24	29	9	30641	23142	1	1	1	912.479	911.472	1	911.471	0.0007	0	39.68	0.024	S	APVNAGPSSL	A					PR487_Michele_20180611_B07_rep1.8422.8422.1 File:~PR487_Michele_20180611_B07_rep1.raw~, NativeID:~controllerType=0 controllerNumber=1 scan=8422~	B07
350	2::ENSP00000386239.3|ENST00000409379.8|ENSG00000160949.17|OTTHUMG00000153122.4|OTTHUMT00000329668.3|TONSL-201|TONSL|1378	ENSP00000386239.3|ENST00000409379.8|ENSG00000160949.17|OTTHUMG00000153122.4|OTTHUMT00000329668.3|TONSL-201|TONSL|1378	191	150834	64	24	29	9	30642	4708	1	1	1	912.479	911.472	1	911.471	0.0009	0	42.33	0.005	S	APVNAGPSSL	A					PR487_Michele_20180604_B07.7077.7077.1 File:~PR487_Michele_20180604_B07.raw~, NativeID:~controllerType=0 controllerNumber=1 scan=7077~	B07
463	2::ENSP00000429283.2|ENST00000520908.6|ENSG00000134516.17|OTTHUMG00000130437.7|OTTHUMT00000501369.1|DOCK2-210|DOCK2|1830	ENSP00000429283.2|ENST00000520908.6|ENSG00000134516.17|OTTHUMG00000130437.7|OTTHUMT00000501369.1|DOCK2-210|DOCK2|1830	174	211812	64	15	40	8	30675	30671	1	1	1	912.523	911.516	1	911.515	0.001	0	57.35	0.00011	F	IPGMVGPIL	E	Oxidation (M)	0.000200000.0			PR487_Michele_20180611_B07_rep1.16856.16856.1 File:~PR487_Michele_20180611_B07_rep1.raw~, NativeID:~controllerType=0 controllerNumber=1 scan=16856~	B07
463	2::ENSP00000429283.2|ENST00000520908.6|ENSG00000134516.17|OTTHUMG00000130437.7|OTTHUMT00000501369.1|DOCK2-210|DOCK2|1830	ENSP00000429283.2|ENST00000520908.6|ENSG00000134516.17|OTTHUMG00000130437.7|OTTHUMT00000501369.1|DOCK2-210|DOCK2|1830	174	211812	64	15	40	8	30676	10075	1	0	1	912.524	911.516	1	911.515	0.0013	0	62.56	2e-05	F	IPGMVGPIL	E	Oxidation (M)	0.000200000.0			PR487_Michele_20180604_B07.12711.12711.1 File:~PR487_Michele_20180604_B07.raw~, NativeID:~controllerType=0 controllerNumber=1 scan=12711~	B07
928	2::ENSP00000473297.2|ENST00000465864.2|ENSG00000004487.16|OTTHUMG00000003220.7|OTTHUMT00000091250.4|KDM1A-203|KDM1A|858	ENSP00000473297.2|ENST00000465864.2|ENSG00000004487.16|OTTHUMG00000003220.7|OTTHUMT00000091250.4|KDM1A-203|KDM1A|858	137	93539	43	10	25	6	30694	45061	1	1	0	456.779	911.544	2	911.544	0	0	60.57	0.0012	N	KPVSLGQAL	E					PR487_Michele_20180611_B07_rep2.8702.8702.2 File:~PR487_Michele_20180611_B07_rep2.raw~, NativeID:~controllerType=0 controllerNumber=1 scan=8702~	B07
928	2::ENSP00000473297.2|ENST00000465864.2|ENSG00000004487.16|OTTHUMG00000003220.7|OTTHUMT00000091250.4|KDM1A-203|KDM1A|858	ENSP00000473297.2|ENST00000465864.2|ENSG00000004487.16|OTTHUMG00000003220.7|OTTHUMT00000091250.4|KDM1A-203|KDM1A|858	137	93539	43	10	25	6	30695	23530	1	1	0	456.779	911.544	2	911.544	0	0	60.58	0.0012	N	KPVSLGQAL	E					PR487_Michele_20180611_B07_rep1.8834.8834.2 File:~PR487_Michele_20180611_B07_rep1.raw~, NativeID:~controllerType=0 controllerNumber=1 scan=8834~	B07
60	2::ENSP00000269122.3|ENST00000269122.8|ENSG00000141367.12|OTTHUMG00000134279.5|OTTHUMT00000258859.2|CLTC-201|CLTC|1675	ENSP00000269122.3|ENST00000269122.8|ENSG00000141367.12|OTTHUMG00000134279.5|OTTHUMT00000258859.2|CLTC-201|CLTC|1675	413	191493	83	43	39	17	30699	5919	1	1	0	912.551	911.544	1	911.544	0.0001	0	59.03	0.001	M	NPASKVIAL	K					PR487_Michele_20180604_B07.8346.8346.1 File:~PR487_Michele_20180604_B07.raw~, NativeID:~controllerType=0 controllerNumber=1 scan=8346~	B07
60	2::ENSP00000269122.3|ENST00000269122.8|ENSG00000141367.12|OTTHUMG00000134279.5|OTTHUMT00000258859.2|CLTC-201|CLTC|1675	ENSP00000269122.3|ENST00000269122.8|ENSG00000141367.12|OTTHUMG00000134279.5|OTTHUMT00000258859.2|CLTC-201|CLTC|1675	413	191493	83	43	39	17	30704	45884	1	1	0	912.552	911.544	1	911.544	0.0004	0	80.13	1.1e-05	M	NPASKVIAL	K					PR487_Michele_20180611_B07_rep2.9577.9577.1 File:~PR487_Michele_20180611_B07_rep2.raw~, NativeID:~controllerType=0 controllerNumber=1 scan=9577~	B07
541	2::ENSP00000211379.5|ENST00000211379.9|ENSG00000204463.12|OTTHUMG00000031171.11|OTTHUMT00000076322.3|BAG6-234|BAG6|1126	ENSP00000211379.5|ENST00000211379.9|ENSG00000204463.12|OTTHUMG00000031171.11|OTTHUMT00000076322.3|BAG6-234|BAG6|1126	166	118619	63	22	34	11	30723	9777	1	0	0	913.43	912.423	1	912.423	0.0001	0	31.5	0.014	L	SPEFFTSV	V					PR487_Michele_20180604_B07.12398.12398.1 File:~PR487_Michele_20180604_B07.raw~, NativeID:~controllerType=0 controllerNumber=1 scan=12398~	B07
2580	2::ENSP00000467585.1|ENST00000587427.6|ENSG00000167925.16|OTTHUMG00000180108.3|OTTHUMT00000449797.2|GHDC-207|GHDC|530	ENSP00000467585.1|ENST00000587427.6|ENSG00000167925.16|OTTHUMG00000180108.3|OTTHUMT00000449797.2|GHDC-207|GHDC|530	98	57487	25	13	14	5	30740	44664	1	0	1	457.259	912.503	2	912.503	-0.0002	0	34.46	0.032	R	SPGLRALEA	G					PR487_Michele_20180611_B07_rep2.8276.8276.2 File:~PR487_Michele_20180611_B07_rep2.raw~, NativeID:~controllerType=0 controllerNumber=1 scan=8276~	B07
3202	2::ENSP00000324422.5|ENST00000322764.10|ENSG00000159840.16|OTTHUMG00000023822.11|OTTHUMT00000156296.3|ZYX-201|ZYX|572	ENSP00000324422.5|ENST00000322764.10|ENSG00000159840.16|OTTHUMG00000023822.11|OTTHUMT00000156296.3|ZYX-201|ZYX|572	91	61238	25	6	15	4	30745	2708	1	0	1	457.259	912.503	2	912.503	0	0	34.87	0.03	P	RPSPAISVS	V					PR487_Michele_20180604_B07.4983.4983.2 File:~PR487_Michele_20180604_B07.raw~, NativeID:~controllerType=0 controllerNumber=1 scan=4983~	B07
3202	2::ENSP00000324422.5|ENST00000322764.10|ENSG00000159840.16|OTTHUMG00000023822.11|OTTHUMT00000156296.3|ZYX-201|ZYX|572	ENSP00000324422.5|ENST00000322764.10|ENSG00000159840.16|OTTHUMG00000023822.11|OTTHUMT00000156296.3|ZYX-201|ZYX|572	91	61238	25	6	15	4	30746	41465	1	0	1	457.259	912.503	2	912.503	0	0	34.63	0.019	P	RPSPAISVS	V					PR487_Michele_20180611_B07_rep2.4846.4846.2 File:~PR487_Michele_20180611_B07_rep2.raw~, NativeID:~controllerType=0 controllerNumber=1 scan=4846~	B07
3202	2::ENSP00000324422.5|ENST00000322764.10|ENSG00000159840.16|OTTHUMG00000023822.11|OTTHUMT00000156296.3|ZYX-201|ZYX|572	ENSP00000324422.5|ENST00000322764.10|ENSG00000159840.16|OTTHUMG00000023822.11|OTTHUMT00000156296.3|ZYX-201|ZYX|572	91	61238	25	6	15	4	30750	19857	1	0	1	457.259	912.503	2	912.503	0.0001	0	31.14	0.013	P	RPSPAISVS	V					PR487_Michele_20180611_B07_rep1.4932.4932.2 File:~PR487_Michele_20180611_B07_rep1.raw~, NativeID:~controllerType=0 controllerNumber=1 scan=4932~	B07
884	2::ENSP00000430620.1|ENST00000519389.5|ENSG00000089472.16|OTTHUMG00000021732.6|OTTHUMT00000056994.3|HEPH-209|HEPH|1212	ENSP00000430620.1|ENST00000519389.5|ENSG00000089472.16|OTTHUMG00000021732.6|OTTHUMT00000056994.3|HEPH-209|HEPH|1212	140	136571	34	18	19	9	30751	44074	1	1	1	457.259	912.503	2	912.503	0.0001	0	40.86	0.034	D	APRDIATGL	I					PR487_Michele_20180611_B07_rep2.7645.7645.2 File:~PR487_Michele_20180611_B07_rep2.raw~, NativeID:~controllerType=0 controllerNumber=1 scan=7645~	B07
884	2::ENSP00000430620.1|ENST00000519389.5|ENSG00000089472.16|OTTHUMG00000021732.6|OTTHUMT00000056994.3|HEPH-209|HEPH|1212	ENSP00000430620.1|ENST00000519389.5|ENSG00000089472.16|OTTHUMG00000021732.6|OTTHUMT00000056994.3|HEPH-209|HEPH|1212	140	136571	34	18	19	9	30755	22501	1	0	1	457.259	912.503	2	912.503	0.0002	0	40.83	0.034	D	APRDIATGL	I					PR487_Michele_20180611_B07_rep1.7745.7745.2 File:~PR487_Michele_20180611_B07_rep1.raw~, NativeID:~controllerType=0 controllerNumber=1 scan=7745~	B07
884	2::ENSP00000430620.1|ENST00000519389.5|ENSG00000089472.16|OTTHUMG00000021732.6|OTTHUMT00000056994.3|HEPH-209|HEPH|1212	ENSP00000430620.1|ENST00000519389.5|ENSG00000089472.16|OTTHUMG00000021732.6|OTTHUMT00000056994.3|HEPH-209|HEPH|1212	140	136571	34	18	19	9	30756	4572	1	1	1	457.259	912.503	2	912.503	0.0003	0	40.82	0.034	D	APRDIATGL	I					PR487_Michele_20180604_B07.6935.6935.2 File:~PR487_Michele_20180604_B07.raw~, NativeID:~controllerType=0 controllerNumber=1 scan=6935~	B07
421	2::ENSP00000366260.3|ENST00000377060.7|ENSG00000168763.16|OTTHUMG00000130531.4|OTTHUMT00000252953.2|CNNM3-202|CNNM3|659	ENSP00000366260.3|ENST00000377060.7|ENSG00000168763.16|OTTHUMG00000130531.4|OTTHUMT00000252953.2|CNNM3-202|CNNM3|659	179	70588	40	18	19	7	30844	48685	1	0	1	457.266	912.518	2	912.518	-0.0005	0	41.12	0.0019	A	APGPRVLGF	C					PR487_Michele_20180611_B07_rep2.12667.12667.2 File:~PR487_Michele_20180611_B07_rep2.raw~, NativeID:~controllerType=0 controllerNumber=1 scan=12667~	B07
421	2::ENSP00000366260.3|ENST00000377060.7|ENSG00000168763.16|OTTHUMG00000130531.4|OTTHUMT00000252953.2|CNNM3-202|CNNM3|659	ENSP00000366260.3|ENST00000377060.7|ENSG00000168763.16|OTTHUMG00000130531.4|OTTHUMT00000252953.2|CNNM3-202|CNNM3|659	179	70588	40	18	19	7	30845	27246	1	0	1	457.266	912.518	2	912.518	0	0	50.94	0.00025	A	APGPRVLGF	C					PR487_Michele_20180611_B07_rep1.12870.12870.2 File:~PR487_Michele_20180611_B07_rep1.raw~, NativeID:~controllerType=0 controllerNumber=1 scan=12870~	B07
2541	2::ENSP00000461299.1|ENST00000575318.6|ENSG00000120071.14|OTTHUMG00000178026.11|OTTHUMT00000440272.4|KANSL1-211|KANSL1|1041	ENSP00000461299.1|ENST00000575318.6|ENSG00000120071.14|OTTHUMG00000178026.11|OTTHUMT00000440272.4|KANSL1-211|KANSL1|1041	98	113520	23	9	16	4	30847	4417	1	0	1	457.271	912.528	2	912.528	-0.0003	0	32.03	0.03	F	KLAPPSSTL	S					PR487_Michele_20180604_B07.6773.6773.2 File:~PR487_Michele_20180604_B07.raw~, NativeID:~controllerType=0 controllerNumber=1 scan=6773~	B07
2541	2::ENSP00000461299.1|ENST00000575318.6|ENSG00000120071.14|OTTHUMG00000178026.11|OTTHUMT00000440272.4|KANSL1-211|KANSL1|1041	ENSP00000461299.1|ENST00000575318.6|ENSG00000120071.14|OTTHUMG00000178026.11|OTTHUMT00000440272.4|KANSL1-211|KANSL1|1041	98	113520	23	9	16	4	30848	43911	1	0	1	457.271	912.528	2	912.528	-0.0003	0	38.7	0.0074	F	KLAPPSSTL	S					PR487_Michele_20180611_B07_rep2.7472.7472.2 File:~PR487_Michele_20180611_B07_rep2.raw~, NativeID:~controllerType=0 controllerNumber=1 scan=7472~	B07
3916	2::ENSP00000360412.3|ENST00000371361.3|ENSG00000173145.11|OTTHUMG00000018788.1|OTTHUMT00000049466.1|NOC3L-201|NOC3L|800	ENSP00000360412.3|ENST00000371361.3|ENSG00000173145.11|OTTHUMG00000018788.1|OTTHUMT00000049466.1|NOC3L-201|NOC3L|800	84	92490	29	10	15	4	30849	10251	1	0	1	913.535	912.528	1	912.528	-0.0003	0	40.49	0.035	V	LPNSSIGIL	A					PR487_Michele_20180604_B07.12897.12897.1 File:~PR487_Michele_20180604_B07.raw~, NativeID:~controllerType=0 controllerNumber=1 scan=12897~	B07
2541	2::ENSP00000461299.1|ENST00000575318.6|ENSG00000120071.14|OTTHUMG00000178026.11|OTTHUMT00000440272.4|KANSL1-211|KANSL1|1041	ENSP00000461299.1|ENST00000575318.6|ENSG00000120071.14|OTTHUMG00000178026.11|OTTHUMT00000440272.4|KANSL1-211|KANSL1|1041	98	113520	23	9	16	4	30852	22345	1	0	1	457.271	912.528	2	912.528	0.0003	0	36.04	0.013	F	KLAPPSSTL	S					PR487_Michele_20180611_B07_rep1.7578.7578.2 File:~PR487_Michele_20180611_B07_rep1.raw~, NativeID:~controllerType=0 controllerNumber=1 scan=7578~	B07
60	2::ENSP00000269122.3|ENST00000269122.8|ENSG00000141367.12|OTTHUMG00000134279.5|OTTHUMT00000258859.2|CLTC-201|CLTC|1675	ENSP00000269122.3|ENST00000269122.8|ENSG00000141367.12|OTTHUMG00000134279.5|OTTHUMT00000258859.2|CLTC-201|CLTC|1675	413	191493	83	43	39	17	30856	26002	1	1	0	457.272	912.53	2	912.528	0.0018	0	38.86	0.021	M	NPASKVIAL	K	Deamidated (NQ)	0.100000000.0			PR487_Michele_20180611_B07_rep1.11512.11512.2 File:~PR487_Michele_20180611_B07_rep1.raw~, NativeID:~controllerType=0 controllerNumber=1 scan=11512~	B07
397	2::ENSP00000339109.3|ENST00000341068.8|ENSG00000153107.13|OTTHUMG00000192458.2|OTTHUMT00000254045.4|ANAPC1-201|ANAPC1|1944	ENSP00000339109.3|ENST00000341068.8|ENSG00000153107.13|OTTHUMG00000192458.2|OTTHUMT00000254045.4|ANAPC1-201|ANAPC1|1944	183	216361	86	33	49	15	30877	24127	1	0	1	457.74	913.466	2	913.466	-0.0002	0	50.46	0.033	H	SPALGVHSF	S					PR487_Michele_20180611_B07_rep1.9471.9471.2 File:~PR487_Michele_20180611_B07_rep1.raw~, NativeID:~controllerType=0 controllerNumber=1 scan=9471~	B07
397	2::ENSP00000339109.3|ENST00000341068.8|ENSG00000153107.13|OTTHUMG00000192458.2|OTTHUMT00000254045.4|ANAPC1-201|ANAPC1|1944	ENSP00000339109.3|ENST00000341068.8|ENSG00000153107.13|OTTHUMG00000192458.2|OTTHUMT00000254045.4|ANAPC1-201|ANAPC1|1944	183	216361	86	33	49	15	30878	45659	1	0	1	457.74	913.466	2	913.466	-0.0001	0	50.44	0.034	H	SPALGVHSF	S					PR487_Michele_20180611_B07_rep2.9338.9338.2 File:~PR487_Michele_20180611_B07_rep2.raw~, NativeID:~controllerType=0 controllerNumber=1 scan=9338~	B07
397	2::ENSP00000339109.3|ENST00000341068.8|ENSG00000153107.13|OTTHUMG00000192458.2|OTTHUMT00000254045.4|ANAPC1-201|ANAPC1|1944	ENSP00000339109.3|ENST00000341068.8|ENSG00000153107.13|OTTHUMG00000192458.2|OTTHUMT00000254045.4|ANAPC1-201|ANAPC1|1944	183	216361	86	33	49	15	30879	5713	1	0	1	457.74	913.466	2	913.466	0.0001	0	50.26	0.034	H	SPALGVHSF	S					PR487_Michele_20180604_B07.8130.8130.2 File:~PR487_Michele_20180604_B07.raw~, NativeID:~controllerType=0 controllerNumber=1 scan=8130~	B07
1293	2::ENSP00000476446.1|ENST00000610189.2|ENSG00000198522.14|OTTHUMG00000097784.6|OTTHUMT00000473126.2|GPN1-211|GPN1|374	ENSP00000476446.1|ENST00000610189.2|ENSG00000198522.14|OTTHUMG00000097784.6|OTTHUMT00000473126.2|GPN1-211|GPN1|374	123	41714	15	5	9	3	30880	27284	1	0	1	914.494	913.487	1	913.487	0	0	47.01	0.0014	L	GPNGGIVTSL	N					PR487_Michele_20180611_B07_rep1.12911.12911.1 File:~PR487_Michele_20180611_B07_rep1.raw~, NativeID:~controllerType=0 controllerNumber=1 scan=12911~	B07
1293	2::ENSP00000476446.1|ENST00000610189.2|ENSG00000198522.14|OTTHUMG00000097784.6|OTTHUMT00000473126.2|GPN1-211|GPN1|374	ENSP00000476446.1|ENST00000610189.2|ENSG00000198522.14|OTTHUMG00000097784.6|OTTHUMT00000473126.2|GPN1-211|GPN1|374	123	41714	15	5	9	3	30882	7633	1	0	1	914.494	913.487	1	913.487	0.0003	0	53.74	0.00058	L	GPNGGIVTSL	N					PR487_Michele_20180604_B07.10143.10143.1 File:~PR487_Michele_20180604_B07.raw~, NativeID:~controllerType=0 controllerNumber=1 scan=10143~	B07
1293	2::ENSP00000476446.1|ENST00000610189.2|ENSG00000198522.14|OTTHUMG00000097784.6|OTTHUMT00000473126.2|GPN1-211|GPN1|374	ENSP00000476446.1|ENST00000610189.2|ENSG00000198522.14|OTTHUMG00000097784.6|OTTHUMT00000473126.2|GPN1-211|GPN1|374	123	41714	15	5	9	3	30886	48786	1	0	1	914.495	913.488	1	913.487	0.0008	0	61.99	0.00022	L	GPNGGIVTSL	N					PR487_Michele_20180611_B07_rep2.12779.12779.1 File:~PR487_Michele_20180611_B07_rep2.raw~, NativeID:~controllerType=0 controllerNumber=1 scan=12779~	B07
7662	2::ENSP00000376484.1|ENST00000392723.5|ENSG00000143442.22|OTTHUMG00000012499.10|OTTHUMT00000034916.3|POGZ-204|POGZ|1357	ENSP00000376484.1|ENST00000392723.5|ENSG00000143442.22|OTTHUMG00000012499.10|OTTHUMT00000034916.3|POGZ-204|POGZ|1357	64	150034	34	9	23	4	30888	9912	1	0	1	914.499	913.491	1	913.491	0.0004	0	30.23	0.049	S	FPSPPAVSI	A					PR487_Michele_20180604_B07.12540.12540.1 File:~PR487_Michele_20180604_B07.raw~, NativeID:~controllerType=0 controllerNumber=1 scan=12540~	B07
200	2::ENSP00000437000.1|ENST00000465076.5|ENSG00000176986.16|OTTHUMG00000018476.6|OTTHUMT00000048680.3|SEC24C-203|SEC24C|1042	ENSP00000437000.1|ENST00000465076.5|ENSG00000176986.16|OTTHUMG00000018476.6|OTTHUMT00000048680.3|SEC24C-203|SEC24C|1042	239	111914	61	27	34	11	30960	9580	1	1	1	915.494	914.486	1	914.486	0.0002	0	46.05	0.0073	T	GPLLPGQSF	G					PR487_Michele_20180604_B07.12191.12191.1 File:~PR487_Michele_20180604_B07.raw~, NativeID:~controllerType=0 controllerNumber=1 scan=12191~	B07
3158	2::ENSP00000449539.1|ENST00000550082.5|ENSG00000123358.20|OTTHUMG00000150393.8|OTTHUMT00000404960.1|NR4A1-213|NR4A1|611	ENSP00000449539.1|ENST00000550082.5|ENSG00000123358.20|OTTHUMG00000150393.8|OTTHUMT00000404960.1|NR4A1-213|NR4A1|611	91	65956	35	14	19	6	30976	8074	1	0	1	915.514	914.507	1	914.507	-0.0001	0	41.76	0.016	A	SPANLLTSL	V					PR487_Michele_20180604_B07.10606.10606.1 File:~PR487_Michele_20180604_B07.raw~, NativeID:~controllerType=0 controllerNumber=1 scan=10606~	B07
64	2::ENSP00000345285.5|ENST00000343106.9|ENSG00000109332.20|OTTHUMG00000131119.17|OTTHUMT00000253792.3|UBE2D3-203|UBE2D3|148	ENSP00000345285.5|ENST00000343106.9|ENSG00000109332.20|OTTHUMG00000131119.17|OTTHUMT00000253792.3|UBE2D3-203|UBE2D3|148	395	16774	52	35	12	9	31006	23475	1	1	0	458.279	914.544	2	914.544	-0.0001	0	49.16	0.00056	W	SPALTISKV	L					PR487_Michele_20180611_B07_rep1.8776.8776.2 File:~PR487_Michele_20180611_B07_rep1.raw~, NativeID:~controllerType=0 controllerNumber=1 scan=8776~	B07
64	2::ENSP00000345285.5|ENST00000343106.9|ENSG00000109332.20|OTTHUMG00000131119.17|OTTHUMT00000253792.3|UBE2D3-203|UBE2D3|148	ENSP00000345285.5|ENST00000343106.9|ENSG00000109332.20|OTTHUMG00000131119.17|OTTHUMT00000253792.3|UBE2D3-203|UBE2D3|148	395	16774	52	35	12	9	31011	45028	1	1	0	458.279	914.544	2	914.544	0.0001	0	48.98	0.00058	W	SPALTISKV	L					PR487_Michele_20180611_B07_rep2.8667.8667.2 File:~PR487_Michele_20180611_B07_rep2.raw~, NativeID:~controllerType=0 controllerNumber=1 scan=8667~	B07
30	2::ENSP00000304592.2|ENST00000306749.4|ENSG00000169710.9|OTTHUMG00000178527.6|OTTHUMT00000442369.4|FASN-201|FASN|2511	ENSP00000304592.2|ENST00000306749.4|ENSG00000169710.9|OTTHUMG00000178527.6|OTTHUMT00000442369.4|FASN-201|FASN|2511	559	273254	161	72	80	33	31013	5089	1	1	1	915.551	914.544	1	914.544	0.0002	0	38.49	0.042	I	LPKTGTVSL	E					PR487_Michele_20180604_B07.7476.7476.1 File:~PR487_Michele_20180604_B07.raw~, NativeID:~controllerType=0 controllerNumber=1 scan=7476~	B07
30	2::ENSP00000304592.2|ENST00000306749.4|ENSG00000169710.9|OTTHUMG00000178527.6|OTTHUMT00000442369.4|FASN-201|FASN|2511	ENSP00000304592.2|ENST00000306749.4|ENSG00000169710.9|OTTHUMG00000178527.6|OTTHUMT00000442369.4|FASN-201|FASN|2511	559	273254	161	72	80	33	31015	44814	1	1	1	915.552	914.544	1	914.544	0.0006	0	59.44	0.0013	I	LPKTGTVSL	E					PR487_Michele_20180611_B07_rep2.8437.8437.1 File:~PR487_Michele_20180611_B07_rep2.raw~, NativeID:~controllerType=0 controllerNumber=1 scan=8437~	B07
3211	2::ENSP00000280154.7|ENST00000280154.12|ENSG00000150593.18|OTTHUMG00000019048.3|OTTHUMT00000050361.2|PDCD4-201|PDCD4|469	ENSP00000280154.7|ENST00000280154.12|ENSG00000150593.18|OTTHUMG00000019048.3|OTTHUMT00000050361.2|PDCD4-201|PDCD4|469	91	51703	23	13	12	5	31025	20452	1	0	1	458.725	915.435	2	915.435	-0.0005	0	24.7	0.019	V	PHFHHEL	V					PR487_Michele_20180611_B07_rep1.5571.5571.2 File:~PR487_Michele_20180611_B07_rep1.raw~, NativeID:~controllerType=0 controllerNumber=1 scan=5571~	B07
189	2::ENSP00000390158.2|ENST00000443617.7|ENSG00000103657.14|OTTHUMG00000172433.6|OTTHUMT00000418523.2|HERC1-201|HERC1|4861	ENSP00000390158.2|ENST00000443617.7|ENSG00000103657.14|OTTHUMG00000172433.6|OTTHUMT00000418523.2|HERC1-201|HERC1|4861	246	531891	143	37	88	16	31033	8844	1	1	1	916.482	915.474	1	915.474	0.0009	0	28.93	0.05	E	SPGVMPLSL	L	Oxidation (M)	0.000020000.0			PR487_Michele_20180604_B07.11417.11417.1 File:~PR487_Michele_20180604_B07.raw~, NativeID:~controllerType=0 controllerNumber=1 scan=11417~	B07
41	2::ENSP00000358400.3|ENST00000369393.8|ENSG00000112159.12|OTTHUMG00000015213.4|OTTHUMT00000041514.3|MDN1-201|MDN1|5596	ENSP00000358400.3|ENST00000369393.8|ENSG00000112159.12|OTTHUMG00000015213.4|OTTHUMT00000041514.3|MDN1-201|MDN1|5596	482	632420	142	57	87	24	31040	2506	1	1	1	458.759	915.503	2	915.503	0	0	43.42	0.0016	V	GPASVGKTSL	V					PR487_Michele_20180604_B07.4771.4771.2 File:~PR487_Michele_20180604_B07.raw~, NativeID:~controllerType=0 controllerNumber=1 scan=4771~	B07
41	2::ENSP00000358400.3|ENST00000369393.8|ENSG00000112159.12|OTTHUMG00000015213.4|OTTHUMT00000041514.3|MDN1-201|MDN1|5596	ENSP00000358400.3|ENST00000369393.8|ENSG00000112159.12|OTTHUMG00000015213.4|OTTHUMT00000041514.3|MDN1-201|MDN1|5596	482	632420	142	57	87	24	31041	19439	1	1	1	458.759	915.503	2	915.503	0.0001	0	50.03	0.00063	V	GPASVGKTSL	V					PR487_Michele_20180611_B07_rep1.4462.4462.2 File:~PR487_Michele_20180611_B07_rep1.raw~, NativeID:~controllerType=0 controllerNumber=1 scan=4462~	B07
41	2::ENSP00000358400.3|ENST00000369393.8|ENSG00000112159.12|OTTHUMG00000015213.4|OTTHUMT00000041514.3|MDN1-201|MDN1|5596	ENSP00000358400.3|ENST00000369393.8|ENSG00000112159.12|OTTHUMG00000015213.4|OTTHUMT00000041514.3|MDN1-201|MDN1|5596	482	632420	142	57	87	24	31045	41050	1	1	1	458.759	915.503	2	915.503	0.0005	0	50.05	0.00041	V	GPASVGKTSL	V					PR487_Michele_20180611_B07_rep2.4372.4372.2 File:~PR487_Michele_20180611_B07_rep2.raw~, NativeID:~controllerType=0 controllerNumber=1 scan=4372~	B07
3150	2::ENSP00000498501.1|ENST00000652103.1|ENSG00000143224.18|OTTHUMG00000034342.4|OTTHUMT00000502785.1|PPOX-223|PPOX|379	ENSP00000498501.1|ENST00000652103.1|ENSG00000143224.18|OTTHUMG00000034342.4|OTTHUMT00000502785.1|PPOX-223|PPOX|379	91	40292	17	9	9	4	31095	31886	1	0	0	917.473	916.466	1	916.465	0.0001	0	36.69	0.018	R	GPNGAIFEL	G					PR487_Michele_20180611_B07_rep1.18350.18350.1 File:~PR487_Michele_20180611_B07_rep1.raw~, NativeID:~controllerType=0 controllerNumber=1 scan=18350~	B07
3150	2::ENSP00000498501.1|ENST00000652103.1|ENSG00000143224.18|OTTHUMG00000034342.4|OTTHUMT00000502785.1|PPOX-223|PPOX|379	ENSP00000498501.1|ENST00000652103.1|ENSG00000143224.18|OTTHUMG00000034342.4|OTTHUMT00000502785.1|PPOX-223|PPOX|379	91	40292	17	9	9	4	31096	11101	1	0	0	917.473	916.466	1	916.465	0.0003	0	38.61	0.05	R	GPNGAIFEL	G					PR487_Michele_20180604_B07.13793.13793.1 File:~PR487_Michele_20180604_B07.raw~, NativeID:~controllerType=0 controllerNumber=1 scan=13793~	B07
1036	2::ENSP00000368649.3|ENST00000379344.8|ENSG00000196155.13|OTTHUMG00000172936.4|OTTHUMT00000421402.2|AC040160.1-208|AC040160.1|1191	ENSP00000368649.3|ENST00000379344.8|ENSG00000196155.13|OTTHUMG00000172936.4|OTTHUMT00000421402.2|AC040160.1-208|AC040160.1|1191	133	130720	54	19	37	10	31142	50352	1	1	1	917.507	916.5	1	916.502	-0.0018	0	37.42	0.012	A	APGAVYQVL	L					PR487_Michele_20180611_B07_rep2.14613.14613.1 File:~PR487_Michele_20180611_B07_rep2.raw~, NativeID:~controllerType=0 controllerNumber=1 scan=14613~	B07
1036	2::ENSP00000368649.3|ENST00000379344.8|ENSG00000196155.13|OTTHUMG00000172936.4|OTTHUMT00000421402.2|AC040160.1-208|AC040160.1|1191	ENSP00000368649.3|ENST00000379344.8|ENSG00000196155.13|OTTHUMG00000172936.4|OTTHUMT00000421402.2|AC040160.1-208|AC040160.1|1191	133	130720	54	19	37	10	31148	28965	1	1	1	917.509	916.502	1	916.502	0	0	30.19	0.036	A	APGAVYQVL	L					PR487_Michele_20180611_B07_rep1.14804.14804.1 File:~PR487_Michele_20180611_B07_rep1.raw~, NativeID:~controllerType=0 controllerNumber=1 scan=14804~	B07
1493	2::ENSP00000498328.1|ENST00000652342.2|ENSG00000162775.16|OTTHUMG00000011284.7|OTTHUMT00000503888.2|RBM15-207|RBM15|913	ENSP00000498328.1|ENST00000652342.2|ENSG00000162775.16|OTTHUMG00000011284.7|OTTHUMT00000503888.2|RBM15-207|RBM15|913	118	99641	28	13	18	6	31149	32071	1	0	1	917.509	916.502	1	916.502	0.0003	0	46.92	0.0017	A	GPNGYAILL	A					PR487_Michele_20180611_B07_rep1.18571.18571.1 File:~PR487_Michele_20180611_B07_rep1.raw~, NativeID:~controllerType=0 controllerNumber=1 scan=18571~	B07
1493	2::ENSP00000498328.1|ENST00000652342.2|ENSG00000162775.16|OTTHUMG00000011284.7|OTTHUMT00000503888.2|RBM15-207|RBM15|913	ENSP00000498328.1|ENST00000652342.2|ENSG00000162775.16|OTTHUMG00000011284.7|OTTHUMT00000503888.2|RBM15-207|RBM15|913	118	99641	28	13	18	6	31153	11253	1	0	1	917.51	916.503	1	916.502	0.0009	0	46.47	0.003	A	GPNGYAILL	A					PR487_Michele_20180604_B07.13953.13953.1 File:~PR487_Michele_20180604_B07.raw~, NativeID:~controllerType=0 controllerNumber=1 scan=13953~	B07
3603	2::ENSP00000295628.3|ENST00000295628.4|ENSG00000163428.4|OTTHUMG00000159407.2|OTTHUMT00000355142.2|LRRC58-201|LRRC58|371	ENSP00000295628.3|ENST00000295628.4|ENSG00000163428.4|OTTHUMG00000159407.2|OTTHUMT00000355142.2|LRRC58-201|LRRC58|371	87	40560	23	11	11	5	31159	47351	1	0	1	459.264	916.513	2	916.513	0	0	33.27	0.021	S	LPRALGSGF	P					PR487_Michele_20180611_B07_rep2.11196.11196.2 File:~PR487_Michele_20180611_B07_rep2.raw~, NativeID:~controllerType=0 controllerNumber=1 scan=11196~	B07
907	2::ENSP00000317123.5|ENST00000323853.10|ENSG00000144028.15|OTTHUMG00000130455.7|OTTHUMT00000252846.4|SNRNP200-201|SNRNP200|2136	ENSP00000317123.5|ENST00000323853.10|ENSG00000144028.15|OTTHUMG00000130455.7|OTTHUMT00000252846.4|SNRNP200-201|SNRNP200|2136	138	244353	73	23	39	9	31190	47720	1	1	1	918.462	917.454	1	917.453	0.0016	0	32.31	0.044	L	SPALAAMEL	A	Oxidation (M)	0.000000200.0			PR487_Michele_20180611_B07_rep2.11604.11604.1 File:~PR487_Michele_20180611_B07_rep2.raw~, NativeID:~controllerType=0 controllerNumber=1 scan=11604~	B07
589	2::ENSP00000480756.1|ENST00000620230.4|ENSG00000130706.13|OTTHUMG00000032904.4|-|ADRM1-205|ADRM1|368	ENSP00000480756.1|ENST00000620230.4|ENSG00000130706.13|OTTHUMG00000032904.4|-|ADRM1-205|ADRM1|368	162	37481	39	20	12	4	31196	6253	1	0	1	918.469	917.461	1	917.461	0.0007	0	40.24	0.035	T	SPQFQQAL	G					PR487_Michele_20180604_B07.8695.8695.1 File:~PR487_Michele_20180604_B07.raw~, NativeID:~controllerType=0 controllerNumber=1 scan=8695~	B07
2396	2::ENSP00000426386.1|ENST00000512236.5|ENSG00000109180.14|OTTHUMG00000102095.19|OTTHUMT00000367288.2|OCIAD1-224|OCIAD1|171	ENSP00000426386.1|ENST00000512236.5|ENSG00000109180.14|OTTHUMG00000102095.19|OTTHUMT00000367288.2|OCIAD1-224|OCIAD1|171	100	19011	12	5	7	1	31237	26921	1	1	1	459.752	917.489	2	917.489	-0.0003	0	36.73	0.0074	S	VPLAATSML	I	Oxidation (M)	0.000000020.0			PR487_Michele_20180611_B07_rep1.12508.12508.2 File:~PR487_Michele_20180611_B07_rep1.raw~, NativeID:~controllerType=0 controllerNumber=1 scan=12508~	B07
2396	2::ENSP00000426386.1|ENST00000512236.5|ENSG00000109180.14|OTTHUMG00000102095.19|OTTHUMT00000367288.2|OCIAD1-224|OCIAD1|171	ENSP00000426386.1|ENST00000512236.5|ENSG00000109180.14|OTTHUMG00000102095.19|OTTHUMT00000367288.2|OCIAD1-224|OCIAD1|171	100	19011	12	5	7	1	31238	48437	1	0	1	459.752	917.489	2	917.489	-0.0001	0	24.34	0.048	S	VPLAATSML	I	Oxidation (M)	0.000000020.0			PR487_Michele_20180611_B07_rep2.12382.12382.2 File:~PR487_Michele_20180611_B07_rep2.raw~, NativeID:~controllerType=0 controllerNumber=1 scan=12382~	B07
2396	2::ENSP00000426386.1|ENST00000512236.5|ENSG00000109180.14|OTTHUMG00000102095.19|OTTHUMT00000367288.2|OCIAD1-224|OCIAD1|171	ENSP00000426386.1|ENST00000512236.5|ENSG00000109180.14|OTTHUMG00000102095.19|OTTHUMT00000367288.2|OCIAD1-224|OCIAD1|171	100	19011	12	5	7	1	31243	7271	1	0	1	918.497	917.49	1	917.489	0.0005	0	45.41	0.0034	S	VPLAATSML	I	Oxidation (M)	0.000000020.0			PR487_Michele_20180604_B07.9763.9763.1 File:~PR487_Michele_20180604_B07.raw~, NativeID:~controllerType=0 controllerNumber=1 scan=9763~	B07
8900	2::ENSP00000358737.3|ENST00000369722.8|ENSG00000116459.11|OTTHUMG00000011745.3|OTTHUMT00000032455.2|ATP5PB-202|ATP5PB|256	ENSP00000358737.3|ENST00000369722.8|ENSG00000116459.11|OTTHUMG00000011745.3|OTTHUMT00000032455.2|ATP5PB-202|ATP5PB|256	60	28890	12	4	10	3	31247	44473	1	0	1	459.755	917.496	2	917.497	-0.0005	0	49.94	0.034	A	APSLKNAAF	L					PR487_Michele_20180611_B07_rep2.8071.8071.2 File:~PR487_Michele_20180611_B07_rep2.raw~, NativeID:~controllerType=0 controllerNumber=1 scan=8071~	B07
8900	2::ENSP00000358737.3|ENST00000369722.8|ENSG00000116459.11|OTTHUMG00000011745.3|OTTHUMT00000032455.2|ATP5PB-202|ATP5PB|256	ENSP00000358737.3|ENST00000369722.8|ENSG00000116459.11|OTTHUMG00000011745.3|OTTHUMT00000032455.2|ATP5PB-202|ATP5PB|256	60	28890	12	4	10	3	31248	22924	1	0	1	459.756	917.497	2	917.497	-0.0002	0	49.97	0.035	A	APSLKNAAF	L					PR487_Michele_20180611_B07_rep1.8191.8191.2 File:~PR487_Michele_20180611_B07_rep1.raw~, NativeID:~controllerType=0 controllerNumber=1 scan=8191~	B07
82	2::ENSP00000354665.2|ENST00000361681.2|ENSG00000198695.2|-|-|MT-ND6-201|MT-ND6|174	ENSP00000354665.2|ENST00000361681.2|ENSG00000198695.2|-|-|MT-ND6-201|MT-ND6|174	339	18610	34	25	9	7	31260	32843	1	0	1	918.529	917.522	1	917.522	-0.0001	0	34.02	0.039	P	SPIYGGLVL	I					PR487_Michele_20180611_B07_rep1.19547.19547.1 File:~PR487_Michele_20180611_B07_rep1.raw~, NativeID:~controllerType=0 controllerNumber=1 scan=19547~	B07
82	2::ENSP00000354665.2|ENST00000361681.2|ENSG00000198695.2|-|-|MT-ND6-201|MT-ND6|174	ENSP00000354665.2|ENST00000361681.2|ENSG00000198695.2|-|-|MT-ND6-201|MT-ND6|174	339	18610	34	25	9	7	31262	53903	1	1	1	918.529	917.522	1	917.522	0	0	47.35	0.021	P	SPIYGGLVL	I					PR487_Michele_20180611_B07_rep2.19149.19149.1 File:~PR487_Michele_20180611_B07_rep2.raw~, NativeID:~controllerType=0 controllerNumber=1 scan=19149~	B07
82	2::ENSP00000354665.2|ENST00000361681.2|ENSG00000198695.2|-|-|MT-ND6-201|MT-ND6|174	ENSP00000354665.2|ENST00000361681.2|ENSG00000198695.2|-|-|MT-ND6-201|MT-ND6|174	339	18610	34	25	9	7	31263	11809	1	0	1	918.53	917.522	1	917.522	0.0002	0	43.89	0.025	P	SPIYGGLVL	I					PR487_Michele_20180604_B07.14546.14546.1 File:~PR487_Michele_20180604_B07.raw~, NativeID:~controllerType=0 controllerNumber=1 scan=14546~	B07
4811	2::ENSP00000270502.5|ENST00000270502.7|ENSG00000142444.7|OTTHUMG00000180700.2|OTTHUMT00000452635.2|TIMM29-201|TIMM29|260	ENSP00000270502.5|ENST00000270502.7|ENSG00000142444.7|OTTHUMG00000180700.2|OTTHUMT00000452635.2|TIMM29-201|TIMM29|260	78	29215	7	6	2	2	31287	27368	1	0	1	919.451	918.444	1	918.445	-0.001	0	50.84	0.015	E	APFDAQASL	Y					PR487_Michele_20180611_B07_rep1.13002.13002.1 File:~PR487_Michele_20180611_B07_rep1.raw~, NativeID:~controllerType=0 controllerNumber=1 scan=13002~	B07
4450	2::ENSP00000273598.3|ENST00000273598.7|ENSG00000145029.13|OTTHUMG00000156848.4|OTTHUMT00000346224.3|NICN1-201|NICN1|213	ENSP00000273598.3|ENST00000273598.7|ENSG00000145029.13|OTTHUMG00000156848.4|OTTHUMT00000346224.3|NICN1-201|NICN1|213	81	24186	13	6	6	2	31299	43590	1	0	1	460.248	918.481	2	918.481	-0.0006	0	37.83	0.013	Q	GPKSPSVTF	P					PR487_Michele_20180611_B07_rep2.7132.7132.2 File:~PR487_Michele_20180611_B07_rep2.raw~, NativeID:~controllerType=0 controllerNumber=1 scan=7132~	B07
1299	2::ENSP00000222553.3|ENST00000222553.8|ENSG00000105835.12|OTTHUMG00000140388.5|OTTHUMT00000277146.2|NAMPT-201|NAMPT|491	ENSP00000222553.3|ENST00000222553.8|ENSG00000105835.12|OTTHUMG00000140388.5|OTTHUMT00000277146.2|NAMPT-201|NAMPT|491	123	55487	23	13	10	5	31304	29418	1	0	1	919.489	918.481	1	918.481	0.0002	0	42.78	0.0011	R	TPAGNFVTL	E					PR487_Michele_20180611_B07_rep1.15349.15349.1 File:~PR487_Michele_20180611_B07_rep1.raw~, NativeID:~controllerType=0 controllerNumber=1 scan=15349~	B07
1299	2::ENSP00000222553.3|ENST00000222553.8|ENSG00000105835.12|OTTHUMG00000140388.5|OTTHUMT00000277146.2|NAMPT-201|NAMPT|491	ENSP00000222553.3|ENST00000222553.8|ENSG00000105835.12|OTTHUMG00000140388.5|OTTHUMT00000277146.2|NAMPT-201|NAMPT|491	123	55487	23	13	10	5	31307	50787	1	0	1	919.489	918.482	1	918.481	0.0007	0	29.27	0.011	R	TPAGNFVTL	E					PR487_Michele_20180611_B07_rep2.15149.15149.1 File:~PR487_Michele_20180611_B07_rep2.raw~, NativeID:~controllerType=0 controllerNumber=1 scan=15149~	B07
604	2::ENSP00000263795.6|ENST00000263795.11|ENSG00000092470.12|OTTHUMG00000060143.12|OTTHUMT00000133482.3|WDR76-201|WDR76|626	ENSP00000263795.6|ENST00000263795.11|ENSG00000092470.12|OTTHUMG00000060143.12|OTTHUMT00000133482.3|WDR76-201|WDR76|626	160	69725	29	14	16	6	31311	5149	1	0	1	460.253	918.492	2	918.492	0.0001	0	40.29	0.0044	F	SPANPAHIL	S					PR487_Michele_20180604_B07.7539.7539.2 File:~PR487_Michele_20180604_B07.raw~, NativeID:~controllerType=0 controllerNumber=1 scan=7539~	B07
604	2::ENSP00000263795.6|ENST00000263795.11|ENSG00000092470.12|OTTHUMG00000060143.12|OTTHUMT00000133482.3|WDR76-201|WDR76|626	ENSP00000263795.6|ENST00000263795.11|ENSG00000092470.12|OTTHUMG00000060143.12|OTTHUMT00000133482.3|WDR76-201|WDR76|626	160	69725	29	14	16	6	31312	5172	1	1	1	919.5	918.493	1	918.492	0.0003	0	47.48	0.0054	F	SPANPAHIL	S					PR487_Michele_20180604_B07.7563.7563.1 File:~PR487_Michele_20180604_B07.raw~, NativeID:~controllerType=0 controllerNumber=1 scan=7563~	B07
604	2::ENSP00000263795.6|ENST00000263795.11|ENSG00000092470.12|OTTHUMG00000060143.12|OTTHUMT00000133482.3|WDR76-201|WDR76|626	ENSP00000263795.6|ENST00000263795.11|ENSG00000092470.12|OTTHUMG00000060143.12|OTTHUMT00000133482.3|WDR76-201|WDR76|626	160	69725	29	14	16	6	31313	44686	1	0	1	460.254	918.493	2	918.492	0.0004	0	40.49	0.03	F	SPANPAHIL	S					PR487_Michele_20180611_B07_rep2.8300.8300.2 File:~PR487_Michele_20180611_B07_rep2.raw~, NativeID:~controllerType=0 controllerNumber=1 scan=8300~	B07
4645	2::ENSP00000310169.4|ENST00000312469.8|ENSG00000113648.16|OTTHUMG00000129141.3|OTTHUMT00000371700.1|MACROH2A1-202|MACROH2A1|369	ENSP00000310169.4|ENST00000312469.8|ENSG00000113648.16|OTTHUMG00000129141.3|OTTHUMT00000371700.1|MACROH2A1-202|MACROH2A1|369	79	39159	18	8	11	4	31354	30626	1	0	0	920.473	919.465	1	919.465	0.0002	0	25.43	0.02	G	TPADGFTVL	S					PR487_Michele_20180611_B07_rep1.16797.16797.1 File:~PR487_Michele_20180611_B07_rep1.raw~, NativeID:~controllerType=0 controllerNumber=1 scan=16797~	B07
4645	2::ENSP00000310169.4|ENST00000312469.8|ENSG00000113648.16|OTTHUMG00000129141.3|OTTHUMT00000371700.1|MACROH2A1-202|MACROH2A1|369	ENSP00000310169.4|ENST00000312469.8|ENSG00000113648.16|OTTHUMG00000129141.3|OTTHUMT00000371700.1|MACROH2A1-202|MACROH2A1|369	79	39159	18	8	11	4	31355	10032	1	0	0	920.473	919.465	1	919.465	0.0002	0	34.68	0.027	G	TPADGFTVL	S					PR487_Michele_20180604_B07.12666.12666.1 File:~PR487_Michele_20180604_B07.raw~, NativeID:~controllerType=0 controllerNumber=1 scan=12666~	B07
329	2::ENSP00000425244.1|ENST00000513128.5|ENSG00000250361.8|OTTHUMG00000161404.5|OTTHUMT00000364796.1|GYPB-213|GYPB|58	ENSP00000425244.1|ENST00000513128.5|ENSG00000250361.8|OTTHUMG00000161404.5|OTTHUMT00000364796.1|GYPB-213|GYPB|58	197	6348	10	6	4	2	31406	13703	1	0	1	920.617	919.61	1	919.611	-0.0007	0	63.15	1.2e-05	T	VPAPVVIIL	I					PR487_Michele_20180604_B07.16621.16621.1 File:~PR487_Michele_20180604_B07.raw~, NativeID:~controllerType=0 controllerNumber=1 scan=16621~	B07
329	2::ENSP00000425244.1|ENST00000513128.5|ENSG00000250361.8|OTTHUMG00000161404.5|OTTHUMT00000364796.1|GYPB-213|GYPB|58	ENSP00000425244.1|ENST00000513128.5|ENSG00000250361.8|OTTHUMG00000161404.5|OTTHUMT00000364796.1|GYPB-213|GYPB|58	197	6348	10	6	4	2	31407	13731	1	0	1	460.812	919.61	2	919.611	-0.0004	0	41.31	0.0019	T	VPAPVVIIL	I					PR487_Michele_20180604_B07.16653.16653.2 File:~PR487_Michele_20180604_B07.raw~, NativeID:~controllerType=0 controllerNumber=1 scan=16653~	B07
329	2::ENSP00000425244.1|ENST00000513128.5|ENSG00000250361.8|OTTHUMG00000161404.5|OTTHUMT00000364796.1|GYPB-213|GYPB|58	ENSP00000425244.1|ENST00000513128.5|ENSG00000250361.8|OTTHUMG00000161404.5|OTTHUMT00000364796.1|GYPB-213|GYPB|58	197	6348	10	6	4	2	31408	35193	1	0	1	920.619	919.611	1	919.611	0.0006	0	62.95	1.3e-05	T	VPAPVVIIL	I					PR487_Michele_20180611_B07_rep1.22644.22644.1 File:~PR487_Michele_20180611_B07_rep1.raw~, NativeID:~controllerType=0 controllerNumber=1 scan=22644~	B07
329	2::ENSP00000425244.1|ENST00000513128.5|ENSG00000250361.8|OTTHUMG00000161404.5|OTTHUMT00000364796.1|GYPB-213|GYPB|58	ENSP00000425244.1|ENST00000513128.5|ENSG00000250361.8|OTTHUMG00000161404.5|OTTHUMT00000364796.1|GYPB-213|GYPB|58	197	6348	10	6	4	2	31409	55810	1	1	1	920.619	919.611	1	919.611	0.0009	0	62.98	1.3e-05	T	VPAPVVIIL	I					PR487_Michele_20180611_B07_rep2.21927.21927.1 File:~PR487_Michele_20180611_B07_rep2.raw~, NativeID:~controllerType=0 controllerNumber=1 scan=21927~	B07
1982	2::ENSP00000394670.1|ENST00000415933.5|ENSG00000196262.14|OTTHUMG00000023687.6|OTTHUMT00000341788.1|PPIA-202|PPIA|120	ENSP00000394670.1|ENST00000415933.5|ENSG00000196262.14|OTTHUMG00000023687.6|OTTHUMT00000341788.1|PPIA-202|PPIA|120	107	13013	15	10	5	4	31420	2380	1	1	0	921.407	920.399	1	920.399	0.0006	0	25.28	0.015	A	GPNTNGSQF	F					PR487_Michele_20180604_B07.4638.4638.1 File:~PR487_Michele_20180604_B07.raw~, NativeID:~controllerType=0 controllerNumber=1 scan=4638~	B07
143	2::ENSP00000290541.6|ENST00000290541.7|ENSG00000159377.11|OTTHUMG00000012494.5|OTTHUMT00000034885.2|PSMB4-201|PSMB4|264	ENSP00000290541.6|ENST00000290541.7|ENSG00000159377.11|OTTHUMG00000012494.5|OTTHUMT00000034885.2|PSMB4-201|PSMB4|264	268	29185	33	17	9	4	31426	20566	1	1	1	921.435	920.428	1	920.427	0.0004	0	39.79	0.0036	Q	NPMVTGTSV	L	Oxidation (M)	0.002000000.0			PR487_Michele_20180611_B07_rep1.5693.5693.1 File:~PR487_Michele_20180611_B07_rep1.raw~, NativeID:~controllerType=0 controllerNumber=1 scan=5693~	B07
143	2::ENSP00000290541.6|ENST00000290541.7|ENSG00000159377.11|OTTHUMG00000012494.5|OTTHUMT00000034885.2|PSMB4-201|PSMB4|264	ENSP00000290541.6|ENST00000290541.7|ENSG00000159377.11|OTTHUMG00000012494.5|OTTHUMT00000034885.2|PSMB4-201|PSMB4|264	268	29185	33	17	9	4	31427	2860	1	1	1	921.435	920.428	1	920.427	0.0008	0	45.74	0.0012	Q	NPMVTGTSV	L	Oxidation (M)	0.002000000.0			PR487_Michele_20180604_B07.5142.5142.1 File:~PR487_Michele_20180604_B07.raw~, NativeID:~controllerType=0 controllerNumber=1 scan=5142~	B07
143	2::ENSP00000290541.6|ENST00000290541.7|ENSG00000159377.11|OTTHUMG00000012494.5|OTTHUMT00000034885.2|PSMB4-201|PSMB4|264	ENSP00000290541.6|ENST00000290541.7|ENSG00000159377.11|OTTHUMG00000012494.5|OTTHUMT00000034885.2|PSMB4-201|PSMB4|264	268	29185	33	17	9	4	31429	42168	1	1	1	921.437	920.429	1	920.427	0.002	0	32.58	0.032	Q	NPMVTGTSV	L	Oxidation (M)	0.002000000.0			PR487_Michele_20180611_B07_rep2.5616.5616.1 File:~PR487_Michele_20180611_B07_rep2.raw~, NativeID:~controllerType=0 controllerNumber=1 scan=5616~	B07
1283	2::ENSP00000173527.5|ENST00000173527.6|ENSG00000066583.12|OTTHUMG00000163144.3|OTTHUMT00000371826.2|ISOC1-201|ISOC1|298	ENSP00000173527.5|ENST00000173527.6|ENSG00000066583.12|OTTHUMG00000163144.3|OTTHUMT00000371826.2|ISOC1-201|ISOC1|298	124	32216	20	8	12	3	31454	21661	1	1	1	461.255	920.496	2	920.497	-0.0003	0	36.17	0.0044	Q	YPKGLGSTV	Q					PR487_Michele_20180611_B07_rep1.6857.6857.2 File:~PR487_Michele_20180611_B07_rep1.raw~, NativeID:~controllerType=0 controllerNumber=1 scan=6857~	B07
5642	2::ENSP00000369629.2|ENST00000380276.6|ENSG00000160201.11|OTTHUMG00000086836.3|OTTHUMT00000195542.1|U2AF1-202|U2AF1|240	ENSP00000369629.2|ENST00000380276.6|ENSG00000160201.11|OTTHUMG00000086836.3|OTTHUMT00000195542.1|U2AF1-202|U2AF1|240	73	27864	11	5	6	3	31455	21878	1	0	0	461.256	920.497	2	920.497	-0.0002	0	38.57	0.0095	N	KPTFSQTI	L					PR487_Michele_20180611_B07_rep1.7086.7086.2 File:~PR487_Michele_20180611_B07_rep1.raw~, NativeID:~controllerType=0 controllerNumber=1 scan=7086~	B07
277	2::ENSP00000254508.5|ENST00000254508.7|ENSG00000132182.12|OTTHUMG00000157268.3|OTTHUMT00000340085.3|NUP210-201|NUP210|1887	ENSP00000254508.5|ENST00000254508.7|ENSG00000132182.12|OTTHUMG00000157268.3|OTTHUMT00000340085.3|NUP210-201|NUP210|1887	209	204983	97	27	53	12	31460	5904	1	0	1	461.256	920.497	2	920.497	0	0	35.25	0.0065	M	SPNSYIKL	Q					PR487_Michele_20180604_B07.8330.8330.2 File:~PR487_Michele_20180604_B07.raw~, NativeID:~controllerType=0 controllerNumber=1 scan=8330~	B07
1283	2::ENSP00000173527.5|ENST00000173527.6|ENSG00000066583.12|OTTHUMG00000163144.3|OTTHUMT00000371826.2|ISOC1-201|ISOC1|298	ENSP00000173527.5|ENST00000173527.6|ENSG00000066583.12|OTTHUMG00000163144.3|OTTHUMT00000371826.2|ISOC1-201|ISOC1|298	124	32216	20	8	12	3	31461	43252	1	0	1	461.256	920.497	2	920.497	0.0001	0	36.82	0.0043	Q	YPKGLGSTV	Q					PR487_Michele_20180611_B07_rep2.6774.6774.2 File:~PR487_Michele_20180611_B07_rep2.raw~, NativeID:~controllerType=0 controllerNumber=1 scan=6774~	B07
3703	2::ENSP00000262370.6|ENST00000262370.12|ENSG00000102858.13|OTTHUMG00000176436.12|OTTHUMT00000432059.4|MGRN1-201|MGRN1|576	ENSP00000262370.6|ENST00000262370.12|ENSG00000102858.13|OTTHUMG00000176436.12|OTTHUMT00000432059.4|MGRN1-201|MGRN1|576	86	63150	24	11	15	5	31464	8127	1	0	1	921.504	920.497	1	920.497	0.0002	0	47.08	0.015	D	APPPLGGAEL	A					PR487_Michele_20180604_B07.10661.10661.1 File:~PR487_Michele_20180604_B07.raw~, NativeID:~controllerType=0 controllerNumber=1 scan=10661~	B07
[truncated: 8,452 more rows]

## Sheet: cis-spliced peptides by AP
prot_hit_num	prot_acc	prot_desc	prot_score	prot_mass	prot_matches	prot_matches_sig	prot_sequences	prot_sequences_sig	pep_query	pep_index	pep_rank	pep_isbold	pep_isunique	pep_exp_mz	pep_exp_mr	pep_exp_z	pep_calc_mr	pep_delta	pep_miss	pep_score	pep_expect	pep_res_before	pep_seq	pep_res_after	pep_var_mod	pep_var_mod_pos	pep_summed_mod_pos	pep_local_mod_pos	pep_scan_title	source
[truncated: 1,487 more rows]

[truncated: 2 more sheets: non-spliced peptides by MBS, cis-spliced peptides by MBS]
