# Supplementary material for: Database search engines and target database features impinge upon the identification of post‐translationally cis‐spliced peptides in HLA class I immunopeptidomes
Source: Proteomics. 2022 Mar 3;22(10):2100226. doi: 10.1002/pmic.202100226 (PMC9286349; doi:10.1002/pmic.202100226)
Supplement: Supplementary file 4 — Table S3 [file PMIC-22-0-s003.xlsx]

## Sheet: non-spliced peptides by AP
PSMId	score	q-value	posterior_error_prob	peptide	proteinIds	source
121921.0_1.0	1.91867	0.00037681	4.46639e-07	SLADDSVLERL	2::ENSP00000358400.3|ENST00000369393.8|ENSG00000112159.12|OTTHUMG00000015213.4|OTTHUMT00000041514.3|MDN1-201|MDN1|5596	A02
121924.0_1.0	1.86565	0.00037681	6.42866e-07	SLADDSVLERL	2::ENSP00000358400.3|ENST00000369393.8|ENSG00000112159.12|OTTHUMG00000015213.4|OTTHUMT00000041514.3|MDN1-201|MDN1|5596	A02
125122.0_1.0	1.86219	0.00037681	6.58333e-07	VLFENTDSVHL	2::ENSP00000386226.3|ENST00000408888.8|ENSG00000188739.15|OTTHUMG00000039620.10|OTTHUMT00000100146.2|RBM34-201|RBM34|430	A02
125124.0_1.0	1.8341	0.00037681	7.98472e-07	VLFENTDSVHL	2::ENSP00000386226.3|ENST00000408888.8|ENSG00000188739.15|OTTHUMG00000039620.10|OTTHUMT00000100146.2|RBM34-201|RBM34|430	A02
124360.0_1.0	1.66284	0.00037681	2.58911e-06	VLLGESAVGKSSL	2::ENSP00000396632.1|ENST00000446547.5|ENSG00000144566.11|OTTHUMG00000129889.6|OTTHUMT00000339743.1|RAB5A-205|RAB5A|65	A02
125123.0_1.0	1.57422	0.00037681	4.75915e-06	VLFENTDSVHL	2::ENSP00000386226.3|ENST00000408888.8|ENSG00000188739.15|OTTHUMG00000039620.10|OTTHUMT00000100146.2|RBM34-201|RBM34|430	A02
111938.0_1.0	1.56219	0.00037681	5.16886e-06	KLLELTQKM	2::ENSP00000345866.7|ENST00000340535.11|ENSG00000154305.18|OTTHUMG00000037543.8|OTTHUMT00000091798.1|MIA3-201|MIA3|785	A02
119660.0_1.0	1.55674	0.00037681	5.36612e-06	KMDASLGNLFA	2::ENSP00000353025.3|ENST00000359943.8|ENSG00000196937.11|OTTHUMG00000156979.3|OTTHUMT00000346945.2|FAM3C-201|FAM3C|227	A02
130998.0_1.0	1.54863	0.00037681	5.67346e-06	WQRDGEDQTQDTEL	2::ENSP00000491291.1|ENST00000639848.1|ENSG00000234745.11|OTTHUMG00000031153.7|-|HLA-B-256|HLA-B|363	A02
121922.0_1.0	1.52639	0.00037681	6.60986e-06	SLADDSVLERL	2::ENSP00000358400.3|ENST00000369393.8|ENSG00000112159.12|OTTHUMG00000015213.4|OTTHUMT00000041514.3|MDN1-201|MDN1|5596	A02
124361.0_1.0	1.52584	0.00037681	6.63484e-06	VLLGESAVGKSSL	2::ENSP00000396632.1|ENST00000446547.5|ENSG00000144566.11|OTTHUMG00000129889.6|OTTHUMT00000339743.1|RAB5A-205|RAB5A|65	A02
124359.0_1.0	1.52074	0.00037681	6.87168e-06	VLLGESAVGKSSL	2::ENSP00000396632.1|ENST00000446547.5|ENSG00000144566.11|OTTHUMG00000129889.6|OTTHUMT00000339743.1|RAB5A-205|RAB5A|65	A02
121920.0_1.0	1.51435	0.00037681	7.17987e-06	SLADDSVLERL	2::ENSP00000358400.3|ENST00000369393.8|ENSG00000112159.12|OTTHUMG00000015213.4|OTTHUMT00000041514.3|MDN1-201|MDN1|5596	A02
131000.0_1.0	1.50666	0.00037681	7.56953e-06	WQRDGEDQTQDTEL	2::ENSP00000491291.1|ENST00000639848.1|ENSG00000234745.11|OTTHUMG00000031153.7|-|HLA-B-256|HLA-B|363	A02
88515.0_1.0	1.48244	0.00037681	8.93982e-06	VLFGVETHV	2::ENSP00000173527.5|ENST00000173527.6|ENSG00000066583.12|OTTHUMG00000163144.3|OTTHUMT00000371826.2|ISOC1-201|ISOC1|298	A02
121923.0_1.0	1.47902	0.00037681	9.15182e-06	SLADDSVLERL	2::ENSP00000358400.3|ENST00000369393.8|ENSG00000112159.12|OTTHUMG00000015213.4|OTTHUMT00000041514.3|MDN1-201|MDN1|5596	A02
119645.0_1.0	1.47082	0.00037681	9.68266e-06	ALEEADKMFL	2::ENSP00000453886.1|ENST00000560490.1|ENSG00000255302.5|OTTHUMG00000165911.3|OTTHUMT00000417238.1|EID1-202|EID1|165	A02
82370.0_1.0	1.44445	0.00037681	1.1605e-05	KLLANNTTV	2::ENSP00000394014.2|ENST00000450518.6|ENSG00000136518.17|OTTHUMG00000157782.9|OTTHUMT00000349600.2|ACTL6A-203|ACTL6A|387	A02
88521.0_1.0	1.43769	0.00037681	1.2157e-05	VLFGVETHV	2::ENSP00000173527.5|ENST00000173527.6|ENSG00000066583.12|OTTHUMG00000163144.3|OTTHUMT00000371826.2|ISOC1-201|ISOC1|298	A02
125125.0_1.0	1.4356	0.00037681	1.23328e-05	VLFENTDSVHL	2::ENSP00000386226.3|ENST00000408888.8|ENSG00000188739.15|OTTHUMG00000039620.10|OTTHUMT00000100146.2|RBM34-201|RBM34|430	A02
130999.0_1.0	1.42678	0.00037681	1.31023e-05	WQRDGEDQTQDTEL	2::ENSP00000491291.1|ENST00000639848.1|ENSG00000234745.11|OTTHUMG00000031153.7|-|HLA-B-256|HLA-B|363	A02
129469.0_1.0	1.41927	0.00037681	1.37966e-05	VAGMDVELTVEER	2::ENSP00000461762.1|ENST00000571732.5|ENSG00000108953.17|OTTHUMG00000134316.7|OTTHUMT00000437356.1|YWHAE-208|YWHAE|233	A02
111937.0_1.0	1.41453	0.00037681	1.42526e-05	KLLELTQKM	2::ENSP00000345866.7|ENST00000340535.11|ENSG00000154305.18|OTTHUMG00000037543.8|OTTHUMT00000091798.1|MIA3-201|MIA3|785	A02
111152.0_1.0	1.41209	0.00037681	1.44943e-05	ALVSQELQRA	2::ENSP00000373697.3|ENST00000389045.7|ENSG00000153827.13|OTTHUMG00000153623.6|OTTHUMT00000331865.1|TRIP12-204|TRIP12|1722	A02
124362.0_1.0	1.40451	0.00037681	1.5269e-05	VLLGESAVGKSSL	2::ENSP00000396632.1|ENST00000446547.5|ENSG00000144566.11|OTTHUMG00000129889.6|OTTHUMT00000339743.1|RAB5A-205|RAB5A|65	A02
88522.0_1.0	1.39007	0.00037681	1.68608e-05	VLFGVETHV	2::ENSP00000173527.5|ENST00000173527.6|ENSG00000066583.12|OTTHUMG00000163144.3|OTTHUMT00000371826.2|ISOC1-201|ISOC1|298	A02
88520.0_1.0	1.38944	0.00037681	1.69341e-05	VLFGVETHV	2::ENSP00000173527.5|ENST00000173527.6|ENSG00000066583.12|OTTHUMG00000163144.3|OTTHUMT00000371826.2|ISOC1-201|ISOC1|298	A02
88509.0_1.0	1.38881	0.00037681	1.70072e-05	VLFGVETHV	2::ENSP00000173527.5|ENST00000173527.6|ENSG00000066583.12|OTTHUMG00000163144.3|OTTHUMT00000371826.2|ISOC1-201|ISOC1|298	A02
82368.0_1.0	1.38483	0.00037681	1.74791e-05	KLLANNTTV	2::ENSP00000394014.2|ENST00000450518.6|ENSG00000136518.17|OTTHUMG00000157782.9|OTTHUMT00000349600.2|ACTL6A-203|ACTL6A|387	A02
75217.0_1.0	1.37256	0.00037681	1.90156e-05	KLDVGNAEV	2::ENSP00000400345.1|ENST00000442093.5|ENSG00000185825.17|OTTHUMG00000024218.5|OTTHUMT00000061076.3|BCAP31-206|BCAP31|188	A02
82366.0_1.0	1.36818	0.00037681	1.95961e-05	KLLANNTTV	2::ENSP00000394014.2|ENST00000450518.6|ENSG00000136518.17|OTTHUMG00000157782.9|OTTHUMT00000349600.2|ACTL6A-203|ACTL6A|387	A02
111939.0_1.0	1.34289	0.00037681	2.33144e-05	KLLELTQKM	2::ENSP00000345866.7|ENST00000340535.11|ENSG00000154305.18|OTTHUMG00000037543.8|OTTHUMT00000091798.1|MIA3-201|MIA3|785	A02
115038.0_1.0	1.34177	0.00037681	2.34944e-05	FLWKEPATM	2::ENSP00000455611.1|ENST00000562256.5|ENSG00000141002.20|OTTHUMG00000138986.6|OTTHUMT00000421855.1|TCF25-207|TCF25|570	A02
125121.0_1.0	1.3291	0.00037681	2.56309e-05	VLFENTDSVHL	2::ENSP00000386226.3|ENST00000408888.8|ENSG00000188739.15|OTTHUMG00000039620.10|OTTHUMT00000100146.2|RBM34-201|RBM34|430	A02
75214.0_1.0	1.31732	0.00037681	2.779e-05	KLDVGNAEV	2::ENSP00000400345.1|ENST00000442093.5|ENSG00000185825.17|OTTHUMG00000024218.5|OTTHUMT00000061076.3|BCAP31-206|BCAP31|188	A02
111155.0_1.0	1.31407	0.00037681	2.84185e-05	ALVSQELQRA	2::ENSP00000373697.3|ENST00000389045.7|ENSG00000153827.13|OTTHUMG00000153623.6|OTTHUMT00000331865.1|TRIP12-204|TRIP12|1722	A02
88517.0_1.0	1.28809	0.00037681	3.39694e-05	VLFGVETHV	2::ENSP00000173527.5|ENST00000173527.6|ENSG00000066583.12|OTTHUMG00000163144.3|OTTHUMT00000371826.2|ISOC1-201|ISOC1|298	A02
119711.0_1.0	1.27521	0.00037681	3.71129e-05	VLLSDSNLHDA	2::ENSP00000456114.1|ENST00000567518.5|ENSG00000005194.15|OTTHUMG00000133457.8|OTTHUMT00000431013.2|CIAPIN1-209|CIAPIN1|299	A02
111148.0_1.0	1.27336	0.00037681	3.75862e-05	ALVSQELQRA	2::ENSP00000373697.3|ENST00000389045.7|ENSG00000153827.13|OTTHUMG00000153623.6|OTTHUMT00000331865.1|TRIP12-204|TRIP12|1722	A02
131304.0_1.0	1.26587	0.00037681	3.95723e-05	VLYHYVAVNNPKKQE	2::ENSP00000457935.1|ENST00000456793.2|ENSG00000228474.6|OTTHUMG00000151990.5|OTTHUMT00000324704.3|OST4-203|OST4|37	A02
126636.0_1.0	1.25991	0.00037681	4.12243e-05	RLYEDSGYSSF	2::ENSP00000356210.3|ENST00000367241.3|ENSG00000112029.10|OTTHUMG00000015854.3|OTTHUMT00000042758.1|FBXO5-202|FBXO5|401	A02
126012.0_1.0	1.25503	0.00037681	4.26303e-05	KLLDDSDSNLSV	2::ENSP00000283195.6|ENST00000283195.11|ENSG00000153201.16|OTTHUMG00000130981.11|OTTHUMT00000253594.2|RANBP2-201|RANBP2|3224	A02
119713.0_1.0	1.25377	0.00037681	4.30027e-05	VLLSDSNLHDA	2::ENSP00000456114.1|ENST00000567518.5|ENSG00000005194.15|OTTHUMG00000133457.8|OTTHUMT00000431013.2|CIAPIN1-209|CIAPIN1|299	A02
124390.0_1.0	1.25372	0.00037681	4.30168e-05	RLPEMGSNVEL	2::ENSP00000394645.1|ENST00000456197.1|ENSG00000196367.13|OTTHUMG00000150403.5|OTTHUMT00000317980.1|TRRAP-206|TRRAP|3588	A02
90983.0_1.0	1.25056	0.00037681	4.39613e-05	KVLDQQNGL	2::ENSP00000254719.4|ENST00000254719.10|ENSG00000132383.12|OTTHUMG00000090579.4|OTTHUMT00000207118.3|RPA1-201|RPA1|616	A02
129470.0_1.0	1.24871	0.00037681	4.45214e-05	VAGMDVELTVEER	2::ENSP00000461762.1|ENST00000571732.5|ENSG00000108953.17|OTTHUMG00000134316.7|OTTHUMT00000437356.1|YWHAE-208|YWHAE|233	A02
118265.0_1.0	1.24226	0.00037681	4.65385e-05	SLYNGDMEKL	2::ENSP00000446145.2|ENST00000540159.3|ENSG00000176171.11|OTTHUMG00000019278.3|OTTHUMT00000473467.2|BNIP3-202|BNIP3|219	A02
124363.0_1.0	1.226	0.00037681	5.20398e-05	VLLGESAVGKSSL	2::ENSP00000396632.1|ENST00000446547.5|ENSG00000144566.11|OTTHUMG00000129889.6|OTTHUMT00000339743.1|RAB5A-205|RAB5A|65	A02
76252.0_1.0	1.22519	0.00037681	5.23278e-05	TLSTVLSKV	2::ENSP00000457474.1|ENST00000564190.1|ENSG00000174197.16|OTTHUMG00000172719.3|OTTHUMT00000420231.2|MGA-205|MGA|1174	A02
119648.0_1.0	1.2217	0.00037681	5.35994e-05	ALEEADKMFL	2::ENSP00000453886.1|ENST00000560490.1|ENSG00000255302.5|OTTHUMG00000165911.3|OTTHUMT00000417238.1|EID1-202|EID1|165	A02
80096.0_1.0	1.21919	0.00037681	5.45312e-05	LLSGVVTKM	2::ENSP00000470447.1|ENST00000596873.1|ENSG00000142534.7|OTTHUMG00000183156.4|OTTHUMT00000465292.1|RPS11-203|RPS11|118	A02
124364.0_1.0	1.21538	0.00037681	5.59751e-05	VLLGESAVGKSSL	2::ENSP00000396632.1|ENST00000446547.5|ENSG00000144566.11|OTTHUMG00000129889.6|OTTHUMT00000339743.1|RAB5A-205|RAB5A|65	A02
111208.0_1.0	1.2117	0.00037681	5.74094e-05	KLSEYEMSL	2::ENSP00000339017.4|ENST00000308448.11|ENSG00000138138.13|OTTHUMG00000018685.1|OTTHUMT00000049235.1|ATAD1-201|ATAD1|361	A02
114504.0_1.0	1.2052	0.00037681	6.00305e-05	RLDELGGVYL	2::ENSP00000435563.1|ENST00000462163.1|ENSG00000118705.17|OTTHUMG00000032409.6|OTTHUMT00000079080.4|RPN2-207|RPN2|162	A02
76251.0_1.0	1.20006	0.00037681	6.2187e-05	TLSTVLSKV	2::ENSP00000457474.1|ENST00000564190.1|ENSG00000174197.16|OTTHUMG00000172719.3|OTTHUMT00000420231.2|MGA-205|MGA|1174	A02
119710.0_1.0	1.19986	0.00037681	6.22748e-05	VLLSDSNLHDA	2::ENSP00000456114.1|ENST00000567518.5|ENSG00000005194.15|OTTHUMG00000133457.8|OTTHUMT00000431013.2|CIAPIN1-209|CIAPIN1|299	A02
122032.0_1.0	1.193	0.00037681	6.52793e-05	LLLDNDHYAM	2::ENSP00000415983.3|ENST00000416006.7|ENSG00000102910.14|OTTHUMG00000133144.8|OTTHUMT00000429905.1|LONP2-202|LONP2|605	A02
130581.0_1.0	1.19286	0.00037681	6.53431e-05	LSQPKLVKWDRDM	2::ENSP00000453186.1|ENST00000561139.1|ENSG00000166710.20|OTTHUMG00000131247.4|OTTHUMT00000415964.1|B2M-210|B2M|71	A02
119712.0_1.0	1.18766	0.00037681	6.77162e-05	VLLSDSNLHDA	2::ENSP00000456114.1|ENST00000567518.5|ENSG00000005194.15|OTTHUMG00000133457.8|OTTHUMT00000431013.2|CIAPIN1-209|CIAPIN1|299	A02
80179.0_1.0	1.18155	0.00037681	7.06218e-05	KLFDNTVGA	2::ENSP00000303987.7|ENST00000307366.8|ENSG00000168569.8|OTTHUMG00000167693.2|OTTHUMT00000395674.2|TMEM223-201|TMEM223|202	A02
77506.0_1.0	1.18134	0.00037681	7.07218e-05	VLGPLLNKV	2::ENSP00000420352.1|ENST00000461209.5|ENSG00000105808.17|OTTHUMG00000150383.6|OTTHUMT00000349492.3|RASA4-203|RASA4|731	A02
126638.0_1.0	1.17886	0.00037681	7.19366e-05	RLYEDSGYSSF	2::ENSP00000356210.3|ENST00000367241.3|ENSG00000112029.10|OTTHUMG00000015854.3|OTTHUMT00000042758.1|FBXO5-202|FBXO5|401	A02
80183.0_1.0	1.1764	0.00037681	7.31621e-05	KLFDNTVGA	2::ENSP00000303987.7|ENST00000307366.8|ENSG00000168569.8|OTTHUMG00000167693.2|OTTHUMT00000395674.2|TMEM223-201|TMEM223|202	A02
76257.0_1.0	1.17608	0.00037681	7.33245e-05	TLSTVLSKV	2::ENSP00000457474.1|ENST00000564190.1|ENSG00000174197.16|OTTHUMG00000172719.3|OTTHUMT00000420231.2|MGA-205|MGA|1174	A02
80180.0_1.0	1.16993	0.00037681	7.64873e-05	KLFDNTVGA	2::ENSP00000303987.7|ENST00000307366.8|ENSG00000168569.8|OTTHUMG00000167693.2|OTTHUMT00000395674.2|TMEM223-201|TMEM223|202	A02
80098.0_1.0	1.16887	0.00037681	7.70493e-05	LLSGVVTKM	2::ENSP00000470447.1|ENST00000596873.1|ENSG00000142534.7|OTTHUMG00000183156.4|OTTHUMT00000465292.1|RPS11-203|RPS11|118	A02
102211.0_1.0	1.16622	0.00037681	7.84603e-05	ALYDENTKL	2::ENSP00000500422.1|ENST00000673220.1|ENSG00000162434.13|OTTHUMG00000009310.7|OTTHUMT00000025787.2|JAK1-217|JAK1|129	A02
129296.0_1.0	1.16619	0.00037681	7.84763e-05	KLFDDDDSGKLSL	2::ENSP00000283122.3|ENST00000283122.7|ENSG00000153140.8|OTTHUMG00000131326.3|OTTHUMT00000254097.1|CETN3-201|CETN3|167	A02
115394.0_1.0	1.16339	0.00037681	8.00002e-05	KLFEDGKTGF	2::ENSP00000479504.1|ENST00000617633.5|ENSG00000278053.5|OTTHUMG00000188475.2|OTTHUMT00000477383.2|DDX52-213|DDX52|599	A02
80188.0_1.0	1.16081	0.00037681	8.14339e-05	KLFDNTVGA	2::ENSP00000303987.7|ENST00000307366.8|ENSG00000168569.8|OTTHUMG00000167693.2|OTTHUMT00000395674.2|TMEM223-201|TMEM223|202	A02
131464.0_1.0	1.1587	0.00037681	8.26212e-05	TWQRDGEDQTQDTEL	2::ENSP00000491291.1|ENST00000639848.1|ENSG00000234745.11|OTTHUMG00000031153.7|-|HLA-B-256|HLA-B|363	A02
131003.0_1.0	1.1496	0.00037681	8.79508e-05	WQRDGEDQTQDTEL	2::ENSP00000491291.1|ENST00000639848.1|ENSG00000234745.11|OTTHUMG00000031153.7|-|HLA-B-256|HLA-B|363	A02
86881.0_1.0	1.14503	0.00037681	9.07578e-05	SVFGQVERA	2::ENSP00000406673.1|ENST00000454976.1|ENSG00000147140.16|OTTHUMG00000021798.4|OTTHUMT00000057144.2|NONO-208|NONO|207	A02
95684.0_1.0	1.13904	0.00037681	9.45659e-05	YMLAHLTGL	2::ENSP00000314902.5|ENST00000323250.9|ENSG00000176890.16|OTTHUMG00000131473.7|OTTHUMT00000441158.2|TYMS-202|TYMS|230	A02
95689.0_1.0	1.1377	0.00037681	9.54412e-05	YMLAHLTGL	2::ENSP00000314902.5|ENST00000323250.9|ENSG00000176890.16|OTTHUMG00000131473.7|OTTHUMT00000441158.2|TYMS-202|TYMS|230	A02
77508.0_1.0	1.13598	0.00037681	9.65755e-05	VLGPLLNKV	2::ENSP00000420352.1|ENST00000461209.5|ENSG00000105808.17|OTTHUMG00000150383.6|OTTHUMT00000349492.3|RASA4-203|RASA4|731	A02
127744.0_1.0	1.13473	0.00037681	9.74109e-05	RLFDTQSKEKL	2::ENSP00000356345.4|ENST00000367375.8|ENSG00000196998.19|OTTHUMG00000034500.12|OTTHUMT00000083421.2|WDR45-203|WDR45|287	A02
90533.0_1.0	1.13319	0.00037681	9.84471e-05	RVLDGPEKV	2::ENSP00000254508.5|ENST00000254508.7|ENSG00000132182.12|OTTHUMG00000157268.3|OTTHUMT00000340085.3|NUP210-201|NUP210|1887	A02
106078.0_1.0	1.13177	0.00037681	9.94094e-05	ALLESSLRQA	2::ENSP00000227507.2|ENST00000227507.3|ENSG00000110092.4|OTTHUMG00000167877.4|OTTHUMT00000396775.3|CCND1-201|CCND1|295	A02
86874.0_1.0	1.12868	0.00037681	0.00010154	SVFGQVERA	2::ENSP00000406673.1|ENST00000454976.1|ENSG00000147140.16|OTTHUMG00000021798.4|OTTHUMT00000057144.2|NONO-208|NONO|207	A02
79375.0_1.0	1.12843	0.00037681	0.000101716	KLFLGGLNV	2::ENSP00000316042.4|ENST00000314940.7|ENSG00000177733.7|OTTHUMG00000129156.3|OTTHUMT00000251221.3|HNRNPA0-201|HNRNPA0|305	A02
86879.0_1.0	1.127	0.00037681	0.000102722	SVFGQVERA	2::ENSP00000406673.1|ENST00000454976.1|ENSG00000147140.16|OTTHUMG00000021798.4|OTTHUMT00000057144.2|NONO-208|NONO|207	A02
122705.0_1.0	1.12383	0.00037681	0.000104985	KMLEDLQNEL	2::ENSP00000354957.5|ENST00000361138.7|ENSG00000198887.9|OTTHUMG00000019992.3|OTTHUMT00000052603.3|SMC5-201|SMC5|1101	A02
94136.0_1.0	1.12333	0.00037681	0.000105343	KVLAQQVQL	2::ENSP00000204517.6|ENST00000204517.11|ENSG00000090447.12|OTTHUMG00000129435.4|OTTHUMT00000251595.3|TFAP4-201|TFAP4|338	A02
111203.0_1.0	1.12197	0.00037681	0.000106331	KLSEYEMSL	2::ENSP00000339017.4|ENST00000308448.11|ENSG00000138138.13|OTTHUMG00000018685.1|OTTHUMT00000049235.1|ATAD1-201|ATAD1|361	A02
111906.0_1.0	1.1203	0.00037681	0.000107558	VLLDYQRNV	2::ENSP00000385942.2|ENST00000404992.6|ENSG00000082898.17|OTTHUMG00000152316.24|OTTHUMT00000325919.2|XPO1-202|XPO1|1071	A02
132409.0_1.0	1.11836	0.00037681	0.000109003	QVTQPTVGMNFKTPRGPV	2::ENSP00000498019.1|ENST00000647841.1|ENSG00000182774.13|OTTHUMG00000147355.7|OTTHUMT00000501586.1|RPS17-209|RPS17|135	A02
111907.0_1.0	1.11785	0.00037681	0.000109383	VLLDYQRNV	2::ENSP00000385942.2|ENST00000404992.6|ENSG00000082898.17|OTTHUMG00000152316.24|OTTHUMT00000325919.2|XPO1-202|XPO1|1071	A02
126503.0_1.0	1.11572	0.00037681	0.000111	RQLEEEGLTFV	2::ENSP00000406030.3|ENST00000443798.8|ENSG00000129657.16|OTTHUMG00000177311.14|OTTHUMT00000436203.2|SEC14L1-205|SEC14L1|719	A02
86882.0_1.0	1.11564	0.00037681	0.000111056	SVFGQVERA	2::ENSP00000406673.1|ENST00000454976.1|ENSG00000147140.16|OTTHUMG00000021798.4|OTTHUMT00000057144.2|NONO-208|NONO|207	A02
128304.0_1.0	1.11511	0.00037681	0.000111464	FLDESRSTQYM	2::ENSP00000473172.1|ENST00000595090.6|ENSG00000183207.14|OTTHUMG00000183333.2|OTTHUMT00000466235.2|RUVBL2-206|RUVBL2|463	A02
82377.0_1.0	1.11108	0.00037681	0.000114589	KLLANNTTV	2::ENSP00000394014.2|ENST00000450518.6|ENSG00000136518.17|OTTHUMG00000157782.9|OTTHUMT00000349600.2|ACTL6A-203|ACTL6A|387	A02
114484.0_1.0	1.11088	0.00037681	0.000114748	RLDELGGVYL	2::ENSP00000435563.1|ENST00000462163.1|ENSG00000118705.17|OTTHUMG00000032409.6|OTTHUMT00000079080.4|RPN2-207|RPN2|162	A02
115397.0_1.0	1.10656	0.00037681	0.000118204	KLFEDGKTGF	2::ENSP00000479504.1|ENST00000617633.5|ENSG00000278053.5|OTTHUMG00000188475.2|OTTHUMT00000477383.2|DDX52-213|DDX52|599	A02
77503.0_1.0	1.10623	0.00037681	0.000118476	VLGPLLNKV	2::ENSP00000420352.1|ENST00000461209.5|ENSG00000105808.17|OTTHUMG00000150383.6|OTTHUMT00000349492.3|RASA4-203|RASA4|731	A02
86883.0_1.0	1.10571	0.00037681	0.000118896	SVFGQVERA	2::ENSP00000406673.1|ENST00000454976.1|ENSG00000147140.16|OTTHUMG00000021798.4|OTTHUMT00000057144.2|NONO-208|NONO|207	A02
95690.0_1.0	1.10472	0.00037681	0.000119711	YMLAHLTGL	2::ENSP00000314902.5|ENST00000323250.9|ENSG00000176890.16|OTTHUMG00000131473.7|OTTHUMT00000441158.2|TYMS-202|TYMS|230	A02
124911.0_1.0	1.10343	0.00037681	0.000120774	YLASDELTTVR	2::ENSP00000493673.1|ENST00000643329.1|ENSG00000198836.10|OTTHUMG00000149897.21|OTTHUMT00000496250.1|OPA1-221|OPA1|854	A02
122703.0_1.0	1.1019	0.00037681	0.000122048	KMLEDLQNEL	2::ENSP00000354957.5|ENST00000361138.7|ENSG00000198887.9|OTTHUMG00000019992.3|OTTHUMT00000052603.3|SMC5-201|SMC5|1101	A02
119647.0_1.0	1.10182	0.00037681	0.000122118	ALEEADKMFL	2::ENSP00000453886.1|ENST00000560490.1|ENSG00000255302.5|OTTHUMG00000165911.3|OTTHUMT00000417238.1|EID1-202|EID1|165	A02
111908.0_1.0	1.09958	0.00037681	0.000124014	VLLDYQRNV	2::ENSP00000385942.2|ENST00000404992.6|ENSG00000082898.17|OTTHUMG00000152316.24|OTTHUMT00000325919.2|XPO1-202|XPO1|1071	A02
127053.0_1.0	1.09915	0.00037681	0.000124379	RLWNMPENNGL	2::ENSP00000260803.4|ENST00000260803.9|ENSG00000138231.13|OTTHUMG00000159824.4|OTTHUMT00000357585.2|DBR1-201|DBR1|544	A02
126500.0_1.0	1.09875	0.00037681	0.000124717	RQLEEEGLTFV	2::ENSP00000406030.3|ENST00000443798.8|ENSG00000129657.16|OTTHUMG00000177311.14|OTTHUMT00000436203.2|SEC14L1-205|SEC14L1|719	A02
111209.0_1.0	1.09781	0.00037681	0.000125533	KLSEYEMSL	2::ENSP00000339017.4|ENST00000308448.11|ENSG00000138138.13|OTTHUMG00000018685.1|OTTHUMT00000049235.1|ATAD1-201|ATAD1|361	A02
75187.0_1.0	1.09728	0.00037681	0.000125984	AVHDSFVAV	2::ENSP00000415691.2|ENST00000428287.6|ENSG00000080345.18|OTTHUMG00000131886.7|OTTHUMT00000338304.2|RIF1-203|RIF1|2446	A02
102222.0_1.0	1.09667	0.00037681	0.000126512	ALYDENTKL	2::ENSP00000500422.1|ENST00000673220.1|ENSG00000162434.13|OTTHUMG00000009310.7|OTTHUMT00000025787.2|JAK1-217|JAK1|129	A02
126640.0_1.0	1.09468	0.00037681	0.000128257	RLYEDSGYSSF	2::ENSP00000356210.3|ENST00000367241.3|ENSG00000112029.10|OTTHUMG00000015854.3|OTTHUMT00000042758.1|FBXO5-202|FBXO5|401	A02
102255.0_1.0	1.09435	0.00037681	0.000128546	ALYDENTKL	2::ENSP00000500422.1|ENST00000673220.1|ENSG00000162434.13|OTTHUMG00000009310.7|OTTHUMT00000025787.2|JAK1-217|JAK1|129	A02
82375.0_1.0	1.09184	0.00037681	0.00013078	KLLANNTTV	2::ENSP00000394014.2|ENST00000450518.6|ENSG00000136518.17|OTTHUMG00000157782.9|OTTHUMT00000349600.2|ACTL6A-203|ACTL6A|387	A02
111632.0_1.0	1.09061	0.00037681	0.000131897	KLLNTHHRV	2::ENSP00000248958.4|ENST00000248958.5|ENSG00000128228.5|OTTHUMG00000150820.2|OTTHUMT00000320197.2|SDF2L1-201|SDF2L1|221	A02
119646.0_1.0	1.09037	0.00037681	0.00013211	ALEEADKMFL	2::ENSP00000453886.1|ENST00000560490.1|ENSG00000255302.5|OTTHUMG00000165911.3|OTTHUMT00000417238.1|EID1-202|EID1|165	A02
79377.0_1.0	1.08991	0.00037681	0.000132529	KLFLGGLNV	2::ENSP00000316042.4|ENST00000314940.7|ENSG00000177733.7|OTTHUMG00000129156.3|OTTHUMT00000251221.3|HNRNPA0-201|HNRNPA0|305	A02
82367.0_1.0	1.08819	0.00037681	0.000134106	KLLANNTTV	2::ENSP00000394014.2|ENST00000450518.6|ENSG00000136518.17|OTTHUMG00000157782.9|OTTHUMT00000349600.2|ACTL6A-203|ACTL6A|387	A02
132412.0_1.0	1.08523	0.00037681	0.000136863	QVTQPTVGMNFKTPRGPV	2::ENSP00000498019.1|ENST00000647841.1|ENSG00000182774.13|OTTHUMG00000147355.7|OTTHUMT00000501586.1|RPS17-209|RPS17|135	A02
108942.0_1.0	1.08498	0.00037681	0.000137096	LLSEQGDVKL	2::ENSP00000446008.1|ENST00000535007.5|ENSG00000115694.15|OTTHUMG00000133408.17|-|STK25-234|STK25|332	A02
115395.0_1.0	1.08341	0.00037681	0.000138583	KLFEDGKTGF	2::ENSP00000479504.1|ENST00000617633.5|ENSG00000278053.5|OTTHUMG00000188475.2|OTTHUMT00000477383.2|DDX52-213|DDX52|599	A02
105031.0_1.0	1.08204	0.00037681	0.000139895	KLSSELRHL	2::ENSP00000254803.2|ENST00000254803.4|ENSG00000132467.4|OTTHUMG00000129911.3|OTTHUMT00000252163.3|UTP3-201|UTP3|479	A02
111784.0_1.0	1.0802	0.00037681	0.00014167	KAMDDTFYL	2::ENSP00000361725.4|ENST00000372642.5|ENSG00000167136.7|OTTHUMG00000020763.2|OTTHUMT00000054505.2|ENDOG-201|ENDOG|297	A02
126501.0_1.0	1.07757	0.00037681	0.000144255	RQLEEEGLTFV	2::ENSP00000406030.3|ENST00000443798.8|ENSG00000129657.16|OTTHUMG00000177311.14|OTTHUMT00000436203.2|SEC14L1-205|SEC14L1|719	A02
109447.0_1.0	1.07736	0.00037681	0.000144462	RLYTEPLLV	2::ENSP00000492094.1|ENST00000638691.1|ENSG00000124155.18|OTTHUMG00000032574.24|OTTHUMT00000491476.1|PIGT-226|PIGT|136	A02
111207.0_1.0	1.07699	0.00037681	0.000144828	KLSEYEMSL	2::ENSP00000339017.4|ENST00000308448.11|ENSG00000138138.13|OTTHUMG00000018685.1|OTTHUMT00000049235.1|ATAD1-201|ATAD1|361	A02
119734.0_1.0	1.07677	0.00037681	0.000145051	RLLGDAAKNQV	2::ENSP00000364805.4|ENST00000375654.5|ENSG00000204390.10|OTTHUMG00000031208.3|OTTHUMT00000076416.3|HSPA1L-201|HSPA1L|641	A02
76724.0_1.0	1.07425	0.00037681	0.00014758	LLLPAKPAAG	2::ENSP00000296474.3|ENST00000296474.8|ENSG00000164078.13|OTTHUMG00000156709.7|OTTHUMT00000345403.3|MST1R-201|MST1R|1400	A02
89732.0_1.0	1.07242	0.00037681	0.000149447	HLLENLVAV	2::ENSP00000347897.5|ENST00000355674.9|ENSG00000171490.13|OTTHUMG00000129824.6|OTTHUMT00000252060.3|RSL1D1-201|RSL1D1|430	A02
124845.0_1.0	1.07236	0.00037681	0.000149511	RMQDEPYQAL	2::ENSP00000252482.3|ENST00000252482.8|ENSG00000283632.2|OTTHUMG00000155018.2|-|EXOC3L2-201|EXOC3L2|409	A02
76720.0_1.0	1.07221	0.00037681	0.000149667	LLLPAKPAAG	2::ENSP00000296474.3|ENST00000296474.8|ENSG00000164078.13|OTTHUMG00000156709.7|OTTHUMT00000345403.3|MST1R-201|MST1R|1400	A02
131461.0_1.0	1.06982	0.00037681	0.000152137	TWQRDGEDQTQDTEL	2::ENSP00000491291.1|ENST00000639848.1|ENSG00000234745.11|OTTHUMG00000031153.7|-|HLA-B-256|HLA-B|363	A02
75183.0_1.0	1.06947	0.00037681	0.000152501	AVHDSFVAV	2::ENSP00000415691.2|ENST00000428287.6|ENSG00000080345.18|OTTHUMG00000131886.7|OTTHUMT00000338304.2|RIF1-203|RIF1|2446	A02
126637.0_1.0	1.06858	0.00037681	0.00015344	RLYEDSGYSSF	2::ENSP00000356210.3|ENST00000367241.3|ENSG00000112029.10|OTTHUMG00000015854.3|OTTHUMT00000042758.1|FBXO5-202|FBXO5|401	A02
111629.0_1.0	1.06844	0.00037681	0.000153584	KLLNTHHRV	2::ENSP00000248958.4|ENST00000248958.5|ENSG00000128228.5|OTTHUMG00000150820.2|OTTHUMT00000320197.2|SDF2L1-201|SDF2L1|221	A02
110370.0_1.0	1.06779	0.00037681	0.000154279	LLDEHVQRV	2::ENSP00000346935.3|ENST00000354866.7|ENSG00000103126.15|OTTHUMG00000064930.5|OTTHUMT00000139442.3|AXIN1-202|AXIN1|826	A02
115398.0_1.0	1.06335	0.00037681	0.000159059	KLFEDGKTGF	2::ENSP00000479504.1|ENST00000617633.5|ENSG00000278053.5|OTTHUMG00000188475.2|OTTHUMT00000477383.2|DDX52-213|DDX52|599	A02
115039.0_1.0	1.06182	0.00037681	0.000160735	FLWKEPATM	2::ENSP00000455611.1|ENST00000562256.5|ENSG00000141002.20|OTTHUMG00000138986.6|OTTHUMT00000421855.1|TCF25-207|TCF25|570	A02
132414.0_1.0	1.06161	0.00037681	0.000160967	QVTQPTVGMNFKTPRGPV	2::ENSP00000498019.1|ENST00000647841.1|ENSG00000182774.13|OTTHUMG00000147355.7|OTTHUMT00000501586.1|RPS17-209|RPS17|135	A02
106081.0_1.0	1.06044	0.00037681	0.000162263	ALLESSLRQA	2::ENSP00000227507.2|ENST00000227507.3|ENSG00000110092.4|OTTHUMG00000167877.4|OTTHUMT00000396775.3|CCND1-201|CCND1|295	A02
114372.0_1.0	1.05743	0.00037681	0.000165651	KLLDFGSGALL	2::ENSP00000410960.1|ENST00000442430.1|ENSG00000102096.9|OTTHUMG00000024132.2|OTTHUMT00000060806.2|PIM2-202|PIM2|145	A02
113726.0_1.0	1.05339	0.00037681	0.000170321	KLMQQQQEV	2::ENSP00000390829.2|ENST00000415680.6|ENSG00000122779.18|OTTHUMG00000155820.5|OTTHUMT00000341820.1|TRIM24-202|TRIM24|1016	A02
119654.0_1.0	1.04925	0.00037681	0.000175234	KMDASLGNLFA	2::ENSP00000353025.3|ENST00000359943.8|ENSG00000196937.11|OTTHUMG00000156979.3|OTTHUMT00000346945.2|FAM3C-201|FAM3C|227	A02
106769.0_1.0	1.04907	0.00037681	0.000175442	HMFGQNLEV	2::ENSP00000469856.1|ENST00000527111.2|ENSG00000010361.14|OTTHUMG00000167281.4|OTTHUMT00000393999.2|FUZ-208|FUZ|95	A02
85587.0_1.0	1.04825	0.00037681	0.000176433	ALLTGLLSKA	2::ENSP00000475318.1|ENST00000477620.5|ENSG00000155561.15|OTTHUMG00000155497.5|OTTHUMT00000340362.2|NUP205-206|NUP205|273	A02
119650.0_1.0	1.04575	0.00037681	0.000179496	ALEEADKMFL	2::ENSP00000453886.1|ENST00000560490.1|ENSG00000255302.5|OTTHUMG00000165911.3|OTTHUMT00000417238.1|EID1-202|EID1|165	A02
115472.0_1.0	1.04519	0.00037681	0.000180189	RLFPVPGSGLV	2::ENSP00000360386.4|ENST00000371335.4|ENSG00000005893.16|OTTHUMG00000022301.5|OTTHUMT00000058100.1|LAMP2-202|LAMP2|410	A02
122704.0_1.0	1.04471	0.00037681	0.000180775	KMLEDLQNEL	2::ENSP00000354957.5|ENST00000361138.7|ENSG00000198887.9|OTTHUMG00000019992.3|OTTHUMT00000052603.3|SMC5-201|SMC5|1101	A02
125554.0_1.0	1.04438	0.00037681	0.00018119	FLLDPVKGERL	2::ENSP00000433982.2|ENST00000527303.2|ENSG00000178209.15|OTTHUMG00000165291.5|OTTHUMT00000383857.3|PLEC-211|PLEC|3447	A02
111210.0_1.0	1.04435	0.00037681	0.000181221	KLSEYEMSL	2::ENSP00000339017.4|ENST00000308448.11|ENSG00000138138.13|OTTHUMG00000018685.1|OTTHUMT00000049235.1|ATAD1-201|ATAD1|361	A02
114493.0_1.0	1.04302	0.00037681	0.000182885	RLDELGGVYL	2::ENSP00000435563.1|ENST00000462163.1|ENSG00000118705.17|OTTHUMG00000032409.6|OTTHUMT00000079080.4|RPN2-207|RPN2|162	A02
119659.0_1.0	1.04227	0.00037681	0.000183829	KMDASLGNLFA	2::ENSP00000353025.3|ENST00000359943.8|ENSG00000196937.11|OTTHUMG00000156979.3|OTTHUMT00000346945.2|FAM3C-201|FAM3C|227	A02
102650.0_1.0	1.04191	0.00037681	0.000184289	KMADYSNKL	2::ENSP00000455764.1|ENST00000565186.5|ENSG00000090857.13|OTTHUMG00000176963.4|OTTHUMT00000434506.1|PDPR-207|PDPR|491	A02
111787.0_1.0	1.04083	0.00037681	0.000185664	KAMDDTFYL	2::ENSP00000361725.4|ENST00000372642.5|ENSG00000167136.7|OTTHUMG00000020763.2|OTTHUMT00000054505.2|ENDOG-201|ENDOG|297	A02
79897.0_1.0	1.04074	0.00037681	0.000185782	KVLAAVYKA	2::ENSP00000378731.2|ENST00000395321.6|ENSG00000109107.14|OTTHUMG00000132605.8|OTTHUMT00000255841.2|ALDOC-203|ALDOC|364	A02
101978.0_1.0	1.03951	0.00037681	0.000187348	SLLQTLYKV	2::ENSP00000401470.2|ENST00000455915.6|ENSG00000100401.19|OTTHUMG00000150940.12|OTTHUMT00000320606.1|RANGAP1-207|RANGAP1|587	A02
104464.0_1.0	1.03863	0.00037681	0.000188492	TLYEAVREV	2::ENSP00000363018.3|ENST00000322203.7|ENSG00000198755.11|OTTHUMG00000014566.2|OTTHUMT00000040283.2|RPL10A-201|RPL10A|217	A02
117986.0_1.0	1.03833	0.00037681	0.000188872	KMDASLGNLFA	2::ENSP00000353025.3|ENST00000359943.8|ENSG00000196937.11|OTTHUMG00000156979.3|OTTHUMT00000346945.2|FAM3C-201|FAM3C|227	A02
111628.0_1.0	1.03657	0.00037681	0.000191179	KLLNTHHRV	2::ENSP00000248958.4|ENST00000248958.5|ENSG00000128228.5|OTTHUMG00000150820.2|OTTHUMT00000320197.2|SDF2L1-201|SDF2L1|221	A02
126504.0_1.0	1.03649	0.00037681	0.000191286	RQLEEEGLTFV	2::ENSP00000406030.3|ENST00000443798.8|ENSG00000129657.16|OTTHUMG00000177311.14|OTTHUMT00000436203.2|SEC14L1-205|SEC14L1|719	A02
132413.0_1.0	1.03634	0.00037681	0.000191473	QVTQPTVGMNFKTPRGPV	2::ENSP00000498019.1|ENST00000647841.1|ENSG00000182774.13|OTTHUMG00000147355.7|OTTHUMT00000501586.1|RPS17-209|RPS17|135	A02
123219.0_1.0	1.03626	0.00037681	0.000191579	RQLEYEYKL	2::ENSP00000378761.1|ENST00000395354.1|ENSG00000113368.12|OTTHUMG00000128969.8|OTTHUMT00000259189.1|LMNB1-202|LMNB1|387	A02
125092.0_1.0	1.03501	0.00037681	0.000193229	YLLSQVEGHQV	2::ENSP00000272424.5|ENST00000272424.11|ENSG00000144034.16|OTTHUMG00000129815.4|OTTHUMT00000252046.4|TPRKB-201|TPRKB|175	A02
119649.0_1.0	1.03497	0.00037681	0.00019329	ALEEADKMFL	2::ENSP00000453886.1|ENST00000560490.1|ENSG00000255302.5|OTTHUMG00000165911.3|OTTHUMT00000417238.1|EID1-202|EID1|165	A02
85593.0_1.0	1.0349	0.00037681	0.000193383	ALLTGLLSKA	2::ENSP00000475318.1|ENST00000477620.5|ENSG00000155561.15|OTTHUMG00000155497.5|OTTHUMT00000340362.2|NUP205-206|NUP205|273	A02
103844.0_1.0	1.03456	0.00037681	0.000193839	KMVGDVTGAQA	2::ENSP00000484689.1|ENST00000616316.1|ENSG00000185201.16|OTTHUMG00000165357.3|-|IFITM2-206|IFITM2|132	A02
123815.0_1.0	1.03416	0.00037681	0.000194368	VLALAPGLPTARA	2::ENSP00000355955.3|ENST00000366988.5|ENSG00000117691.10|OTTHUMG00000036744.5|OTTHUMT00000089291.3|NENF-201|NENF|172	A02
110360.0_1.0	1.03357	0.00037681	0.000195161	LLDEHVQRV	2::ENSP00000346935.3|ENST00000354866.7|ENSG00000103126.15|OTTHUMG00000064930.5|OTTHUMT00000139442.3|AXIN1-202|AXIN1|826	A02
102655.0_1.0	1.03349	0.00037681	0.000195269	KMADYSNKL	2::ENSP00000455764.1|ENST00000565186.5|ENSG00000090857.13|OTTHUMG00000176963.4|OTTHUMT00000434506.1|PDPR-207|PDPR|491	A02
79379.0_1.0	1.03322	0.00037681	0.000195624	KLFLGGLNV	2::ENSP00000316042.4|ENST00000314940.7|ENSG00000177733.7|OTTHUMG00000129156.3|OTTHUMT00000251221.3|HNRNPA0-201|HNRNPA0|305	A02
115475.0_1.0	1.03162	0.00037681	0.000197795	RLFPVPGSGLV	2::ENSP00000360386.4|ENST00000371335.4|ENSG00000005893.16|OTTHUMG00000022301.5|OTTHUMT00000058100.1|LAMP2-202|LAMP2|410	A02
101480.0_1.0	1.03014	0.00037681	0.000199806	RLLDVVYNA	2::ENSP00000379888.3|ENST00000396651.8|ENSG00000142937.12|OTTHUMG00000008494.2|OTTHUMT00000023439.2|RPS8-202|RPS8|208	A02
89735.0_1.0	1.0295	0.00037681	0.000200683	HLLENLVAV	2::ENSP00000347897.5|ENST00000355674.9|ENSG00000171490.13|OTTHUMG00000129824.6|OTTHUMT00000252060.3|RSL1D1-201|RSL1D1|430	A02
127742.0_1.0	1.02864	0.00037681	0.000201885	RLFDTQSKEKL	2::ENSP00000356345.4|ENST00000367375.8|ENSG00000196998.19|OTTHUMG00000034500.12|OTTHUMT00000083421.2|WDR45-203|WDR45|287	A02
126499.0_1.0	1.02652	0.00037681	0.000204838	RQLEEEGLTFV	2::ENSP00000406030.3|ENST00000443798.8|ENSG00000129657.16|OTTHUMG00000177311.14|OTTHUMT00000436203.2|SEC14L1-205|SEC14L1|719	A02
123817.0_1.0	1.02387	0.00037681	0.000208607	VLALAPGLPTARA	2::ENSP00000355955.3|ENST00000366988.5|ENSG00000117691.10|OTTHUMG00000036744.5|OTTHUMT00000089291.3|NENF-201|NENF|172	A02
61636.0_1.0	1.02334	0.00037681	0.000209358	KMVGDVTGA	2::ENSP00000484689.1|ENST00000616316.1|ENSG00000185201.16|OTTHUMG00000165357.3|-|IFITM2-206|IFITM2|132	A02
119658.0_1.0	1.02151	0.00037681	0.000212017	KMDASLGNLFA	2::ENSP00000353025.3|ENST00000359943.8|ENSG00000196937.11|OTTHUMG00000156979.3|OTTHUMT00000346945.2|FAM3C-201|FAM3C|227	A02
123574.0_1.0	1.02126	0.00037681	0.000212376	LSEQFTAMFR	2::ENSP00000379668.1|ENST00000396384.1|ENSG00000196230.13|OTTHUMG00000031059.3|OTTHUMT00000257567.1|TUBB-207|TUBB|372	A02
83084.0_1.0	1.02093	0.00037681	0.000212859	KLDETGNSL	2::ENSP00000411532.1|ENST00000423485.6|ENSG00000131747.15|OTTHUMG00000155008.4|OTTHUMT00000338035.2|TOP2A-201|TOP2A|1531	A02
111204.0_1.0	1.02014	0.00037681	0.000214018	KLSEYEMSL	2::ENSP00000339017.4|ENST00000308448.11|ENSG00000138138.13|OTTHUMG00000018685.1|OTTHUMT00000049235.1|ATAD1-201|ATAD1|361	A02
102257.0_1.0	1.02012	0.00037681	0.000214045	ALYDENTKL	2::ENSP00000500422.1|ENST00000673220.1|ENSG00000162434.13|OTTHUMG00000009310.7|OTTHUMT00000025787.2|JAK1-217|JAK1|129	A02
119735.0_1.0	1.01956	0.00037681	0.000214875	RLLGDAAKNQV	2::ENSP00000364805.4|ENST00000375654.5|ENSG00000204390.10|OTTHUMG00000031208.3|OTTHUMT00000076416.3|HSPA1L-201|HSPA1L|641	A02
125756.0_1.0	1.01781	0.00037681	0.000217464	RLYDPASGTLSL	2::ENSP00000355637.3|ENST00000344517.5|ENSG00000135776.5|OTTHUMG00000039471.2|OTTHUMT00000095240.2|ABCB10-201|ABCB10|738	A02
61634.0_1.0	1.01621	0.00037681	0.000219873	KMVGDVTGA	2::ENSP00000484689.1|ENST00000616316.1|ENSG00000185201.16|OTTHUMG00000165357.3|-|IFITM2-206|IFITM2|132	A02
101477.0_1.0	1.01597	0.00037681	0.00022024	RLLDVVYNA	2::ENSP00000379888.3|ENST00000396651.8|ENSG00000142937.12|OTTHUMG00000008494.2|OTTHUMT00000023439.2|RPS8-202|RPS8|208	A02
125120.0_1.0	1.01561	0.00037681	0.000220785	VLFENTDSVHL	2::ENSP00000386226.3|ENST00000408888.8|ENSG00000188739.15|OTTHUMG00000039620.10|OTTHUMT00000100146.2|RBM34-201|RBM34|430	A02
95687.0_1.0	1.0154	0.00037681	0.000221099	YMLAHLTGL	2::ENSP00000314902.5|ENST00000323250.9|ENSG00000176890.16|OTTHUMG00000131473.7|OTTHUMT00000441158.2|TYMS-202|TYMS|230	A02
111631.0_1.0	1.01188	0.00037681	0.000226507	KLLNTHHRV	2::ENSP00000248958.4|ENST00000248958.5|ENSG00000128228.5|OTTHUMG00000150820.2|OTTHUMT00000320197.2|SDF2L1-201|SDF2L1|221	A02
111630.0_1.0	1.01107	0.00037681	0.000227773	KLLNTHHRV	2::ENSP00000248958.4|ENST00000248958.5|ENSG00000128228.5|OTTHUMG00000150820.2|OTTHUMT00000320197.2|SDF2L1-201|SDF2L1|221	A02
104463.0_1.0	1.01091	0.00037681	0.000228022	TLYEAVREV	2::ENSP00000363018.3|ENST00000322203.7|ENSG00000198755.11|OTTHUMG00000014566.2|OTTHUMT00000040283.2|RPL10A-201|RPL10A|217	A02
67315.0_1.0	1.01068	0.00037681	0.000228389	KLLDFGSGA	2::ENSP00000410960.1|ENST00000442430.1|ENSG00000102096.9|OTTHUMG00000024132.2|OTTHUMT00000060806.2|PIM2-202|PIM2|145	A02
95688.0_1.0	1.0097	0.00037681	0.000229935	YMLAHLTGL	2::ENSP00000314902.5|ENST00000323250.9|ENSG00000176890.16|OTTHUMG00000131473.7|OTTHUMT00000441158.2|TYMS-202|TYMS|230	A02
112740.0_1.0	1.00822	0.00037681	0.000232272	FLFNTENKL	2::ENSP00000404771.1|ENST00000427898.5|ENSG00000067064.11|OTTHUMG00000017536.4|OTTHUMT00000046408.2|IDI1-202|IDI1|120	A02
128302.0_1.0	1.00667	0.00037681	0.000234757	FLDESRSTQYM	2::ENSP00000473172.1|ENST00000595090.6|ENSG00000183207.14|OTTHUMG00000183333.2|OTTHUMT00000466235.2|RUVBL2-206|RUVBL2|463	A02
106772.0_1.0	1.00563	0.00037681	0.000236442	HMFGQNLEV	2::ENSP00000469856.1|ENST00000527111.2|ENSG00000010361.14|OTTHUMG00000167281.4|OTTHUMT00000393999.2|FUZ-208|FUZ|95	A02
101493.0_1.0	1.00277	0.00037681	0.000241133	RLLDVVYNA	2::ENSP00000379888.3|ENST00000396651.8|ENSG00000142937.12|OTTHUMG00000008494.2|OTTHUMT00000023439.2|RPS8-202|RPS8|208	A02
112733.0_1.0	1.00272	0.00037681	0.000241223	FLFNTENKL	2::ENSP00000404771.1|ENST00000427898.5|ENSG00000067064.11|OTTHUMG00000017536.4|OTTHUMT00000046408.2|IDI1-202|IDI1|120	A02
127932.0_1.0	1.00252	0.00037681	0.000241548	ALWNEVDGQTKL	2::ENSP00000360914.3|ENST00000371848.3|ENSG00000131725.14|OTTHUMG00000022254.2|OTTHUMT00000058004.1|WDR44-204|WDR44|806	A02
112011.0_1.0	1.00232	0.00037681	0.000241882	RLLENMTEV	2::ENSP00000391147.3|ENST00000450288.3|ENSG00000179889.19|OTTHUMG00000166304.6|-|PDXDC1-203|PDXDC1|697	A02
111897.0_1.0	1.00188	0.00037681	0.000242608	VLLDYQRNV	2::ENSP00000385942.2|ENST00000404992.6|ENSG00000082898.17|OTTHUMG00000152316.24|OTTHUMT00000325919.2|XPO1-202|XPO1|1071	A02
99856.0_1.0	1.00096	0.00037681	0.00024416	YGAEALERM	2::ENSP00000322421.5|ENST00000320868.9|ENSG00000206172.8|OTTHUMG00000060138.3|OTTHUMT00000133459.1|HBA1-201|HBA1|142	A02
95685.0_1.0	1.00052	0.00037681	0.000244885	YMLAHLTGL	2::ENSP00000314902.5|ENST00000323250.9|ENSG00000176890.16|OTTHUMG00000131473.7|OTTHUMT00000441158.2|TYMS-202|TYMS|230	A02
114431.0_1.0	0.999654	0.00037681	0.000246354	VLNEYFHNV	2::ENSP00000472080.1|ENST00000593442.5|ENSG00000042753.11|OTTHUMG00000183437.2|OTTHUMT00000466642.1|AP2S1-203|AP2S1|92	A02
116512.0_1.0	0.999511	0.00037681	0.000246596	RLDQLLRHV	2::ENSP00000445675.1|ENST00000543184.5|ENSG00000185686.18|OTTHUMG00000151172.4|-|PRAME-214|PRAME|509	A02
127325.0_1.0	0.999339	0.00037681	0.000246888	VLAEDEEMNRM	2::ENSP00000312999.6|ENST00000313601.11|ENSG00000114353.17|OTTHUMG00000156940.2|OTTHUMT00000346688.2|GNAI2-202|GNAI2|355	A02
123397.0_1.0	0.998784	0.00037681	0.00024783	RLMDPPSNEAV	2::ENSP00000330113.5|ENST00000329463.9|ENSG00000174953.14|OTTHUMG00000159109.4|OTTHUMT00000353351.2|DHX36-202|DHX36|994	A02
130346.0_1.0	0.998505	0.00037681	0.000248305	NPHVNPLPTGYEDE	2::ENSP00000229379.2|ENST00000229379.3|ENSG00000111775.3|OTTHUMG00000047791.4|OTTHUMT00000108984.4|COX6A1-201|COX6A1|109	A02
125678.0_1.0	0.998473	0.00037681	0.00024836	KMYEEFLSKV	2::ENSP00000440449.1|ENST00000537384.6|ENSG00000188191.15|OTTHUMG00000151411.7|OTTHUMT00000504440.2|PRKAR1B-211|PRKAR1B|381	A02
104462.0_1.0	0.99726	0.00037681	0.000250439	TLYEAVREV	2::ENSP00000363018.3|ENST00000322203.7|ENSG00000198755.11|OTTHUMG00000014566.2|OTTHUMT00000040283.2|RPL10A-201|RPL10A|217	A02
123695.0_1.0	0.997141	0.00037681	0.000250644	KMLEDLQNEL	2::ENSP00000354957.5|ENST00000361138.7|ENSG00000198887.9|OTTHUMG00000019992.3|OTTHUMT00000052603.3|SMC5-201|SMC5|1101	A02
111627.0_1.0	0.99647	0.00037681	0.000251801	KLLNTHHRV	2::ENSP00000248958.4|ENST00000248958.5|ENSG00000128228.5|OTTHUMG00000150820.2|OTTHUMT00000320197.2|SDF2L1-201|SDF2L1|221	A02
83079.0_1.0	0.996043	0.00037681	0.00025254	KLDETGNSL	2::ENSP00000411532.1|ENST00000423485.6|ENSG00000131747.15|OTTHUMG00000155008.4|OTTHUMT00000338035.2|TOP2A-201|TOP2A|1531	A02
83152.0_1.0	0.995279	0.00037681	0.00025387	RVPPPPQSV	2::ENSP00000396333.1|ENST00000444664.5|ENSG00000160691.18|OTTHUMG00000037295.6|OTTHUMT00000098993.1|SHC1-209|SHC1|297	A02
128135.0_1.0	0.994824	0.00037681	0.000254665	ALWHDAENQTVV	2::ENSP00000367721.2|ENST00000378460.6|ENSG00000030066.13|OTTHUMG00000166534.4|OTTHUMT00000390239.2|NUP160-201|NUP160|1436	A02
114502.0_1.0	0.99282	0.00037681	0.000258194	RLDELGGVYL	2::ENSP00000435563.1|ENST00000462163.1|ENSG00000118705.17|OTTHUMG00000032409.6|OTTHUMT00000079080.4|RPN2-207|RPN2|162	A02
99858.0_1.0	0.992194	0.00037681	0.000259307	YGAEALERM	2::ENSP00000322421.5|ENST00000320868.9|ENSG00000206172.8|OTTHUMG00000060138.3|OTTHUMT00000133459.1|HBA1-201|HBA1|142	A02
127329.0_1.0	0.99081	0.00037681	0.000261783	VLAEDEEMNRM	2::ENSP00000312999.6|ENST00000313601.11|ENSG00000114353.17|OTTHUMG00000156940.2|OTTHUMT00000346688.2|GNAI2-202|GNAI2|355	A02
127740.0_1.0	0.990084	0.00037681	0.000263093	RLFDTQSKEKL	2::ENSP00000356345.4|ENST00000367375.8|ENSG00000196998.19|OTTHUMG00000034500.12|OTTHUMT00000083421.2|WDR45-203|WDR45|287	A02
124844.0_1.0	0.989314	0.00037681	0.000264487	RMQDEPYQAL	2::ENSP00000252482.3|ENST00000252482.8|ENSG00000283632.2|OTTHUMG00000155018.2|-|EXOC3L2-201|EXOC3L2|409	A02
104472.0_1.0	0.989155	0.00037681	0.000264777	TLYEAVREV	2::ENSP00000363018.3|ENST00000322203.7|ENSG00000198755.11|OTTHUMG00000014566.2|OTTHUMT00000040283.2|RPL10A-201|RPL10A|217	A02
115838.0_1.0	0.988268	0.00037681	0.000266395	SMYGVDLHHA	2::ENSP00000431988.1|ENST00000525193.5|ENSG00000079819.19|OTTHUMG00000015560.12|OTTHUMT00000390521.1|EPB41L2-209|EPB41L2|706	A02
116659.0_1.0	0.988148	0.00037681	0.000266615	TMAKESSLLGV	2::ENSP00000359909.3|ENST00000370872.7|ENSG00000116791.14|OTTHUMG00000009620.6|OTTHUMT00000026561.2|CRYZ-204|CRYZ|192	A02
104471.0_1.0	0.988102	0.00037681	0.000266698	TLYEAVREV	2::ENSP00000363018.3|ENST00000322203.7|ENSG00000198755.11|OTTHUMG00000014566.2|OTTHUMT00000040283.2|RPL10A-201|RPL10A|217	A02
113799.0_1.0	0.988098	0.00037681	0.000266706	VLYGPKLDRA	2::ENSP00000468230.1|ENST00000592945.1|ENSG00000076662.10|OTTHUMG00000180410.3|OTTHUMT00000451235.1|ICAM3-210|ICAM3|192	A02
110372.0_1.0	0.987439	0.00037681	0.000267916	LLDEHVQRV	2::ENSP00000346935.3|ENST00000354866.7|ENSG00000103126.15|OTTHUMG00000064930.5|OTTHUMT00000139442.3|AXIN1-202|AXIN1|826	A02
123859.0_1.0	0.986834	0.00037681	0.000269032	KQMEQLSQFL	2::ENSP00000357077.4|ENST00000368097.8|ENSG00000158710.14|OTTHUMG00000022793.3|OTTHUMT00000059105.1|TAGLN2-203|TAGLN2|199	A02
115037.0_1.0	0.985939	0.00037681	0.00027069	FLWKEPATM	2::ENSP00000455611.1|ENST00000562256.5|ENSG00000141002.20|OTTHUMG00000138986.6|OTTHUMT00000421855.1|TCF25-207|TCF25|570	A02
109403.0_1.0	0.985794	0.00037681	0.00027096	KLWEAESKL	2::ENSP00000290130.3|ENST00000290130.4|ENSG00000159055.4|OTTHUMG00000085308.2|OTTHUMT00000193090.2|MIS18A-201|MIS18A|233	A02
131002.0_1.0	0.984904	0.00037681	0.000272621	WQRDGEDQTQDTEL	2::ENSP00000491291.1|ENST00000639848.1|ENSG00000234745.11|OTTHUMG00000031153.7|-|HLA-B-256|HLA-B|363	A02
115473.0_1.0	0.984801	0.00037681	0.000272814	RLFPVPGSGLV	2::ENSP00000360386.4|ENST00000371335.4|ENSG00000005893.16|OTTHUMG00000022301.5|OTTHUMT00000058100.1|LAMP2-202|LAMP2|410	A02
85791.0_1.0	0.984468	0.00037681	0.000273439	RLSEALVTV	2::ENSP00000361095.4|ENST00000372025.5|ENSG00000159596.7|OTTHUMG00000040993.2|OTTHUMT00000098390.2|TMEM69-201|TMEM69|247	A02
111896.0_1.0	0.984006	0.00037681	0.000274309	VLLDYQRNV	2::ENSP00000385942.2|ENST00000404992.6|ENSG00000082898.17|OTTHUMG00000152316.24|OTTHUMT00000325919.2|XPO1-202|XPO1|1071	A02
119656.0_1.0	0.982079	0.00037681	0.000277964	KMDASLGNLFA	2::ENSP00000353025.3|ENST00000359943.8|ENSG00000196937.11|OTTHUMG00000156979.3|OTTHUMT00000346945.2|FAM3C-201|FAM3C|227	A02
67316.0_1.0	0.981487	0.00037681	0.000279096	KLLDFGSGA	2::ENSP00000410960.1|ENST00000442430.1|ENSG00000102096.9|OTTHUMG00000024132.2|OTTHUMT00000060806.2|PIM2-202|PIM2|145	A02
117771.0_1.0	0.980202	0.00037681	0.00028157	YLNDGLWHM	2::ENSP00000496921.1|ENST00000394552.3|ENSG00000101898.6|OTTHUMG00000032177.2|OTTHUMT00000078545.2|MCTS2P-201|MCTS2P|181	A02
103950.0_1.0	0.980118	0.00037681	0.000281733	KLFDQANKL	2::ENSP00000345893.4|ENST00000348208.9|ENSG00000119139.20|OTTHUMG00000019978.17|OTTHUMT00000253612.2|TJP2-201|TJP2|1043	A02
83366.0_1.0	0.97986	0.00037681	0.000282232	RLQPPPAQA	2::ENSP00000467294.1|ENST00000587885.1|ENSG00000160888.7|OTTHUMG00000180790.2|OTTHUMT00000453031.1|IER2-202|IER2|223	A02
83081.0_1.0	0.979857	0.00037681	0.000282238	KLDETGNSL	2::ENSP00000411532.1|ENST00000423485.6|ENSG00000131747.15|OTTHUMG00000155008.4|OTTHUMT00000338035.2|TOP2A-201|TOP2A|1531	A02
69791.0_1.0	0.978758	0.00037681	0.000284376	ALSSSSLRV	2::ENSP00000347626.6|ENST00000355451.8|ENSG00000015676.18|OTTHUMG00000129174.5|OTTHUMT00000251248.4|NUDCD3-202|NUDCD3|361	A02
117774.0_1.0	0.976537	0.00037681	0.000288748	YLNDGLWHM	2::ENSP00000496921.1|ENST00000394552.3|ENSG00000101898.6|OTTHUMG00000032177.2|OTTHUMT00000078545.2|MCTS2P-201|MCTS2P|181	A02
117990.0_1.0	0.974039	0.00037681	0.000293746	KMDASLGNLFA	2::ENSP00000353025.3|ENST00000359943.8|ENSG00000196937.11|OTTHUMG00000156979.3|OTTHUMT00000346945.2|FAM3C-201|FAM3C|227	A02
88551.0_1.0	0.972499	0.00037681	0.00029687	LSTEVNPKL	2::ENSP00000380559.2|ENST00000397412.8|ENSG00000007545.16|OTTHUMG00000074087.8|OTTHUMT00000157297.5|CRAMP1-202|CRAMP1|1269	A02
114430.0_1.0	0.972218	0.00037681	0.000297443	VLNEYFHNV	2::ENSP00000472080.1|ENST00000593442.5|ENSG00000042753.11|OTTHUMG00000183437.2|OTTHUMT00000466642.1|AP2S1-203|AP2S1|92	A02
117773.0_1.0	0.972207	0.00037681	0.000297465	YLNDGLWHM	2::ENSP00000496921.1|ENST00000394552.3|ENSG00000101898.6|OTTHUMG00000032177.2|OTTHUMT00000078545.2|MCTS2P-201|MCTS2P|181	A02
115036.0_1.0	0.971734	0.00037681	0.000298434	FLWKEPATM	2::ENSP00000455611.1|ENST00000562256.5|ENSG00000141002.20|OTTHUMG00000138986.6|OTTHUMT00000421855.1|TCF25-207|TCF25|570	A02
88546.0_1.0	0.97087	0.00037681	0.000300209	LSTEVNPKL	2::ENSP00000380559.2|ENST00000397412.8|ENSG00000007545.16|OTTHUMG00000074087.8|OTTHUMT00000157297.5|CRAMP1-202|CRAMP1|1269	A02
128300.0_1.0	0.97061	0.00037681	0.000300746	FLDESRSTQYM	2::ENSP00000473172.1|ENST00000595090.6|ENSG00000183207.14|OTTHUMG00000183333.2|OTTHUMT00000466235.2|RUVBL2-206|RUVBL2|463	A02
103951.0_1.0	0.968755	0.00037681	0.000304603	KLFDQANKL	2::ENSP00000345893.4|ENST00000348208.9|ENSG00000119139.20|OTTHUMG00000019978.17|OTTHUMT00000253612.2|TJP2-201|TJP2|1043	A02
128898.0_1.0	0.968383	0.00037681	0.000305382	RLYHEADKTYM	2::ENSP00000356807.2|ENST00000367833.7|ENSG00000143155.13|OTTHUMG00000034646.3|OTTHUMT00000083822.3|TIPRL-202|TIPRL|272	A02
96836.0_1.0	0.96811	0.00037681	0.000305955	KAWENSPNV	2::ENSP00000495968.1|ENST00000644916.1|ENSG00000117523.16|OTTHUMG00000034665.10|OTTHUMT00000494493.1|PRRC2C-213|PRRC2C|910	A02
126502.0_1.0	0.968048	0.00037681	0.000306086	RQLEEEGLTFV	2::ENSP00000406030.3|ENST00000443798.8|ENSG00000129657.16|OTTHUMG00000177311.14|OTTHUMT00000436203.2|SEC14L1-205|SEC14L1|719	A02
111416.0_1.0	0.967918	0.00037681	0.000306358	HLDDLKGTFA	2::ENSP00000496470.1|ENST00000647543.1|ENSG00000284931.1|OTTHUMG00000192488.2|OTTHUMT00000494676.1|AC104389.6-202|AC104389.6|168	A02
102166.0_1.0	0.96754	0.00037681	0.000307155	KLWPLPKAL	2::ENSP00000481995.1|ENST00000615855.4|ENSG00000183751.15|OTTHUMG00000128710.5|-|TBL3-208|TBL3|518	A02
122027.0_1.0	0.967227	0.00037681	0.000307817	LLLDNDHYAM	2::ENSP00000415983.3|ENST00000416006.7|ENSG00000102910.14|OTTHUMG00000133144.8|OTTHUMT00000429905.1|LONP2-202|LONP2|605	A02
122070.0_1.0	0.966884	0.00037681	0.000308542	RLWDLYKKV	2::ENSP00000406751.2|ENST00000443527.6|ENSG00000121671.12|OTTHUMG00000153225.5|OTTHUMT00000330235.2|CRY2-202|CRY2|614	A02
123816.0_1.0	0.966391	0.00037681	0.000309589	VLALAPGLPTARA	2::ENSP00000355955.3|ENST00000366988.5|ENSG00000117691.10|OTTHUMG00000036744.5|OTTHUMT00000089291.3|NENF-201|NENF|172	A02
123694.0_1.0	0.966051	0.00037681	0.000310313	KMLEDLQNEL	2::ENSP00000354957.5|ENST00000361138.7|ENSG00000198887.9|OTTHUMG00000019992.3|OTTHUMT00000052603.3|SMC5-201|SMC5|1101	A02
111039.0_1.0	0.96605	0.00037681	0.000310315	RLLQQNTQL	2::ENSP00000459390.1|ENST00000572393.1|ENSG00000090447.12|OTTHUMG00000129435.4|OTTHUMT00000438098.2|TFAP4-202|TFAP4|115	A02
116510.0_1.0	0.965738	0.00037681	0.00031098	RLDQLLRHV	2::ENSP00000445675.1|ENST00000543184.5|ENSG00000185686.18|OTTHUMG00000151172.4|-|PRAME-214|PRAME|509	A02
106240.0_1.0	0.965622	0.00037681	0.000311229	RLFDEPQLA	2::ENSP00000261721.4|ENST00000261721.9|ENSG00000064726.10|OTTHUMG00000147364.5|OTTHUMT00000304008.2|BTBD1-201|BTBD1|482	A02
127743.0_1.0	0.965565	0.00037681	0.000311351	RLFDTQSKEKL	2::ENSP00000356345.4|ENST00000367375.8|ENSG00000196998.19|OTTHUMG00000034500.12|OTTHUMT00000083421.2|WDR45-203|WDR45|287	A02
127745.0_1.0	0.96476	0.00037681	0.000313076	RLFDTQSKEKL	2::ENSP00000356345.4|ENST00000367375.8|ENSG00000196998.19|OTTHUMG00000034500.12|OTTHUMT00000083421.2|WDR45-203|WDR45|287	A02
103955.0_1.0	0.963105	0.00037681	0.000316655	KLFDQANKL	2::ENSP00000345893.4|ENST00000348208.9|ENSG00000119139.20|OTTHUMG00000019978.17|OTTHUMT00000253612.2|TJP2-201|TJP2|1043	A02
126639.0_1.0	0.962449	0.00037681	0.000318085	RLYEDSGYSSF	2::ENSP00000356210.3|ENST00000367241.3|ENSG00000112029.10|OTTHUMG00000015854.3|OTTHUMT00000042758.1|FBXO5-202|FBXO5|401	A02
99860.0_1.0	0.962383	0.00037681	0.000318231	YGAEALERM	2::ENSP00000322421.5|ENST00000320868.9|ENSG00000206172.8|OTTHUMG00000060138.3|OTTHUMT00000133459.1|HBA1-201|HBA1|142	A02
91133.0_1.0	0.961625	0.00037681	0.000319891	ALSPNYDHV	2::ENSP00000362688.1|ENST00000373586.1|ENSG00000084623.11|OTTHUMG00000007364.5|OTTHUMT00000019282.2|EIF3I-202|EIF3I|325	A02
114370.0_1.0	0.960842	0.00037681	0.000321615	KLLDFGSGALL	2::ENSP00000410960.1|ENST00000442430.1|ENSG00000102096.9|OTTHUMG00000024132.2|OTTHUMT00000060806.2|PIM2-202|PIM2|145	A02
125888.0_1.0	0.960827	0.00037681	0.00032165	KLFEMGPVFTL	2::ENSP00000354876.1|ENST00000361739.1|ENSG00000198712.1|-|-|MT-CO2-201|MT-CO2|227	A02
59222.0_1.0	0.960797	0.00037681	0.000321715	KMVTGVASA	2::ENSP00000369602.2|ENST00000380252.6|ENSG00000196565.15|OTTHUMG00000066673.12|OTTHUMT00000143317.4|HBG2-202|HBG2|92	A02
77505.0_1.0	0.960791	0.00037681	0.000321729	VLGPLLNKV	2::ENSP00000420352.1|ENST00000461209.5|ENSG00000105808.17|OTTHUMG00000150383.6|OTTHUMT00000349492.3|RASA4-203|RASA4|731	A02
128301.0_1.0	0.960721	0.00037681	0.000321884	FLDESRSTQYM	2::ENSP00000473172.1|ENST00000595090.6|ENSG00000183207.14|OTTHUMG00000183333.2|OTTHUMT00000466235.2|RUVBL2-206|RUVBL2|463	A02
103027.0_1.0	0.960605	0.00037681	0.00032214	LLDQKLNEV	2::ENSP00000385333.1|ENST00000405333.5|ENSG00000115758.13|OTTHUMG00000090450.5|OTTHUMT00000323539.1|ODC1-202|ODC1|461	A02
102658.0_1.0	0.96022	0.00037681	0.000322994	KMADYSNKL	2::ENSP00000455764.1|ENST00000565186.5|ENSG00000090857.13|OTTHUMG00000176963.4|OTTHUMT00000434506.1|PDPR-207|PDPR|491	A02
83148.0_1.0	0.958439	0.00037681	0.000326968	RVPPPPQSV	2::ENSP00000396333.1|ENST00000444664.5|ENSG00000160691.18|OTTHUMG00000037295.6|OTTHUMT00000098993.1|SHC1-209|SHC1|297	A02
105609.0_1.0	0.957412	0.00037681	0.000329284	LLAEENQRL	2::ENSP00000433982.2|ENST00000527303.2|ENSG00000178209.15|OTTHUMG00000165291.5|OTTHUMT00000383857.3|PLEC-211|PLEC|3447	A02
128303.0_1.0	0.957147	0.00037681	0.000329883	FLDESRSTQYM	2::ENSP00000473172.1|ENST00000595090.6|ENSG00000183207.14|OTTHUMG00000183333.2|OTTHUMT00000466235.2|RUVBL2-206|RUVBL2|463	A02
122028.0_1.0	0.956894	0.00037681	0.000330457	LLLDNDHYAM	2::ENSP00000415983.3|ENST00000416006.7|ENSG00000102910.14|OTTHUMG00000133144.8|OTTHUMT00000429905.1|LONP2-202|LONP2|605	A02
122035.0_1.0	0.95682	0.00037681	0.000330625	LLLDNDHYAM	2::ENSP00000415983.3|ENST00000416006.7|ENSG00000102910.14|OTTHUMG00000133144.8|OTTHUMT00000429905.1|LONP2-202|LONP2|605	A02
98512.0_1.0	0.956054	0.00037681	0.000332368	SLFAGGMLRV	2::ENSP00000330945.6|ENST00000332598.7|ENSG00000184840.12|OTTHUMG00000130859.3|OTTHUMT00000253433.2|TMED9-201|TMED9|235	A02
88597.0_1.0	0.955859	0.00037681	0.000332814	KQQASQVLV	2::ENSP00000377783.3|ENST00000394236.9|ENSG00000184500.16|OTTHUMG00000150354.7|OTTHUMT00000317762.4|PROS1-202|PROS1|676	A02
103845.0_1.0	0.955551	0.00037681	0.00033352	KMVGDVTGAQA	2::ENSP00000484689.1|ENST00000616316.1|ENSG00000185201.16|OTTHUMG00000165357.3|-|IFITM2-206|IFITM2|132	A02
122033.0_1.0	0.95534	0.00037681	0.000334003	LLLDNDHYAM	2::ENSP00000415983.3|ENST00000416006.7|ENSG00000102910.14|OTTHUMG00000133144.8|OTTHUMT00000429905.1|LONP2-202|LONP2|605	A02
111895.0_1.0	0.955141	0.00037681	0.000334459	VLLDYQRNV	2::ENSP00000385942.2|ENST00000404992.6|ENSG00000082898.17|OTTHUMG00000152316.24|OTTHUMT00000325919.2|XPO1-202|XPO1|1071	A02
115040.0_1.0	0.954903	0.00037681	0.000335007	FLWKEPATM	2::ENSP00000455611.1|ENST00000562256.5|ENSG00000141002.20|OTTHUMG00000138986.6|OTTHUMT00000421855.1|TCF25-207|TCF25|570	A02
103849.0_1.0	0.954527	0.00037681	0.000335873	KMVGDVTGAQA	2::ENSP00000484689.1|ENST00000616316.1|ENSG00000185201.16|OTTHUMG00000165357.3|-|IFITM2-206|IFITM2|132	A02
110355.0_1.0	0.953779	0.00037681	0.000337602	LLDEHVQRV	2::ENSP00000346935.3|ENST00000354866.7|ENSG00000103126.15|OTTHUMG00000064930.5|OTTHUMT00000139442.3|AXIN1-202|AXIN1|826	A02
74018.0_1.0	0.953688	0.00037681	0.000337815	AVHETLVAV	2::ENSP00000269740.3|ENST00000269740.9|ENSG00000141873.11|OTTHUMG00000180440.4|OTTHUMT00000451354.2|SLC39A3-201|SLC39A3|314	A02
114498.0_1.0	0.952807	0.00037681	0.000339864	RLDELGGVYL	2::ENSP00000435563.1|ENST00000462163.1|ENSG00000118705.17|OTTHUMG00000032409.6|OTTHUMT00000079080.4|RPN2-207|RPN2|162	A02
109321.0_1.0	0.952658	0.00037681	0.000340213	VMQETLRNL	2::ENSP00000387514.1|ENST00000440527.1|ENSG00000197933.13|OTTHUMG00000156528.5|OTTHUMT00000344517.1|ZNF823-203|ZNF823|67	A02
83363.0_1.0	0.952327	0.00037681	0.000340986	RLQPPPAQA	2::ENSP00000467294.1|ENST00000587885.1|ENSG00000160888.7|OTTHUMG00000180790.2|OTTHUMT00000453031.1|IER2-202|IER2|223	A02
111042.0_1.0	0.951909	0.00037681	0.000341968	RLLQQNTQL	2::ENSP00000459390.1|ENST00000572393.1|ENSG00000090447.12|OTTHUMG00000129435.4|OTTHUMT00000438098.2|TFAP4-202|TFAP4|115	A02
91134.0_1.0	0.951832	0.00037681	0.000342148	ALSPNYDHV	2::ENSP00000362688.1|ENST00000373586.1|ENSG00000084623.11|OTTHUMG00000007364.5|OTTHUMT00000019282.2|EIF3I-202|EIF3I|325	A02
112806.0_1.0	0.951667	0.00037681	0.000342535	LLALGVERALA	2::ENSP00000476080.1|ENST00000606999.5|ENSG00000138085.16|OTTHUMG00000128405.6|OTTHUMT00000470709.1|ATRAID-207|ATRAID|229	A02
83367.0_1.0	0.951201	0.00037681	0.000343634	RLQPPPAQA	2::ENSP00000467294.1|ENST00000587885.1|ENSG00000160888.7|OTTHUMG00000180790.2|OTTHUMT00000453031.1|IER2-202|IER2|223	A02
112805.0_1.0	0.950962	0.00037681	0.0003442	LLALGVERALA	2::ENSP00000476080.1|ENST00000606999.5|ENSG00000138085.16|OTTHUMG00000128405.6|OTTHUMT00000470709.1|ATRAID-207|ATRAID|229	A02
91007.0_1.0	0.949399	0.00037681	0.000347913	ALADLVWRA	2::ENSP00000265299.6|ENST00000265299.6|ENSG00000106125.14|OTTHUMG00000152800.6|OTTHUMT00000327962.1|MINDY4-201|MINDY4|757	A02
94080.0_1.0	0.949174	0.00037681	0.000348452	LLDPSVFHV	2::ENSP00000328854.1|ENST00000330579.6|ENSG00000184967.7|OTTHUMG00000168260.5|OTTHUMT00000398999.2|NOC4L-201|NOC4L|516	A02
123697.0_1.0	0.948733	0.00037681	0.000349508	KMLEDLQNEL	2::ENSP00000354957.5|ENST00000361138.7|ENSG00000198887.9|OTTHUMG00000019992.3|OTTHUMT00000052603.3|SMC5-201|SMC5|1101	A02
115049.0_1.0	0.946938	0.00037681	0.000353845	FLWKEPATM	2::ENSP00000455611.1|ENST00000562256.5|ENSG00000141002.20|OTTHUMG00000138986.6|OTTHUMT00000421855.1|TCF25-207|TCF25|570	A02
96837.0_1.0	0.946886	0.00037681	0.000353972	KAWENSPNV	2::ENSP00000495968.1|ENST00000644916.1|ENSG00000117523.16|OTTHUMG00000034665.10|OTTHUMT00000494493.1|PRRC2C-213|PRRC2C|910	A02
110587.0_1.0	0.946873	0.00037681	0.000354002	KLPDLPQNSV	2::ENSP00000498785.1|ENST00000651937.1|ENSG00000100578.17|OTTHUMG00000171141.9|OTTHUMT00000502060.1|KIAA0586-221|KIAA0586|570	A02
109322.0_1.0	0.945225	0.00037681	0.000358032	VMQETLRNL	2::ENSP00000387514.1|ENST00000440527.1|ENSG00000197933.13|OTTHUMG00000156528.5|OTTHUMT00000344517.1|ZNF823-203|ZNF823|67	A02
96365.0_1.0	0.944953	0.00037681	0.000358702	KLLDPQTQV	2::ENSP00000288266.3|ENST00000288266.8|ENSG00000157500.12|OTTHUMG00000133756.14|OTTHUMT00000258196.3|APPL1-201|APPL1|709	A02
90986.0_1.0	0.944443	0.00037681	0.00035996	KVLDQQNGL	2::ENSP00000254719.4|ENST00000254719.10|ENSG00000132383.12|OTTHUMG00000090579.4|OTTHUMT00000207118.3|RPA1-201|RPA1|616	A02
118735.0_1.0	0.944301	0.00037681	0.000360311	LMDPNSPERV	2::ENSP00000414097.2|ENST00000412734.6|ENSG00000239857.7|OTTHUMG00000112459.13|OTTHUMT00000322686.8|GET4-203|GET4|148	A02
106455.0_1.0	0.942897	0.00037681	0.000363803	AMLELVERL	2::ENSP00000299413.5|ENST00000299413.7|ENSG00000166326.7|OTTHUMG00000166312.3|OTTHUMT00000389081.3|TRIM44-201|TRIM44|344	A02
106252.0_1.0	0.94263	0.00037681	0.00036447	RLFDEPQLA	2::ENSP00000261721.4|ENST00000261721.9|ENSG00000064726.10|OTTHUMG00000147364.5|OTTHUMT00000304008.2|BTBD1-201|BTBD1|482	A02
131300.0_1.0	0.942524	0.00037681	0.000364735	VLYHYVAVNNPKKQE	2::ENSP00000457935.1|ENST00000456793.2|ENSG00000228474.6|OTTHUMG00000151990.5|OTTHUMT00000324704.3|OST4-203|OST4|37	A02
83358.0_1.0	0.942097	0.00037681	0.000365808	RLQPPPAQA	2::ENSP00000467294.1|ENST00000587885.1|ENSG00000160888.7|OTTHUMG00000180790.2|OTTHUMT00000453031.1|IER2-202|IER2|223	A02
126361.0_1.0	0.941768	0.00037681	0.000366634	VLFDKATYDKL	2::ENSP00000435096.1|ENST00000527673.2|ENSG00000118181.11|OTTHUMG00000166350.2|OTTHUMT00000389324.2|RPS25-202|RPS25|125	A02
96833.0_1.0	0.941296	0.00037681	0.000367826	KAWENSPNV	2::ENSP00000495968.1|ENST00000644916.1|ENSG00000117523.16|OTTHUMG00000034665.10|OTTHUMT00000494493.1|PRRC2C-213|PRRC2C|910	A02
83360.0_1.0	0.940519	0.00037681	0.000369792	RLQPPPAQA	2::ENSP00000467294.1|ENST00000587885.1|ENSG00000160888.7|OTTHUMG00000180790.2|OTTHUMT00000453031.1|IER2-202|IER2|223	A02
96879.0_1.0	0.940469	0.00037681	0.000369922	RVLEGDVVSA	2::ENSP00000446121.2|ENST00000542845.3|ENSG00000169756.16|OTTHUMG00000130983.11|OTTHUMT00000330252.2|LIMS1-214|LIMS1|209	A02
128136.0_1.0	0.939088	0.00037681	0.000373447	ALWHDAENQTVV	2::ENSP00000367721.2|ENST00000378460.6|ENSG00000030066.13|OTTHUMG00000166534.4|OTTHUMT00000390239.2|NUP160-201|NUP160|1436	A02
105817.0_1.0	0.938585	0.00037681	0.000374739	KLLSSYYNV	2::ENSP00000419852.1|ENST00000471985.4|ENSG00000146842.17|OTTHUMG00000157653.3|OTTHUMT00000349340.2|TMEM209-205|TMEM209|189	A02
74017.0_1.0	0.938396	0.00037681	0.000375224	AVHETLVAV	2::ENSP00000269740.3|ENST00000269740.9|ENSG00000141873.11|OTTHUMG00000180440.4|OTTHUMT00000451354.2|SLC39A3-201|SLC39A3|314	A02
103847.0_1.0	0.937896	0.00037681	0.000376516	KMVGDVTGAQA	2::ENSP00000484689.1|ENST00000616316.1|ENSG00000185201.16|OTTHUMG00000165357.3|-|IFITM2-206|IFITM2|132	A02
103848.0_1.0	0.937656	0.00037681	0.000377137	KMVGDVTGAQA	2::ENSP00000484689.1|ENST00000616316.1|ENSG00000185201.16|OTTHUMG00000165357.3|-|IFITM2-206|IFITM2|132	A02
109450.0_1.0	0.937365	0.00037681	0.000377892	RLYTEPLLV	2::ENSP00000492094.1|ENST00000638691.1|ENSG00000124155.18|OTTHUMG00000032574.24|OTTHUMT00000491476.1|PIGT-226|PIGT|136	A02
109451.0_1.0	0.936959	0.00037681	0.000378946	RLYTEPLLV	2::ENSP00000492094.1|ENST00000638691.1|ENSG00000124155.18|OTTHUMG00000032574.24|OTTHUMT00000491476.1|PIGT-226|PIGT|136	A02
129289.0_1.0	0.936958	0.00037681	0.000378949	KLFDDDDSGKLSL	2::ENSP00000283122.3|ENST00000283122.7|ENSG00000153140.8|OTTHUMG00000131326.3|OTTHUMT00000254097.1|CETN3-201|CETN3|167	A02
111043.0_1.0	0.93684	0.00037681	0.000379257	RLLQQNTQL	2::ENSP00000459390.1|ENST00000572393.1|ENSG00000090447.12|OTTHUMG00000129435.4|OTTHUMT00000438098.2|TFAP4-202|TFAP4|115	A02
109452.0_1.0	0.936759	0.00037681	0.000379467	RLYTEPLLV	2::ENSP00000492094.1|ENST00000638691.1|ENSG00000124155.18|OTTHUMG00000032574.24|OTTHUMT00000491476.1|PIGT-226|PIGT|136	A02
103954.0_1.0	0.936304	0.00037681	0.000380654	KLFDQANKL	2::ENSP00000345893.4|ENST00000348208.9|ENSG00000119139.20|OTTHUMG00000019978.17|OTTHUMT00000253612.2|TJP2-201|TJP2|1043	A02
118264.0_1.0	0.936228	0.00037681	0.000380855	SLYNGDMEKL	2::ENSP00000446145.2|ENST00000540159.3|ENSG00000176171.11|OTTHUMG00000019278.3|OTTHUMT00000473467.2|BNIP3-202|BNIP3|219	A02
85588.0_1.0	0.935889	0.00037681	0.000381741	ALLTGLLSKA	2::ENSP00000475318.1|ENST00000477620.5|ENSG00000155561.15|OTTHUMG00000155497.5|OTTHUMT00000340362.2|NUP205-206|NUP205|273	A02
109324.0_1.0	0.935803	0.00037681	0.000381966	VMQETLRNL	2::ENSP00000387514.1|ENST00000440527.1|ENSG00000197933.13|OTTHUMG00000156528.5|OTTHUMT00000344517.1|ZNF823-203|ZNF823|67	A02
85594.0_1.0	0.935156	0.00037681	0.00038367	ALLTGLLSKA	2::ENSP00000475318.1|ENST00000477620.5|ENSG00000155561.15|OTTHUMG00000155497.5|OTTHUMT00000340362.2|NUP205-206|NUP205|273	A02
126363.0_1.0	0.935048	0.00037681	0.000383953	VLFDKATYDKL	2::ENSP00000435096.1|ENST00000527673.2|ENSG00000118181.11|OTTHUMG00000166350.2|OTTHUMT00000389324.2|RPS25-202|RPS25|125	A02
94082.0_1.0	0.934408	0.00037681	0.000385644	LLDPSVFHV	2::ENSP00000328854.1|ENST00000330579.6|ENSG00000184967.7|OTTHUMG00000168260.5|OTTHUMT00000398999.2|NOC4L-201|NOC4L|516	A02
83089.0_1.0	0.934406	0.00037681	0.000385651	KLDETGNSL	2::ENSP00000411532.1|ENST00000423485.6|ENSG00000131747.15|OTTHUMG00000155008.4|OTTHUMT00000338035.2|TOP2A-201|TOP2A|1531	A02
107200.0_1.0	0.934203	0.00037681	0.000386187	TLLTDGMRSV	2::ENSP00000484669.1|ENST00000616140.2|ENSG00000071894.17|OTTHUMG00000174612.6|OTTHUMT00000504378.2|CPSF1-212|CPSF1|1443	A02
113728.0_1.0	0.933249	0.00037681	0.000388727	KLMQQQQEV	2::ENSP00000390829.2|ENST00000415680.6|ENSG00000122779.18|OTTHUMG00000155820.5|OTTHUMT00000341820.1|TRIM24-202|TRIM24|1016	A02
96882.0_1.0	0.932923	0.00037681	0.000389597	RVLEGDVVSA	2::ENSP00000446121.2|ENST00000542845.3|ENSG00000169756.16|OTTHUMG00000130983.11|OTTHUMT00000330252.2|LIMS1-214|LIMS1|209	A02
61631.0_1.0	0.932553	0.00037681	0.000390588	KMVGDVTGA	2::ENSP00000484689.1|ENST00000616316.1|ENSG00000185201.16|OTTHUMG00000165357.3|-|IFITM2-206|IFITM2|132	A02
95720.0_1.0	0.932174	0.00037681	0.000391606	VMDSKLVQV	2::ENSP00000343701.6|ENST00000344337.11|ENSG00000114030.13|OTTHUMG00000159487.3|OTTHUMT00000355740.2|KPNA1-201|KPNA1|538	A02
96835.0_1.0	0.93109	0.00037681	0.000394535	KAWENSPNV	2::ENSP00000495968.1|ENST00000644916.1|ENSG00000117523.16|OTTHUMG00000034665.10|OTTHUMT00000494493.1|PRRC2C-213|PRRC2C|910	A02
74022.0_1.0	0.930842	0.00037681	0.000395207	AVHETLVAV	2::ENSP00000269740.3|ENST00000269740.9|ENSG00000141873.11|OTTHUMG00000180440.4|OTTHUMT00000451354.2|SLC39A3-201|SLC39A3|314	A02
122831.0_1.0	0.930505	0.00037681	0.000396122	RLMNETTAVAL	2::ENSP00000478102.1|ENST00000615899.1|ENSG00000170606.15|OTTHUMG00000129012.3|-|HSPA4-204|HSPA4|475	A02
129005.0_1.0	0.930416	0.00037681	0.000396364	LTLPPNDHVNSNN	2::ENSP00000444663.2|ENST00000543859.5|ENSG00000244682.7|OTTHUMG00000074101.5|-|FCGR2C-211|FCGR2C|322	A02
123698.0_1.0	0.929369	0.00037681	0.000399224	KMLEDLQNEL	2::ENSP00000354957.5|ENST00000361138.7|ENSG00000198887.9|OTTHUMG00000019992.3|OTTHUMT00000052603.3|SMC5-201|SMC5|1101	A02
111423.0_1.0	0.928915	0.00037681	0.000400472	HLDDLKGTFA	2::ENSP00000496470.1|ENST00000647543.1|ENSG00000284931.1|OTTHUMG00000192488.2|OTTHUMT00000494676.1|AC104389.6-202|AC104389.6|168	A02
81834.0_1.0	0.928607	0.00037681	0.000401321	RLDNGQVGL	2::ENSP00000385952.1|ENST00000407585.5|ENSG00000100266.19|OTTHUMG00000150701.8|OTTHUMT00000319667.1|PACSIN2-205|PACSIN2|445	A02
106207.0_1.0	0.928362	0.00037681	0.000401996	ALGTDAEGQKV	2::ENSP00000359025.3|ENST00000370008.4|ENSG00000116266.11|OTTHUMG00000011122.4|OTTHUMT00000030591.2|STXBP3-201|STXBP3|592	A02
111046.0_1.0	0.928228	0.00037681	0.000402367	RLLQQNTQL	2::ENSP00000459390.1|ENST00000572393.1|ENSG00000090447.12|OTTHUMG00000129435.4|OTTHUMT00000438098.2|TFAP4-202|TFAP4|115	A02
99859.0_1.0	0.927396	0.00037681	0.00040467	YGAEALERM	2::ENSP00000322421.5|ENST00000320868.9|ENSG00000206172.8|OTTHUMG00000060138.3|OTTHUMT00000133459.1|HBA1-201|HBA1|142	A02
89249.0_1.0	0.927307	0.00037681	0.00040492	KLLSNSQTL	2::ENSP00000457406.1|ENST00000562124.5|ENSG00000075131.10|OTTHUMG00000133188.4|OTTHUMT00000420718.2|TIPIN-203|TIPIN|294	A02
110585.0_1.0	0.927045	0.00037681	0.000405649	KLPDLPQNSV	2::ENSP00000498785.1|ENST00000651937.1|ENSG00000100578.17|OTTHUMG00000171141.9|OTTHUMT00000502060.1|KIAA0586-221|KIAA0586|570	A02
110586.0_1.0	0.926513	0.00037681	0.000407132	KLPDLPQNSV	2::ENSP00000498785.1|ENST00000651937.1|ENSG00000100578.17|OTTHUMG00000171141.9|OTTHUMT00000502060.1|KIAA0586-221|KIAA0586|570	A02
86175.0_1.0	0.926351	0.00037681	0.000407587	HLAEALHQA	2::ENSP00000388156.2|ENST00000436108.6|ENSG00000177830.18|OTTHUMG00000133314.6|OTTHUMT00000384561.1|CHID1-203|CHID1|393	A02
81838.0_1.0	0.926253	0.00037681	0.00040786	RLDNGQVGL	2::ENSP00000385952.1|ENST00000407585.5|ENSG00000100266.19|OTTHUMG00000150701.8|OTTHUMT00000319667.1|PACSIN2-205|PACSIN2|445	A02
109325.0_1.0	0.925862	0.00037681	0.000408958	VMQETLRNL	2::ENSP00000387514.1|ENST00000440527.1|ENSG00000197933.13|OTTHUMG00000156528.5|OTTHUMT00000344517.1|ZNF823-203|ZNF823|67	A02
90989.0_1.0	0.925502	0.00037681	0.000409968	KVLDQQNGL	2::ENSP00000254719.4|ENST00000254719.10|ENSG00000132383.12|OTTHUMG00000090579.4|OTTHUMT00000207118.3|RPA1-201|RPA1|616	A02
129287.0_1.0	0.924796	0.00037681	0.000411963	KLFDDDDSGKLSL	2::ENSP00000283122.3|ENST00000283122.7|ENSG00000153140.8|OTTHUMG00000131326.3|OTTHUMT00000254097.1|CETN3-201|CETN3|167	A02
116081.0_1.0	0.924703	0.00037681	0.000412225	RLAAGSALMKL	2::ENSP00000303427.8|ENST00000303538.13|ENSG00000121892.15|OTTHUMG00000160582.3|OTTHUMT00000361287.2|PDS5A-201|PDS5A|1337	A02
105957.0_1.0	0.924137	0.00037681	0.000413831	FMDDTSRSL	2::ENSP00000472469.1|ENST00000600659.3|ENSG00000233927.5|OTTHUMG00000182460.4|OTTHUMT00000461377.4|RPS28-203|RPS28|69	A02
96886.0_1.0	0.923565	0.00037681	0.000415461	RVLEGDVVSA	2::ENSP00000446121.2|ENST00000542845.3|ENSG00000169756.16|OTTHUMG00000130983.11|OTTHUMT00000330252.2|LIMS1-214|LIMS1|209	A02
94909.0_1.0	0.92296	0.00037681	0.000417189	YSDDLPHAL	2::ENSP00000430152.1|ENST00000521440.5|ENSG00000104408.10|OTTHUMG00000164858.7|OTTHUMT00000380670.1|EIF3E-211|EIF3E|171	A02
99383.0_1.0	0.922642	0.00037681	0.000418103	KLTDLARHV	2::ENSP00000321711.4|ENST00000319212.9|ENSG00000166938.13|OTTHUMG00000133181.10|OTTHUMT00000382792.3|DIS3L-202|DIS3L|1054	A02
101488.0_1.0	0.922482	0.00037681	0.00041856	RLLDVVYNA	2::ENSP00000379888.3|ENST00000396651.8|ENSG00000142937.12|OTTHUMG00000008494.2|OTTHUMT00000023439.2|RPS8-202|RPS8|208	A02
121461.0_1.0	0.922405	0.00037681	0.000418782	HLWDPENSVL	2::ENSP00000386097.3|ENST00000403295.7|ENSG00000115392.11|OTTHUMG00000129349.6|OTTHUMT00000325256.1|FANCL-203|FANCL|347	A02
131001.0_1.0	0.922297	0.00037681	0.000419094	WQRDGEDQTQDTEL	2::ENSP00000491291.1|ENST00000639848.1|ENSG00000234745.11|OTTHUMG00000031153.7|-|HLA-B-256|HLA-B|363	A02
112898.0_1.0	0.922158	0.00037681	0.000419494	KLLNVDPDNV	2::ENSP00000360025.4|ENST00000370986.9|ENSG00000116717.13|OTTHUMG00000009374.5|OTTHUMT00000025988.3|GADD45A-202|GADD45A|165	A02
117985.0_1.0	0.922049	0.00037681	0.000419808	KMDASLGNLFA	2::ENSP00000353025.3|ENST00000359943.8|ENSG00000196937.11|OTTHUMG00000156979.3|OTTHUMT00000346945.2|FAM3C-201|FAM3C|227	A02
125653.0_1.0	0.921499	0.00037681	0.000421397	RLFDEPQLASL	2::ENSP00000261721.4|ENST00000261721.9|ENSG00000064726.10|OTTHUMG00000147364.5|OTTHUMT00000304008.2|BTBD1-201|BTBD1|482	A02
88611.0_1.0	0.920903	0.00037681	0.000423125	KQQASQVLV	2::ENSP00000377783.3|ENST00000394236.9|ENSG00000184500.16|OTTHUMG00000150354.7|OTTHUMT00000317762.4|PROS1-202|PROS1|676	A02
111044.0_1.0	0.919638	0.00037681	0.000426818	RLLQQNTQL	2::ENSP00000459390.1|ENST00000572393.1|ENSG00000090447.12|OTTHUMG00000129435.4|OTTHUMT00000438098.2|TFAP4-202|TFAP4|115	A02
74019.0_1.0	0.919043	0.00037681	0.000428565	AVHETLVAV	2::ENSP00000269740.3|ENST00000269740.9|ENSG00000141873.11|OTTHUMG00000180440.4|OTTHUMT00000451354.2|SLC39A3-201|SLC39A3|314	A02
83154.0_1.0	0.918434	0.00037681	0.000430363	RVPPPPQSV	2::ENSP00000396333.1|ENST00000444664.5|ENSG00000160691.18|OTTHUMG00000037295.6|OTTHUMT00000098993.1|SHC1-209|SHC1|297	A02
106768.0_1.0	0.918425	0.00037681	0.000430388	HMFGQNLEV	2::ENSP00000469856.1|ENST00000527111.2|ENSG00000010361.14|OTTHUMG00000167281.4|OTTHUMT00000393999.2|FUZ-208|FUZ|95	A02
124393.0_1.0	0.918305	0.00037681	0.000430744	RLPEMGSNVEL	2::ENSP00000394645.1|ENST00000456197.1|ENSG00000196367.13|OTTHUMG00000150403.5|OTTHUMT00000317980.1|TRRAP-206|TRRAP|3588	A02
132349.0_1.0	0.918285	0.00037681	0.000430803	QVTQPTVGMNFKTPRGPV	2::ENSP00000498019.1|ENST00000647841.1|ENSG00000182774.13|OTTHUMG00000147355.7|OTTHUMT00000501586.1|RPS17-209|RPS17|135	A02
106244.0_1.0	0.917821	0.00037681	0.000432176	RLFDEPQLA	2::ENSP00000261721.4|ENST00000261721.9|ENSG00000064726.10|OTTHUMG00000147364.5|OTTHUMT00000304008.2|BTBD1-201|BTBD1|482	A02
89737.0_1.0	0.917299	0.00037681	0.00043373	HLLENLVAV	2::ENSP00000347897.5|ENST00000355674.9|ENSG00000171490.13|OTTHUMG00000129824.6|OTTHUMT00000252060.3|RSL1D1-201|RSL1D1|430	A02
132756.0_1.0	0.917246	0.00037681	0.000433888	EEAGDGTTTATVLARSLAKEG	2::ENSP00000412717.1|ENST00000452200.5|ENSG00000144381.17|OTTHUMG00000154463.5|OTTHUMT00000335329.2|HSPD1-209|HSPD1|221	A02
106077.0_1.0	0.917205	0.00037681	0.00043401	ALLESSLRQA	2::ENSP00000227507.2|ENST00000227507.3|ENSG00000110092.4|OTTHUMG00000167877.4|OTTHUMT00000396775.3|CCND1-201|CCND1|295	A02
86426.0_1.0	0.91702	0.00037681	0.000434563	RLAQAMETA	2::ENSP00000355284.3|ENST00000361557.4|ENSG00000198961.10|OTTHUMG00000128750.3|-|PJA2-202|PJA2|708	A02
109457.0_1.0	0.916266	0.00037681	0.000436818	RLYTEPLLV	2::ENSP00000492094.1|ENST00000638691.1|ENSG00000124155.18|OTTHUMG00000032574.24|OTTHUMT00000491476.1|PIGT-226|PIGT|136	A02
129011.0_1.0	0.916149	0.00037681	0.000437169	LTLPPNDHVNSNN	2::ENSP00000444663.2|ENST00000543859.5|ENSG00000244682.7|OTTHUMG00000074101.5|-|FCGR2C-211|FCGR2C|322	A02
109456.0_1.0	0.915778	0.00037681	0.000438283	RLYTEPLLV	2::ENSP00000492094.1|ENST00000638691.1|ENSG00000124155.18|OTTHUMG00000032574.24|OTTHUMT00000491476.1|PIGT-226|PIGT|136	A02
123631.0_1.0	0.915734	0.00037681	0.000438416	ALLPSVKEDKM	2::ENSP00000444385.2|ENST00000535414.5|ENSG00000162694.14|OTTHUMG00000011814.3|-|EXTL2-207|EXTL2|147	A02
124597.0_1.0	0.915158	0.00037681	0.000440154	RLWDLTTGTTT	2::ENSP00000423569.1|ENST00000510199.5|ENSG00000204628.12|OTTHUMG00000163380.15|OTTHUMT00000373299.2|RACK1-223|RACK1|300	A02
116469.0_1.0	0.914692	0.00037681	0.000441566	LLMEHLHKL	2::ENSP00000464538.1|ENST00000579260.5|ENSG00000108298.11|OTTHUMG00000178979.8|OTTHUMT00000444191.1|RPL19-203|RPL19|194	A02
114503.0_1.0	0.914689	0.00037681	0.000441573	RLDELGGVYL	2::ENSP00000435563.1|ENST00000462163.1|ENSG00000118705.17|OTTHUMG00000032409.6|OTTHUMT00000079080.4|RPN2-207|RPN2|162	A02
122038.0_1.0	0.914655	0.00037681	0.000441676	LLLDNDHYAM	2::ENSP00000415983.3|ENST00000416006.7|ENSG00000102910.14|OTTHUMG00000133144.8|OTTHUMT00000429905.1|LONP2-202|LONP2|605	A02
83372.0_1.0	0.913522	0.00037681	0.000445126	ALYAVLEKA	2::ENSP00000354410.2|ENST00000361110.6|ENSG00000171608.16|OTTHUMG00000001450.3|OTTHUMT00000004237.1|PIK3CD-201|PIK3CD|1068	A02
79962.0_1.0	0.913485	0.00037681	0.000445241	GTWNGTTKV	2::ENSP00000464380.1|ENST00000577961.5|ENSG00000176105.14|OTTHUMG00000131472.9|OTTHUMT00000441712.1|YES1-203|YES1|548	A02
99826.0_1.0	0.911505	0.00037681	0.000451338	RLLGEQLLL	2::ENSP00000397881.2|ENST00000432901.4|ENSG00000232838.4|OTTHUMG00000186019.2|OTTHUMT00000472038.2|PET117-201|PET117|81	A02
128305.0_1.0	0.910497	0.00037681	0.000454472	FLDESRSTQYM	2::ENSP00000473172.1|ENST00000595090.6|ENSG00000183207.14|OTTHUMG00000183333.2|OTTHUMT00000466235.2|RUVBL2-206|RUVBL2|463	A02
117776.0_1.0	0.909891	0.00037681	0.000456368	YLNDGLWHM	2::ENSP00000496921.1|ENST00000394552.3|ENSG00000101898.6|OTTHUMG00000032177.2|OTTHUMT00000078545.2|MCTS2P-201|MCTS2P|181	A02
83338.0_1.0	0.909546	0.00037681	0.000457449	HLLEPLANA	2::ENSP00000316029.9|ENST00000314888.10|ENSG00000137076.21|OTTHUMG00000019874.5|OTTHUMT00000052353.3|TLN1-201|TLN1|2541	A02
107199.0_1.0	0.908707	0.00037681	0.000460094	TLLTDGMRSV	2::ENSP00000484669.1|ENST00000616140.2|ENSG00000071894.17|OTTHUMG00000174612.6|OTTHUMT00000504378.2|CPSF1-212|CPSF1|1443	A02
105712.0_1.0	0.908644	0.00037681	0.000460292	KLLDLQEKV	2::ENSP00000356448.3|ENST00000367478.9|ENSG00000047410.14|OTTHUMG00000035580.5|OTTHUMT00000086353.3|TPR-201|TPR|2363	A02
106430.0_1.0	0.908595	0.00037681	0.000460447	FVDPNGKLSL	2::ENSP00000501064.1|ENST00000674034.1|ENSG00000107862.5|OTTHUMG00000018955.2|OTTHUMT00000530172.1|GBF1-204|GBF1|1884	A02
87936.0_1.0	0.908417	0.00037681	0.000461012	KMNGYLSNA	2::ENSP00000402564.1|ENST00000435176.5|ENSG00000076242.15|OTTHUMG00000130797.25|OTTHUMT00000341986.2|MLH1-206|MLH1|658	A02
94907.0_1.0	0.908193	0.00037681	0.000461719	YSDDLPHAL	2::ENSP00000430152.1|ENST00000521440.5|ENSG00000104408.10|OTTHUMG00000164858.7|OTTHUMT00000380670.1|EIF3E-211|EIF3E|171	A02
125755.0_1.0	0.908158	0.00037681	0.000461832	RLYDPASGTLSL	2::ENSP00000355637.3|ENST00000344517.5|ENSG00000135776.5|OTTHUMG00000039471.2|OTTHUMT00000095240.2|ABCB10-201|ABCB10|738	A02
106767.0_1.0	0.908015	0.00037681	0.000462286	HMFGQNLEV	2::ENSP00000469856.1|ENST00000527111.2|ENSG00000010361.14|OTTHUMG00000167281.4|OTTHUMT00000393999.2|FUZ-208|FUZ|95	A02
104477.0_1.0	0.907331	0.00037681	0.000464461	TLYEAVREV	2::ENSP00000363018.3|ENST00000322203.7|ENSG00000198755.11|OTTHUMG00000014566.2|OTTHUMT00000040283.2|RPL10A-201|RPL10A|217	A02
80094.0_1.0	0.906603	0.00037681	0.000466788	LLSGVVTKM	2::ENSP00000470447.1|ENST00000596873.1|ENSG00000142534.7|OTTHUMG00000183156.4|OTTHUMT00000465292.1|RPS11-203|RPS11|118	A02
75965.0_1.0	0.906565	0.00037681	0.000466911	RMVGQVLGA	2::ENSP00000253039.4|ENST00000253039.9|ENSG00000130741.11|OTTHUMG00000021262.3|OTTHUMT00000056079.2|EIF2S3-201|EIF2S3|472	A02
81845.0_1.0	0.90641	0.00037681	0.000467409	RLDNGQVGL	2::ENSP00000385952.1|ENST00000407585.5|ENSG00000100266.19|OTTHUMG00000150701.8|OTTHUMT00000319667.1|PACSIN2-205|PACSIN2|445	A02
75125.0_1.0	0.906297	0.00037681	0.000467771	ALLSAVTRL	2::ENSP00000430626.1|ENST00000518910.5|ENSG00000044115.21|OTTHUMG00000163502.5|OTTHUMT00000373869.2|CTNNA1-211|CTNNA1|161	A02
94076.0_1.0	0.906037	0.00037681	0.000468608	LLDPSVFHV	2::ENSP00000328854.1|ENST00000330579.6|ENSG00000184967.7|OTTHUMG00000168260.5|OTTHUMT00000398999.2|NOC4L-201|NOC4L|516	A02
129012.0_1.0	0.90547	0.00037681	0.000470437	LTLPPNDHVNSNN	2::ENSP00000444663.2|ENST00000543859.5|ENSG00000244682.7|OTTHUMG00000074101.5|-|FCGR2C-211|FCGR2C|322	A02
101494.0_1.0	0.904654	0.00037681	0.000473081	RLLDVVYNA	2::ENSP00000379888.3|ENST00000396651.8|ENSG00000142937.12|OTTHUMG00000008494.2|OTTHUMT00000023439.2|RPS8-202|RPS8|208	A02
75137.0_1.0	0.904599	0.00037681	0.000473257	ALLSAVTRL	2::ENSP00000430626.1|ENST00000518910.5|ENSG00000044115.21|OTTHUMG00000163502.5|OTTHUMT00000373869.2|CTNNA1-211|CTNNA1|161	A02
82942.0_1.0	0.903965	0.00037681	0.000475324	KLDLSVTEA	2::ENSP00000371261.3|ENST00000381839.7|ENSG00000159131.17|OTTHUMG00000065628.26|OTTHUMT00000140631.3|GART-205|GART|1010	A02
88612.0_1.0	0.90345	0.00037681	0.000477007	SQVDRLVAL	2::ENSP00000406364.1|ENST00000438389.6|ENSG00000063241.8|OTTHUMG00000180830.3|OTTHUMT00000453177.1|ISOC2-203|ISOC2|135	A02
123054.0_1.0	0.903197	0.00037681	0.000477837	LLYQEGAKMAV	2::ENSP00000411449.1|ENST00000420370.5|ENSG00000173801.17|OTTHUMG00000133494.10|OTTHUMT00000257405.2|JUP-204|JUP|276	A02
87619.0_1.0	0.903001	0.00037681	0.000478479	YMDAPKAAL	2::ENSP00000390388.1|ENST00000426002.5|ENSG00000164054.15|OTTHUMG00000133529.19|OTTHUMT00000344706.1|SHISA5-206|SHISA5|137	A02
126364.0_1.0	0.901329	0.00037681	0.000484007	VLFDKATYDKL	2::ENSP00000435096.1|ENST00000527673.2|ENSG00000118181.11|OTTHUMG00000166350.2|OTTHUMT00000389324.2|RPS25-202|RPS25|125	A02
95233.0_1.0	0.9009	0.00037681	0.000485433	KLLEPVVSM	2::ENSP00000238497.4|ENST00000238497.10|ENSG00000119541.10|OTTHUMG00000132790.5|OTTHUMT00000256198.3|VPS4B-201|VPS4B|444	A02
96838.0_1.0	0.900231	0.00037681	0.000487669	KAWENSPNV	2::ENSP00000495968.1|ENST00000644916.1|ENSG00000117523.16|OTTHUMG00000034665.10|OTTHUMT00000494493.1|PRRC2C-213|PRRC2C|910	A02
112893.0_1.0	0.898568	0.00037681	0.000493272	KLLNVDPDNV	2::ENSP00000360025.4|ENST00000370986.9|ENSG00000116717.13|OTTHUMG00000009374.5|OTTHUMT00000025988.3|GADD45A-202|GADD45A|165	A02
85289.0_1.0	0.898323	0.00037681	0.000494101	ALVDLVRSL	2::ENSP00000432012.1|ENST00000525094.5|ENSG00000221968.9|OTTHUMG00000167500.5|OTTHUMT00000394839.1|FADS3-203|FADS3|116	A02
107203.0_1.0	0.897928	0.00037681	0.000495445	TLLTDGMRSV	2::ENSP00000484669.1|ENST00000616140.2|ENSG00000071894.17|OTTHUMG00000174612.6|OTTHUMT00000504378.2|CPSF1-212|CPSF1|1443	A02
91302.0_1.0	0.897903	0.00037681	0.000495529	GQWASVLRV	2::ENSP00000305790.5|ENST00000302516.10|ENSG00000189091.13|OTTHUMG00000137582.8|OTTHUMT00000268972.3|SF3B3-201|SF3B3|1217	A02
124848.0_1.0	0.897307	0.00037681	0.000497561	RMQDEPYQAL	2::ENSP00000252482.3|ENST00000252482.8|ENSG00000283632.2|OTTHUMG00000155018.2|-|EXOC3L2-201|EXOC3L2|409	A02
109149.0_1.0	0.896944	0.00037681	0.000498803	VLDVQRYPL	2::ENSP00000369055.4|ENST00000379731.4|ENSG00000086062.12|OTTHUMG00000019764.1|OTTHUMT00000052039.1|B4GALT1-201|B4GALT1|398	A02
99825.0_1.0	0.896625	0.00037681	0.000499898	RLLGEQLLL	2::ENSP00000397881.2|ENST00000432901.4|ENSG00000232838.4|OTTHUMG00000186019.2|OTTHUMT00000472038.2|PET117-201|PET117|81	A02
85031.0_1.0	0.896011	0.00037681	0.00050201	LLAQELVKA	2::ENSP00000470741.1|ENST00000598840.5|ENSG00000142230.13|OTTHUMG00000183464.5|OTTHUMT00000466772.1|SAE1-209|SAE1|265	A02
127746.0_1.0	0.895929	0.00037681	0.000502292	RLFDTQSKEKL	2::ENSP00000356345.4|ENST00000367375.8|ENSG00000196998.19|OTTHUMG00000034500.12|OTTHUMT00000083421.2|WDR45-203|WDR45|287	A02
90303.0_1.0	0.895708	0.00037681	0.000503054	TMLKGLYGL	2::ENSP00000406172.2|ENST00000430553.6|ENSG00000134333.14|OTTHUMG00000167721.4|OTTHUMT00000395878.1|LDHA-206|LDHA|274	A02
75129.0_1.0	0.895044	0.00037681	0.000505353	ALLSAVTRL	2::ENSP00000430626.1|ENST00000518910.5|ENSG00000044115.21|OTTHUMG00000163502.5|OTTHUMT00000373869.2|CTNNA1-211|CTNNA1|161	A02
112713.0_1.0	0.894587	0.00037681	0.000506943	YLFENGQRV	2::ENSP00000250340.3|ENST00000250340.9|ENSG00000105472.13|OTTHUMG00000182866.2|OTTHUMT00000464062.2|CLEC11A-201|CLEC11A|323	A02
83362.0_1.0	0.894482	0.00037681	0.000507307	RLQPPPAQA	2::ENSP00000467294.1|ENST00000587885.1|ENSG00000160888.7|OTTHUMG00000180790.2|OTTHUMT00000453031.1|IER2-202|IER2|223	A02
100578.0_1.0	0.893863	0.00037681	0.00050947	RQPDSGLSSL	2::ENSP00000296255.3|ENST00000296255.8|ENSG00000163902.12|OTTHUMG00000159691.4|OTTHUMT00000356934.4|RPN1-201|RPN1|607	A02
99586.0_1.0	0.893797	0.00037681	0.000509702	LLLDPFHKA	2::ENSP00000495696.1|ENST00000645079.1|ENSG00000174748.21|OTTHUMG00000130485.10|OTTHUMT00000494373.1|RPL15-216|RPL15|169	A02
119917.0_1.0	0.893743	0.00037681	0.000509888	KLFDLLNKKA	2::ENSP00000361298.4|ENST00000372224.9|ENSG00000142945.13|OTTHUMG00000008416.7|OTTHUMT00000023180.2|KIF2C-202|KIF2C|725	A02
91008.0_1.0	0.893703	0.00037681	0.000510029	ALADLVWRA	2::ENSP00000265299.6|ENST00000265299.6|ENSG00000106125.14|OTTHUMG00000152800.6|OTTHUMT00000327962.1|MINDY4-201|MINDY4|757	A02
96693.0_1.0	0.893561	0.00037681	0.000510526	TLLMTTHNL	2::ENSP00000333534.2|ENST00000331105.7|ENSG00000197446.9|OTTHUMG00000167412.7|OTTHUMT00000394527.3|CYP2F1-201|CYP2F1|491	A02
124891.0_1.0	0.89321	0.00037681	0.000511761	KLLLLHPAFQS	2::ENSP00000370635.1|ENST00000381237.6|ENSG00000104635.14|OTTHUMG00000097791.7|OTTHUMT00000215039.3|SLC39A14-204|SLC39A14|492	A02
88576.0_1.0	0.893206	0.00037681	0.000511773	SQVDRLVAL	2::ENSP00000406364.1|ENST00000438389.6|ENSG00000063241.8|OTTHUMG00000180830.3|OTTHUMT00000453177.1|ISOC2-203|ISOC2|135	A02
95721.0_1.0	0.893165	0.00037681	0.000511918	VMDSKLVQV	2::ENSP00000343701.6|ENST00000344337.11|ENSG00000114030.13|OTTHUMG00000159487.3|OTTHUMT00000355740.2|KPNA1-201|KPNA1|538	A02
119737.0_1.0	0.89309	0.00037681	0.000512181	RLLGDAAKNQV	2::ENSP00000364805.4|ENST00000375654.5|ENSG00000204390.10|OTTHUMG00000031208.3|OTTHUMT00000076416.3|HSPA1L-201|HSPA1L|641	A02
83373.0_1.0	0.892744	0.00037681	0.0005134	ALYAVLEKA	2::ENSP00000354410.2|ENST00000361110.6|ENSG00000171608.16|OTTHUMG00000001450.3|OTTHUMT00000004237.1|PIK3CD-201|PIK3CD|1068	A02
91129.0_1.0	0.892617	0.00037681	0.000513846	ALSPNYDHV	2::ENSP00000362688.1|ENST00000373586.1|ENSG00000084623.11|OTTHUMG00000007364.5|OTTHUMT00000019282.2|EIF3I-202|EIF3I|325	A02
132415.0_1.0	0.892245	0.00037681	0.00051516	QVTQPTVGMNFKTPRGPV	2::ENSP00000498019.1|ENST00000647841.1|ENSG00000182774.13|OTTHUMG00000147355.7|OTTHUMT00000501586.1|RPS17-209|RPS17|135	A02
105713.0_1.0	0.89117	0.00037681	0.000518979	KLLDLQEKV	2::ENSP00000356448.3|ENST00000367478.9|ENSG00000047410.14|OTTHUMG00000035580.5|OTTHUMT00000086353.3|TPR-201|TPR|2363	A02
125093.0_1.0	0.890594	0.00037681	0.000521035	YLLSQVEGHQV	2::ENSP00000272424.5|ENST00000272424.11|ENSG00000144034.16|OTTHUMG00000129815.4|OTTHUMT00000252046.4|TPRKB-201|TPRKB|175	A02
80093.0_1.0	0.890464	0.00037681	0.000521502	LLSGVVTKM	2::ENSP00000470447.1|ENST00000596873.1|ENSG00000142534.7|OTTHUMG00000183156.4|OTTHUMT00000465292.1|RPS11-203|RPS11|118	A02
83344.0_1.0	0.889267	0.00037681	0.000525807	HLLEPLANA	2::ENSP00000316029.9|ENST00000314888.10|ENSG00000137076.21|OTTHUMG00000019874.5|OTTHUMT00000052353.3|TLN1-201|TLN1|2541	A02
75136.0_1.0	0.88903	0.00037681	0.000526663	ALLSAVTRL	2::ENSP00000430626.1|ENST00000518910.5|ENSG00000044115.21|OTTHUMG00000163502.5|OTTHUMT00000373869.2|CTNNA1-211|CTNNA1|161	A02
107103.0_1.0	0.888765	0.00037681	0.000527623	VLVDRTLYL	2::ENSP00000254878.3|ENST00000254878.8|ENSG00000132541.11|OTTHUMG00000164670.5|OTTHUMT00000379687.2|RIDA-201|RIDA|137	A02
60282.0_1.0	0.887847	0.00037681	0.00053096	KLPPVGSTA	2::ENSP00000398030.1|ENST00000450733.5|ENSG00000196155.13|OTTHUMG00000172936.4|OTTHUMT00000421405.1|AC040160.1-210|AC040160.1|1110	A02
92461.0_1.0	0.887782	0.00037681	0.000531196	NLLELAPHL	2::ENSP00000409708.2|ENST00000438166.7|ENSG00000115159.16|OTTHUMG00000131951.7|OTTHUMT00000332647.2|GPD2-208|GPD2|727	A02
114391.0_1.0	0.887581	0.00037681	0.00053193	RLLKSKLYL	2::ENSP00000379513.3|ENST00000396210.8|ENSG00000008394.13|OTTHUMG00000168816.5|OTTHUMT00000401181.2|MGST1-205|MGST1|155	A02
91006.0_1.0	0.887466	0.00037681	0.000532349	ALADLVWRA	2::ENSP00000265299.6|ENST00000265299.6|ENSG00000106125.14|OTTHUMG00000152800.6|OTTHUMT00000327962.1|MINDY4-201|MINDY4|757	A02
75216.0_1.0	0.886297	0.00037681	0.000536639	KLDVGNAEV	2::ENSP00000400345.1|ENST00000442093.5|ENSG00000185825.17|OTTHUMG00000024218.5|OTTHUMT00000061076.3|BCAP31-206|BCAP31|188	A02
88550.0_1.0	0.886219	0.00037681	0.000536929	LSTEVNPKL	2::ENSP00000380559.2|ENST00000397412.8|ENSG00000007545.16|OTTHUMG00000074087.8|OTTHUMT00000157297.5|CRAMP1-202|CRAMP1|1269	A02
111422.0_1.0	0.885686	0.00037681	0.000538895	HLDDLKGTFA	2::ENSP00000496470.1|ENST00000647543.1|ENSG00000284931.1|OTTHUMG00000192488.2|OTTHUMT00000494676.1|AC104389.6-202|AC104389.6|168	A02
81842.0_1.0	0.885445	0.00037681	0.000539791	RLDNGQVGL	2::ENSP00000385952.1|ENST00000407585.5|ENSG00000100266.19|OTTHUMG00000150701.8|OTTHUMT00000319667.1|PACSIN2-205|PACSIN2|445	A02
82090.0_1.0	0.884666	0.00037681	0.000542686	RLNEAAVTV	2::ENSP00000456041.1|ENST00000568507.5|ENSG00000166946.14|OTTHUMG00000130703.4|OTTHUMT00000432248.1|CCNDBP1-213|CCNDBP1|142	A02
83337.0_1.0	0.88426	0.00037681	0.0005442	HLLEPLANA	2::ENSP00000316029.9|ENST00000314888.10|ENSG00000137076.21|OTTHUMG00000019874.5|OTTHUMT00000052353.3|TLN1-201|TLN1|2541	A02
78798.0_1.0	0.883634	0.00037681	0.000546544	SLADLAQKL	2::ENSP00000264639.4|ENST00000264639.9|ENSG00000108344.15|OTTHUMG00000133251.3|OTTHUMT00000257018.2|PSMD3-201|PSMD3|534	A02
88549.0_1.0	0.883627	0.00037681	0.000546571	LSTEVNPKL	2::ENSP00000380559.2|ENST00000397412.8|ENSG00000007545.16|OTTHUMG00000074087.8|OTTHUMT00000157297.5|CRAMP1-202|CRAMP1|1269	A02
90980.0_1.0	0.883615	0.00037681	0.000546615	KVLDQQNGL	2::ENSP00000254719.4|ENST00000254719.10|ENSG00000132383.12|OTTHUMG00000090579.4|OTTHUMT00000207118.3|RPA1-201|RPA1|616	A02
129016.0_1.0	0.883161	0.00037681	0.000548321	LTLPPNDHVNSNN	2::ENSP00000444663.2|ENST00000543859.5|ENSG00000244682.7|OTTHUMG00000074101.5|-|FCGR2C-211|FCGR2C|322	A02
80189.0_1.0	0.882565	0.00037681	0.00055057	KLFDNTVGA	2::ENSP00000303987.7|ENST00000307366.8|ENSG00000168569.8|OTTHUMG00000167693.2|OTTHUMT00000395674.2|TMEM223-201|TMEM223|202	A02
101476.0_1.0	0.882562	0.00037681	0.000550581	RLLDVVYNA	2::ENSP00000379888.3|ENST00000396651.8|ENSG00000142937.12|OTTHUMG00000008494.2|OTTHUMT00000023439.2|RPS8-202|RPS8|208	A02
121999.0_1.0	0.882549	0.00037681	0.000550631	KLLDPSTPVHL	2::ENSP00000371682.1|ENST00000382247.6|ENSG00000163257.11|OTTHUMG00000128536.4|OTTHUMT00000250371.2|DCAF16-201|DCAF16|216	A02
99581.0_1.0	0.882169	0.00037681	0.000552069	LLLDPFHKA	2::ENSP00000495696.1|ENST00000645079.1|ENSG00000174748.21|OTTHUMG00000130485.10|OTTHUMT00000494373.1|RPL15-216|RPL15|169	A02
94088.0_1.0	0.88182	0.00037681	0.000553396	LLDPSVFHV	2::ENSP00000328854.1|ENST00000330579.6|ENSG00000184967.7|OTTHUMG00000168260.5|OTTHUMT00000398999.2|NOC4L-201|NOC4L|516	A02
108858.0_1.0	0.881377	0.00037681	0.000555082	LLDEMSHKL	2::ENSP00000402811.1|ENST00000436239.5|ENSG00000116906.13|OTTHUMG00000038024.4|OTTHUMT00000092873.2|GNPAT-203|GNPAT|222	A02
130349.0_1.0	0.880842	0.00037681	0.000557125	NPHVNPLPTGYEDE	2::ENSP00000229379.2|ENST00000229379.3|ENSG00000111775.3|OTTHUMG00000047791.4|OTTHUMT00000108984.4|COX6A1-201|COX6A1|109	A02
131305.0_1.0	0.88021	0.00037681	0.000559545	VLYHYVAVNNPKKQE	2::ENSP00000457935.1|ENST00000456793.2|ENSG00000228474.6|OTTHUMG00000151990.5|OTTHUMT00000324704.3|OST4-203|OST4|37	A02
96228.0_1.0	0.880103	0.00037681	0.000559957	VLSGPGGLLRA	2::ENSP00000314883.6|ENST00000346652.10|ENSG00000163297.17|OTTHUMG00000151982.4|OTTHUMT00000324664.1|ANTXR2-202|ANTXR2|386	A02
71901.0_1.0	0.879734	0.00037681	0.000561377	SLLSGLLRA	2::ENSP00000361856.4|ENST00000372770.4|ENSG00000119392.14|OTTHUMG00000020749.1|OTTHUMT00000054455.1|GLE1-202|GLE1|659	A02
80182.0_1.0	0.879562	0.00037681	0.000562041	KLFDNTVGA	2::ENSP00000303987.7|ENST00000307366.8|ENSG00000168569.8|OTTHUMG00000167693.2|OTTHUMT00000395674.2|TMEM223-201|TMEM223|202	A02
108738.0_1.0	0.879365	0.00037681	0.000562805	KLQEELNKV	2::ENSP00000402673.2|ENST00000432118.6|ENSG00000072571.20|OTTHUMG00000130381.8|OTTHUMT00000374163.1|HMMR-204|HMMR|638	A02
100598.0_1.0	0.878977	0.00037681	0.000564306	TLLMTTHNL	2::ENSP00000333534.2|ENST00000331105.7|ENSG00000197446.9|OTTHUMG00000167412.7|OTTHUMT00000394527.3|CYP2F1-201|CYP2F1|491	A02
70586.0_1.0	0.878894	0.00037681	0.000564628	HQVPAVSSV	2::ENSP00000411195.1|ENST00000456339.5|ENSG00000204256.13|OTTHUMG00000031241.8|OTTHUMT00000276549.2|BRD2-206|BRD2|296	A02
126635.0_1.0	0.878851	0.00037681	0.000564792	RLYEDSGYSSF	2::ENSP00000356210.3|ENST00000367241.3|ENSG00000112029.10|OTTHUMG00000015854.3|OTTHUMT00000042758.1|FBXO5-202|FBXO5|401	A02
106906.0_1.0	0.87877	0.00037681	0.000565107	LLFSEGLLKA	2::ENSP00000230640.5|ENST00000230640.10|ENSG00000039123.16|OTTHUMG00000097019.4|OTTHUMT00000214108.2|MTREX-201|MTREX|1042	A02
112352.0_1.0	0.878721	0.00037681	0.000565298	FLWKEPATM	2::ENSP00000455611.1|ENST00000562256.5|ENSG00000141002.20|OTTHUMG00000138986.6|OTTHUMT00000421855.1|TCF25-207|TCF25|570	A02
91005.0_1.0	0.878377	0.00037681	0.000566636	ALADLVWRA	2::ENSP00000265299.6|ENST00000265299.6|ENSG00000106125.14|OTTHUMG00000152800.6|OTTHUMT00000327962.1|MINDY4-201|MINDY4|757	A02
108734.0_1.0	0.878306	0.00037681	0.000566912	KLQEELNKV	2::ENSP00000402673.2|ENST00000432118.6|ENSG00000072571.20|OTTHUMG00000130381.8|OTTHUMT00000374163.1|HMMR-204|HMMR|638	A02
102654.0_1.0	0.877175	0.00037681	0.000571332	KMADYSNKL	2::ENSP00000455764.1|ENST00000565186.5|ENSG00000090857.13|OTTHUMG00000176963.4|OTTHUMT00000434506.1|PDPR-207|PDPR|491	A02
85285.0_1.0	0.876207	0.00037681	0.000575142	ALVDLVRSL	2::ENSP00000432012.1|ENST00000525094.5|ENSG00000221968.9|OTTHUMG00000167500.5|OTTHUMT00000394839.1|FADS3-203|FADS3|116	A02
113798.0_1.0	0.876079	0.00037681	0.000575649	VLYGPKLDRA	2::ENSP00000468230.1|ENST00000592945.1|ENSG00000076662.10|OTTHUMG00000180410.3|OTTHUMT00000451235.1|ICAM3-210|ICAM3|192	A02
83157.0_1.0	0.875551	0.00037681	0.000577739	RVPPPPQSV	2::ENSP00000396333.1|ENST00000444664.5|ENSG00000160691.18|OTTHUMG00000037295.6|OTTHUMT00000098993.1|SHC1-209|SHC1|297	A02
112712.0_1.0	0.875294	0.00037681	0.000578758	YLFENGQRV	2::ENSP00000250340.3|ENST00000250340.9|ENSG00000105472.13|OTTHUMG00000182866.2|OTTHUMT00000464062.2|CLEC11A-201|CLEC11A|323	A02
109152.0_1.0	0.875181	0.00037681	0.000579209	VLDVQRYPL	2::ENSP00000369055.4|ENST00000379731.4|ENSG00000086062.12|OTTHUMG00000019764.1|OTTHUMT00000052039.1|B4GALT1-201|B4GALT1|398	A02
109151.0_1.0	0.875066	0.00037681	0.000579665	VLDVQRYPL	2::ENSP00000369055.4|ENST00000379731.4|ENSG00000086062.12|OTTHUMG00000019764.1|OTTHUMT00000052039.1|B4GALT1-201|B4GALT1|398	A02
117983.0_1.0	0.874697	0.00037681	0.000581137	KMDASLGNLFA	2::ENSP00000353025.3|ENST00000359943.8|ENSG00000196937.11|OTTHUMG00000156979.3|OTTHUMT00000346945.2|FAM3C-201|FAM3C|227	A02
100220.0_1.0	0.874616	0.00037681	0.000581461	RLPESNQTL	2::ENSP00000347719.4|ENST00000355528.9|ENSG00000141556.21|OTTHUMG00000177878.5|OTTHUMT00000439415.3|TBCD-201|TBCD|1192	A02
106433.0_1.0	0.874572	0.00037681	0.000581633	FVDPNGKLSL	2::ENSP00000501064.1|ENST00000674034.1|ENSG00000107862.5|OTTHUMG00000018955.2|OTTHUMT00000530172.1|GBF1-204|GBF1|1884	A02
94818.0_1.0	0.874464	0.00037681	0.000582066	SVLTQVFHV	2::ENSP00000413891.1|ENST00000442714.5|ENSG00000115677.17|OTTHUMG00000133391.10|OTTHUMT00000323371.3|HDLBP-219|HDLBP|128	A02
124392.0_1.0	0.874237	0.00037681	0.000582974	RLPEMGSNVEL	2::ENSP00000394645.1|ENST00000456197.1|ENSG00000196367.13|OTTHUMG00000150403.5|OTTHUMT00000317980.1|TRRAP-206|TRRAP|3588	A02
115396.0_1.0	0.872835	0.00037681	0.000588616	KLFEDGKTGF	2::ENSP00000479504.1|ENST00000617633.5|ENSG00000278053.5|OTTHUMG00000188475.2|OTTHUMT00000477383.2|DDX52-213|DDX52|599	A02
115015.0_1.0	0.87251	0.00037681	0.000589927	YLEDTDRNL	2::ENSP00000056233.3|ENST00000056233.4|ENSG00000050344.9|OTTHUMG00000023882.5|OTTHUMT00000214088.2|NFE2L3-201|NFE2L3|694	A02
76259.0_1.0	0.871962	0.00037681	0.000592152	SLATTLTKL	2::ENSP00000397873.2|ENST00000439561.6|ENSG00000129083.12|OTTHUMG00000165824.2|OTTHUMT00000386411.1|COPB1-202|COPB1|953	A02
121953.0_1.0	0.871827	0.00037681	0.000592703	RLGEAEGLMKV	2::ENSP00000363891.3|ENST00000374759.8|ENSG00000157637.13|OTTHUMG00000168049.4|OTTHUMT00000397747.2|SLC38A10-202|SLC38A10|1119	A02
125530.0_1.0	0.871774	0.00037681	0.000592916	PKFEVLEKPQA	2::ENSP00000382966.1|ENST00000400094.5|ENSG00000154723.12|OTTHUMG00000078442.2|OTTHUMT00000171362.1|ATP5PF-205|ATP5PF|108	A02
123625.0_1.0	0.871475	0.00037681	0.000594135	ALLPSVKEDKM	2::ENSP00000444385.2|ENST00000535414.5|ENSG00000162694.14|OTTHUMG00000011814.3|-|EXTL2-207|EXTL2|147	A02
82947.0_1.0	0.871055	0.00037681	0.000595854	KLDLSVTEA	2::ENSP00000371261.3|ENST00000381839.7|ENSG00000159131.17|OTTHUMG00000065628.26|OTTHUMT00000140631.3|GART-205|GART|1010	A02
75218.0_1.0	0.870608	0.00037681	0.000597685	KLDVGNAEV	2::ENSP00000400345.1|ENST00000442093.5|ENSG00000185825.17|OTTHUMG00000024218.5|OTTHUMT00000061076.3|BCAP31-206|BCAP31|188	A02
60434.0_1.0	0.870495	0.00037681	0.000598149	GLNGVSPKV	2::ENSP00000415808.1|ENST00000435330.5|ENSG00000147604.14|OTTHUMG00000134312.5|OTTHUMT00000259292.2|RPL7-206|RPL7|99	A02
95725.0_1.0	0.870274	0.00037681	0.000599059	VMDSKLVQV	2::ENSP00000343701.6|ENST00000344337.11|ENSG00000114030.13|OTTHUMG00000159487.3|OTTHUMT00000355740.2|KPNA1-201|KPNA1|538	A02
99384.0_1.0	0.870236	0.00037681	0.000599214	KLTDLARHV	2::ENSP00000321711.4|ENST00000319212.9|ENSG00000166938.13|OTTHUMG00000133181.10|OTTHUMT00000382792.3|DIS3L-202|DIS3L|1054	A02
82948.0_1.0	0.869467	0.00037681	0.000602386	KLDLSVTEA	2::ENSP00000371261.3|ENST00000381839.7|ENSG00000159131.17|OTTHUMG00000065628.26|OTTHUMT00000140631.3|GART-205|GART|1010	A02
100125.0_1.0	0.868925	0.00037681	0.000604632	KVFDPVPVGV	2::ENSP00000356520.3|ENST00000367549.4|ENSG00000135829.17|OTTHUMG00000035337.6|OTTHUMT00000085522.3|DHX9-201|DHX9|1270	A02
103699.0_1.0	0.868891	0.00037681	0.000604772	RLACDVDQV	2::ENSP00000345182.4|ENST00000338368.7|ENSG00000253729.8|OTTHUMG00000164239.7|OTTHUMT00000378400.2|PRKDC-202|PRKDC|4097	A02
80095.0_1.0	0.868588	0.00037681	0.000606031	LLSGVVTKM	2::ENSP00000470447.1|ENST00000596873.1|ENSG00000142534.7|OTTHUMG00000183156.4|OTTHUMT00000465292.1|RPS11-203|RPS11|118	A02
108323.0_1.0	0.868244	0.00037681	0.000607466	KLFSEGLFSA	2::ENSP00000419799.1|ENST00000497580.5|ENSG00000165219.22|OTTHUMG00000020678.10|OTTHUMT00000355643.1|GAPVD1-220|GAPVD1|756	A02
76762.0_1.0	0.867732	0.00037681	0.000609607	NLAGVYSEV	2::ENSP00000329715.4|ENST00000331457.9|ENSG00000185721.13|OTTHUMG00000030792.12|OTTHUMT00000075680.6|DRG1-201|DRG1|367	A02
96225.0_1.0	0.86771	0.00037681	0.000609695	VLSGPGGLLRA	2::ENSP00000314883.6|ENST00000346652.10|ENSG00000163297.17|OTTHUMG00000151982.4|OTTHUMT00000324664.1|ANTXR2-202|ANTXR2|386	A02
96692.0_1.0	0.867693	0.00037681	0.000609769	TLLMTTHNL	2::ENSP00000333534.2|ENST00000331105.7|ENSG00000197446.9|OTTHUMG00000167412.7|OTTHUMT00000394527.3|CYP2F1-201|CYP2F1|491	A02
123627.0_1.0	0.866088	0.00037681	0.000616527	ALLPSVKEDKM	2::ENSP00000444385.2|ENST00000535414.5|ENSG00000162694.14|OTTHUMG00000011814.3|-|EXTL2-207|EXTL2|147	A02
110379.0_1.0	0.865963	0.00037681	0.000617055	LLDEHVQRV	2::ENSP00000346935.3|ENST00000354866.7|ENSG00000103126.15|OTTHUMG00000064930.5|OTTHUMT00000139442.3|AXIN1-202|AXIN1|826	A02
124261.0_1.0	0.865892	0.00037681	0.000617356	LLDDTAKNLRV	2::ENSP00000355062.3|ENST00000354906.7|ENSG00000154305.18|OTTHUMG00000037543.8|OTTHUMT00000091491.2|MIA3-203|MIA3|1015	A02
81847.0_1.0	0.865733	0.00037681	0.000618028	RLDNGQVGL	2::ENSP00000385952.1|ENST00000407585.5|ENSG00000100266.19|OTTHUMG00000150701.8|OTTHUMT00000319667.1|PACSIN2-205|PACSIN2|445	A02
132793.0_1.0	0.865295	0.00037681	0.000619893	YMYSGGGSALAGGAGGGAGRKED	2::ENSP00000355632.4|ENST00000366672.5|ENSG00000143641.10|OTTHUMG00000037771.2|OTTHUMT00000092158.2|GALNT2-201|GALNT2|571	A02
127317.0_1.0	0.865136	0.00037681	0.000620568	GDEDASRMEEVD	2::ENSP00000481908.1|ENST00000620073.4|ENSG00000096384.20|OTTHUMG00000014761.8|-|HSP90AB1-204|HSP90AB1|724	A02
83155.0_1.0	0.865064	0.00037681	0.000620874	RVPPPPQSV	2::ENSP00000396333.1|ENST00000444664.5|ENSG00000160691.18|OTTHUMG00000037295.6|OTTHUMT00000098993.1|SHC1-209|SHC1|297	A02
86045.0_1.0	0.864932	0.00037681	0.000621438	KQVSDLLSV	2::ENSP00000462885.1|ENST00000578804.5|ENSG00000108654.15|OTTHUMG00000178936.11|OTTHUMT00000444032.1|DDX5-210|DDX5|614	A02
91004.0_1.0	0.864545	0.00037681	0.000623094	ALADLVWRA	2::ENSP00000265299.6|ENST00000265299.6|ENSG00000106125.14|OTTHUMG00000152800.6|OTTHUMT00000327962.1|MINDY4-201|MINDY4|757	A02
116471.0_1.0	0.864093	0.00037681	0.00062503	LLMEHLHKL	2::ENSP00000464538.1|ENST00000579260.5|ENSG00000108298.11|OTTHUMG00000178979.8|OTTHUMT00000444191.1|RPL19-203|RPL19|194	A02
88573.0_1.0	0.863624	0.00037681	0.000627044	SQVDRLVAL	2::ENSP00000406364.1|ENST00000438389.6|ENSG00000063241.8|OTTHUMG00000180830.3|OTTHUMT00000453177.1|ISOC2-203|ISOC2|135	A02
129250.0_1.0	0.863362	0.00037681	0.000628172	KLLTEDSENQRL	2::ENSP00000443418.1|ENST00000535432.2|ENSG00000112242.15|OTTHUMG00000016389.3|-|E2F3-202|E2F3|334	A02
96366.0_1.0	0.862486	0.00037681	0.000631966	KLLDPQTQV	2::ENSP00000288266.3|ENST00000288266.8|ENSG00000157500.12|OTTHUMG00000133756.14|OTTHUMT00000258196.3|APPL1-201|APPL1|709	A02
109150.0_1.0	0.862434	0.00037681	0.00063219	VLDVQRYPL	2::ENSP00000369055.4|ENST00000379731.4|ENSG00000086062.12|OTTHUMG00000019764.1|OTTHUMT00000052039.1|B4GALT1-201|B4GALT1|398	A02
109317.0_1.0	0.862236	0.00037681	0.000633048	VMQETLRNL	2::ENSP00000387514.1|ENST00000440527.1|ENSG00000197933.13|OTTHUMG00000156528.5|OTTHUMT00000344517.1|ZNF823-203|ZNF823|67	A02
99967.0_1.0	0.861985	0.00037681	0.000634141	AVLDVGLNRV	2::ENSP00000386536.1|ENST00000409804.5|ENSG00000065911.12|OTTHUMG00000129814.5|OTTHUMT00000329302.1|MTHFD2-203|MTHFD2|222	A02
129003.0_1.0	0.861514	0.00037681	0.000636195	LTLPPNDHVNSNN	2::ENSP00000444663.2|ENST00000543859.5|ENSG00000244682.7|OTTHUMG00000074101.5|-|FCGR2C-211|FCGR2C|322	A02
100123.0_1.0	0.860902	0.00037681	0.000638876	KVFDPVPVGV	2::ENSP00000356520.3|ENST00000367549.4|ENSG00000135829.17|OTTHUMG00000035337.6|OTTHUMT00000085522.3|DHX9-201|DHX9|1270	A02
107104.0_1.0	0.860406	0.00037681	0.000641055	VLVDRTLYL	2::ENSP00000254878.3|ENST00000254878.8|ENSG00000132541.11|OTTHUMG00000164670.5|OTTHUMT00000379687.2|RIDA-201|RIDA|137	A02
111623.0_1.0	0.859375	0.00037681	0.000645608	RQLDQFLVV	2::ENSP00000384249.1|ENST00000406652.5|ENSG00000057935.13|OTTHUMG00000150452.5|OTTHUMT00000318143.2|MTA3-203|MTA3|537	A02
113283.0_1.0	0.858877	0.00037681	0.000647821	SMYGVDLHHA	2::ENSP00000431988.1|ENST00000525193.5|ENSG00000079819.19|OTTHUMG00000015560.12|OTTHUMT00000390521.1|EPB41L2-209|EPB41L2|706	A02
104347.0_1.0	0.858834	0.00037681	0.000648012	KVLEHVVRV	2::ENSP00000377497.1|ENST00000393920.5|ENSG00000147381.11|OTTHUMG00000024174.3|-|MAGEA4-205|MAGEA4|317	A02
108855.0_1.0	0.858037	0.00037681	0.000651567	LLDEMSHKL	2::ENSP00000402811.1|ENST00000436239.5|ENSG00000116906.13|OTTHUMG00000038024.4|OTTHUMT00000092873.2|GNPAT-203|GNPAT|222	A02
108856.0_1.0	0.857799	0.00037681	0.000652632	LLDEMSHKL	2::ENSP00000402811.1|ENST00000436239.5|ENSG00000116906.13|OTTHUMG00000038024.4|OTTHUMT00000092873.2|GNPAT-203|GNPAT|222	A02
100127.0_1.0	0.85714	0.00037681	0.000655594	KVFDPVPVGV	2::ENSP00000356520.3|ENST00000367549.4|ENSG00000135829.17|OTTHUMG00000035337.6|OTTHUMT00000085522.3|DHX9-201|DHX9|1270	A02
121452.0_1.0	0.855847	0.00037681	0.000661438	PSVKEDKMLM	2::ENSP00000444385.2|ENST00000535414.5|ENSG00000162694.14|OTTHUMG00000011814.3|-|EXTL2-207|EXTL2|147	A02
74522.0_1.0	0.855512	0.00037681	0.000662961	FLHVGQAGL	2::ENSP00000356786.2|ENST00000367812.6|ENSG00000118513.19|OTTHUMG00000015629.11|OTTHUMT00000391647.1|MYB-204|MYB|666	A02
105544.0_1.0	0.855265	0.00037681	0.000664088	YLATLTEKM	2::ENSP00000460049.1|ENST00000571750.5|ENSG00000168411.14|OTTHUMG00000177368.7|OTTHUMT00000436507.2|RFWD3-202|RFWD3|774	A02
99582.0_1.0	0.854251	0.00037681	0.000668727	LLLDPFHKA	2::ENSP00000495696.1|ENST00000645079.1|ENSG00000174748.21|OTTHUMG00000130485.10|OTTHUMT00000494373.1|RPL15-216|RPL15|169	A02
113290.0_1.0	0.853726	0.00037681	0.00067114	SMYGVDLHHA	2::ENSP00000431988.1|ENST00000525193.5|ENSG00000079819.19|OTTHUMG00000015560.12|OTTHUMT00000390521.1|EPB41L2-209|EPB41L2|706	A02
99579.0_1.0	0.853626	0.00037681	0.000671604	LLLDPFHKA	2::ENSP00000495696.1|ENST00000645079.1|ENSG00000174748.21|OTTHUMG00000130485.10|OTTHUMT00000494373.1|RPL15-216|RPL15|169	A02
111433.0_1.0	0.85325	0.00037681	0.000673338	HLDDLKGTFA	2::ENSP00000496470.1|ENST00000647543.1|ENSG00000284931.1|OTTHUMG00000192488.2|OTTHUMT00000494676.1|AC104389.6-202|AC104389.6|168	A02
95719.0_1.0	0.853177	0.00037681	0.000673678	VMDSKLVQV	2::ENSP00000343701.6|ENST00000344337.11|ENSG00000114030.13|OTTHUMG00000159487.3|OTTHUMT00000355740.2|KPNA1-201|KPNA1|538	A02
80097.0_1.0	0.852928	0.00037681	0.000674829	LLSGVVTKM	2::ENSP00000470447.1|ENST00000596873.1|ENSG00000142534.7|OTTHUMG00000183156.4|OTTHUMT00000465292.1|RPS11-203|RPS11|118	A02
118267.0_1.0	0.85174	0.00037681	0.000680354	SLYNGDMEKL	2::ENSP00000446145.2|ENST00000540159.3|ENSG00000176171.11|OTTHUMG00000019278.3|OTTHUMT00000473467.2|BNIP3-202|BNIP3|219	A02
117253.0_1.0	0.851402	0.00037681	0.000681935	KLSENAGLQSL	2::ENSP00000422377.1|ENST00000512629.5|ENSG00000039560.14|OTTHUMG00000162019.4|OTTHUMT00000366791.2|RAI14-220|RAI14|951	A02
70716.0_1.0	0.851316	0.00037681	0.000682338	KPGLVLLLA	2::ENSP00000387013.1|ENST00000410051.5|ENSG00000144366.16|OTTHUMG00000132647.5|OTTHUMT00000335725.1|GULP1-209|GULP1|167	A02
91300.0_1.0	0.851024	0.00037681	0.00068371	GQWASVLRV	2::ENSP00000305790.5|ENST00000302516.10|ENSG00000189091.13|OTTHUMG00000137582.8|OTTHUMT00000268972.3|SF3B3-201|SF3B3|1217	A02
100124.0_1.0	0.850821	0.00037681	0.000684663	KVFDPVPVGV	2::ENSP00000356520.3|ENST00000367549.4|ENSG00000135829.17|OTTHUMG00000035337.6|OTTHUMT00000085522.3|DHX9-201|DHX9|1270	A02
76076.0_1.0	0.850532	0.00037681	0.000686021	ALDSDNLSL	2::ENSP00000405437.1|ENST00000430015.5|ENSG00000134369.15|OTTHUMG00000035766.7|OTTHUMT00000087016.2|NAV1-204|NAV1|755	A02
87617.0_1.0	0.849824	0.00037681	0.000689365	YMDAPKAAL	2::ENSP00000390388.1|ENST00000426002.5|ENSG00000164054.15|OTTHUMG00000133529.19|OTTHUMT00000344706.1|SHISA5-206|SHISA5|137	A02
87938.0_1.0	0.849623	0.00037681	0.000690317	KMNGYLSNA	2::ENSP00000402564.1|ENST00000435176.5|ENSG00000076242.15|OTTHUMG00000130797.25|OTTHUMT00000341986.2|MLH1-206|MLH1|658	A02
109153.0_1.0	0.849589	0.00037681	0.000690479	VLDVQRYPL	2::ENSP00000369055.4|ENST00000379731.4|ENSG00000086062.12|OTTHUMG00000019764.1|OTTHUMT00000052039.1|B4GALT1-201|B4GALT1|398	A02
113246.0_1.0	0.849425	0.00037681	0.000691255	KLSPKAATLAE	2::ENSP00000497544.1|ENST00000649490.1|ENSG00000149257.14|OTTHUMG00000165362.7|OTTHUMT00000499313.2|SERPINH1-216|SERPINH1|324	A02
121454.0_1.0	0.849408	0.00037681	0.000691335	PSVKEDKMLM	2::ENSP00000444385.2|ENST00000535414.5|ENSG00000162694.14|OTTHUMG00000011814.3|-|EXTL2-207|EXTL2|147	A02
83369.0_1.0	0.849319	0.00037681	0.000691759	RLQPPPAQA	2::ENSP00000467294.1|ENST00000587885.1|ENSG00000160888.7|OTTHUMG00000180790.2|OTTHUMT00000453031.1|IER2-202|IER2|223	A02
100582.0_1.0	0.849222	0.00037681	0.000692218	RQPDSGLSSL	2::ENSP00000296255.3|ENST00000296255.8|ENSG00000163902.12|OTTHUMG00000159691.4|OTTHUMT00000356934.4|RPN1-201|RPN1|607	A02
100126.0_1.0	0.848917	0.00037681	0.00069367	KVFDPVPVGV	2::ENSP00000356520.3|ENST00000367549.4|ENSG00000135829.17|OTTHUMG00000035337.6|OTTHUMT00000085522.3|DHX9-201|DHX9|1270	A02
118268.0_1.0	0.848779	0.00037681	0.000694331	SLYNGDMEKL	2::ENSP00000446145.2|ENST00000540159.3|ENSG00000176171.11|OTTHUMG00000019278.3|OTTHUMT00000473467.2|BNIP3-202|BNIP3|219	A02
100580.0_1.0	0.848592	0.00037681	0.000695219	RQPDSGLSSL	2::ENSP00000296255.3|ENST00000296255.8|ENSG00000163902.12|OTTHUMG00000159691.4|OTTHUMT00000356934.4|RPN1-201|RPN1|607	A02
95726.0_1.0	0.848378	0.00037681	0.000696243	VMDSKLVQV	2::ENSP00000343701.6|ENST00000344337.11|ENSG00000114030.13|OTTHUMG00000159487.3|OTTHUMT00000355740.2|KPNA1-201|KPNA1|538	A02
124255.0_1.0	0.847642	0.00037681	0.000699768	LLDDTAKNLRV	2::ENSP00000355062.3|ENST00000354906.7|ENSG00000154305.18|OTTHUMG00000037543.8|OTTHUMT00000091491.2|MIA3-203|MIA3|1015	A02
89739.0_1.0	0.84732	0.00037681	0.00070132	HLLENLVAV	2::ENSP00000347897.5|ENST00000355674.9|ENSG00000171490.13|OTTHUMG00000129824.6|OTTHUMT00000252060.3|RSL1D1-201|RSL1D1|430	A02
113974.0_1.0	0.846852	0.00037681	0.000703577	QLYNQLLKL	2::ENSP00000495128.1|ENST00000642900.1|ENSG00000174780.17|OTTHUMG00000128843.17|OTTHUMT00000496472.1|SRP72-205|SRP72|671	A02
111424.0_1.0	0.846179	0.00037681	0.000706833	HLDDLKGTFA	2::ENSP00000496470.1|ENST00000647543.1|ENSG00000284931.1|OTTHUMG00000192488.2|OTTHUMT00000494676.1|AC104389.6-202|AC104389.6|168	A02
95724.0_1.0	0.845775	0.00037681	0.000708798	VMDSKLVQV	2::ENSP00000343701.6|ENST00000344337.11|ENSG00000114030.13|OTTHUMG00000159487.3|OTTHUMT00000355740.2|KPNA1-201|KPNA1|538	A02
119920.0_1.0	0.845665	0.00037681	0.000709331	KLFDLLNKKA	2::ENSP00000361298.4|ENST00000372224.9|ENSG00000142945.13|OTTHUMG00000008416.7|OTTHUMT00000023180.2|KIF2C-202|KIF2C|725	A02
111156.0_1.0	0.845137	0.00037681	0.00071191	ALVSQELQRA	2::ENSP00000373697.3|ENST00000389045.7|ENSG00000153827.13|OTTHUMG00000153623.6|OTTHUMT00000331865.1|TRIP12-204|TRIP12|1722	A02
59670.0_1.0	0.844949	0.00037681	0.000712827	AVGDGPPRV	2::ENSP00000405039.1|ENST00000452441.5|ENSG00000204580.13|OTTHUMG00000031236.13|-|DDR1-239|DDR1|913	A02
81839.0_1.0	0.844921	0.00037681	0.000712963	RLDNGQVGL	2::ENSP00000385952.1|ENST00000407585.5|ENSG00000100266.19|OTTHUMG00000150701.8|OTTHUMT00000319667.1|PACSIN2-205|PACSIN2|445	A02
124391.0_1.0	0.844874	0.00037681	0.000713196	RLPEMGSNVEL	2::ENSP00000394645.1|ENST00000456197.1|ENSG00000196367.13|OTTHUMG00000150403.5|OTTHUMT00000317980.1|TRRAP-206|TRRAP|3588	A02
104113.0_1.0	0.844337	0.00037681	0.000715832	VMQENLTKV	2::ENSP00000435933.1|ENST00000474047.5|ENSG00000117533.15|OTTHUMG00000034788.5|OTTHUMT00000084175.3|VAMP4-203|VAMP4|141	A02
120677.0_1.0	0.844139	0.00037681	0.000716805	RLLGDAAKNQL	2::ENSP00000324173.6|ENST00000324460.7|ENSG00000044574.8|OTTHUMG00000020672.2|OTTHUMT00000054062.2|HSPA5-201|HSPA5|654	A02
131298.0_1.0	0.843954	0.00037681	0.000717712	VLYHYVAVNNPKKQE	2::ENSP00000457935.1|ENST00000456793.2|ENSG00000228474.6|OTTHUMG00000151990.5|OTTHUMT00000324704.3|OST4-203|OST4|37	A02
113180.0_1.0	0.843836	0.00037681	0.000718296	RLVEVNGENV	2::ENSP00000262613.5|ENST00000262613.10|ENSG00000109062.12|OTTHUMG00000178863.4|OTTHUMT00000443671.2|SLC9A3R1-201|SLC9A3R1|358	A02
115393.0_1.0	0.843694	0.00037681	0.000718996	KLFEDGKTGF	2::ENSP00000479504.1|ENST00000617633.5|ENSG00000278053.5|OTTHUMG00000188475.2|OTTHUMT00000477383.2|DDX52-213|DDX52|599	A02
89733.0_1.0	0.843224	0.00037681	0.000721318	HLLENLVAV	2::ENSP00000347897.5|ENST00000355674.9|ENSG00000171490.13|OTTHUMG00000129824.6|OTTHUMT00000252060.3|RSL1D1-201|RSL1D1|430	A02
67555.0_1.0	0.842862	0.00037681	0.000723118	LLGPKPQGV	2::ENSP00000493459.1|ENST00000641509.1|ENSG00000164073.10|OTTHUMG00000133303.8|OTTHUMT00000492992.2|MFSD8-236|MFSD8|413	A02
105816.0_1.0	0.842715	0.00037681	0.000723844	KLLSSYYNV	2::ENSP00000419852.1|ENST00000471985.4|ENSG00000146842.17|OTTHUMG00000157653.3|OTTHUMT00000349340.2|TMEM209-205|TMEM209|189	A02
104348.0_1.0	0.842694	0.00037681	0.000723952	KVLEHVVRV	2::ENSP00000377497.1|ENST00000393920.5|ENSG00000147381.11|OTTHUMG00000024174.3|-|MAGEA4-205|MAGEA4|317	A02
92431.0_1.0	0.842686	0.00037681	0.000723987	KLSELTTEV	2::ENSP00000369402.5|ENST00000380062.9|ENSG00000096872.16|OTTHUMG00000021028.5|OTTHUMT00000055476.2|IFT74-201|IFT74|600	A02
87935.0_1.0	0.842394	0.00037681	0.000725441	KMNGYLSNA	2::ENSP00000402564.1|ENST00000435176.5|ENSG00000076242.15|OTTHUMG00000130797.25|OTTHUMT00000341986.2|MLH1-206|MLH1|658	A02
116472.0_1.0	0.842207	0.00037681	0.000726374	LLMEHLHKL	2::ENSP00000464538.1|ENST00000579260.5|ENSG00000108298.11|OTTHUMG00000178979.8|OTTHUMT00000444191.1|RPL19-203|RPL19|194	A02
88561.0_1.0	0.841527	0.00037681	0.000729776	LSTEVNPKL	2::ENSP00000380559.2|ENST00000397412.8|ENSG00000007545.16|OTTHUMG00000074087.8|OTTHUMT00000157297.5|CRAMP1-202|CRAMP1|1269	A02
88585.0_1.0	0.841084	0.00037681	0.000731999	SQVDRLVAL	2::ENSP00000406364.1|ENST00000438389.6|ENSG00000063241.8|OTTHUMG00000180830.3|OTTHUMT00000453177.1|ISOC2-203|ISOC2|135	A02
67557.0_1.0	0.839758	0.00037681	0.00073869	LLGPKPQGV	2::ENSP00000493459.1|ENST00000641509.1|ENSG00000164073.10|OTTHUMG00000133303.8|OTTHUMT00000492992.2|MFSD8-236|MFSD8|413	A02
120680.0_1.0	0.839621	0.00037681	0.000739383	RLLGDAAKNQL	2::ENSP00000324173.6|ENST00000324460.7|ENSG00000044574.8|OTTHUMG00000020672.2|OTTHUMT00000054062.2|HSPA5-201|HSPA5|654	A02
116304.0_1.0	0.839606	0.00037681	0.000739462	YLNDGLWHM	2::ENSP00000496921.1|ENST00000394552.3|ENSG00000101898.6|OTTHUMG00000032177.2|OTTHUMT00000078545.2|MCTS2P-201|MCTS2P|181	A02
114891.0_1.0	0.839429	0.00037681	0.000740361	RMQDEPYQA	2::ENSP00000252482.3|ENST00000252482.8|ENSG00000283632.2|OTTHUMG00000155018.2|-|EXOC3L2-201|EXOC3L2|409	A02
104950.0_1.0	0.83896	0.00037681	0.000742747	RLMNDMTAV	2::ENSP00000369768.4|ENST00000380405.7|ENSG00000120694.20|OTTHUMG00000016685.6|OTTHUMT00000044385.2|HSPH1-202|HSPH1|814	A02
91154.0_1.0	0.83888	0.00037681	0.000743155	VLHEGTNFV	2::ENSP00000434492.2|ENST00000532063.5|ENSG00000166333.13|OTTHUMG00000133407.5|-|ILK-212|ILK|318	A02
70584.0_1.0	0.838697	0.00037681	0.000744093	HQVPAVSSV	2::ENSP00000411195.1|ENST00000456339.5|ENSG00000204256.13|OTTHUMG00000031241.8|OTTHUMT00000276549.2|BRD2-206|BRD2|296	A02
105601.0_1.0	0.83787	0.00037681	0.00074833	LLAEENQRL	2::ENSP00000433982.2|ENST00000527303.2|ENSG00000178209.15|OTTHUMG00000165291.5|OTTHUMT00000383857.3|PLEC-211|PLEC|3447	A02
125126.0_1.0	0.837728	0.00037681	0.000749059	KMYEEFLSKV	2::ENSP00000440449.1|ENST00000537384.6|ENSG00000188191.15|OTTHUMG00000151411.7|OTTHUMT00000504440.2|PRKAR1B-211|PRKAR1B|381	A02
75966.0_1.0	0.837702	0.00037681	0.000749189	RMVGQVLGA	2::ENSP00000253039.4|ENST00000253039.9|ENSG00000130741.11|OTTHUMG00000021262.3|OTTHUMT00000056079.2|EIF2S3-201|EIF2S3|472	A02
112737.0_1.0	0.837683	0.00037681	0.000749291	FLFNTENKL	2::ENSP00000404771.1|ENST00000427898.5|ENSG00000067064.11|OTTHUMG00000017536.4|OTTHUMT00000046408.2|IDI1-202|IDI1|120	A02
98192.0_1.0	0.837355	0.00037681	0.000750979	TLADSVGHHL	2::ENSP00000407182.1|ENST00000425528.5|ENSG00000105576.15|OTTHUMG00000180333.3|-|TNPO2-202|TNPO2|897	A02
115952.0_1.0	0.837208	0.00037681	0.000751737	YLNPLERKL	2::ENSP00000428435.1|ENST00000523566.5|ENSG00000171320.15|OTTHUMG00000163901.3|OTTHUMT00000376275.2|ESCO2-206|ESCO2|187	A02
129298.0_1.0	0.83703	0.00037681	0.000752657	KLFDDDDSGKLSL	2::ENSP00000283122.3|ENST00000283122.7|ENSG00000153140.8|OTTHUMG00000131326.3|OTTHUMT00000254097.1|CETN3-201|CETN3|167	A02
93510.0_1.0	0.836852	0.00037681	0.000753574	LMTKELSSV	2::ENSP00000345182.4|ENST00000338368.7|ENSG00000253729.8|OTTHUMG00000164239.7|OTTHUMT00000378400.2|PRKDC-202|PRKDC|4097	A02
121919.0_1.0	0.836484	0.00037681	0.000755483	TLASPSVFKST	2::ENSP00000499159.1|ENST00000651376.1|ENSG00000136122.17|OTTHUMG00000017068.7|OTTHUMT00000476404.3|BORA-208|BORA|53	A02
111591.0_1.0	0.836057	0.00037681	0.000757697	VLSSDGVWRV	2::ENSP00000245564.2|ENST00000245564.7|ENSG00000125459.16|OTTHUMG00000014014.9|OTTHUMT00000039408.2|MSTO1-201|MSTO1|570	A02
91150.0_1.0	0.83576	0.00037681	0.000759245	VLHEGTNFV	2::ENSP00000434492.2|ENST00000532063.5|ENSG00000166333.13|OTTHUMG00000133407.5|-|ILK-212|ILK|318	A02
103948.0_1.0	0.834982	0.00037681	0.00076331	KLFDQANKL	2::ENSP00000345893.4|ENST00000348208.9|ENSG00000119139.20|OTTHUMG00000019978.17|OTTHUMT00000253612.2|TJP2-201|TJP2|1043	A02
125023.0_1.0	0.834907	0.00037681	0.000763707	KLLDTLPDDKL	2::ENSP00000454158.1|ENST00000560509.5|ENSG00000197299.12|OTTHUMG00000149834.7|OTTHUMT00000417940.1|BLM-208|BLM|1286	A02
103716.0_1.0	0.834638	0.00037681	0.000765115	TLHSVDQYL	2::ENSP00000364813.5|ENST00000375661.6|ENSG00000204392.11|OTTHUMG00000031121.3|OTTHUMT00000076205.3|LSM2-208|LSM2|95	A02
127052.0_1.0	0.834041	0.00037681	0.00076826	RLWNMPENNGL	2::ENSP00000260803.4|ENST00000260803.9|ENSG00000138231.13|OTTHUMG00000159824.4|OTTHUMT00000357585.2|DBR1-201|DBR1|544	A02
96363.0_1.0	0.833607	0.00037681	0.000770551	KLLDPQTQV	2::ENSP00000288266.3|ENST00000288266.8|ENSG00000157500.12|OTTHUMG00000133756.14|OTTHUMT00000258196.3|APPL1-201|APPL1|709	A02
95000.0_1.0	0.833475	0.00037681	0.000771248	TLADVLYHV	2::ENSP00000427839.1|ENST00000521808.5|ENSG00000129691.16|OTTHUMG00000164016.8|OTTHUMT00000376960.1|ASH2L-208|ASH2L|90	A02
123699.0_1.0	0.833273	0.00037681	0.000772321	KMLEDLQNEL	2::ENSP00000354957.5|ENST00000361138.7|ENSG00000198887.9|OTTHUMG00000019992.3|OTTHUMT00000052603.3|SMC5-201|SMC5|1101	A02
102656.0_1.0	0.833134	0.00037681	0.000773056	KMADYSNKL	2::ENSP00000455764.1|ENST00000565186.5|ENSG00000090857.13|OTTHUMG00000176963.4|OTTHUMT00000434506.1|PDPR-207|PDPR|491	A02
100597.0_1.0	0.83291	0.00037681	0.000774249	TLLMTTHNL	2::ENSP00000333534.2|ENST00000331105.7|ENSG00000197446.9|OTTHUMG00000167412.7|OTTHUMT00000394527.3|CYP2F1-201|CYP2F1|491	A02
95727.0_1.0	0.831986	0.00037681	0.000779174	VMDSKLVQV	2::ENSP00000343701.6|ENST00000344337.11|ENSG00000114030.13|OTTHUMG00000159487.3|OTTHUMT00000355740.2|KPNA1-201|KPNA1|538	A02
119006.0_1.0	0.831757	0.00037681	0.000780398	RLFNDPVAMV	2::ENSP00000380793.3|ENST00000397676.8|ENSG00000214160.10|OTTHUMG00000156823.4|OTTHUMT00000346033.2|ALG3-201|ALG3|438	A02
96226.0_1.0	0.830319	0.00037681	0.000788143	VLSGPGGLLRA	2::ENSP00000314883.6|ENST00000346652.10|ENSG00000163297.17|OTTHUMG00000151982.4|OTTHUMT00000324664.1|ANTXR2-202|ANTXR2|386	A02
120285.0_1.0	0.830241	0.00037681	0.000788562	KLYSSEQLLL	2::ENSP00000307305.3|ENST00000307365.4|ENSG00000168209.5|OTTHUMG00000183961.3|OTTHUMT00000048577.2|DDIT4-201|DDIT4|232	A02
112738.0_1.0	0.830149	0.00037681	0.000789062	FLFNTENKL	2::ENSP00000404771.1|ENST00000427898.5|ENSG00000067064.11|OTTHUMG00000017536.4|OTTHUMT00000046408.2|IDI1-202|IDI1|120	A02
103949.0_1.0	0.830092	0.00037681	0.00078937	KLFDQANKL	2::ENSP00000345893.4|ENST00000348208.9|ENSG00000119139.20|OTTHUMG00000019978.17|OTTHUMT00000253612.2|TJP2-201|TJP2|1043	A02
101979.0_1.0	0.829746	0.00037681	0.000791245	SLLQTLYKV	2::ENSP00000401470.2|ENST00000455915.6|ENSG00000100401.19|OTTHUMG00000150940.12|OTTHUMT00000320606.1|RANGAP1-207|RANGAP1|587	A02
110455.0_1.0	0.829661	0.00037681	0.000791708	SLYEENNKL	2::ENSP00000307939.5|ENST00000309863.11|ENSG00000135968.21|OTTHUMG00000153214.17|OTTHUMT00000358516.4|GCC2-201|GCC2|1684	A02
75135.0_1.0	0.82955	0.00037681	0.000792313	ALLSAVTRL	2::ENSP00000430626.1|ENST00000518910.5|ENSG00000044115.21|OTTHUMG00000163502.5|OTTHUMT00000373869.2|CTNNA1-211|CTNNA1|161	A02
112739.0_1.0	0.829446	0.00037681	0.000792879	FLFNTENKL	2::ENSP00000404771.1|ENST00000427898.5|ENSG00000067064.11|OTTHUMG00000017536.4|OTTHUMT00000046408.2|IDI1-202|IDI1|120	A02
112899.0_1.0	0.829218	0.00037681	0.000794118	HLLEEPLYL	2::ENSP00000310015.3|ENST00000307921.7|ENSG00000065457.10|OTTHUMG00000137611.5|OTTHUMT00000269027.1|ADAT1-201|ADAT1|502	A02
75969.0_1.0	0.828407	0.00037681	0.000798556	RMVGQVLGA	2::ENSP00000253039.4|ENST00000253039.9|ENSG00000130741.11|OTTHUMG00000021262.3|OTTHUMT00000056079.2|EIF2S3-201|EIF2S3|472	A02
96227.0_1.0	0.828365	0.00037681	0.000798784	VLSGPGGLLRA	2::ENSP00000314883.6|ENST00000346652.10|ENSG00000163297.17|OTTHUMG00000151982.4|OTTHUMT00000324664.1|ANTXR2-202|ANTXR2|386	A02
65925.0_1.0	0.828231	0.00037681	0.000799522	ALANGVSRL	2::ENSP00000260563.4|ENST00000260563.4|ENSG00000137996.12|OTTHUMG00000010920.2|OTTHUMT00000030099.1|RTCA-201|RTCA|379	A02
105603.0_1.0	0.827958	0.00037681	0.00080102	LLAEENQRL	2::ENSP00000433982.2|ENST00000527303.2|ENSG00000178209.15|OTTHUMG00000165291.5|OTTHUMT00000383857.3|PLEC-211|PLEC|3447	A02
75970.0_1.0	0.827807	0.00037681	0.000801851	RMVGQVLGA	2::ENSP00000253039.4|ENST00000253039.9|ENSG00000130741.11|OTTHUMG00000021262.3|OTTHUMT00000056079.2|EIF2S3-201|EIF2S3|472	A02
96150.0_1.0	0.82776	0.00037681	0.000802108	YLLPALVHL	2::ENSP00000462885.1|ENST00000578804.5|ENSG00000108654.15|OTTHUMG00000178936.11|OTTHUMT00000444032.1|DDX5-210|DDX5|614	A02
109154.0_1.0	0.82739	0.00037681	0.000804146	VLDVQRYPL	2::ENSP00000369055.4|ENST00000379731.4|ENSG00000086062.12|OTTHUMG00000019764.1|OTTHUMT00000052039.1|B4GALT1-201|B4GALT1|398	A02
119733.0_1.0	0.826894	0.00037681	0.000806893	RLLGDAAKNQV	2::ENSP00000364805.4|ENST00000375654.5|ENSG00000204390.10|OTTHUMG00000031208.3|OTTHUMT00000076416.3|HSPA1L-201|HSPA1L|641	A02
112006.0_1.0	0.826842	0.00037681	0.00080718	SMYGVDLHKA	2::ENSP00000362906.3|ENST00000373800.7|ENSG00000159023.21|OTTHUMG00000003644.30|OTTHUMT00000010314.1|EPB41-207|EPB41|588	A02
108482.0_1.0	0.826798	0.00037681	0.000807422	RVMPSSFFL	2::ENSP00000356807.2|ENST00000367833.7|ENSG00000143155.13|OTTHUMG00000034646.3|OTTHUMT00000083822.3|TIPRL-202|TIPRL|272	A02
80397.0_1.0	0.826535	0.00037681	0.000808882	KVGSFSQNV	2::ENSP00000376656.2|ENST00000392925.6|ENSG00000106144.20|OTTHUMG00000023641.5|OTTHUMT00000327428.1|CASP2-203|CASP2|171	A02
114392.0_1.0	0.826484	0.00037681	0.000809167	RLLKSKLYL	2::ENSP00000379513.3|ENST00000396210.8|ENSG00000008394.13|OTTHUMG00000168816.5|OTTHUMT00000401181.2|MGST1-205|MGST1|155	A02
105537.0_1.0	0.825946	0.00037681	0.00081216	YLATLTEKM	2::ENSP00000460049.1|ENST00000571750.5|ENSG00000168411.14|OTTHUMG00000177368.7|OTTHUMT00000436507.2|RFWD3-202|RFWD3|774	A02
105604.0_1.0	0.825678	0.00037681	0.000813654	LLAEENQRL	2::ENSP00000433982.2|ENST00000527303.2|ENSG00000178209.15|OTTHUMG00000165291.5|OTTHUMT00000383857.3|PLEC-211|PLEC|3447	A02
90987.0_1.0	0.825491	0.00037681	0.000814702	KVLDQQNGL	2::ENSP00000254719.4|ENST00000254719.10|ENSG00000132383.12|OTTHUMG00000090579.4|OTTHUMT00000207118.3|RPA1-201|RPA1|616	A02
85290.0_1.0	0.825102	0.00037681	0.000816876	ALLDRLVSV	2::ENSP00000475318.1|ENST00000477620.5|ENSG00000155561.15|OTTHUMG00000155497.5|OTTHUMT00000340362.2|NUP205-206|NUP205|273	A02
76523.0_1.0	0.824805	0.00037681	0.000818544	GMASVLSRL	2::ENSP00000357550.1|ENST00000368562.5|ENSG00000130640.13|OTTHUMG00000019319.6|OTTHUMT00000051150.1|TUBGCP2-202|TUBGCP2|495	A02
114402.0_1.0	0.823911	0.00037681	0.000823581	RLLKSKLYL	2::ENSP00000379513.3|ENST00000396210.8|ENSG00000008394.13|OTTHUMG00000168816.5|OTTHUMT00000401181.2|MGST1-205|MGST1|155	A02
83381.0_1.0	0.82374	0.00037681	0.000824553	ALYAVLEKA	2::ENSP00000354410.2|ENST00000361110.6|ENSG00000171608.16|OTTHUMG00000001450.3|OTTHUMT00000004237.1|PIK3CD-201|PIK3CD|1068	A02
76524.0_1.0	0.823333	0.00037681	0.000826858	GMASVLSRL	2::ENSP00000357550.1|ENST00000368562.5|ENSG00000130640.13|OTTHUMG00000019319.6|OTTHUMT00000051150.1|TUBGCP2-202|TUBGCP2|495	A02
96834.0_1.0	0.822685	0.00037681	0.000830543	KAWENSPNV	2::ENSP00000495968.1|ENST00000644916.1|ENSG00000117523.16|OTTHUMG00000034665.10|OTTHUMT00000494493.1|PRRC2C-213|PRRC2C|910	A02
75967.0_1.0	0.822538	0.00037681	0.000831382	RMVGQVLGA	2::ENSP00000253039.4|ENST00000253039.9|ENSG00000130741.11|OTTHUMG00000021262.3|OTTHUMT00000056079.2|EIF2S3-201|EIF2S3|472	A02
89740.0_1.0	0.822315	0.00037681	0.000832654	HLLENLVAV	2::ENSP00000347897.5|ENST00000355674.9|ENSG00000171490.13|OTTHUMG00000129824.6|OTTHUMT00000252060.3|RSL1D1-201|RSL1D1|430	A02
123857.0_1.0	0.822268	0.00037681	0.000832924	KQMEQLSQFL	2::ENSP00000357077.4|ENST00000368097.8|ENSG00000158710.14|OTTHUMG00000022793.3|OTTHUMT00000059105.1|TAGLN2-203|TAGLN2|199	A02
112742.0_1.0	0.821513	0.00037681	0.000837255	FLFNTENKL	2::ENSP00000404771.1|ENST00000427898.5|ENSG00000067064.11|OTTHUMG00000017536.4|OTTHUMT00000046408.2|IDI1-202|IDI1|120	A02
59559.0_1.0	0.8213	0.00037681	0.00083848	PAPPPPPPP	2::ENSP00000301459.4|ENST00000301459.5|ENSG00000167771.6|OTTHUMG00000150472.3|OTTHUMT00000318233.2|RCOR2-201|RCOR2|523	A02
114700.0_1.0	0.820765	0.00037681	0.000841565	SMYGVDLHKA	2::ENSP00000362906.3|ENST00000373800.7|ENSG00000159023.21|OTTHUMG00000003644.30|OTTHUMT00000010314.1|EPB41-207|EPB41|588	A02
76519.0_1.0	0.820698	0.00037681	0.000841951	GMASVLSRL	2::ENSP00000357550.1|ENST00000368562.5|ENSG00000130640.13|OTTHUMG00000019319.6|OTTHUMT00000051150.1|TUBGCP2-202|TUBGCP2|495	A02
61047.0_1.0	0.820347	0.00037681	0.000843979	RMAPALSGA	2::ENSP00000301740.8|ENST00000301740.13|ENSG00000167978.17|OTTHUMG00000177358.6|OTTHUMT00000436411.2|SRRM2-201|SRRM2|2752	A02
98403.0_1.0	0.82033	0.00037681	0.000844079	RLLGHLKNV	2::ENSP00000364855.3|ENST00000375703.7|ENSG00000204410.16|OTTHUMG00000167551.3|OTTHUMT00000268160.1|MSH5-201|MSH5|835	A02
90977.0_1.0	0.820285	0.00037681	0.000844339	KVLDQQNGL	2::ENSP00000254719.4|ENST00000254719.10|ENSG00000132383.12|OTTHUMG00000090579.4|OTTHUMT00000207118.3|RPA1-201|RPA1|616	A02
125655.0_1.0	0.81961	0.00037681	0.000848263	RLFDEPQLASL	2::ENSP00000261721.4|ENST00000261721.9|ENSG00000064726.10|OTTHUMG00000147364.5|OTTHUMT00000304008.2|BTBD1-201|BTBD1|482	A02
124260.0_1.0	0.819494	0.00037681	0.000848936	LLDDTAKNLRV	2::ENSP00000355062.3|ENST00000354906.7|ENSG00000154305.18|OTTHUMG00000037543.8|OTTHUMT00000091491.2|MIA3-203|MIA3|1015	A02
83364.0_1.0	0.819441	0.00037681	0.000849246	RLQPPPAQA	2::ENSP00000467294.1|ENST00000587885.1|ENSG00000160888.7|OTTHUMG00000180790.2|OTTHUMT00000453031.1|IER2-202|IER2|223	A02
107577.0_1.0	0.819146	0.00037681	0.000850969	HLWDPLTNV	2::ENSP00000376419.2|ENST00000392647.7|ENSG00000213160.10|OTTHUMG00000132213.9|OTTHUMT00000255271.3|KLHL23-202|KLHL23|558	A02
114698.0_1.0	0.8188	0.00037681	0.000852991	SMYGVDLHKA	2::ENSP00000362906.3|ENST00000373800.7|ENSG00000159023.21|OTTHUMG00000003644.30|OTTHUMT00000010314.1|EPB41-207|EPB41|588	A02
112897.0_1.0	0.818734	0.00037681	0.000853376	KLLNVDPDNV	2::ENSP00000360025.4|ENST00000370986.9|ENSG00000116717.13|OTTHUMG00000009374.5|OTTHUMT00000025988.3|GADD45A-202|GADD45A|165	A02
114382.0_1.0	0.818538	0.00037681	0.000854526	KLLEKLYKV	2::ENSP00000421021.2|ENST00000512194.2|ENSG00000287542.1|OTTHUMG00000192438.2|OTTHUMT00000494121.2|AC098582.1-201|AC098582.1|1042	A02
89109.0_1.0	0.818135	0.00037681	0.000856893	RLASLQSEV	2::ENSP00000427721.1|ENST00000522266.1|ENSG00000214022.11|OTTHUMG00000158330.4|OTTHUMT00000376938.1|REPIN1-219|REPIN1|47	A02
70714.0_1.0	0.818017	0.00037681	0.000857589	KPGLVLLLA	2::ENSP00000387013.1|ENST00000410051.5|ENSG00000144366.16|OTTHUMG00000132647.5|OTTHUMT00000335725.1|GULP1-209|GULP1|167	A02
75972.0_1.0	0.81781	0.00037681	0.000858804	RMVGQVLGA	2::ENSP00000253039.4|ENST00000253039.9|ENSG00000130741.11|OTTHUMG00000021262.3|OTTHUMT00000056079.2|EIF2S3-201|EIF2S3|472	A02
94820.0_1.0	0.816866	0.00037681	0.000864388	SVLTQVFHV	2::ENSP00000413891.1|ENST00000442714.5|ENSG00000115677.17|OTTHUMG00000133391.10|OTTHUMT00000323371.3|HDLBP-219|HDLBP|128	A02
110451.0_1.0	0.816483	0.00037681	0.000866663	SLYEENNKL	2::ENSP00000307939.5|ENST00000309863.11|ENSG00000135968.21|OTTHUMG00000153214.17|OTTHUMT00000358516.4|GCC2-201|GCC2|1684	A02
110588.0_1.0	0.81637	0.00037681	0.000867335	KLPDLPQNSV	2::ENSP00000498785.1|ENST00000651937.1|ENSG00000100578.17|OTTHUMG00000171141.9|OTTHUMT00000502060.1|KIAA0586-221|KIAA0586|570	A02
114375.0_1.0	0.816256	0.00037681	0.000868016	KLLDFGSGALL	2::ENSP00000410960.1|ENST00000442430.1|ENSG00000102096.9|OTTHUMG00000024132.2|OTTHUMT00000060806.2|PIM2-202|PIM2|145	A02
110452.0_1.0	0.815695	0.00037681	0.000871367	SLYEENNKL	2::ENSP00000307939.5|ENST00000309863.11|ENSG00000135968.21|OTTHUMG00000153214.17|OTTHUMT00000358516.4|GCC2-201|GCC2|1684	A02
112803.0_1.0	0.815447	0.00037681	0.000872848	LLALGVERALA	2::ENSP00000476080.1|ENST00000606999.5|ENSG00000138085.16|OTTHUMG00000128405.6|OTTHUMT00000470709.1|ATRAID-207|ATRAID|229	A02
98528.0_1.0	0.815333	0.00037681	0.000873532	KLTEGQYVL	2::ENSP00000310372.6|ENST00000312189.10|ENSG00000119403.15|OTTHUMG00000020577.7|OTTHUMT00000053840.1|PHF19-201|PHF19|207	A02
79383.0_1.0	0.81475	0.00037681	0.000877034	KLFLGGLNV	2::ENSP00000316042.4|ENST00000314940.7|ENSG00000177733.7|OTTHUMG00000129156.3|OTTHUMT00000251221.3|HNRNPA0-201|HNRNPA0|305	A02
106773.0_1.0	0.814364	0.00037681	0.000879359	HMFGQNLEV	2::ENSP00000469856.1|ENST00000527111.2|ENSG00000010361.14|OTTHUMG00000167281.4|OTTHUMT00000393999.2|FUZ-208|FUZ|95	A02
112895.0_1.0	0.814292	0.00037681	0.000879795	KLLNVDPDNV	2::ENSP00000360025.4|ENST00000370986.9|ENSG00000116717.13|OTTHUMG00000009374.5|OTTHUMT00000025988.3|GADD45A-202|GADD45A|165	A02
79376.0_1.0	0.814006	0.00037681	0.000881527	KLFLGGLNV	2::ENSP00000316042.4|ENST00000314940.7|ENSG00000177733.7|OTTHUMG00000129156.3|OTTHUMT00000251221.3|HNRNPA0-201|HNRNPA0|305	A02
119736.0_1.0	0.813939	0.00037681	0.000881928	RLLGDAAKNQV	2::ENSP00000364805.4|ENST00000375654.5|ENSG00000204390.10|OTTHUMG00000031208.3|OTTHUMT00000076416.3|HSPA1L-201|HSPA1L|641	A02
82097.0_1.0	0.813865	0.00037681	0.000882381	RLNEAAVTV	2::ENSP00000456041.1|ENST00000568507.5|ENSG00000166946.14|OTTHUMG00000130703.4|OTTHUMT00000432248.1|CCNDBP1-213|CCNDBP1|142	A02
118220.0_1.0	0.813447	0.00037681	0.000884916	KQYGNEVFLA	2::ENSP00000442730.1|ENST00000540844.5|ENSG00000156261.13|OTTHUMG00000044595.6|-|CCT8-211|CCT8|475	A02
103511.0_1.0	0.813222	0.00037681	0.000886279	SLYSQVHQL	2::ENSP00000333125.7|ENST00000333646.10|ENSG00000184634.16|OTTHUMG00000021788.5|-|MED12-201|MED12|2027	A02
108690.0_1.0	0.812594	0.00037681	0.000890111	KLYEAYSKV	2::ENSP00000497345.1|ENST00000649662.1|ENSG00000094804.12|OTTHUMG00000133324.7|OTTHUMT00000500987.1|CDC6-207|CDC6|560	A02
90306.0_1.0	0.812389	0.00037681	0.000891364	TMLKGLYGL	2::ENSP00000406172.2|ENST00000430553.6|ENSG00000134333.14|OTTHUMG00000167721.4|OTTHUMT00000395878.1|LDHA-206|LDHA|274	A02
120539.0_1.0	0.811698	0.00037681	0.000895599	KLFEFMHET	2::ENSP00000385942.2|ENST00000404992.6|ENSG00000082898.17|OTTHUMG00000152316.24|OTTHUMT00000325919.2|XPO1-202|XPO1|1071	A02
108939.0_1.0	0.811466	0.00037681	0.000897027	LLSEQGDVKL	2::ENSP00000446008.1|ENST00000535007.5|ENSG00000115694.15|OTTHUMG00000133408.17|-|STK25-234|STK25|332	A02
77453.0_1.0	0.811339	0.00037681	0.000897811	AVHEDLVAV	2::ENSP00000436350.1|ENST00000490646.1|ENSG00000083520.15|OTTHUMG00000017070.5|OTTHUMT00000045252.3|DIS3-204|DIS3|559	A02
88560.0_1.0	0.810738	0.00037681	0.000901524	LSTEVNPKL	2::ENSP00000380559.2|ENST00000397412.8|ENSG00000007545.16|OTTHUMG00000074087.8|OTTHUMT00000157297.5|CRAMP1-202|CRAMP1|1269	A02
85793.0_1.0	0.809692	0.00037681	0.000908016	RLSEALVTV	2::ENSP00000361095.4|ENST00000372025.5|ENSG00000159596.7|OTTHUMG00000040993.2|OTTHUMT00000098390.2|TMEM69-201|TMEM69|247	A02
96229.0_1.0	0.809649	0.00037681	0.000908283	VLSGPGGLLRA	2::ENSP00000314883.6|ENST00000346652.10|ENSG00000163297.17|OTTHUMG00000151982.4|OTTHUMT00000324664.1|ANTXR2-202|ANTXR2|386	A02
76525.0_1.0	0.809494	0.00037681	0.000909253	GMASVLSRL	2::ENSP00000357550.1|ENST00000368562.5|ENSG00000130640.13|OTTHUMG00000019319.6|OTTHUMT00000051150.1|TUBGCP2-202|TUBGCP2|495	A02
90307.0_1.0	0.809485	0.00037681	0.000909309	TMLKGLYGL	2::ENSP00000406172.2|ENST00000430553.6|ENSG00000134333.14|OTTHUMG00000167721.4|OTTHUMT00000395878.1|LDHA-206|LDHA|274	A02
121595.0_1.0	0.809428	0.00037681	0.000909666	FLADPVSNMAM	2::ENSP00000467489.1|ENST00000592246.5|ENSG00000167645.17|OTTHUMG00000182324.5|OTTHUMT00000460512.1|YIF1B-215|YIF1B|248	A02
65926.0_1.0	0.809419	0.00037681	0.000909721	ALANGVSRL	2::ENSP00000260563.4|ENST00000260563.4|ENSG00000137996.12|OTTHUMG00000010920.2|OTTHUMT00000030099.1|RTCA-201|RTCA|379	A02
108857.0_1.0	0.809385	0.00037681	0.000909935	LLDEMSHKL	2::ENSP00000402811.1|ENST00000436239.5|ENSG00000116906.13|OTTHUMG00000038024.4|OTTHUMT00000092873.2|GNPAT-203|GNPAT|222	A02
120538.0_1.0	0.809337	0.00037681	0.00091023	KLFEFMHET	2::ENSP00000385942.2|ENST00000404992.6|ENSG00000082898.17|OTTHUMG00000152316.24|OTTHUMT00000325919.2|XPO1-202|XPO1|1071	A02
76520.0_1.0	0.809088	0.00037681	0.000911791	GMASVLSRL	2::ENSP00000357550.1|ENST00000368562.5|ENSG00000130640.13|OTTHUMG00000019319.6|OTTHUMT00000051150.1|TUBGCP2-202|TUBGCP2|495	A02
75221.0_1.0	0.809022	0.00037681	0.000912203	KLDVGNAEV	2::ENSP00000400345.1|ENST00000442093.5|ENSG00000185825.17|OTTHUMG00000024218.5|OTTHUMT00000061076.3|BCAP31-206|BCAP31|188	A02
98533.0_1.0	0.808729	0.00037681	0.000914037	KLTEGQYVL	2::ENSP00000310372.6|ENST00000312189.10|ENSG00000119403.15|OTTHUMG00000020577.7|OTTHUMT00000053840.1|PHF19-201|PHF19|207	A02
131463.0_1.0	0.808207	0.00037681	0.00091732	TWQRDGEDQTQDTEL	2::ENSP00000491291.1|ENST00000639848.1|ENSG00000234745.11|OTTHUMG00000031153.7|-|HLA-B-256|HLA-B|363	A02
110668.0_1.0	0.807897	0.00037681	0.000919274	MLDDRAYLV	2::ENSP00000361658.2|ENST00000372577.2|ENSG00000095319.14|OTTHUMG00000020768.7|OTTHUMT00000054529.2|NUP188-201|NUP188|1749	A02
105605.0_1.0	0.807852	0.00037681	0.000919556	LLAEENQRL	2::ENSP00000433982.2|ENST00000527303.2|ENSG00000178209.15|OTTHUMG00000165291.5|OTTHUMT00000383857.3|PLEC-211|PLEC|3447	A02
106766.0_1.0	0.807475	0.00037681	0.000921936	HMFGQNLEV	2::ENSP00000469856.1|ENST00000527111.2|ENSG00000010361.14|OTTHUMG00000167281.4|OTTHUMT00000393999.2|FUZ-208|FUZ|95	A02
91003.0_1.0	0.806728	0.00037681	0.000926678	ALADLVWRA	2::ENSP00000265299.6|ENST00000265299.6|ENSG00000106125.14|OTTHUMG00000152800.6|OTTHUMT00000327962.1|MINDY4-201|MINDY4|757	A02
83156.0_1.0	0.806168	0.00037681	0.000930248	RVPPPPQSV	2::ENSP00000396333.1|ENST00000444664.5|ENSG00000160691.18|OTTHUMG00000037295.6|OTTHUMT00000098993.1|SHC1-209|SHC1|297	A02
112900.0_1.0	0.806003	0.00037681	0.000931297	HLLEEPLYL	2::ENSP00000310015.3|ENST00000307921.7|ENSG00000065457.10|OTTHUMG00000137611.5|OTTHUMT00000269027.1|ADAT1-201|ADAT1|502	A02
111406.0_1.0	0.805741	0.00037681	0.000932975	HLDDLKGTFA	2::ENSP00000496470.1|ENST00000647543.1|ENSG00000284931.1|OTTHUMG00000192488.2|OTTHUMT00000494676.1|AC104389.6-202|AC104389.6|168	A02
72015.0_1.0	0.805628	0.00037681	0.0009337	KLAEGVNSL	2::ENSP00000275627.3|ENST00000352131.7|ENSG00000049541.11|OTTHUMG00000023239.8|OTTHUMT00000252458.2|RFC2-202|RFC2|320	A02
75212.0_1.0	0.805576	0.00037681	0.000934033	KLDVGNAEV	2::ENSP00000400345.1|ENST00000442093.5|ENSG00000185825.17|OTTHUMG00000024218.5|OTTHUMT00000061076.3|BCAP31-206|BCAP31|188	A02
82092.0_1.0	0.80546	0.00037681	0.000934774	RLNEAAVTV	2::ENSP00000456041.1|ENST00000568507.5|ENSG00000166946.14|OTTHUMG00000130703.4|OTTHUMT00000432248.1|CCNDBP1-213|CCNDBP1|142	A02
93702.0_1.0	0.805232	0.00037681	0.000936239	VMHDSSFSV	2::ENSP00000262198.3|ENST00000262198.9|ENSG00000101544.9|OTTHUMG00000172535.5|OTTHUMT00000418979.3|ADNP2-201|ADNP2|1131	A02
119005.0_1.0	0.805191	0.00037681	0.000936506	RLFNDPVAMV	2::ENSP00000380793.3|ENST00000397676.8|ENSG00000214160.10|OTTHUMG00000156823.4|OTTHUMT00000346033.2|ALG3-201|ALG3|438	A02
94132.0_1.0	0.805059	0.00037681	0.00093735	KVLAQQVQL	2::ENSP00000204517.6|ENST00000204517.11|ENSG00000090447.12|OTTHUMG00000129435.4|OTTHUMT00000251595.3|TFAP4-201|TFAP4|338	A02
96149.0_1.0	0.805032	0.00037681	0.00093753	YLLPALVHL	2::ENSP00000462885.1|ENST00000578804.5|ENSG00000108654.15|OTTHUMG00000178936.11|OTTHUMT00000444032.1|DDX5-210|DDX5|614	A02
124394.0_1.0	0.805027	0.00037681	0.000937559	RLPEMGSNVEL	2::ENSP00000394645.1|ENST00000456197.1|ENSG00000196367.13|OTTHUMG00000150403.5|OTTHUMT00000317980.1|TRRAP-206|TRRAP|3588	A02
75225.0_1.0	0.804928	0.00037681	0.000938197	KLDVGNAEV	2::ENSP00000400345.1|ENST00000442093.5|ENSG00000185825.17|OTTHUMG00000024218.5|OTTHUMT00000061076.3|BCAP31-206|BCAP31|188	A02
76521.0_1.0	0.804886	0.00037681	0.000938463	GMASVLSRL	2::ENSP00000357550.1|ENST00000368562.5|ENSG00000130640.13|OTTHUMG00000019319.6|OTTHUMT00000051150.1|TUBGCP2-202|TUBGCP2|495	A02
124258.0_1.0	0.80487	0.00037681	0.00093857	LLDDTAKNLRV	2::ENSP00000355062.3|ENST00000354906.7|ENSG00000154305.18|OTTHUMG00000037543.8|OTTHUMT00000091491.2|MIA3-203|MIA3|1015	A02
106358.0_1.0	0.804772	0.00037681	0.000939204	FLWEAESHA	2::ENSP00000217961.4|ENST00000217961.4|ENSG00000101846.7|OTTHUMG00000021102.2|OTTHUMT00000055686.1|STS-201|STS|583	A02
76723.0_1.0	0.804683	0.00037681	0.000939773	LLLPAKPAAG	2::ENSP00000296474.3|ENST00000296474.8|ENSG00000164078.13|OTTHUMG00000156709.7|OTTHUMT00000345403.3|MST1R-201|MST1R|1400	A02
102853.0_1.0	0.804389	0.00037681	0.000941675	HLFGNLEKL	2::ENSP00000398030.1|ENST00000450733.5|ENSG00000196155.13|OTTHUMG00000172936.4|OTTHUMT00000421405.1|AC040160.1-210|AC040160.1|1110	A02
98532.0_1.0	0.803854	0.00037681	0.000945136	KLTEGQYVL	2::ENSP00000310372.6|ENST00000312189.10|ENSG00000119403.15|OTTHUMG00000020577.7|OTTHUMT00000053840.1|PHF19-201|PHF19|207	A02
121252.0_1.0	0.803824	0.00037681	0.000945332	FLSQLESDRL	2::ENSP00000298649.3|ENST00000298649.8|ENSG00000156515.23|OTTHUMG00000018380.16|OTTHUMT00000091053.4|HK1-201|HK1|916	A02
129017.0_1.0	0.80369	0.00037681	0.000946199	LTLPPNDHVNSNN	2::ENSP00000444663.2|ENST00000543859.5|ENSG00000244682.7|OTTHUMG00000074101.5|-|FCGR2C-211|FCGR2C|322	A02
102653.0_1.0	0.803635	0.00037681	0.000946558	KMADYSNKL	2::ENSP00000455764.1|ENST00000565186.5|ENSG00000090857.13|OTTHUMG00000176963.4|OTTHUMT00000434506.1|PDPR-207|PDPR|491	A02
127319.0_1.0	0.803582	0.00037681	0.000946906	GDEDASRMEEVD	2::ENSP00000481908.1|ENST00000620073.4|ENSG00000096384.20|OTTHUMG00000014761.8|-|HSP90AB1-204|HSP90AB1|724	A02
102850.0_1.0	0.803095	0.00037681	0.000950073	HLFGNLEKL	2::ENSP00000398030.1|ENST00000450733.5|ENSG00000196155.13|OTTHUMG00000172936.4|OTTHUMT00000421405.1|AC040160.1-210|AC040160.1|1110	A02
74235.0_1.0	0.80292	0.00037681	0.000951216	RLSPVSPAL	2::ENSP00000307214.5|ENST00000305641.7|ENSG00000168806.8|OTTHUMG00000130705.4|OTTHUMT00000253205.3|LCMT2-201|LCMT2|686	A02
102639.0_1.0	0.802763	0.00037681	0.000952238	ALMYESEKV	2::ENSP00000215730.6|ENST00000215730.12|ENSG00000099940.12|OTTHUMG00000150765.7|OTTHUMT00000320000.5|SNAP29-201|SNAP29|258	A02
86498.0_1.0	0.802302	0.00037681	0.000955256	RLADQFLGA	2::ENSP00000473294.1|ENST00000494920.1|ENSG00000004487.16|OTTHUMG00000003220.7|OTTHUMT00000091249.3|KDM1A-205|KDM1A|301	A02
108861.0_1.0	0.802254	0.00037681	0.000955571	LLDEMSHKL	2::ENSP00000402811.1|ENST00000436239.5|ENSG00000116906.13|OTTHUMG00000038024.4|OTTHUMT00000092873.2|GNPAT-203|GNPAT|222	A02
96148.0_1.0	0.802091	0.00037681	0.000956641	YLLPALVHL	2::ENSP00000462885.1|ENST00000578804.5|ENSG00000108654.15|OTTHUMG00000178936.11|OTTHUMT00000444032.1|DDX5-210|DDX5|614	A02
123278.0_1.0	0.801931	0.00037681	0.000957692	GMYGKLAVMEL	2::ENSP00000440269.1|ENST00000540166.5|ENSG00000167986.14|OTTHUMG00000168209.5|OTTHUMT00000398820.1|DDB1-217|DDB1|1092	A02
75215.0_1.0	0.801551	0.00037681	0.000960196	KLDVGNAEV	2::ENSP00000400345.1|ENST00000442093.5|ENSG00000185825.17|OTTHUMG00000024218.5|OTTHUMT00000061076.3|BCAP31-206|BCAP31|188	A02
132458.0_1.0	0.801546	0.00037681	0.000960225	QAASSDSAQGSDVSLTACKV	2::ENSP00000379873.1|ENST00000396634.5|ENSG00000206503.13|OTTHUMG00000130501.3|OTTHUMT00000252909.1|HLA-A-204|HLA-A|365	A02
84147.0_1.0	0.801344	0.00037681	0.000961558	SVLENPSHV	2::ENSP00000446995.1|ENST00000552994.5|ENSG00000133858.16|OTTHUMG00000169545.2|OTTHUMT00000404752.1|ZFC3H1-212|ZFC3H1|1910	A02
85685.0_1.0	0.800771	0.00037681	0.000965346	ALLDDSVRV	2::ENSP00000457518.1|ENST00000548931.6|ENSG00000094914.14|OTTHUMG00000169729.12|OTTHUMT00000406256.4|AAAS-212|AAAS|358	A02
36244.0_1.0	0.800554	0.00037681	0.000966786	KSLYSL	2::ENSP00000464192.1|ENST00000580800.1|ENSG00000167862.10|OTTHUMG00000179218.3|OTTHUMT00000445315.1|MRPL58-202|MRPL58|71	A02
95402.0_1.0	0.799867	0.00037681	0.000971356	GLDPTQFRV	2::ENSP00000368358.3|ENST00000379068.7|ENSG00000101868.11|OTTHUMG00000021277.3|OTTHUMT00000056112.2|POLA1-202|POLA1|1468	A02
111441.0_1.0	0.799812	0.00037681	0.000971719	HLDDLKGTFA	2::ENSP00000496470.1|ENST00000647543.1|ENSG00000284931.1|OTTHUMG00000192488.2|OTTHUMT00000494676.1|AC104389.6-202|AC104389.6|168	A02
121251.0_1.0	0.79933	0.00037681	0.000974938	FLSQLESDRL	2::ENSP00000298649.3|ENST00000298649.8|ENSG00000156515.23|OTTHUMG00000018380.16|OTTHUMT00000091053.4|HK1-201|HK1|916	A02
75222.0_1.0	0.799135	0.00037681	0.000976248	KLDVGNAEV	2::ENSP00000400345.1|ENST00000442093.5|ENSG00000185825.17|OTTHUMG00000024218.5|OTTHUMT00000061076.3|BCAP31-206|BCAP31|188	A02
77459.0_1.0	0.799122	0.00037681	0.000976332	AVHEDLVAV	2::ENSP00000436350.1|ENST00000490646.1|ENSG00000083520.15|OTTHUMG00000017070.5|OTTHUMT00000045252.3|DIS3-204|DIS3|559	A02
100599.0_1.0	0.799045	0.00037681	0.000976848	TLLMTTHNL	2::ENSP00000333534.2|ENST00000331105.7|ENSG00000197446.9|OTTHUMG00000167412.7|OTTHUMT00000394527.3|CYP2F1-201|CYP2F1|491	A02
129646.0_1.0	0.798938	0.00037681	0.000977566	NLSDLDLMAPQPGV	2::ENSP00000381859.3|ENST00000398884.7|ENSG00000214736.7|OTTHUMG00000137505.1|OTTHUMT00000268822.1|TOMM6-202|TOMM6|74	A02
123746.0_1.0	0.798895	0.00037681	0.000977853	FLASESLLKQL	2::ENSP00000363018.3|ENST00000322203.7|ENSG00000198755.11|OTTHUMG00000014566.2|OTTHUMT00000040283.2|RPL10A-201|RPL10A|217	A02
119921.0_1.0	0.797955	0.00037681	0.000984185	KLFDLLNKKA	2::ENSP00000361298.4|ENST00000372224.9|ENSG00000142945.13|OTTHUMG00000008416.7|OTTHUMT00000023180.2|KIF2C-202|KIF2C|725	A02
64516.0_1.0	0.797935	0.00037681	0.000984322	ALTNAVAHV	2::ENSP00000380908.1|ENST00000397806.1|ENSG00000188536.13|OTTHUMG00000059924.3|OTTHUMT00000133195.2|HBA2-202|HBA2|110	A02
108756.0_1.0	0.797706	0.00037681	0.000985868	KVLSKEFHL	2::ENSP00000318012.8|ENST00000322030.12|ENSG00000119335.16|OTTHUMG00000020755.4|OTTHUMT00000054477.2|SET-201|SET|277	A02
115014.0_1.0	0.79763	0.00037681	0.000986384	YLEDTDRNL	2::ENSP00000056233.3|ENST00000056233.4|ENSG00000050344.9|OTTHUMG00000023882.5|OTTHUMT00000214088.2|NFE2L3-201|NFE2L3|694	A02
105820.0_1.0	0.797487	0.00037681	0.000987349	KLLSSYYNV	2::ENSP00000419852.1|ENST00000471985.4|ENSG00000146842.17|OTTHUMG00000157653.3|OTTHUMT00000349340.2|TMEM209-205|TMEM209|189	A02
74237.0_1.0	0.797149	0.00037681	0.000989644	RLSPVSPAL	2::ENSP00000307214.5|ENST00000305641.7|ENSG00000168806.8|OTTHUMG00000130705.4|OTTHUMT00000253205.3|LCMT2-201|LCMT2|686	A02
99580.0_1.0	0.796893	0.00037681	0.000991384	LLLDPFHKA	2::ENSP00000495696.1|ENST00000645079.1|ENSG00000174748.21|OTTHUMG00000130485.10|OTTHUMT00000494373.1|RPL15-216|RPL15|169	A02
119008.0_1.0	0.796761	0.00037681	0.000992284	RLFNDPVAMV	2::ENSP00000380793.3|ENST00000397676.8|ENSG00000214160.10|OTTHUMG00000156823.4|OTTHUMT00000346033.2|ALG3-201|ALG3|438	A02
75219.0_1.0	0.796506	0.00037681	0.00099402	KLDVGNAEV	2::ENSP00000400345.1|ENST00000442093.5|ENSG00000185825.17|OTTHUMG00000024218.5|OTTHUMT00000061076.3|BCAP31-206|BCAP31|188	A02
115013.0_1.0	0.796423	0.00037681	0.000994583	YLEDTDRNL	2::ENSP00000056233.3|ENST00000056233.4|ENSG00000050344.9|OTTHUMG00000023882.5|OTTHUMT00000214088.2|NFE2L3-201|NFE2L3|694	A02
112901.0_1.0	0.795986	0.00037681	0.000997574	HLLEEPLYL	2::ENSP00000310015.3|ENST00000307921.7|ENSG00000065457.10|OTTHUMG00000137611.5|OTTHUMT00000269027.1|ADAT1-201|ADAT1|502	A02
86424.0_1.0	0.79597	0.00037681	0.000997681	RLAQAMETA	2::ENSP00000355284.3|ENST00000361557.4|ENSG00000198961.10|OTTHUMG00000128750.3|-|PJA2-202|PJA2|708	A02
108481.0_1.0	0.795434	0.00037681	0.00100136	RVMPSSFFL	2::ENSP00000356807.2|ENST00000367833.7|ENSG00000143155.13|OTTHUMG00000034646.3|OTTHUMT00000083822.3|TIPRL-202|TIPRL|272	A02
80394.0_1.0	0.795365	0.00037681	0.00100183	KVGSFSQNV	2::ENSP00000376656.2|ENST00000392925.6|ENSG00000106144.20|OTTHUMG00000023641.5|OTTHUMT00000327428.1|CASP2-203|CASP2|171	A02
114840.0_1.0	0.795134	0.00037681	0.00100342	YLTEDVKRL	2::ENSP00000483425.1|ENST00000613151.1|ENSG00000047410.14|OTTHUMG00000035580.5|-|TPR-209|TPR|726	A02
85837.0_1.0	0.794259	0.00037681	0.00100946	YGLPVVVKL	2::ENSP00000496584.1|ENST00000644906.1|ENSG00000168036.18|OTTHUMG00000131393.16|OTTHUMT00000497384.1|CTNNB1-237|CTNNB1|186	A02
74020.0_1.0	0.793467	0.00037681	0.00101496	AVHETLVAV	2::ENSP00000269740.3|ENST00000269740.9|ENSG00000141873.11|OTTHUMG00000180440.4|OTTHUMT00000451354.2|SLC39A3-201|SLC39A3|314	A02
95003.0_1.0	0.793409	0.00037681	0.00101537	TLADVLYHV	2::ENSP00000427839.1|ENST00000521808.5|ENSG00000129691.16|OTTHUMG00000164016.8|OTTHUMT00000376960.1|ASH2L-208|ASH2L|90	A02
58840.0_1.0	0.793384	0.00037681	0.00101554	ALGPGVPHL	2::ENSP00000367029.4|ENST00000377798.9|ENSG00000137054.16|OTTHUMG00000019920.4|OTTHUMT00000052464.2|POLR1E-202|POLR1E|419	A02
102641.0_1.0	0.792944	0.00037681	0.00101862	ALMYESEKV	2::ENSP00000215730.6|ENST00000215730.12|ENSG00000099940.12|OTTHUMG00000150765.7|OTTHUMT00000320000.5|SNAP29-201|SNAP29|258	A02
77454.0_1.0	0.792334	0.00037681	0.00102289	AVHEDLVAV	2::ENSP00000436350.1|ENST00000490646.1|ENSG00000083520.15|OTTHUMG00000017070.5|OTTHUMT00000045252.3|DIS3-204|DIS3|559	A02
94821.0_1.0	0.79204	0.00037681	0.00102496	SVLTQVFHV	2::ENSP00000413891.1|ENST00000442714.5|ENSG00000115677.17|OTTHUMG00000133391.10|OTTHUMT00000323371.3|HDLBP-219|HDLBP|128	A02
95001.0_1.0	0.792021	0.00037681	0.00102509	TLADVLYHV	2::ENSP00000427839.1|ENST00000521808.5|ENSG00000129691.16|OTTHUMG00000164016.8|OTTHUMT00000376960.1|ASH2L-208|ASH2L|90	A02
104109.0_1.0	0.791677	0.00037681	0.00102751	VMQENLTKV	2::ENSP00000435933.1|ENST00000474047.5|ENSG00000117533.15|OTTHUMG00000034788.5|OTTHUMT00000084175.3|VAMP4-203|VAMP4|141	A02
126010.0_1.0	0.791636	0.00037681	0.0010278	KLLDDSDSNLSV	2::ENSP00000283195.6|ENST00000283195.11|ENSG00000153201.16|OTTHUMG00000130981.11|OTTHUMT00000253594.2|RANBP2-201|RANBP2|3224	A02
88276.0_1.0	0.791285	0.00037681	0.00103027	SLHTELNSV	2::ENSP00000265348.3|ENST00000265348.8|ENSG00000044090.9|OTTHUMG00000014718.2|OTTHUMT00000040575.2|CUL7-201|CUL7|1698	A02
114388.0_1.0	0.791278	0.00037681	0.00103033	RLLKSKLYL	2::ENSP00000379513.3|ENST00000396210.8|ENSG00000008394.13|OTTHUMG00000168816.5|OTTHUMT00000401181.2|MGST1-205|MGST1|155	A02
75223.0_1.0	0.790986	0.00037681	0.0010324	KLDVGNAEV	2::ENSP00000400345.1|ENST00000442093.5|ENSG00000185825.17|OTTHUMG00000024218.5|OTTHUMT00000061076.3|BCAP31-206|BCAP31|188	A02
117250.0_1.0	0.790512	0.00037681	0.00103576	KLSENAGLQSL	2::ENSP00000422377.1|ENST00000512629.5|ENSG00000039560.14|OTTHUMG00000162019.4|OTTHUMT00000366791.2|RAI14-220|RAI14|951	A02
75228.0_1.0	0.790306	0.00037681	0.00103722	KLDVGNAEV	2::ENSP00000400345.1|ENST00000442093.5|ENSG00000185825.17|OTTHUMG00000024218.5|OTTHUMT00000061076.3|BCAP31-206|BCAP31|188	A02
111592.0_1.0	0.790285	0.00037681	0.00103737	VLSSDGVWRV	2::ENSP00000245564.2|ENST00000245564.7|ENSG00000125459.16|OTTHUMG00000014014.9|OTTHUMT00000039408.2|MSTO1-201|MSTO1|570	A02
74236.0_1.0	0.790177	0.00037681	0.00103814	RLSPVSPAL	2::ENSP00000307214.5|ENST00000305641.7|ENSG00000168806.8|OTTHUMG00000130705.4|OTTHUMT00000253205.3|LCMT2-201|LCMT2|686	A02
124214.0_1.0	0.790121	0.00037681	0.00103854	YLHDQNPDAAL	2::ENSP00000343134.3|ENST00000349893.8|ENSG00000105669.14|OTTHUMG00000183052.2|OTTHUMT00000464802.1|COPE-202|COPE|256	A02
74021.0_1.0	0.789162	0.00037681	0.0010454	AVHETLVAV	2::ENSP00000269740.3|ENST00000269740.9|ENSG00000141873.11|OTTHUMG00000180440.4|OTTHUMT00000451354.2|SLC39A3-201|SLC39A3|314	A02
90305.0_1.0	0.78862	0.00037681	0.00104929	TMLKGLYGL	2::ENSP00000406172.2|ENST00000430553.6|ENSG00000134333.14|OTTHUMG00000167721.4|OTTHUMT00000395878.1|LDHA-206|LDHA|274	A02
117979.0_1.0	0.787847	0.00037681	0.00105487	KMDASLGNLFA	2::ENSP00000353025.3|ENST00000359943.8|ENSG00000196937.11|OTTHUMG00000156979.3|OTTHUMT00000346945.2|FAM3C-201|FAM3C|227	A02
95404.0_1.0	0.787681	0.00037681	0.00105607	GLDPTQFRV	2::ENSP00000368358.3|ENST00000379068.7|ENSG00000101868.11|OTTHUMG00000021277.3|OTTHUMT00000056112.2|POLA1-202|POLA1|1468	A02
130933.0_1.0	0.787611	0.00037681	0.00105658	LYHYVAVNNPKKQE	2::ENSP00000457935.1|ENST00000456793.2|ENSG00000228474.6|OTTHUMG00000151990.5|OTTHUMT00000324704.3|OST4-203|OST4|37	A02
123277.0_1.0	0.787208	0.00037681	0.00105951	GMYGKLAVMEL	2::ENSP00000440269.1|ENST00000540166.5|ENSG00000167986.14|OTTHUMG00000168209.5|OTTHUMT00000398820.1|DDB1-217|DDB1|1092	A02
111407.0_1.0	0.787194	0.00037681	0.00105961	HLDDLKGTFA	2::ENSP00000496470.1|ENST00000647543.1|ENSG00000284931.1|OTTHUMG00000192488.2|OTTHUMT00000494676.1|AC104389.6-202|AC104389.6|168	A02
129010.0_1.0	0.786967	0.00037681	0.00106126	LTLPPNDHVNSNN	2::ENSP00000444663.2|ENST00000543859.5|ENSG00000244682.7|OTTHUMG00000074101.5|-|FCGR2C-211|FCGR2C|322	A02
116509.0_1.0	0.786932	0.00037681	0.00106152	RLDQLLRHV	2::ENSP00000445675.1|ENST00000543184.5|ENSG00000185686.18|OTTHUMG00000151172.4|-|PRAME-214|PRAME|509	A02
112904.0_1.0	0.786789	0.00037681	0.00106256	RMFFGKNKV	2::ENSP00000364320.3|ENST00000330263.5|ENSG00000053372.5|OTTHUMG00000002496.4|OTTHUMT00000007075.3|MRTO4-201|MRTO4|239	A02
124596.0_1.0	0.786524	0.00037681	0.00106449	RLWDLTTGTTT	2::ENSP00000423569.1|ENST00000510199.5|ENSG00000204628.12|OTTHUMG00000163380.15|OTTHUMT00000373299.2|RACK1-223|RACK1|300	A02
64515.0_1.0	0.786082	0.00037681	0.00106773	ALTNAVAHV	2::ENSP00000380908.1|ENST00000397806.1|ENSG00000188536.13|OTTHUMG00000059924.3|OTTHUMT00000133195.2|HBA2-202|HBA2|110	A02
111587.0_1.0	0.785789	0.00037681	0.00106988	VLSSDGVWRV	2::ENSP00000245564.2|ENST00000245564.7|ENSG00000125459.16|OTTHUMG00000014014.9|OTTHUMT00000039408.2|MSTO1-201|MSTO1|570	A02
88349.0_1.0	0.785603	0.00037681	0.00107124	FASGLLHRV	2::ENSP00000295682.4|ENST00000295682.4|ENSG00000163463.11|OTTHUMG00000013904.1|OTTHUMT00000038999.1|KRTCAP2-201|KRTCAP2|162	A02
110457.0_1.0	0.785469	0.00037681	0.00107222	SLYEENNKL	2::ENSP00000307939.5|ENST00000309863.11|ENSG00000135968.21|OTTHUMG00000153214.17|OTTHUMT00000358516.4|GCC2-201|GCC2|1684	A02
112617.0_1.0	0.785414	0.00037681	0.00107263	SLNFRDLML	2::ENSP00000304592.2|ENST00000306749.4|ENSG00000169710.9|OTTHUMG00000178527.6|OTTHUMT00000442369.4|FASN-201|FASN|2511	A02
124217.0_1.0	0.784939	0.00037681	0.00107613	YLHDQNPDAAL	2::ENSP00000343134.3|ENST00000349893.8|ENSG00000105669.14|OTTHUMG00000183052.2|OTTHUMT00000464802.1|COPE-202|COPE|256	A02
83365.0_1.0	0.784835	0.00037681	0.0010769	RLQPPPAQA	2::ENSP00000467294.1|ENST00000587885.1|ENSG00000160888.7|OTTHUMG00000180790.2|OTTHUMT00000453031.1|IER2-202|IER2|223	A02
125656.0_1.0	0.784548	0.00037681	0.00107902	RLFDEPQLASL	2::ENSP00000261721.4|ENST00000261721.9|ENSG00000064726.10|OTTHUMG00000147364.5|OTTHUMT00000304008.2|BTBD1-201|BTBD1|482	A02
74523.0_1.0	0.784278	0.00037681	0.00108102	FLHVGQAGL	2::ENSP00000356786.2|ENST00000367812.6|ENSG00000118513.19|OTTHUMG00000015629.11|OTTHUMT00000391647.1|MYB-204|MYB|666	A02
121944.0_1.0	0.784053	0.00037681	0.00108269	SLDGSVDERKL	2::ENSP00000333869.6|ENST00000330205.10|ENSG00000160284.15|OTTHUMG00000090487.4|OTTHUMT00000206958.2|SPATC1L-202|SPATC1L|186	A02
122480.0_1.0	0.78394	0.00037681	0.00108353	FLADPVSNMAM	2::ENSP00000467489.1|ENST00000592246.5|ENSG00000167645.17|OTTHUMG00000182324.5|OTTHUMT00000460512.1|YIF1B-215|YIF1B|248	A02
124599.0_1.0	0.783883	0.00037681	0.00108396	RLWDLTTGTTT	2::ENSP00000423569.1|ENST00000510199.5|ENSG00000204628.12|OTTHUMG00000163380.15|OTTHUMT00000373299.2|RACK1-223|RACK1|300	A02
110666.0_1.0	0.78367	0.00037681	0.00108554	MLDDRAYLV	2::ENSP00000361658.2|ENST00000372577.2|ENSG00000095319.14|OTTHUMG00000020768.7|OTTHUMT00000054529.2|NUP188-201|NUP188|1749	A02
76851.0_1.0	0.783596	0.00037681	0.00108609	SMSSKLLGL	2::ENSP00000390159.2|ENST00000420894.6|ENSG00000120438.12|OTTHUMG00000015937.6|OTTHUMT00000400061.1|TCP1-203|TCP1|433	A02
98695.0_1.0	0.783433	0.00037681	0.00108731	VLAESYEKL	2::ENSP00000258886.8|ENST00000258886.13|ENSG00000136381.13|OTTHUMG00000143861.8|OTTHUMT00000290109.5|IREB2-201|IREB2|963	A02
79619.0_1.0	0.782848	0.00037681	0.00109168	ALFNGAQKL	2::ENSP00000436294.1|ENST00000472221.5|ENSG00000065665.21|OTTHUMG00000017679.8|OTTHUMT00000046798.4|SEC61A2-212|SEC61A2|162	A02
79618.0_1.0	0.78229	0.00037681	0.00109587	ALFNGAQKL	2::ENSP00000436294.1|ENST00000472221.5|ENSG00000065665.21|OTTHUMG00000017679.8|OTTHUMT00000046798.4|SEC61A2-212|SEC61A2|162	A02
105629.0_1.0	0.78213	0.00037681	0.00109707	KLWESPNVL	2::ENSP00000393541.2|ENST00000433985.7|ENSG00000100360.15|OTTHUMG00000150544.20|OTTHUMT00000504281.2|IFT27-205|IFT27|186	A02
107608.0_1.0	0.781248	0.00037681	0.00110373	GLSTEGLYRV	2::ENSP00000500409.1|ENST00000672722.1|ENSG00000160007.19|OTTHUMG00000183438.2|OTTHUMT00000466652.2|ARHGAP35-207|ARHGAP35|1499	A02
97993.0_1.0	0.78096	0.00037681	0.00110591	LLDLHTHEA	2::ENSP00000430180.1|ENST00000520526.5|ENSG00000164941.14|OTTHUMG00000164695.4|OTTHUMT00000379798.1|INTS8-207|INTS8|800	A02
123628.0_1.0	0.780119	0.00037681	0.00111231	ALLPSVKEDKM	2::ENSP00000444385.2|ENST00000535414.5|ENSG00000162694.14|OTTHUMG00000011814.3|-|EXTL2-207|EXTL2|147	A02
101977.0_1.0	0.77962	0.00037681	0.00111613	SLLQTLYKV	2::ENSP00000401470.2|ENST00000455915.6|ENSG00000100401.19|OTTHUMG00000150940.12|OTTHUMT00000320606.1|RANGAP1-207|RANGAP1|587	A02
119009.0_1.0	0.779353	0.00037681	0.00111818	RLFNDPVAMV	2::ENSP00000380793.3|ENST00000397676.8|ENSG00000214160.10|OTTHUMG00000156823.4|OTTHUMT00000346033.2|ALG3-201|ALG3|438	A02
118263.0_1.0	0.779258	0.00037681	0.0011189	SLYNGDMEKL	2::ENSP00000446145.2|ENST00000540159.3|ENSG00000176171.11|OTTHUMG00000019278.3|OTTHUMT00000473467.2|BNIP3-202|BNIP3|219	A02
85681.0_1.0	0.779068	0.00037681	0.00112036	AATELVERV	2::ENSP00000279281.3|ENST00000279281.8|ENSG00000149823.9|OTTHUMG00000165600.3|OTTHUMT00000385217.2|VPS51-201|VPS51|782	A02
113453.0_1.0	0.778815	0.00037681	0.00112231	KLLDLSSNQL	2::ENSP00000355560.4|ENST00000366601.8|ENSG00000284770.2|OTTHUMG00000039987.14|OTTHUMT00000494666.4|TBCE-220|TBCE|464	A02
82091.0_1.0	0.778711	0.00037681	0.00112311	RLNEAAVTV	2::ENSP00000456041.1|ENST00000568507.5|ENSG00000166946.14|OTTHUMG00000130703.4|OTTHUMT00000432248.1|CCNDBP1-213|CCNDBP1|142	A02
108268.0_1.0	0.77863	0.00037681	0.00112373	RLPDDDPTAV	2::ENSP00000402346.2|ENST00000425248.5|ENSG00000158623.14|OTTHUMG00000155364.4|OTTHUMT00000339658.3|COPG2-202|COPG2|871	A02
105637.0_1.0	0.778571	0.00037681	0.00112419	KLWESPNVL	2::ENSP00000393541.2|ENST00000433985.7|ENSG00000100360.15|OTTHUMG00000150544.20|OTTHUMT00000504281.2|IFT27-205|IFT27|186	A02
98701.0_1.0	0.77853	0.00037681	0.00112451	VLAESYEKL	2::ENSP00000258886.8|ENST00000258886.13|ENSG00000136381.13|OTTHUMG00000143861.8|OTTHUMT00000290109.5|IREB2-201|IREB2|963	A02
128133.0_1.0	0.778262	0.00037681	0.00112657	ALWHDAENQTVV	2::ENSP00000367721.2|ENST00000378460.6|ENSG00000030066.13|OTTHUMG00000166534.4|OTTHUMT00000390239.2|NUP160-201|NUP160|1436	A02
99855.0_1.0	0.778243	0.00037681	0.00112672	YGAEALERM	2::ENSP00000322421.5|ENST00000320868.9|ENSG00000206172.8|OTTHUMG00000060138.3|OTTHUMT00000133459.1|HBA1-201|HBA1|142	A02
112710.0_1.0	0.778136	0.00037681	0.00112755	YLFENGQRV	2::ENSP00000250340.3|ENST00000250340.9|ENSG00000105472.13|OTTHUMG00000182866.2|OTTHUMT00000464062.2|CLEC11A-201|CLEC11A|323	A02
99966.0_1.0	0.77796	0.00037681	0.00112891	AVLDVGLNRV	2::ENSP00000386536.1|ENST00000409804.5|ENSG00000065911.12|OTTHUMG00000129814.5|OTTHUMT00000329302.1|MTHFD2-203|MTHFD2|222	A02
115016.0_1.0	0.77752	0.00037681	0.00113233	YLEDTDRNL	2::ENSP00000056233.3|ENST00000056233.4|ENSG00000050344.9|OTTHUMG00000023882.5|OTTHUMT00000214088.2|NFE2L3-201|NFE2L3|694	A02
71896.0_1.0	0.777416	0.00037681	0.00113313	SLLSGLLRA	2::ENSP00000361856.4|ENST00000372770.4|ENSG00000119392.14|OTTHUMG00000020749.1|OTTHUMT00000054455.1|GLE1-202|GLE1|659	A02
123396.0_1.0	0.777362	0.00037681	0.00113355	RLMDPPSNEAV	2::ENSP00000330113.5|ENST00000329463.9|ENSG00000174953.14|OTTHUMG00000159109.4|OTTHUMT00000353351.2|DHX36-202|DHX36|994	A02
99857.0_1.0	0.776703	0.00037681	0.00113869	YGAEALERM	2::ENSP00000322421.5|ENST00000320868.9|ENSG00000206172.8|OTTHUMG00000060138.3|OTTHUMT00000133459.1|HBA1-201|HBA1|142	A02
100577.0_1.0	0.776649	0.00037681	0.00113911	RQPDSGLSSL	2::ENSP00000296255.3|ENST00000296255.8|ENSG00000163902.12|OTTHUMG00000159691.4|OTTHUMT00000356934.4|RPN1-201|RPN1|607	A02
106251.0_1.0	0.776433	0.00037681	0.0011408	RLFDEPQLA	2::ENSP00000261721.4|ENST00000261721.9|ENSG00000064726.10|OTTHUMG00000147364.5|OTTHUMT00000304008.2|BTBD1-201|BTBD1|482	A02
86427.0_1.0	0.77632	0.00037681	0.00114169	RLAQAMETA	2::ENSP00000355284.3|ENST00000361557.4|ENSG00000198961.10|OTTHUMG00000128750.3|-|PJA2-202|PJA2|708	A02
95002.0_1.0	0.776047	0.00037681	0.00114382	TLADVLYHV	2::ENSP00000427839.1|ENST00000521808.5|ENSG00000129691.16|OTTHUMG00000164016.8|OTTHUMT00000376960.1|ASH2L-208|ASH2L|90	A02
103712.0_1.0	0.77602	0.00037681	0.00114404	TLHSVDQYL	2::ENSP00000364813.5|ENST00000375661.6|ENSG00000204392.11|OTTHUMG00000031121.3|OTTHUMT00000076205.3|LSM2-208|LSM2|95	A02
124257.0_1.0	0.775559	0.00037681	0.00114766	LLDDTAKNLRV	2::ENSP00000355062.3|ENST00000354906.7|ENSG00000154305.18|OTTHUMG00000037543.8|OTTHUMT00000091491.2|MIA3-203|MIA3|1015	A02
113801.0_1.0	0.774945	0.00037681	0.00115251	VLYGPKLDRA	2::ENSP00000468230.1|ENST00000592945.1|ENSG00000076662.10|OTTHUMG00000180410.3|OTTHUMT00000451235.1|ICAM3-210|ICAM3|192	A02
79961.0_1.0	0.774685	0.00037681	0.00115457	GTWNGTTKV	2::ENSP00000464380.1|ENST00000577961.5|ENSG00000176105.14|OTTHUMG00000131472.9|OTTHUMT00000441712.1|YES1-203|YES1|548	A02
86173.0_1.0	0.774035	0.00037681	0.00115973	HLAEALHQA	2::ENSP00000388156.2|ENST00000436108.6|ENSG00000177830.18|OTTHUMG00000133314.6|OTTHUMT00000384561.1|CHID1-203|CHID1|393	A02
104469.0_1.0	0.773969	0.00037681	0.00116025	LLYEETRGV	2::ENSP00000489567.1|ENST00000634956.1|ENSG00000158406.4|OTTHUMG00000014454.2|OTTHUMT00000488745.1|H4C8-203|H4C8|103	A02
112894.0_1.0	0.77323	0.00037681	0.00116615	KLLNVDPDNV	2::ENSP00000360025.4|ENST00000370986.9|ENSG00000116717.13|OTTHUMG00000009374.5|OTTHUMT00000025988.3|GADD45A-202|GADD45A|165	A02
82089.0_1.0	0.772602	0.00037681	0.00117118	RLNEAAVTV	2::ENSP00000456041.1|ENST00000568507.5|ENSG00000166946.14|OTTHUMG00000130703.4|OTTHUMT00000432248.1|CCNDBP1-213|CCNDBP1|142	A02
82993.0_1.0	0.772561	0.00037681	0.00117151	MLALLTQVA	2::ENSP00000261416.7|ENST00000261416.12|ENSG00000049860.14|OTTHUMG00000102057.13|OTTHUMT00000219859.7|HEXB-201|HEXB|556	A02
79652.0_1.0	0.772075	0.00037681	0.00117542	KLGDFGLLV	2::ENSP00000460868.1|ENST00000574730.5|ENSG00000127564.17|OTTHUMG00000128975.4|OTTHUMT00000436726.1|PKMYT1-216|PKMYT1|430	A02
81341.0_1.0	0.771435	0.00037681	0.00118059	SLLNQPKAV	2::ENSP00000362317.3|ENST00000373220.7|ENSG00000092853.14|OTTHUMG00000004168.7|OTTHUMT00000377651.1|CLSPN-203|CLSPN|1275	A02
64518.0_1.0	0.771409	0.00037681	0.0011808	ALTNAVAHV	2::ENSP00000380908.1|ENST00000397806.1|ENSG00000188536.13|OTTHUMG00000059924.3|OTTHUMT00000133195.2|HBA2-202|HBA2|110	A02
86483.0_1.0	0.771302	0.00037681	0.00118167	RLADQFLGA	2::ENSP00000473294.1|ENST00000494920.1|ENSG00000004487.16|OTTHUMG00000003220.7|OTTHUMT00000091249.3|KDM1A-205|KDM1A|301	A02
113730.0_1.0	0.771296	0.00037681	0.00118172	KLMQQQQEV	2::ENSP00000390829.2|ENST00000415680.6|ENSG00000122779.18|OTTHUMG00000155820.5|OTTHUMT00000341820.1|TRIM24-202|TRIM24|1016	A02
113729.0_1.0	0.771208	0.00037681	0.00118243	KLMQQQQEV	2::ENSP00000390829.2|ENST00000415680.6|ENSG00000122779.18|OTTHUMG00000155820.5|OTTHUMT00000341820.1|TRIM24-202|TRIM24|1016	A02
124598.0_1.0	0.771206	0.00037681	0.00118245	RLWDLTTGTTT	2::ENSP00000423569.1|ENST00000510199.5|ENSG00000204628.12|OTTHUMG00000163380.15|OTTHUMT00000373299.2|RACK1-223|RACK1|300	A02
110398.0_1.0	0.77056	0.00037681	0.0011877	KLLDDVHRL	2::ENSP00000328023.5|ENST00000332118.11|ENSG00000182934.12|OTTHUMG00000165826.3|OTTHUMT00000386425.3|SRPRA-201|SRPRA|638	A02
64519.0_1.0	0.770043	0.00037681	0.00119192	ALTNAVAHV	2::ENSP00000380908.1|ENST00000397806.1|ENSG00000188536.13|OTTHUMG00000059924.3|OTTHUMT00000133195.2|HBA2-202|HBA2|110	A02
107610.0_1.0	0.769836	0.00037681	0.00119362	GLSTEGLYRV	2::ENSP00000500409.1|ENST00000672722.1|ENSG00000160007.19|OTTHUMG00000183438.2|OTTHUMT00000466652.2|ARHGAP35-207|ARHGAP35|1499	A02
91151.0_1.0	0.769699	0.00037681	0.00119473	VLHEGTNFV	2::ENSP00000434492.2|ENST00000532063.5|ENSG00000166333.13|OTTHUMG00000133407.5|-|ILK-212|ILK|318	A02
95403.0_1.0	0.769613	0.00037681	0.00119544	GLDPTQFRV	2::ENSP00000368358.3|ENST00000379068.7|ENSG00000101868.11|OTTHUMG00000021277.3|OTTHUMT00000056112.2|POLA1-202|POLA1|1468	A02
93991.0_1.0	0.769491	0.00037681	0.00119644	SLLDLHTKV	2::ENSP00000261637.4|ENST00000261637.5|ENSG00000120800.5|OTTHUMG00000170270.2|OTTHUMT00000408242.2|UTP20-201|UTP20|2785	A02
126360.0_1.0	0.769311	0.00037681	0.00119792	VLFDKATYDKL	2::ENSP00000435096.1|ENST00000527673.2|ENSG00000118181.11|OTTHUMG00000166350.2|OTTHUMT00000389324.2|RPS25-202|RPS25|125	A02
86423.0_1.0	0.768858	0.00037681	0.00120165	RLAQAMETA	2::ENSP00000355284.3|ENST00000361557.4|ENSG00000198961.10|OTTHUMG00000128750.3|-|PJA2-202|PJA2|708	A02
108926.0_1.0	0.768832	0.00037681	0.00120186	RLWEEAVKA	2::ENSP00000258963.3|ENST00000258963.7|ENSG00000136451.9|OTTHUMG00000178777.6|OTTHUMT00000445408.2|VEZF1-201|VEZF1|340	A02
100291.0_1.0	0.768207	0.00037681	0.00120703	RLLDAENKV	2::ENSP00000302728.4|ENST00000304895.9|ENSG00000169919.17|OTTHUMG00000023735.5|OTTHUMT00000251637.4|GUSB-201|GUSB|651	A02
129295.0_1.0	0.768028	0.00037681	0.00120851	KLFDDDDSGKLSL	2::ENSP00000283122.3|ENST00000283122.7|ENSG00000153140.8|OTTHUMG00000131326.3|OTTHUMT00000254097.1|CETN3-201|CETN3|167	A02
99585.0_1.0	0.768015	0.00037681	0.00120862	LLLDPFHKA	2::ENSP00000495696.1|ENST00000645079.1|ENSG00000174748.21|OTTHUMG00000130485.10|OTTHUMT00000494373.1|RPL15-216|RPL15|169	A02
125127.0_1.0	0.767896	0.00037681	0.0012096	KMYEEFLSKV	2::ENSP00000440449.1|ENST00000537384.6|ENSG00000188191.15|OTTHUMG00000151411.7|OTTHUMT00000504440.2|PRKAR1B-211|PRKAR1B|381	A02
112903.0_1.0	0.767771	0.00037681	0.00121064	RMFFGKNKV	2::ENSP00000364320.3|ENST00000330263.5|ENSG00000053372.5|OTTHUMG00000002496.4|OTTHUMT00000007075.3|MRTO4-201|MRTO4|239	A02
85689.0_1.0	0.76751	0.00037681	0.00121281	AATELVERV	2::ENSP00000279281.3|ENST00000279281.8|ENSG00000149823.9|OTTHUMG00000165600.3|OTTHUMT00000385217.2|VPS51-201|VPS51|782	A02
96224.0_1.0	0.76744	0.00037681	0.00121339	VLSGPGGLLRA	2::ENSP00000314883.6|ENST00000346652.10|ENSG00000163297.17|OTTHUMG00000151982.4|OTTHUMT00000324664.1|ANTXR2-202|ANTXR2|386	A02
110301.0_1.0	0.767201	0.00037681	0.00121538	FLFSDTHEL	2::ENSP00000371419.3|ENST00000381989.4|ENSG00000102699.6|OTTHUMG00000016582.4|OTTHUMT00000044189.2|PARP4-201|PARP4|1724	A02
124219.0_1.0	0.766891	0.00037681	0.00121797	YLHDQNPDAAL	2::ENSP00000343134.3|ENST00000349893.8|ENSG00000105669.14|OTTHUMG00000183052.2|OTTHUMT00000464802.1|COPE-202|COPE|256	A02
85688.0_1.0	0.76641	0.00037681	0.001222	AATELVERV	2::ENSP00000279281.3|ENST00000279281.8|ENSG00000149823.9|OTTHUMG00000165600.3|OTTHUMT00000385217.2|VPS51-201|VPS51|782	A02
36246.0_1.0	0.766247	0.00037681	0.00122336	KSLYSL	2::ENSP00000464192.1|ENST00000580800.1|ENSG00000167862.10|OTTHUMG00000179218.3|OTTHUMT00000445315.1|MRPL58-202|MRPL58|71	A02
107612.0_1.0	0.766023	0.00037681	0.00122524	GLSTEGLYRV	2::ENSP00000500409.1|ENST00000672722.1|ENSG00000160007.19|OTTHUMG00000183438.2|OTTHUMT00000466652.2|ARHGAP35-207|ARHGAP35|1499	A02
94854.0_1.0	0.766018	0.00037681	0.00122528	VLWGKVTRA	2::ENSP00000495672.1|ENST00000647248.2|ENSG00000182899.17|OTTHUMG00000155386.6|OTTHUMT00000494360.1|RPL35A-211|RPL35A|110	A02
34998.0_1.0	0.76577	0.00037681	0.00122737	PPPPPPP	2::ENSP00000439333.1|ENST00000542235.1|ENSG00000173457.11|OTTHUMG00000167846.4|OTTHUMT00000396587.1|PPP1R14B-203|PPP1R14B|72	A02
124910.0_1.0	0.765733	0.00037681	0.00122769	YLASDELTTVR	2::ENSP00000493673.1|ENST00000643329.1|ENSG00000198836.10|OTTHUMG00000149897.21|OTTHUMT00000496250.1|OPA1-221|OPA1|854	A02
118277.0_1.0	0.765586	0.00037681	0.00122892	FLYDDNQRV	2::ENSP00000396704.2|ENST00000435706.6|ENSG00000077097.15|OTTHUMG00000155596.4|OTTHUMT00000340821.1|TOP2B-204|TOP2B|1621	A02
114401.0_1.0	0.76508	0.00037681	0.00123319	RLLKSKLYL	2::ENSP00000379513.3|ENST00000396210.8|ENSG00000008394.13|OTTHUMG00000168816.5|OTTHUMT00000401181.2|MGST1-205|MGST1|155	A02
83371.0_1.0	0.764707	0.00037681	0.00123635	ALYAVLEKA	2::ENSP00000354410.2|ENST00000361110.6|ENSG00000171608.16|OTTHUMG00000001450.3|OTTHUMT00000004237.1|PIK3CD-201|PIK3CD|1068	A02
110241.0_1.0	0.764598	0.00037681	0.00123728	RLDDSLLYL	2::ENSP00000475090.1|ENST00000492255.1|ENSG00000115364.14|OTTHUMG00000129990.6|OTTHUMT00000328727.2|MRPL19-206|MRPL19|58	A02
116507.0_1.0	0.764362	0.00037681	0.00123928	RLDQLLRHV	2::ENSP00000445675.1|ENST00000543184.5|ENSG00000185686.18|OTTHUMG00000151172.4|-|PRAME-214|PRAME|509	A02
100286.0_1.0	0.764258	0.00037681	0.00124016	RLLDAENKV	2::ENSP00000302728.4|ENST00000304895.9|ENSG00000169919.17|OTTHUMG00000023735.5|OTTHUMT00000251637.4|GUSB-201|GUSB|651	A02
104879.0_1.0	0.763288	0.00037681	0.00124845	RLQEDPPAGV	2::ENSP00000486599.1|ENST00000625938.2|ENSG00000077721.16|OTTHUMG00000022275.5|OTTHUMT00000058037.2|UBE2A-206|UBE2A|122	A02
87292.0_1.0	0.76319	0.00037681	0.00124929	KLHGVNLNV	2::ENSP00000475784.1|ENST00000531036.2|ENSG00000173914.12|OTTHUMG00000167243.4|OTTHUMT00000393858.2|RBM4B-206|RBM4B|151	A02
103514.0_1.0	0.762732	0.00037681	0.00125321	SLYSQVHQL	2::ENSP00000333125.7|ENST00000333646.10|ENSG00000184634.16|OTTHUMG00000021788.5|-|MED12-201|MED12|2027	A02
85288.0_1.0	0.762629	0.00037681	0.0012541	ALVDLVRSL	2::ENSP00000432012.1|ENST00000525094.5|ENSG00000221968.9|OTTHUMG00000167500.5|OTTHUMT00000394839.1|FADS3-203|FADS3|116	A02
114701.0_1.0	0.761891	0.00037681	0.00126047	SMYGVDLHKA	2::ENSP00000362906.3|ENST00000373800.7|ENSG00000159023.21|OTTHUMG00000003644.30|OTTHUMT00000010314.1|EPB41-207|EPB41|588	A02
113454.0_1.0	0.761578	0.00037681	0.00126317	KLLDLSSNQL	2::ENSP00000355560.4|ENST00000366601.8|ENSG00000284770.2|OTTHUMG00000039987.14|OTTHUMT00000494666.4|TBCE-220|TBCE|464	A02
98705.0_1.0	0.761531	0.00037681	0.00126358	VLAESYEKL	2::ENSP00000258886.8|ENST00000258886.13|ENSG00000136381.13|OTTHUMG00000143861.8|OTTHUMT00000290109.5|IREB2-201|IREB2|963	A02
90140.0_1.0	0.761406	0.00037681	0.00126466	LLDNPVVQL	2::ENSP00000360821.3|ENST00000371756.4|ENSG00000130560.9|OTTHUMG00000020920.2|OTTHUMT00000055034.2|UBAC1-201|UBAC1|405	A02
112905.0_1.0	0.761403	0.00037681	0.00126469	RMFFGKNKV	2::ENSP00000364320.3|ENST00000330263.5|ENSG00000053372.5|OTTHUMG00000002496.4|OTTHUMT00000007075.3|MRTO4-201|MRTO4|239	A02
112022.0_1.0	0.761391	0.00037681	0.0012648	YLGHLQQYV	2::ENSP00000478799.1|ENST00000611957.4|ENSG00000167110.17|OTTHUMG00000020732.10|-|GOLGA2-214|GOLGA2|1002	A02
111095.0_1.0	0.761221	0.00037681	0.00126627	KMSELQTYV	2::ENSP00000355922.3|ENST00000366955.8|ENSG00000117724.13|OTTHUMG00000036955.2|OTTHUMT00000089749.2|CENPF-201|CENPF|3114	A02
116511.0_1.0	0.761136	0.00037681	0.00126701	RLDQLLRHV	2::ENSP00000445675.1|ENST00000543184.5|ENSG00000185686.18|OTTHUMG00000151172.4|-|PRAME-214|PRAME|509	A02
76847.0_1.0	0.761107	0.00037681	0.00126726	SMSSKLLGL	2::ENSP00000390159.2|ENST00000420894.6|ENSG00000120438.12|OTTHUMG00000015937.6|OTTHUMT00000400061.1|TCP1-203|TCP1|433	A02
85682.0_1.0	0.760997	0.00037681	0.00126822	AATELVERV	2::ENSP00000279281.3|ENST00000279281.8|ENSG00000149823.9|OTTHUMG00000165600.3|OTTHUMT00000385217.2|VPS51-201|VPS51|782	A02
112177.0_1.0	0.760851	0.00037681	0.00126949	SLMNENREL	2::ENSP00000391151.1|ENST00000455267.1|ENSG00000122483.17|OTTHUMG00000010598.6|OTTHUMT00000029244.2|CCDC18-207|CCDC18|720	A02
116161.0_1.0	0.76071	0.00037681	0.00127072	RLLDDMVAQA	2::ENSP00000410513.1|ENST00000446179.5|ENSG00000138413.13|OTTHUMG00000132943.14|OTTHUMT00000336670.1|IDH1-205|IDH1|414	A02
89111.0_1.0	0.760314	0.00037681	0.00127417	RLASLQSEV	2::ENSP00000427721.1|ENST00000522266.1|ENSG00000214022.11|OTTHUMG00000158330.4|OTTHUMT00000376938.1|REPIN1-219|REPIN1|47	A02
79385.0_1.0	0.760058	0.00037681	0.00127641	KLFLGGLNV	2::ENSP00000316042.4|ENST00000314940.7|ENSG00000177733.7|OTTHUMG00000129156.3|OTTHUMT00000251221.3|HNRNPA0-201|HNRNPA0|305	A02
90139.0_1.0	0.759441	0.00037681	0.00128182	LLDNPVVQL	2::ENSP00000360821.3|ENST00000371756.4|ENSG00000130560.9|OTTHUMG00000020920.2|OTTHUMT00000055034.2|UBAC1-201|UBAC1|405	A02
112714.0_1.0	0.759184	0.00037681	0.00128409	YLFENGQRV	2::ENSP00000250340.3|ENST00000250340.9|ENSG00000105472.13|OTTHUMG00000182866.2|OTTHUMT00000464062.2|CLEC11A-201|CLEC11A|323	A02
79960.0_1.0	0.7591	0.00037681	0.00128483	GTWNGTTKV	2::ENSP00000464380.1|ENST00000577961.5|ENSG00000176105.14|OTTHUMG00000131472.9|OTTHUMT00000441712.1|YES1-203|YES1|548	A02
119797.0_1.0	0.758906	0.00037681	0.00128654	VLLGETGKEKL	2::ENSP00000471874.1|ENST00000599561.1|ENSG00000142534.7|OTTHUMG00000183156.4|OTTHUMT00000465294.1|RPS11-205|RPS11|88	A02
82943.0_1.0	0.758876	0.00037681	0.0012868	KLDLSVTEA	2::ENSP00000371261.3|ENST00000381839.7|ENSG00000159131.17|OTTHUMG00000065628.26|OTTHUMT00000140631.3|GART-205|GART|1010	A02
83151.0_1.0	0.7584	0.00037681	0.00129101	RVPPPPQSV	2::ENSP00000396333.1|ENST00000444664.5|ENSG00000160691.18|OTTHUMG00000037295.6|OTTHUMT00000098993.1|SHC1-209|SHC1|297	A02
122476.0_1.0	0.758227	0.00037681	0.00129254	FLADPVSNMAM	2::ENSP00000467489.1|ENST00000592246.5|ENSG00000167645.17|OTTHUMG00000182324.5|OTTHUMT00000460512.1|YIF1B-215|YIF1B|248	A02
122001.0_1.0	0.757563	0.00037681	0.00129844	KLLDPSTPVHL	2::ENSP00000371682.1|ENST00000382247.6|ENSG00000163257.11|OTTHUMG00000128536.4|OTTHUMT00000250371.2|DCAF16-201|DCAF16|216	A02
94090.0_1.0	0.757545	0.00037681	0.0012986	LLDPSVFHV	2::ENSP00000328854.1|ENST00000330579.6|ENSG00000184967.7|OTTHUMG00000168260.5|OTTHUMT00000398999.2|NOC4L-201|NOC4L|516	A02
105500.0_1.0	0.757423	0.00037681	0.00129968	MLDEPTNHL	2::ENSP00000445100.1|ENST00000475993.1|ENSG00000204574.13|OTTHUMG00000031094.8|OTTHUMT00000256168.2|ABCF1-205|ABCF1|596	A02
111094.0_1.0	0.757186	0.00037681	0.0013018	KMSELQTYV	2::ENSP00000355922.3|ENST00000366955.8|ENSG00000117724.13|OTTHUMG00000036955.2|OTTHUMT00000089749.2|CENPF-201|CENPF|3114	A02
117252.0_1.0	0.757142	0.00037681	0.0013022	KLSENAGLQSL	2::ENSP00000422377.1|ENST00000512629.5|ENSG00000039560.14|OTTHUMG00000162019.4|OTTHUMT00000366791.2|RAI14-220|RAI14|951	A02
71908.0_1.0	0.757038	0.00037681	0.00130312	ALASLLRSV	2::ENSP00000220763.5|ENST00000220763.10|ENSG00000104324.16|OTTHUMG00000164690.5|OTTHUMT00000379757.3|CPQ-201|CPQ|472	A02
34999.0_1.0	0.756542	0.00037681	0.00130756	PPPPPPP	2::ENSP00000439333.1|ENST00000542235.1|ENSG00000173457.11|OTTHUMG00000167846.4|OTTHUMT00000396587.1|PPP1R14B-203|PPP1R14B|72	A02
131307.0_1.0	0.756475	0.00037681	0.00130817	VLYHYVAVNNPKKQE	2::ENSP00000457935.1|ENST00000456793.2|ENSG00000228474.6|OTTHUMG00000151990.5|OTTHUMT00000324704.3|OST4-203|OST4|37	A02
101302.0_1.0	0.756439	0.00037681	0.00130849	TLTDTLREL	2::ENSP00000247003.3|ENST00000247003.9|ENSG00000105671.12|OTTHUMG00000182994.4|OTTHUMT00000464593.2|DDX49-201|DDX49|483	A02
117772.0_1.0	0.756417	0.00037681	0.00130869	YLNDGLWHM	2::ENSP00000496921.1|ENST00000394552.3|ENSG00000101898.6|OTTHUMG00000032177.2|OTTHUMT00000078545.2|MCTS2P-201|MCTS2P|181	A02
120679.0_1.0	0.756061	0.00037681	0.00131188	RLLGDAAKNQL	2::ENSP00000324173.6|ENST00000324460.7|ENSG00000044574.8|OTTHUMG00000020672.2|OTTHUMT00000054062.2|HSPA5-201|HSPA5|654	A02
111049.0_1.0	0.755995	0.00037681	0.00131247	RLLQQNTQL	2::ENSP00000459390.1|ENST00000572393.1|ENSG00000090447.12|OTTHUMG00000129435.4|OTTHUMT00000438098.2|TFAP4-202|TFAP4|115	A02
111788.0_1.0	0.755368	0.00037681	0.00131813	KAMDDTFYL	2::ENSP00000361725.4|ENST00000372642.5|ENSG00000167136.7|OTTHUMG00000020763.2|OTTHUMT00000054505.2|ENDOG-201|ENDOG|297	A02
103365.0_1.0	0.7553	0.00037681	0.00131875	KLQEQVTDL	2::ENSP00000483425.1|ENST00000613151.1|ENSG00000047410.14|OTTHUMG00000035580.5|-|TPR-209|TPR|726	A02
99791.0_1.0	0.755138	0.00037681	0.00132022	SVFAHPRKL	2::ENSP00000485541.1|ENST00000623806.3|ENSG00000268606.5|OTTHUMG00000188622.3|-|MAGEA2-209|MAGEA2|314	A02
110460.0_1.0	0.754846	0.00037681	0.00132286	SLYEENNKL	2::ENSP00000307939.5|ENST00000309863.11|ENSG00000135968.21|OTTHUMG00000153214.17|OTTHUMT00000358516.4|GCC2-201|GCC2|1684	A02
109948.0_1.0	0.754794	0.00037681	0.00132333	ALANQKLYSV	2::ENSP00000358400.3|ENST00000369393.8|ENSG00000112159.12|OTTHUMG00000015213.4|OTTHUMT00000041514.3|MDN1-201|MDN1|5596	A02
94523.0_1.0	0.75459	0.00037681	0.00132518	RLEDQVLGV	2::ENSP00000382241.2|ENST00000399302.7|ENSG00000060749.15|OTTHUMG00000166220.6|-|QSER1-201|QSER1|1735	A02
102657.0_1.0	0.753869	0.00037681	0.00133175	HLLNESPML	2::ENSP00000285968.6|ENST00000285968.11|ENSG00000155561.15|OTTHUMG00000155497.5|OTTHUMT00000340358.2|NUP205-201|NUP205|2012	A02
82088.0_1.0	0.75355	0.00037681	0.00133467	RLNEAAVTV	2::ENSP00000456041.1|ENST00000568507.5|ENSG00000166946.14|OTTHUMG00000130703.4|OTTHUMT00000432248.1|CCNDBP1-213|CCNDBP1|142	A02
103708.0_1.0	0.753374	0.00037681	0.00133628	TLHSVDQYL	2::ENSP00000364813.5|ENST00000375661.6|ENSG00000204392.11|OTTHUMG00000031121.3|OTTHUMT00000076205.3|LSM2-208|LSM2|95	A02
109596.0_1.0	0.753065	0.00037681	0.00133911	RLYQGLNQL	2::ENSP00000496441.1|ENST00000645339.1|ENSG00000095002.15|OTTHUMG00000128861.10|OTTHUMT00000494923.1|MSH2-207|MSH2|918	A02
83150.0_1.0	0.753052	0.00037681	0.00133923	RVPPPPQSV	2::ENSP00000396333.1|ENST00000444664.5|ENSG00000160691.18|OTTHUMG00000037295.6|OTTHUMT00000098993.1|SHC1-209|SHC1|297	A02
126968.0_1.0	0.75304	0.00037681	0.00133935	KLHVDPENFKL	2::ENSP00000380104.2|ENST00000396895.3|ENSG00000213931.7|OTTHUMG00000066675.9|OTTHUMT00000494678.3|HBE1-203|HBE1|147	A02
113271.0_1.0	0.752997	0.00037681	0.00133974	SMYGVDLHHA	2::ENSP00000431988.1|ENST00000525193.5|ENSG00000079819.19|OTTHUMG00000015560.12|OTTHUMT00000390521.1|EPB41L2-209|EPB41L2|706	A02
82064.0_1.0	0.752722	0.00037681	0.00134227	MVDGKPVNL	2::ENSP00000348461.4|ENST00000356142.4|ENSG00000136238.18|OTTHUMG00000023540.5|OTTHUMT00000242869.2|RAC1-202|RAC1|211	A02
82134.0_1.0	0.752638	0.00037681	0.00134304	KLDSTPLKA	2::ENSP00000335180.8|ENST00000335643.12|ENSG00000186625.14|OTTHUMG00000015787.5|OTTHUMT00000105344.1|KATNA1-201|KATNA1|311	A02
107611.0_1.0	0.75252	0.00037681	0.00134413	GLSTEGLYRV	2::ENSP00000500409.1|ENST00000672722.1|ENSG00000160007.19|OTTHUMG00000183438.2|OTTHUMT00000466652.2|ARHGAP35-207|ARHGAP35|1499	A02
118755.0_1.0	0.752258	0.00037681	0.00134654	ALLENPKMEL	2::ENSP00000370891.3|ENST00000381482.8|ENSG00000125834.13|OTTHUMG00000031688.5|OTTHUMT00000077574.4|STK35-201|STK35|534	A02
114708.0_1.0	0.751623	0.00037681	0.00135242	SMYGVDLHKA	2::ENSP00000362906.3|ENST00000373800.7|ENSG00000159023.21|OTTHUMG00000003644.30|OTTHUMT00000010314.1|EPB41-207|EPB41|588	A02
107947.0_1.0	0.751557	0.00037681	0.00135303	YLAKDLMKV	2::ENSP00000355540.2|ENST00000366581.6|ENSG00000119285.11|OTTHUMG00000040061.4|OTTHUMT00000096636.1|HEATR1-202|HEATR1|2063	A02
108859.0_1.0	0.751515	0.00037681	0.00135342	LLDEMSHKL	2::ENSP00000402811.1|ENST00000436239.5|ENSG00000116906.13|OTTHUMG00000038024.4|OTTHUMT00000092873.2|GNPAT-203|GNPAT|222	A02
111590.0_1.0	0.751345	0.00037681	0.001355	VLSSDGVWRV	2::ENSP00000245564.2|ENST00000245564.7|ENSG00000125459.16|OTTHUMG00000014014.9|OTTHUMT00000039408.2|MSTO1-201|MSTO1|570	A02
119732.0_1.0	0.75029	0.00037681	0.00136484	RLLGDAAKNQV	2::ENSP00000364805.4|ENST00000375654.5|ENSG00000204390.10|OTTHUMG00000031208.3|OTTHUMT00000076416.3|HSPA1L-201|HSPA1L|641	A02
82065.0_1.0	0.750048	0.00037681	0.00136711	MVDGKPVNL	2::ENSP00000348461.4|ENST00000356142.4|ENSG00000136238.18|OTTHUMG00000023540.5|OTTHUMT00000242869.2|RAC1-202|RAC1|211	A02
109949.0_1.0	0.750041	0.00037681	0.00136717	ALANQKLYSV	2::ENSP00000358400.3|ENST00000369393.8|ENSG00000112159.12|OTTHUMG00000015213.4|OTTHUMT00000041514.3|MDN1-201|MDN1|5596	A02
125214.0_1.0	0.74979	0.00037681	0.00136953	VLVEDSNNHHL	2::ENSP00000498725.1|ENST00000652001.1|ENSG00000214717.12|OTTHUMG00000021069.10|OTTHUMT00000504213.2|ZBED1-206|ZBED1|694	A02
105851.0_1.0	0.749356	0.00037681	0.00137361	RLQDELVTL	2::ENSP00000499888.1|ENST00000672812.1|ENSG00000127603.28|OTTHUMG00000007754.17|OTTHUMT00000529606.1|MACF1-237|MACF1|2146	A02
119720.0_1.0	0.748981	0.00037681	0.00137714	ALFASGLLHRV	2::ENSP00000295682.4|ENST00000295682.4|ENSG00000163463.11|OTTHUMG00000013904.1|OTTHUMT00000038999.1|KRTCAP2-201|KRTCAP2|162	A02
129263.0_1.0	0.748945	0.00037681	0.00137748	RLQEEDQQFRT	2::ENSP00000385770.1|ENST00000401949.6|ENSG00000106070.19|OTTHUMG00000150622.21|OTTHUMT00000319157.2|GRB10-205|GRB10|594	A02
120530.0_1.0	0.748822	0.00037681	0.00137865	KLFEFMHET	2::ENSP00000385942.2|ENST00000404992.6|ENSG00000082898.17|OTTHUMG00000152316.24|OTTHUMT00000325919.2|XPO1-202|XPO1|1071	A02
127931.0_1.0	0.748446	0.00037681	0.00138221	ALWNEVDGQTKL	2::ENSP00000360914.3|ENST00000371848.3|ENSG00000131725.14|OTTHUMG00000022254.2|OTTHUMT00000058004.1|WDR44-204|WDR44|806	A02
109340.0_1.0	0.748127	0.00037681	0.00138523	KMAELVHFL	2::ENSP00000377478.3|ENST00000393900.4|ENSG00000213401.10|OTTHUMG00000022650.5|OTTHUMT00000492327.1|MAGEA12-203|MAGEA12|314	A02
110589.0_1.0	0.747936	0.00037681	0.00138705	KLPDLPQNSV	2::ENSP00000498785.1|ENST00000651937.1|ENSG00000100578.17|OTTHUMG00000171141.9|OTTHUMT00000502060.1|KIAA0586-221|KIAA0586|570	A02
127940.0_1.0	0.747778	0.00037681	0.00138855	KLLEGEESRLSL	2::ENSP00000446007.1|ENST00000544301.7|ENSG00000026025.16|OTTHUMG00000017744.6|OTTHUMT00000047018.4|VIM-209|VIM|466	A02
101916.0_1.0	0.747744	0.00037681	0.00138887	RVSDLNFTL	2::ENSP00000434429.1|ENST00000534534.5|ENSG00000110075.14|OTTHUMG00000167596.6|OTTHUMT00000395280.1|PPP6R3-226|PPP6R3|641	A02
92603.0_1.0	0.747412	0.00037681	0.00139204	KLLGSMEQV	2::ENSP00000433644.1|ENST00000529807.5|ENSG00000149262.17|OTTHUMG00000166629.3|OTTHUMT00000390932.1|INTS4-206|INTS4|505	A02
113323.0_1.0	0.747121	0.00037681	0.00139482	RLLEENDQL	2::ENSP00000401115.1|ENST00000447630.5|ENSG00000008324.11|OTTHUMG00000131794.3|OTTHUMT00000254730.2|SS18L2-202|SS18L2|77	A02
85702.0_1.0	0.747112	0.00037681	0.00139491	ALLDDSVRV	2::ENSP00000457518.1|ENST00000548931.6|ENSG00000094914.14|OTTHUMG00000169729.12|OTTHUMT00000406256.4|AAAS-212|AAAS|358	A02
113173.0_1.0	0.747007	0.00037681	0.00139591	KVSDYEMKL	2::ENSP00000368458.3|ENST00000379160.3|ENSG00000132646.11|OTTHUMG00000031798.3|OTTHUMT00000077852.2|PCNA-202|PCNA|261	A02
57472.0_1.0	0.746992	0.00037681	0.00139605	ALGPEGHGL	2::ENSP00000376214.3|ENST00000392414.7|ENSG00000143627.19|OTTHUMG00000035875.6|OTTHUMT00000087408.3|PKLR-202|PKLR|543	A02
116450.0_1.0	0.746911	0.00037681	0.00139683	LLMEHLHKL	2::ENSP00000464538.1|ENST00000579260.5|ENSG00000108298.11|OTTHUMG00000178979.8|OTTHUMT00000444191.1|RPL19-203|RPL19|194	A02
107576.0_1.0	0.746886	0.00037681	0.00139707	HLWDPLTNV	2::ENSP00000376419.2|ENST00000392647.7|ENSG00000213160.10|OTTHUMG00000132213.9|OTTHUMT00000255271.3|KLHL23-202|KLHL23|558	A02
101440.0_1.0	0.746721	0.00037681	0.00139865	RLAADDFRV	2::ENSP00000373489.2|ENST00000388837.6|ENSG00000111057.11|OTTHUMG00000169882.3|-|KRT18-202|KRT18|430	A02
107013.0_1.0	0.746711	0.00037681	0.00139875	LLFDQNDKV	2::ENSP00000409997.1|ENST00000449224.1|ENSG00000170275.15|OTTHUMG00000130746.4|OTTHUMT00000341900.1|CRTAP-202|CRTAP|358	A02
64520.0_1.0	0.746618	0.00037681	0.00139964	ALTNAVAHV	2::ENSP00000380908.1|ENST00000397806.1|ENSG00000188536.13|OTTHUMG00000059924.3|OTTHUMT00000133195.2|HBA2-202|HBA2|110	A02
69325.0_1.0	0.746532	0.00037681	0.00140046	SVSEGLGLR	2::ENSP00000413073.2|ENST00000425708.6|ENSG00000185219.17|OTTHUMG00000133042.5|-|ZNF445-202|ZNF445|1031	A02
90304.0_1.0	0.746498	0.00037681	0.00140079	TMLKGLYGL	2::ENSP00000406172.2|ENST00000430553.6|ENSG00000134333.14|OTTHUMG00000167721.4|OTTHUMT00000395878.1|LDHA-206|LDHA|274	A02
72011.0_1.0	0.746378	0.00037681	0.00140195	KLAEGVNSL	2::ENSP00000275627.3|ENST00000352131.7|ENSG00000049541.11|OTTHUMG00000023239.8|OTTHUMT00000252458.2|RFC2-202|RFC2|320	A02
118756.0_1.0	0.746342	0.00037681	0.00140229	ALLENPKMEL	2::ENSP00000370891.3|ENST00000381482.8|ENSG00000125834.13|OTTHUMG00000031688.5|OTTHUMT00000077574.4|STK35-201|STK35|534	A02
107619.0_1.0	0.745457	0.00037681	0.00141083	GLSTEGLYRV	2::ENSP00000500409.1|ENST00000672722.1|ENSG00000160007.19|OTTHUMG00000183438.2|OTTHUMT00000466652.2|ARHGAP35-207|ARHGAP35|1499	A02
76856.0_1.0	0.745416	0.00037681	0.00141122	SMSSKLLGL	2::ENSP00000390159.2|ENST00000420894.6|ENSG00000120438.12|OTTHUMG00000015937.6|OTTHUMT00000400061.1|TCP1-203|TCP1|433	A02
94681.0_1.0	0.745308	0.00037681	0.00141227	YGLENFTSV	2::ENSP00000404232.2|ENST00000420999.2|ENSG00000183690.13|OTTHUMG00000021393.3|OTTHUMT00000056312.3|EFHC2-202|EFHC2|749	A02
95674.0_1.0	0.745252	0.00037681	0.00141281	RLMNETTAV	2::ENSP00000478102.1|ENST00000615899.1|ENSG00000170606.15|OTTHUMG00000129012.3|-|HSPA4-204|HSPA4|475	A02
105614.0_1.0	0.745193	0.00037681	0.00141338	LLAEENQRL	2::ENSP00000433982.2|ENST00000527303.2|ENSG00000178209.15|OTTHUMG00000165291.5|OTTHUMT00000383857.3|PLEC-211|PLEC|3447	A02
36243.0_1.0	0.744611	0.00037681	0.00141903	KSLYSL	2::ENSP00000464192.1|ENST00000580800.1|ENSG00000167862.10|OTTHUMG00000179218.3|OTTHUMT00000445315.1|MRPL58-202|MRPL58|71	A02
96889.0_1.0	0.744576	0.00037681	0.00141937	RLTDEQVAL	2::ENSP00000456082.1|ENST00000569403.1|ENSG00000261236.8|OTTHUMG00000174603.5|OTTHUMT00000426982.3|BOP1-204|BOP1|217	A02
123861.0_1.0	0.744495	0.00037681	0.00142016	KQMEQLSQFL	2::ENSP00000357077.4|ENST00000368097.8|ENSG00000158710.14|OTTHUMG00000022793.3|OTTHUMT00000059105.1|TAGLN2-203|TAGLN2|199	A02
128902.0_1.0	0.744438	0.00037681	0.00142071	RLYHEADKTYM	2::ENSP00000356807.2|ENST00000367833.7|ENSG00000143155.13|OTTHUMG00000034646.3|OTTHUMT00000083822.3|TIPRL-202|TIPRL|272	A02
119012.0_1.0	0.744039	0.00037681	0.00142461	RLFNDPVAMV	2::ENSP00000380793.3|ENST00000397676.8|ENSG00000214160.10|OTTHUMG00000156823.4|OTTHUMT00000346033.2|ALG3-201|ALG3|438	A02
102181.0_1.0	0.743928	0.00037681	0.00142569	RLMNDMTAV	2::ENSP00000369768.4|ENST00000380405.7|ENSG00000120694.20|OTTHUMG00000016685.6|OTTHUMT00000044385.2|HSPH1-202|HSPH1|814	A02
116466.0_1.0	0.743601	0.00037681	0.00142889	LLMEHLHKL	2::ENSP00000464538.1|ENST00000579260.5|ENSG00000108298.11|OTTHUMG00000178979.8|OTTHUMT00000444191.1|RPL19-203|RPL19|194	A02
122477.0_1.0	0.743544	0.00037681	0.00142945	FLADPVSNMAM	2::ENSP00000467489.1|ENST00000592246.5|ENSG00000167645.17|OTTHUMG00000182324.5|OTTHUMT00000460512.1|YIF1B-215|YIF1B|248	A02
108753.0_1.0	0.743063	0.00037681	0.00143417	KVLSKEFHL	2::ENSP00000318012.8|ENST00000322030.12|ENSG00000119335.16|OTTHUMG00000020755.4|OTTHUMT00000054477.2|SET-201|SET|277	A02
124389.0_1.0	0.74305	0.00037681	0.00143431	RLPEMGSNVEL	2::ENSP00000394645.1|ENST00000456197.1|ENSG00000196367.13|OTTHUMG00000150403.5|OTTHUMT00000317980.1|TRRAP-206|TRRAP|3588	A02
76845.0_1.0	0.743017	0.00037681	0.00143463	SMSSKLLGL	2::ENSP00000390159.2|ENST00000420894.6|ENSG00000120438.12|OTTHUMG00000015937.6|OTTHUMT00000400061.1|TCP1-203|TCP1|433	A02
113280.0_1.0	0.742949	0.00037681	0.0014353	SMYGVDLHHA	2::ENSP00000431988.1|ENST00000525193.5|ENSG00000079819.19|OTTHUMG00000015560.12|OTTHUMT00000390521.1|EPB41L2-209|EPB41L2|706	A02
104978.0_1.0	0.742922	0.00037681	0.00143556	KMPETFSNL	2::ENSP00000253814.3|ENST00000253814.6|ENSG00000131507.11|OTTHUMG00000129659.5|OTTHUMT00000251859.4|NDFIP1-201|NDFIP1|221	A02
86764.0_1.0	0.742768	0.00037681	0.00143708	KLLDVVHPA	2::ENSP00000437824.1|ENST00000539919.5|ENSG00000135624.16|OTTHUMG00000152765.8|-|CCT7-215|CCT7|499	A02
120469.0_1.0	0.742389	0.00037681	0.00144081	RLLGLKDMYA	2::ENSP00000272418.2|ENST00000272418.7|ENSG00000144029.12|OTTHUMG00000130394.3|OTTHUMT00000252772.2|MRPS5-201|MRPS5|430	A02
96887.0_1.0	0.74199	0.00037681	0.00144476	RLTDEQVAL	2::ENSP00000456082.1|ENST00000569403.1|ENSG00000261236.8|OTTHUMG00000174603.5|OTTHUMT00000426982.3|BOP1-204|BOP1|217	A02
93512.0_1.0	0.741942	0.00037681	0.00144524	KLSEMSVTL	2::ENSP00000414613.2|ENST00000431776.6|ENSG00000130294.16|OTTHUMG00000151940.14|OTTHUMT00000498289.1|KIF1A-205|KIF1A|731	A02
104115.0_1.0	0.741867	0.00037681	0.00144598	VMQENLTKV	2::ENSP00000435933.1|ENST00000474047.5|ENSG00000117533.15|OTTHUMG00000034788.5|OTTHUMT00000084175.3|VAMP4-203|VAMP4|141	A02
116217.0_1.0	0.741792	0.00037681	0.00144673	KVLDFEHFL	2::ENSP00000446640.1|ENST00000548580.5|ENSG00000092841.18|OTTHUMG00000170200.7|OTTHUMT00000408092.1|MYL6-211|MYL6|103	A02
114384.0_1.0	0.741633	0.00037681	0.0014483	KLLEKLYKV	2::ENSP00000421021.2|ENST00000512194.2|ENSG00000287542.1|OTTHUMG00000192438.2|OTTHUMT00000494121.2|AC098582.1-201|AC098582.1|1042	A02
119762.0_1.0	0.741598	0.00037681	0.00144865	HLNEHLYNM	2::ENSP00000474036.1|ENST00000590049.5|ENSG00000126247.11|OTTHUMG00000160811.10|OTTHUMT00000457418.7|CAPNS1-209|CAPNS1|197	A02
109402.0_1.0	0.74153	0.00037681	0.00144933	KLWEAESKL	2::ENSP00000290130.3|ENST00000290130.4|ENSG00000159055.4|OTTHUMG00000085308.2|OTTHUMT00000193090.2|MIS18A-201|MIS18A|233	A02
120540.0_1.0	0.741488	0.00037681	0.00144974	KLFEFMHET	2::ENSP00000385942.2|ENST00000404992.6|ENSG00000082898.17|OTTHUMG00000152316.24|OTTHUMT00000325919.2|XPO1-202|XPO1|1071	A02
67922.0_1.0	0.741314	0.00037681	0.00145147	YGVDLHHA	2::ENSP00000431988.1|ENST00000525193.5|ENSG00000079819.19|OTTHUMG00000015560.12|OTTHUMT00000390521.1|EPB41L2-209|EPB41L2|706	A02
77452.0_1.0	0.74119	0.00037681	0.00145271	AVHEDLVAV	2::ENSP00000436350.1|ENST00000490646.1|ENSG00000083520.15|OTTHUMG00000017070.5|OTTHUMT00000045252.3|DIS3-204|DIS3|559	A02
105038.0_1.0	0.741188	0.00037681	0.00145273	KLSSELRHL	2::ENSP00000254803.2|ENST00000254803.4|ENSG00000132467.4|OTTHUMG00000129911.3|OTTHUMT00000252163.3|UTP3-201|UTP3|479	A02
81390.0_1.0	0.740737	0.00037681	0.00145722	VLAELLRGV	2::ENSP00000388497.1|ENST00000445139.1|ENSG00000101361.17|OTTHUMG00000031703.9|OTTHUMT00000077638.2|NOP56-203|NOP56|281	A02
125657.0_1.0	0.740693	0.00037681	0.00145767	RLFDEPQLASL	2::ENSP00000261721.4|ENST00000261721.9|ENSG00000064726.10|OTTHUMG00000147364.5|OTTHUMT00000304008.2|BTBD1-201|BTBD1|482	A02
102307.0_1.0	0.740673	0.00037681	0.00145787	KLDDTYLKA	2::ENSP00000464993.1|ENST00000586335.1|ENSG00000168259.16|OTTHUMG00000180862.6|OTTHUMT00000453372.1|DNAJC7-207|DNAJC7|89	A02
110392.0_1.0	0.740372	0.00037681	0.00146088	KLLDDVHRL	2::ENSP00000328023.5|ENST00000332118.11|ENSG00000182934.12|OTTHUMG00000165826.3|OTTHUMT00000386425.3|SRPRA-201|SRPRA|638	A02
118276.0_1.0	0.740166	0.00037681	0.00146294	FLYDDNQRV	2::ENSP00000396704.2|ENST00000435706.6|ENSG00000077097.15|OTTHUMG00000155596.4|OTTHUMT00000340821.1|TOP2B-204|TOP2B|1621	A02
104555.0_1.0	0.740132	0.00037681	0.00146328	LLAPAGSLPKL	2::ENSP00000366006.5|ENST00000376810.5|ENSG00000120942.13|OTTHUMG00000002075.2|OTTHUMT00000005773.1|UBIAD1-202|UBIAD1|338	A02
99965.0_1.0	0.739903	0.00037681	0.00146558	AVLDVGLNRV	2::ENSP00000386536.1|ENST00000409804.5|ENSG00000065911.12|OTTHUMG00000129814.5|OTTHUMT00000329302.1|MTHFD2-203|MTHFD2|222	A02
69169.0_1.0	0.739768	0.00037681	0.00146694	GQTGVLRSV	2::ENSP00000470252.1|ENST00000599117.5|ENSG00000196235.14|OTTHUMG00000182973.5|OTTHUMT00000464918.1|SUPT5H-215|SUPT5H|1087	A02
116474.0_1.0	0.739661	0.00037681	0.00146802	LLMEHLHKL	2::ENSP00000464538.1|ENST00000579260.5|ENSG00000108298.11|OTTHUMG00000178979.8|OTTHUMT00000444191.1|RPL19-203|RPL19|194	A02
103315.0_1.0	0.739636	0.00037681	0.00146827	KLDQDLNEV	2::ENSP00000354720.4|ENST00000361804.4|ENSG00000108055.9|OTTHUMG00000019042.1|OTTHUMT00000050337.1|SMC3-201|SMC3|1217	A02
90535.0_1.0	0.739343	0.00037681	0.00147122	RVLDGPEKV	2::ENSP00000254508.5|ENST00000254508.7|ENSG00000132182.12|OTTHUMG00000157268.3|OTTHUMT00000340085.3|NUP210-201|NUP210|1887	A02
95711.0_1.0	0.739058	0.00037681	0.00147409	VMDSKLVQV	2::ENSP00000343701.6|ENST00000344337.11|ENSG00000114030.13|OTTHUMG00000159487.3|OTTHUMT00000355740.2|KPNA1-201|KPNA1|538	A02
69170.0_1.0	0.738953	0.00037681	0.00147516	GQTGVLRSV	2::ENSP00000470252.1|ENST00000599117.5|ENSG00000196235.14|OTTHUMG00000182973.5|OTTHUMT00000464918.1|SUPT5H-215|SUPT5H|1087	A02
118641.0_1.0	0.738892	0.00037681	0.00147578	RLSEGDVMHL	2::ENSP00000445675.1|ENST00000543184.5|ENSG00000185686.18|OTTHUMG00000151172.4|-|PRAME-214|PRAME|509	A02
123747.0_1.0	0.738746	0.00037681	0.00147725	FLASESLLKQL	2::ENSP00000363018.3|ENST00000322203.7|ENSG00000198755.11|OTTHUMG00000014566.2|OTTHUMT00000040283.2|RPL10A-201|RPL10A|217	A02
67559.0_1.0	0.73867	0.00037681	0.00147802	LLGPKPQGV	2::ENSP00000493459.1|ENST00000641509.1|ENSG00000164073.10|OTTHUMG00000133303.8|OTTHUMT00000492992.2|MFSD8-236|MFSD8|413	A02
111098.0_1.0	0.738584	0.00037681	0.00147889	KMSELQTYV	2::ENSP00000355922.3|ENST00000366955.8|ENSG00000117724.13|OTTHUMG00000036955.2|OTTHUMT00000089749.2|CENPF-201|CENPF|3114	A02
118638.0_1.0	0.738574	0.00037681	0.00147899	RLSEGDVMHL	2::ENSP00000445675.1|ENST00000543184.5|ENSG00000185686.18|OTTHUMG00000151172.4|-|PRAME-214|PRAME|509	A02
109951.0_1.0	0.738228	0.00037681	0.00148251	ALANQKLYSV	2::ENSP00000358400.3|ENST00000369393.8|ENSG00000112159.12|OTTHUMG00000015213.4|OTTHUMT00000041514.3|MDN1-201|MDN1|5596	A02
123217.0_1.0	0.738192	0.00037681	0.00148287	RQLEYEYKL	2::ENSP00000378761.1|ENST00000395354.1|ENSG00000113368.12|OTTHUMG00000128969.8|OTTHUMT00000259189.1|LMNB1-202|LMNB1|387	A02
109594.0_1.0	0.737805	0.00037681	0.00148681	ALSDLHAHKL	2::ENSP00000380908.1|ENST00000397806.1|ENSG00000188536.13|OTTHUMG00000059924.3|OTTHUMT00000133195.2|HBA2-202|HBA2|110	A02
104743.0_1.0	0.737787	0.00037681	0.00148699	KLTDYQVTL	2::ENSP00000351150.6|ENST00000358380.10|ENSG00000137177.20|OTTHUMG00000014313.9|OTTHUMT00000039956.2|KIF13A-202|KIF13A|889	A02
103262.0_1.0	0.737698	0.00037681	0.0014879	RLNTLPLFV	2::ENSP00000377508.3|ENST00000393931.8|ENSG00000173801.17|OTTHUMG00000133494.10|OTTHUMT00000257406.2|JUP-203|JUP|745	A02
94137.0_1.0	0.737544	0.00037681	0.00148947	KVLAQQVQL	2::ENSP00000204517.6|ENST00000204517.11|ENSG00000090447.12|OTTHUMG00000129435.4|OTTHUMT00000251595.3|TFAP4-201|TFAP4|338	A02
93502.0_1.0	0.737542	0.00037681	0.0014895	KLSEMSVTL	2::ENSP00000414613.2|ENST00000431776.6|ENSG00000130294.16|OTTHUMG00000151940.14|OTTHUMT00000498289.1|KIF1A-205|KIF1A|731	A02
95675.0_1.0	0.737467	0.00037681	0.00149026	RLMNETTAV	2::ENSP00000478102.1|ENST00000615899.1|ENSG00000170606.15|OTTHUMG00000129012.3|-|HSPA4-204|HSPA4|475	A02
89110.0_1.0	0.737304	0.00037681	0.00149193	RLASLQSEV	2::ENSP00000427721.1|ENST00000522266.1|ENSG00000214022.11|OTTHUMG00000158330.4|OTTHUMT00000376938.1|REPIN1-219|REPIN1|47	A02
111097.0_1.0	0.737302	0.00037681	0.00149194	KMSELQTYV	2::ENSP00000355922.3|ENST00000366955.8|ENSG00000117724.13|OTTHUMG00000036955.2|OTTHUMT00000089749.2|CENPF-201|CENPF|3114	A02
111434.0_1.0	0.736832	0.00037681	0.00149676	HLDDLKGTFA	2::ENSP00000496470.1|ENST00000647543.1|ENSG00000284931.1|OTTHUMG00000192488.2|OTTHUMT00000494676.1|AC104389.6-202|AC104389.6|168	A02
59094.0_1.0	0.736643	0.00037681	0.00149871	LLAPSPGHA	2::ENSP00000378043.3|ENST00000394536.4|ENSG00000156453.13|OTTHUMG00000129661.6|OTTHUMT00000251862.1|PCDH1-203|PCDH1|1060	A02
109343.0_1.0	0.736219	0.00037681	0.00150306	KMAELVHFL	2::ENSP00000377478.3|ENST00000393900.4|ENSG00000213401.10|OTTHUMG00000022650.5|OTTHUMT00000492327.1|MAGEA12-203|MAGEA12|314	A02
109338.0_1.0	0.735847	0.00037681	0.0015069	KMAELVHFL	2::ENSP00000377478.3|ENST00000393900.4|ENSG00000213401.10|OTTHUMG00000022650.5|OTTHUMT00000492327.1|MAGEA12-203|MAGEA12|314	A02
113322.0_1.0	0.735835	0.00037681	0.00150703	RLLEENDQL	2::ENSP00000401115.1|ENST00000447630.5|ENSG00000008324.11|OTTHUMG00000131794.3|OTTHUMT00000254730.2|SS18L2-202|SS18L2|77	A02
116514.0_1.0	0.735819	0.00037681	0.00150719	RLDQLLRHV	2::ENSP00000445675.1|ENST00000543184.5|ENSG00000185686.18|OTTHUMG00000151172.4|-|PRAME-214|PRAME|509	A02
126071.0_1.0	0.735521	0.00037681	0.00151027	RLLPKVQEVAR	2::ENSP00000386348.3|ENST00000409687.5|ENSG00000186193.9|OTTHUMG00000020961.4|OTTHUMT00000055215.4|SAPCD2-201|SAPCD2|394	A02
91015.0_1.0	0.735113	0.00037681	0.0015145	KLLQESPTV	2::ENSP00000317487.5|ENST00000325486.9|ENSG00000166037.11|OTTHUMG00000167740.3|-|CEP57-201|CEP57|474	A02
122833.0_1.0	0.735058	0.00037681	0.00151507	RLMNETTAVAL	2::ENSP00000478102.1|ENST00000615899.1|ENSG00000170606.15|OTTHUMG00000129012.3|-|HSPA4-204|HSPA4|475	A02
76848.0_1.0	0.73466	0.00037681	0.00151922	SMSSKLLGL	2::ENSP00000390159.2|ENST00000420894.6|ENSG00000120438.12|OTTHUMG00000015937.6|OTTHUMT00000400061.1|TCP1-203|TCP1|433	A02
110302.0_1.0	0.734647	0.00037681	0.00151935	FLFSDTHEL	2::ENSP00000371419.3|ENST00000381989.4|ENSG00000102699.6|OTTHUMG00000016582.4|OTTHUMT00000044189.2|PARP4-201|PARP4|1724	A02
120686.0_1.0	0.734625	0.00037681	0.00151958	RLLGDAAKNQL	2::ENSP00000324173.6|ENST00000324460.7|ENSG00000044574.8|OTTHUMG00000020672.2|OTTHUMT00000054062.2|HSPA5-201|HSPA5|654	A02
59560.0_1.0	0.7346	0.00037681	0.00151983	PAPPPPPPP	2::ENSP00000301459.4|ENST00000301459.5|ENSG00000167771.6|OTTHUMG00000150472.3|OTTHUMT00000318233.2|RCOR2-201|RCOR2|523	A02
111410.0_1.0	0.734577	0.00037681	0.00152008	HLDDLKGTFA	2::ENSP00000496470.1|ENST00000647543.1|ENSG00000284931.1|OTTHUMG00000192488.2|OTTHUMT00000494676.1|AC104389.6-202|AC104389.6|168	A02
98509.0_1.0	0.734078	0.00037681	0.00152528	SLFAGGMLRV	2::ENSP00000330945.6|ENST00000332598.7|ENSG00000184840.12|OTTHUMG00000130859.3|OTTHUMT00000253433.2|TMED9-201|TMED9|235	A02
78612.0_1.0	0.733917	0.00037681	0.00152696	AVVTQVNKV	2::ENSP00000301788.7|ENST00000301788.12|ENSG00000168002.12|OTTHUMG00000167609.3|OTTHUMT00000395344.2|POLR2G-201|POLR2G|172	A02
118384.0_1.0	0.733909	0.00037681	0.00152705	TMLGEPMNFV	2::ENSP00000475845.1|ENST00000439374.6|ENSG00000197622.13|OTTHUMG00000035158.4|OTTHUMT00000085096.2|CDC42SE1-202|CDC42SE1|79	A02
85693.0_1.0	0.733744	0.00037681	0.00152879	AATELVERV	2::ENSP00000279281.3|ENST00000279281.8|ENSG00000149823.9|OTTHUMG00000165600.3|OTTHUMT00000385217.2|VPS51-201|VPS51|782	A02
107135.0_1.0	0.733732	0.00037681	0.00152891	YMYSGGGSALA	2::ENSP00000355632.4|ENST00000366672.5|ENSG00000143641.10|OTTHUMG00000037771.2|OTTHUMT00000092158.2|GALNT2-201|GALNT2|571	A02
108751.0_1.0	0.733457	0.00037681	0.00153179	KVLSKEFHL	2::ENSP00000318012.8|ENST00000322030.12|ENSG00000119335.16|OTTHUMG00000020755.4|OTTHUMT00000054477.2|SET-201|SET|277	A02
102643.0_1.0	0.733429	0.00037681	0.00153209	ALMYESEKV	2::ENSP00000215730.6|ENST00000215730.12|ENSG00000099940.12|OTTHUMG00000150765.7|OTTHUMT00000320000.5|SNAP29-201|SNAP29|258	A02
116158.0_1.0	0.733292	0.00037681	0.00153353	RLLDDMVAQA	2::ENSP00000410513.1|ENST00000446179.5|ENSG00000138413.13|OTTHUMG00000132943.14|OTTHUMT00000336670.1|IDH1-205|IDH1|414	A02
69322.0_1.0	0.733254	0.00037681	0.00153393	SVSEGLGLR	2::ENSP00000413073.2|ENST00000425708.6|ENSG00000185219.17|OTTHUMG00000133042.5|-|ZNF445-202|ZNF445|1031	A02
111437.0_1.0	0.733209	0.00037681	0.00153439	HLDDLKGTFA	2::ENSP00000496470.1|ENST00000647543.1|ENSG00000284931.1|OTTHUMG00000192488.2|OTTHUMT00000494676.1|AC104389.6-202|AC104389.6|168	A02
94521.0_1.0	0.733137	0.00037681	0.00153516	RLEDQVLGV	2::ENSP00000382241.2|ENST00000399302.7|ENSG00000060749.15|OTTHUMG00000166220.6|-|QSER1-201|QSER1|1735	A02
91952.0_1.0	0.733013	0.00037681	0.00153646	LLLPPPPCPA	2::ENSP00000002165.5|ENST00000002165.11|ENSG00000001036.14|OTTHUMG00000015728.3|OTTHUMT00000042521.3|FUCA2-201|FUCA2|467	A02
82496.0_1.0	0.732837	0.00037681	0.00153832	YDWYTKV	2::ENSP00000402365.1|ENST00000442186.5|ENSG00000164062.13|OTTHUMG00000156882.5|OTTHUMT00000346428.2|APEH-203|APEH|308	A02
71911.0_1.0	0.732711	0.00037681	0.00153965	ALASLLRSV	2::ENSP00000220763.5|ENST00000220763.10|ENSG00000104324.16|OTTHUMG00000164690.5|OTTHUMT00000379757.3|CPQ-201|CPQ|472	A02
106384.0_1.0	0.732559	0.00037681	0.00154125	YLAEMVRHA	2::ENSP00000249289.4|ENST00000249289.5|ENSG00000128524.5|OTTHUMG00000158365.2|OTTHUMT00000350800.2|ATP6V1F-201|ATP6V1F|119	A02
61633.0_1.0	0.732557	0.00037681	0.00154128	KMVGDVTGA	2::ENSP00000484689.1|ENST00000616316.1|ENSG00000185201.16|OTTHUMG00000165357.3|-|IFITM2-206|IFITM2|132	A02
57470.0_1.0	0.732323	0.00037681	0.00154374	ALGPEGHGL	2::ENSP00000376214.3|ENST00000392414.7|ENSG00000143627.19|OTTHUMG00000035875.6|OTTHUMT00000087408.3|PKLR-202|PKLR|543	A02
83159.0_1.0	0.732219	0.00037681	0.00154485	RVPPPPQSV	2::ENSP00000396333.1|ENST00000444664.5|ENSG00000160691.18|OTTHUMG00000037295.6|OTTHUMT00000098993.1|SHC1-209|SHC1|297	A02
113800.0_1.0	0.732101	0.00037681	0.00154609	VLYGPKLDRA	2::ENSP00000468230.1|ENST00000592945.1|ENSG00000076662.10|OTTHUMG00000180410.3|OTTHUMT00000451235.1|ICAM3-210|ICAM3|192	A02
120535.0_1.0	0.732075	0.00037681	0.00154637	KLFEFMHET	2::ENSP00000385942.2|ENST00000404992.6|ENSG00000082898.17|OTTHUMG00000152316.24|OTTHUMT00000325919.2|XPO1-202|XPO1|1071	A02
106427.0_1.0	0.731793	0.00037681	0.00154936	FVDPNGKLSL	2::ENSP00000501064.1|ENST00000674034.1|ENSG00000107862.5|OTTHUMG00000018955.2|OTTHUMT00000530172.1|GBF1-204|GBF1|1884	A02
86333.0_1.0	0.73177	0.00037681	0.00154961	KTWKGSLGL	2::ENSP00000320968.8|ENST00000317829.12|ENSG00000166025.18|OTTHUMG00000167828.5|OTTHUMT00000397834.2|AMOTL1-202|AMOTL1|906	A02
112044.0_1.0	0.731309	0.00037681	0.00155451	ALADFLPVMK	2::ENSP00000357032.4|ENST00000368053.8|ENSG00000112282.18|OTTHUMG00000015565.3|OTTHUMT00000042216.2|MED23-202|MED23|886	A02
106258.0_1.0	0.731124	0.00037681	0.00155648	RLFDEPQLA	2::ENSP00000261721.4|ENST00000261721.9|ENSG00000064726.10|OTTHUMG00000147364.5|OTTHUMT00000304008.2|BTBD1-201|BTBD1|482	A02
81271.0_1.0	0.731048	0.00037681	0.00155729	TVADKLHSV	2::ENSP00000484091.1|ENST00000613659.1|ENSG00000276023.5|OTTHUMG00000188472.2|OTTHUMT00000477362.1|DUSP14-204|DUSP14|198	A02
129293.0_1.0	0.730629	0.00037681	0.00156177	KLFDDDDSGKLSL	2::ENSP00000283122.3|ENST00000283122.7|ENSG00000153140.8|OTTHUMG00000131326.3|OTTHUMT00000254097.1|CETN3-201|CETN3|167	A02
127321.0_1.0	0.730513	0.00037681	0.00156301	GDEDASRMEEVD	2::ENSP00000481908.1|ENST00000620073.4|ENSG00000096384.20|OTTHUMG00000014761.8|-|HSP90AB1-204|HSP90AB1|724	A02
104554.0_1.0	0.730474	0.00037681	0.00156343	LLAPAGSLPKL	2::ENSP00000366006.5|ENST00000376810.5|ENSG00000120942.13|OTTHUMG00000002075.2|OTTHUMT00000005773.1|UBIAD1-202|UBIAD1|338	A02
103314.0_1.0	0.730099	0.00037681	0.00156745	KLDQDLNEV	2::ENSP00000354720.4|ENST00000361804.4|ENSG00000108055.9|OTTHUMG00000019042.1|OTTHUMT00000050337.1|SMC3-201|SMC3|1217	A02
112010.0_1.0	0.730084	0.00037681	0.00156762	RLLENMTEV	2::ENSP00000391147.3|ENST00000450288.3|ENSG00000179889.19|OTTHUMG00000166304.6|-|PDXDC1-203|PDXDC1|697	A02
129290.0_1.0	0.729943	0.00037681	0.00156913	KLFDDDDSGKLSL	2::ENSP00000283122.3|ENST00000283122.7|ENSG00000153140.8|OTTHUMG00000131326.3|OTTHUMT00000254097.1|CETN3-201|CETN3|167	A02
107129.0_1.0	0.729777	0.00037681	0.00157092	YMYSGGGSALA	2::ENSP00000355632.4|ENST00000366672.5|ENSG00000143641.10|OTTHUMG00000037771.2|OTTHUMT00000092158.2|GALNT2-201|GALNT2|571	A02
94091.0_1.0	0.729719	0.00037681	0.00157155	LLDPSVFHV	2::ENSP00000328854.1|ENST00000330579.6|ENSG00000184967.7|OTTHUMG00000168260.5|OTTHUMT00000398999.2|NOC4L-201|NOC4L|516	A02
36245.0_1.0	0.729589	0.00037681	0.00157294	KSLYSL	2::ENSP00000464192.1|ENST00000580800.1|ENSG00000167862.10|OTTHUMG00000179218.3|OTTHUMT00000445315.1|MRPL58-202|MRPL58|71	A02
132416.0_1.0	0.729449	0.00037681	0.00157445	QVTQPTVGMNFKTPRGPV	2::ENSP00000498019.1|ENST00000647841.1|ENSG00000182774.13|OTTHUMG00000147355.7|OTTHUMT00000501586.1|RPS17-209|RPS17|135	A02
118021.0_1.0	0.729415	0.00037681	0.00157482	FLFGEEPSKL	2::ENSP00000438551.1|ENST00000542657.5|ENSG00000176915.15|OTTHUMG00000168046.4|OTTHUMT00000397714.1|ANKLE2-210|ANKLE2|293	A02
89112.0_1.0	0.729308	0.00037681	0.00157597	RLASLQSEV	2::ENSP00000427721.1|ENST00000522266.1|ENSG00000214022.11|OTTHUMG00000158330.4|OTTHUMT00000376938.1|REPIN1-219|REPIN1|47	A02
85030.0_1.0	0.729273	0.00037681	0.00157635	LLAQELVKA	2::ENSP00000470741.1|ENST00000598840.5|ENSG00000142230.13|OTTHUMG00000183464.5|OTTHUMT00000466772.1|SAE1-209|SAE1|265	A02
101305.0_1.0	0.728231	0.00037681	0.00158765	TLTDTLREL	2::ENSP00000247003.3|ENST00000247003.9|ENSG00000105671.12|OTTHUMG00000182994.4|OTTHUMT00000464593.2|DDX49-201|DDX49|483	A02
115841.0_1.0	0.728211	0.00037681	0.00158787	SMYGVDLHHA	2::ENSP00000431988.1|ENST00000525193.5|ENSG00000079819.19|OTTHUMG00000015560.12|OTTHUMT00000390521.1|EPB41L2-209|EPB41L2|706	A02
86428.0_1.0	0.7281	0.00037681	0.00158908	RLAQAMETA	2::ENSP00000355284.3|ENST00000361557.4|ENSG00000198961.10|OTTHUMG00000128750.3|-|PJA2-202|PJA2|708	A02
116178.0_1.0	0.727898	0.00037681	0.00159128	RLDEARQML	2::ENSP00000245544.4|ENST00000245544.9|ENSG00000125450.11|OTTHUMG00000179482.4|OTTHUMT00000446619.2|NUP85-201|NUP85|656	A02
87618.0_1.0	0.727733	0.00037681	0.00159308	YMDAPKAAL	2::ENSP00000390388.1|ENST00000426002.5|ENSG00000164054.15|OTTHUMG00000133529.19|OTTHUMT00000344706.1|SHISA5-206|SHISA5|137	A02
127939.0_1.0	0.727722	0.00037681	0.0015932	KLLEGEESRLSL	2::ENSP00000446007.1|ENST00000544301.7|ENSG00000026025.16|OTTHUMG00000017744.6|OTTHUMT00000047018.4|VIM-209|VIM|466	A02
86763.0_1.0	0.727394	0.00037681	0.00159679	KLLDVVHPA	2::ENSP00000437824.1|ENST00000539919.5|ENSG00000135624.16|OTTHUMG00000152765.8|-|CCT7-215|CCT7|499	A02
104094.0_1.0	0.727315	0.00037681	0.00159764	VLQQESNFL	2::ENSP00000362317.3|ENST00000373220.7|ENSG00000092853.14|OTTHUMG00000004168.7|OTTHUMT00000377651.1|CLSPN-203|CLSPN|1275	A02
100805.0_1.0	0.727156	0.00037681	0.00159939	RLAEPSQML	2::ENSP00000496385.1|ENST00000642992.1|ENSG00000168036.18|OTTHUMG00000131393.16|OTTHUMT00000343259.3|CTNNB1-222|CTNNB1|781	A02
86331.0_1.0	0.726983	0.00037681	0.00160128	KTWKGSLGL	2::ENSP00000320968.8|ENST00000317829.12|ENSG00000166025.18|OTTHUMG00000167828.5|OTTHUMT00000397834.2|AMOTL1-202|AMOTL1|906	A02
109388.0_1.0	0.726641	0.00037681	0.00160505	LLYSKTEHL	2::ENSP00000374643.3|ENST00000389993.7|ENSG00000068878.15|OTTHUMG00000151852.6|OTTHUMT00000324164.1|PSME4-201|PSME4|571	A02
114376.0_1.0	0.726506	0.00037681	0.00160654	KLLDFGSGALL	2::ENSP00000410960.1|ENST00000442430.1|ENSG00000102096.9|OTTHUMG00000024132.2|OTTHUMT00000060806.2|PIM2-202|PIM2|145	A02
120534.0_1.0	0.726456	0.00037681	0.00160708	HLLDYYVQM	2::ENSP00000481249.1|ENST00000622746.4|ENSG00000120833.14|OTTHUMG00000170160.6|-|SOCS2-212|SOCS2|198	A02
69321.0_1.0	0.726308	0.00037681	0.00160871	SVSEGLGLR	2::ENSP00000413073.2|ENST00000425708.6|ENSG00000185219.17|OTTHUMG00000133042.5|-|ZNF445-202|ZNF445|1031	A02
77458.0_1.0	0.726202	0.00037681	0.00160988	AVHEDLVAV	2::ENSP00000436350.1|ENST00000490646.1|ENSG00000083520.15|OTTHUMG00000017070.5|OTTHUMT00000045252.3|DIS3-204|DIS3|559	A02
79898.0_1.0	0.725436	0.00037681	0.00161835	KVLAAVYKA	2::ENSP00000378731.2|ENST00000395321.6|ENSG00000109107.14|OTTHUMG00000132605.8|OTTHUMT00000255841.2|ALDOC-203|ALDOC|364	A02
119657.0_1.0	0.725023	0.00037681	0.00162294	KMDASLGNLFA	2::ENSP00000353025.3|ENST00000359943.8|ENSG00000196937.11|OTTHUMG00000156979.3|OTTHUMT00000346945.2|FAM3C-201|FAM3C|227	A02
125094.0_1.0	0.724938	0.00037681	0.00162389	YLLSQVEGHQV	2::ENSP00000272424.5|ENST00000272424.11|ENSG00000144034.16|OTTHUMG00000129815.4|OTTHUMT00000252046.4|TPRKB-201|TPRKB|175	A02
84972.0_1.0	0.724896	0.00037681	0.00162436	RLLNEPTAA	2::ENSP00000310219.4|ENST00000309758.6|ENSG00000173110.8|OTTHUMG00000034461.2|OTTHUMT00000083308.2|HSPA6-201|HSPA6|643	A02
100802.0_1.0	0.724852	0.00037681	0.00162484	RLAEPSQML	2::ENSP00000496385.1|ENST00000642992.1|ENSG00000168036.18|OTTHUMG00000131393.16|OTTHUMT00000343259.3|CTNNB1-222|CTNNB1|781	A02
114710.0_1.0	0.724754	0.00037681	0.00162593	SMYGVDLHKA	2::ENSP00000362906.3|ENST00000373800.7|ENSG00000159023.21|OTTHUMG00000003644.30|OTTHUMT00000010314.1|EPB41-207|EPB41|588	A02
84971.0_1.0	0.724337	0.00037681	0.00163059	RLLNEPTAA	2::ENSP00000310219.4|ENST00000309758.6|ENSG00000173110.8|OTTHUMG00000034461.2|OTTHUMT00000083308.2|HSPA6-201|HSPA6|643	A02
100440.0_1.0	0.724274	0.00037681	0.00163129	KLNEQQSVL	2::ENSP00000476416.1|ENST00000470241.2|ENSG00000072501.18|OTTHUMG00000021614.7|OTTHUMT00000056760.3|SMC1A-206|SMC1A|279	A02
59092.0_1.0	0.724188	0.00037681	0.00163226	LLAPSPGHA	2::ENSP00000378043.3|ENST00000394536.4|ENSG00000156453.13|OTTHUMG00000129661.6|OTTHUMT00000251862.1|PCDH1-203|PCDH1|1060	A02
101981.0_1.0	0.724163	0.00037681	0.00163254	KLDQVLLHV	2::ENSP00000482415.1|ENST00000614468.1|ENSG00000135838.13|OTTHUMG00000035321.3|-|NPL-212|NPL|230	A02
79623.0_1.0	0.724101	0.00037681	0.00163323	ALFNGAQKL	2::ENSP00000436294.1|ENST00000472221.5|ENSG00000065665.21|OTTHUMG00000017679.8|OTTHUMT00000046798.4|SEC61A2-212|SEC61A2|162	A02
96891.0_1.0	0.723869	0.00037681	0.00163583	RLTDEQVAL	2::ENSP00000456082.1|ENST00000569403.1|ENSG00000261236.8|OTTHUMG00000174603.5|OTTHUMT00000426982.3|BOP1-204|BOP1|217	A02
77507.0_1.0	0.723835	0.00037681	0.0016362	VLGPLLNKV	2::ENSP00000420352.1|ENST00000461209.5|ENSG00000105808.17|OTTHUMG00000150383.6|OTTHUMT00000349492.3|RASA4-203|RASA4|731	A02
112619.0_1.0	0.723805	0.00037681	0.00163654	SLNFRDLML	2::ENSP00000304592.2|ENST00000306749.4|ENSG00000169710.9|OTTHUMG00000178527.6|OTTHUMT00000442369.4|FASN-201|FASN|2511	A02
111616.0_1.0	0.723634	0.00037681	0.00163846	RQLDQFLVV	2::ENSP00000384249.1|ENST00000406652.5|ENSG00000057935.13|OTTHUMG00000150452.5|OTTHUMT00000318143.2|MTA3-203|MTA3|537	A02
85695.0_1.0	0.723532	0.00037681	0.00163961	AATELVERV	2::ENSP00000279281.3|ENST00000279281.8|ENSG00000149823.9|OTTHUMG00000165600.3|OTTHUMT00000385217.2|VPS51-201|VPS51|782	A02
72016.0_1.0	0.723526	0.00037681	0.00163968	KLAEGVNSL	2::ENSP00000275627.3|ENST00000352131.7|ENSG00000049541.11|OTTHUMG00000023239.8|OTTHUMT00000252458.2|RFC2-202|RFC2|320	A02
109614.0_1.0	0.723345	0.00037681	0.00164171	YLDNLLVRV	2::ENSP00000287263.4|ENST00000287263.8|ENSG00000156675.16|OTTHUMG00000164026.4|OTTHUMT00000376815.1|RAB11FIP1-201|RAB11FIP1|649	A02
90178.0_1.0	0.723263	0.00037681	0.00164263	HVDDMPNAL	2::ENSP00000380908.1|ENST00000397806.1|ENSG00000188536.13|OTTHUMG00000059924.3|OTTHUMT00000133195.2|HBA2-202|HBA2|110	A02
105623.0_1.0	0.72318	0.00037681	0.00164356	KLWESPNVL	2::ENSP00000393541.2|ENST00000433985.7|ENSG00000100360.15|OTTHUMG00000150544.20|OTTHUMT00000504281.2|IFT27-205|IFT27|186	A02
96888.0_1.0	0.723124	0.00037681	0.00164419	RLTDEQVAL	2::ENSP00000456082.1|ENST00000569403.1|ENSG00000261236.8|OTTHUMG00000174603.5|OTTHUMT00000426982.3|BOP1-204|BOP1|217	A02
90308.0_1.0	0.723115	0.00037681	0.0016443	TMLKGLYGL	2::ENSP00000406172.2|ENST00000430553.6|ENSG00000134333.14|OTTHUMG00000167721.4|OTTHUMT00000395878.1|LDHA-206|LDHA|274	A02
121979.0_1.0	0.723055	0.00037681	0.00164498	KLMDLDVEQL	2::ENSP00000368458.3|ENST00000379160.3|ENSG00000132646.11|OTTHUMG00000031798.3|OTTHUMT00000077852.2|PCNA-202|PCNA|261	A02
91269.0_1.0	0.722996	0.00037681	0.00164564	HLLGDFSKV	2::ENSP00000423525.1|ENST00000514017.1|ENSG00000158402.20|OTTHUMG00000129203.6|OTTHUMT00000373611.2|CDC25C-208|CDC25C|258	A02
98190.0_1.0	0.722825	0.00037681	0.00164757	LLDSQSHHL	2::ENSP00000378438.4|ENST00000394987.5|ENSG00000167173.19|OTTHUMG00000142820.5|OTTHUMT00000286411.3|C15orf39-202|C15orf39|1047	A02
78614.0_1.0	0.722583	0.00037681	0.0016503	AVVTQVNKV	2::ENSP00000301788.7|ENST00000301788.12|ENSG00000168002.12|OTTHUMG00000167609.3|OTTHUMT00000395344.2|POLR2G-201|POLR2G|172	A02
112023.0_1.0	0.722475	0.00037681	0.00165152	YLGHLQQYV	2::ENSP00000478799.1|ENST00000611957.4|ENSG00000167110.17|OTTHUMG00000020732.10|-|GOLGA2-214|GOLGA2|1002	A02
124586.0_1.0	0.722401	0.00037681	0.00165237	QGSDVSLTACKV	2::ENSP00000379873.1|ENST00000396634.5|ENSG00000206503.13|OTTHUMG00000130501.3|OTTHUMT00000252909.1|HLA-A-204|HLA-A|365	A02
108947.0_1.0	0.722383	0.00037681	0.00165256	LLSEQGDVKL	2::ENSP00000446008.1|ENST00000535007.5|ENSG00000115694.15|OTTHUMG00000133408.17|-|STK25-234|STK25|332	A02
111588.0_1.0	0.722191	0.00037681	0.00165474	VLSSDGVWRV	2::ENSP00000245564.2|ENST00000245564.7|ENSG00000125459.16|OTTHUMG00000014014.9|OTTHUMT00000039408.2|MSTO1-201|MSTO1|570	A02
110665.0_1.0	0.722132	0.00037681	0.00165541	MLDDRAYLV	2::ENSP00000361658.2|ENST00000372577.2|ENSG00000095319.14|OTTHUMG00000020768.7|OTTHUMT00000054529.2|NUP188-201|NUP188|1749	A02
110371.0_1.0	0.722083	0.00037681	0.00165597	LLDEHVQRV	2::ENSP00000346935.3|ENST00000354866.7|ENSG00000103126.15|OTTHUMG00000064930.5|OTTHUMT00000139442.3|AXIN1-202|AXIN1|826	A02
94089.0_1.0	0.721639	0.00037681	0.00166102	KLFAFGGTSV	2::ENSP00000499185.1|ENST00000651128.1|ENSG00000171617.14|OTTHUMG00000102059.8|OTTHUMT00000499688.2|ENC1-208|ENC1|589	A02
109411.0_1.0	0.72154	0.00037681	0.00166214	KLWEAESKL	2::ENSP00000290130.3|ENST00000290130.4|ENSG00000159055.4|OTTHUMG00000085308.2|OTTHUMT00000193090.2|MIS18A-201|MIS18A|233	A02
84977.0_1.0	0.72149	0.00037681	0.00166271	RLLNEPTAA	2::ENSP00000310219.4|ENST00000309758.6|ENSG00000173110.8|OTTHUMG00000034461.2|OTTHUMT00000083308.2|HSPA6-201|HSPA6|643	A02
85585.0_1.0	0.721229	0.00037681	0.00166568	ALLTGLLSKA	2::ENSP00000475318.1|ENST00000477620.5|ENSG00000155561.15|OTTHUMG00000155497.5|OTTHUMT00000340362.2|NUP205-206|NUP205|273	A02
86768.0_1.0	0.721221	0.00037681	0.00166577	KLLDVVHPA	2::ENSP00000437824.1|ENST00000539919.5|ENSG00000135624.16|OTTHUMG00000152765.8|-|CCT7-215|CCT7|499	A02
108298.0_1.0	0.72116	0.00037681	0.00166648	HVDPENFKL	2::ENSP00000380104.2|ENST00000396895.3|ENSG00000213931.7|OTTHUMG00000066675.9|OTTHUMT00000494678.3|HBE1-203|HBE1|147	A02
111093.0_1.0	0.720517	0.00037681	0.00167383	KMSELQTYV	2::ENSP00000355922.3|ENST00000366955.8|ENSG00000117724.13|OTTHUMG00000036955.2|OTTHUMT00000089749.2|CENPF-201|CENPF|3114	A02
103509.0_1.0	0.720462	0.00037681	0.00167447	SLYSQVHQL	2::ENSP00000333125.7|ENST00000333646.10|ENSG00000184634.16|OTTHUMG00000021788.5|-|MED12-201|MED12|2027	A02
125681.0_1.0	0.720326	0.00037681	0.00167602	KMYEEFLSKV	2::ENSP00000440449.1|ENST00000537384.6|ENSG00000188191.15|OTTHUMG00000151411.7|OTTHUMT00000504440.2|PRKAR1B-211|PRKAR1B|381	A02
93501.0_1.0	0.7201	0.00037681	0.00167862	LMTKELSSV	2::ENSP00000345182.4|ENST00000338368.7|ENSG00000253729.8|OTTHUMG00000164239.7|OTTHUMT00000378400.2|PRKDC-202|PRKDC|4097	A02
99529.0_1.0	0.720034	0.00037681	0.00167938	VQQPQQVQV	2::ENSP00000378830.2|ENST00000395443.7|ENSG00000198218.11|OTTHUMG00000156772.4|OTTHUMT00000345669.2|QRICH1-202|QRICH1|776	A02
91296.0_1.0	0.719861	0.00037681	0.00168137	GQWASVLRV	2::ENSP00000305790.5|ENST00000302516.10|ENSG00000189091.13|OTTHUMG00000137582.8|OTTHUMT00000268972.3|SF3B3-201|SF3B3|1217	A02
104557.0_1.0	0.719501	0.00037681	0.00168553	LLAPAGSLPKL	2::ENSP00000366006.5|ENST00000376810.5|ENSG00000120942.13|OTTHUMG00000002075.2|OTTHUMT00000005773.1|UBIAD1-202|UBIAD1|338	A02
85033.0_1.0	0.719384	0.00037681	0.00168687	LLAQELVKA	2::ENSP00000470741.1|ENST00000598840.5|ENSG00000142230.13|OTTHUMG00000183464.5|OTTHUMT00000466772.1|SAE1-209|SAE1|265	A02
109406.0_1.0	0.719141	0.00037681	0.00168969	KLWEAESKL	2::ENSP00000290130.3|ENST00000290130.4|ENSG00000159055.4|OTTHUMG00000085308.2|OTTHUMT00000193090.2|MIS18A-201|MIS18A|233	A02
101301.0_1.0	0.718679	0.00037681	0.00169505	TLTDTLREL	2::ENSP00000247003.3|ENST00000247003.9|ENSG00000105671.12|OTTHUMG00000182994.4|OTTHUMT00000464593.2|DDX49-201|DDX49|483	A02
108638.0_1.0	0.718417	0.00037681	0.00169809	HLSDMLQQL	2::ENSP00000300093.4|ENST00000300093.9|ENSG00000166851.15|OTTHUMG00000096984.6|OTTHUMT00000214057.3|PLK1-201|PLK1|603	A02
96884.0_1.0	0.718259	0.00037681	0.00169993	RLTDEQVAL	2::ENSP00000456082.1|ENST00000569403.1|ENSG00000261236.8|OTTHUMG00000174603.5|OTTHUMT00000426982.3|BOP1-204|BOP1|217	A02
119664.0_1.0	0.718195	0.00037681	0.00170068	KMDASLGNLFA	2::ENSP00000353025.3|ENST00000359943.8|ENSG00000196937.11|OTTHUMG00000156979.3|OTTHUMT00000346945.2|FAM3C-201|FAM3C|227	A02
103312.0_1.0	0.718076	0.00037681	0.00170206	KLDQDLNEV	2::ENSP00000354720.4|ENST00000361804.4|ENSG00000108055.9|OTTHUMG00000019042.1|OTTHUMT00000050337.1|SMC3-201|SMC3|1217	A02
98412.0_1.0	0.718071	0.00037681	0.00170211	RLMNDMTAV	2::ENSP00000369768.4|ENST00000380405.7|ENSG00000120694.20|OTTHUMG00000016685.6|OTTHUMT00000044385.2|HSPH1-202|HSPH1|814	A02
103313.0_1.0	0.717784	0.00037681	0.00170547	KLDQDLNEV	2::ENSP00000354720.4|ENST00000361804.4|ENSG00000108055.9|OTTHUMG00000019042.1|OTTHUMT00000050337.1|SMC3-201|SMC3|1217	A02
101437.0_1.0	0.717464	0.00037681	0.00170921	RLAADDFRV	2::ENSP00000373489.2|ENST00000388837.6|ENSG00000111057.11|OTTHUMG00000169882.3|-|KRT18-202|KRT18|430	A02
100287.0_1.0	0.717445	0.00037681	0.00170943	RLLDAENKV	2::ENSP00000302728.4|ENST00000304895.9|ENSG00000169919.17|OTTHUMG00000023735.5|OTTHUMT00000251637.4|GUSB-201|GUSB|651	A02
101475.0_1.0	0.717388	0.00037681	0.0017101	RLLDVVYNA	2::ENSP00000379888.3|ENST00000396651.8|ENSG00000142937.12|OTTHUMG00000008494.2|OTTHUMT00000023439.2|RPS8-202|RPS8|208	A02
85032.0_1.0	0.71733	0.00037681	0.00171078	LLAQELVKA	2::ENSP00000470741.1|ENST00000598840.5|ENSG00000142230.13|OTTHUMG00000183464.5|OTTHUMT00000466772.1|SAE1-209|SAE1|265	A02
110393.0_1.0	0.717238	0.00037681	0.00171186	KLLDDVHRL	2::ENSP00000328023.5|ENST00000332118.11|ENSG00000182934.12|OTTHUMG00000165826.3|OTTHUMT00000386425.3|SRPRA-201|SRPRA|638	A02
83356.0_1.0	0.716729	0.00037681	0.00171784	RLQPPPAQA	2::ENSP00000467294.1|ENST00000587885.1|ENSG00000160888.7|OTTHUMG00000180790.2|OTTHUMT00000453031.1|IER2-202|IER2|223	A02
102164.0_1.0	0.716591	0.00037681	0.00171947	KLWPLPKAL	2::ENSP00000481995.1|ENST00000615855.4|ENSG00000183751.15|OTTHUMG00000128710.5|-|TBL3-208|TBL3|518	A02
99790.0_1.0	0.716375	0.00037681	0.00172201	SVFAHPRKL	2::ENSP00000485541.1|ENST00000623806.3|ENSG00000268606.5|OTTHUMG00000188622.3|-|MAGEA2-209|MAGEA2|314	A02
108693.0_1.0	0.716221	0.00037681	0.00172382	KLYEAYSKV	2::ENSP00000497345.1|ENST00000649662.1|ENSG00000094804.12|OTTHUMG00000133324.7|OTTHUMT00000500987.1|CDC6-207|CDC6|560	A02
116504.0_1.0	0.716157	0.00037681	0.00172458	RLDQLLRHV	2::ENSP00000445675.1|ENST00000543184.5|ENSG00000185686.18|OTTHUMG00000151172.4|-|PRAME-214|PRAME|509	A02
69171.0_1.0	0.715356	0.00037681	0.00173407	GQTGVLRSV	2::ENSP00000470252.1|ENST00000599117.5|ENSG00000196235.14|OTTHUMG00000182973.5|OTTHUMT00000464918.1|SUPT5H-215|SUPT5H|1087	A02
121982.0_1.0	0.71505	0.00037681	0.00173771	KLMDLDVEQL	2::ENSP00000368458.3|ENST00000379160.3|ENSG00000132646.11|OTTHUMG00000031798.3|OTTHUMT00000077852.2|PCNA-202|PCNA|261	A02
108865.0_1.0	0.714568	0.00037681	0.00174346	LLDEMSHKL	2::ENSP00000402811.1|ENST00000436239.5|ENSG00000116906.13|OTTHUMG00000038024.4|OTTHUMT00000092873.2|GNPAT-203|GNPAT|222	A02
94605.0_1.0	0.714432	0.00037681	0.00174508	ALAEKLDRL	2::ENSP00000420112.2|ENST00000485033.6|ENSG00000133619.17|OTTHUMG00000157886.8|OTTHUMT00000349841.3|KRBA1-203|KRBA1|969	A02
79314.0_1.0	0.714384	0.00037681	0.00174566	LVMQGVSRA	2::ENSP00000389249.1|ENST00000458076.5|ENSG00000027697.14|OTTHUMG00000015656.4|OTTHUMT00000042402.2|IFNGR1-203|IFNGR1|210	A02
88345.0_1.0	0.713978	0.00037681	0.00175052	FASGLLHRV	2::ENSP00000295682.4|ENST00000295682.4|ENSG00000163463.11|OTTHUMG00000013904.1|OTTHUMT00000038999.1|KRTCAP2-201|KRTCAP2|162	A02
122835.0_1.0	0.713887	0.00037681	0.00175162	RLMNETTAVAL	2::ENSP00000478102.1|ENST00000615899.1|ENSG00000170606.15|OTTHUMG00000129012.3|-|HSPA4-204|HSPA4|475	A02
104093.0_1.0	0.71375	0.00037681	0.00175326	VLQQESNFL	2::ENSP00000362317.3|ENST00000373220.7|ENSG00000092853.14|OTTHUMG00000004168.7|OTTHUMT00000377651.1|CLSPN-203|CLSPN|1275	A02
125759.0_1.0	0.713631	0.00037681	0.00175469	RLYDPASGTLSL	2::ENSP00000355637.3|ENST00000344517.5|ENSG00000135776.5|OTTHUMG00000039471.2|OTTHUMT00000095240.2|ABCB10-201|ABCB10|738	A02
118272.0_1.0	0.713482	0.00037681	0.00175648	FLYDDNQRV	2::ENSP00000396704.2|ENST00000435706.6|ENSG00000077097.15|OTTHUMG00000155596.4|OTTHUMT00000340821.1|TOP2B-204|TOP2B|1621	A02
112768.0_1.0	0.713308	0.00037681	0.00175857	ALNPNELQRA	2::ENSP00000474766.1|ENST00000603187.5|ENSG00000214655.10|OTTHUMG00000018486.5|OTTHUMT00000468549.1|ZSWIM8-214|ZSWIM8|1232	A02
114714.0_1.0	0.712881	0.00037681	0.00176373	SMYGVDLHKA	2::ENSP00000362906.3|ENST00000373800.7|ENSG00000159023.21|OTTHUMG00000003644.30|OTTHUMT00000010314.1|EPB41-207|EPB41|588	A02
118356.0_1.0	0.712874	0.00037681	0.0017638	TLLDLPGLTKV	2::ENSP00000373905.3|ENST00000389253.8|ENSG00000079805.16|OTTHUMG00000180694.3|OTTHUMT00000452604.2|DNM2-203|DNM2|870	A02
125677.0_1.0	0.71263	0.00037681	0.00176676	KMYEEFLSKV	2::ENSP00000440449.1|ENST00000537384.6|ENSG00000188191.15|OTTHUMG00000151411.7|OTTHUMT00000504440.2|PRKAR1B-211|PRKAR1B|381	A02
105518.0_1.0	0.712569	0.00037681	0.0017675	ALMYESEKV	2::ENSP00000215730.6|ENST00000215730.12|ENSG00000099940.12|OTTHUMG00000150765.7|OTTHUMT00000320000.5|SNAP29-201|SNAP29|258	A02
120471.0_1.0	0.71248	0.00037681	0.00176857	RLLGLKDMYA	2::ENSP00000272418.2|ENST00000272418.7|ENSG00000144029.12|OTTHUMG00000130394.3|OTTHUMT00000252772.2|MRPS5-201|MRPS5|430	A02
94741.0_1.0	0.712214	0.00037681	0.0017718	SLHDMKTVV	2::ENSP00000496512.1|ENST00000360902.2|ENSG00000196367.13|OTTHUMG00000150403.5|OTTHUMT00000335212.2|TRRAP-203|TRRAP|1344	A02
113456.0_1.0	0.712002	0.00037681	0.00177438	KLLDLSSNQL	2::ENSP00000355560.4|ENST00000366601.8|ENSG00000284770.2|OTTHUMG00000039987.14|OTTHUMT00000494666.4|TBCE-220|TBCE|464	A02
79899.0_1.0	0.711506	0.00037681	0.00178041	KVLAAVYKA	2::ENSP00000378731.2|ENST00000395321.6|ENSG00000109107.14|OTTHUMG00000132605.8|OTTHUMT00000255841.2|ALDOC-203|ALDOC|364	A02
110389.0_1.0	0.711412	0.00037681	0.00178156	KLLDDVHRL	2::ENSP00000328023.5|ENST00000332118.11|ENSG00000182934.12|OTTHUMG00000165826.3|OTTHUMT00000386425.3|SRPRA-201|SRPRA|638	A02
119922.0_1.0	0.711379	0.00037681	0.00178196	KLFDLLNKKA	2::ENSP00000361298.4|ENST00000372224.9|ENSG00000142945.13|OTTHUMG00000008416.7|OTTHUMT00000023180.2|KIF2C-202|KIF2C|725	A02
57473.0_1.0	0.711361	0.00037681	0.00178218	ALGPEGHGL	2::ENSP00000376214.3|ENST00000392414.7|ENSG00000143627.19|OTTHUMG00000035875.6|OTTHUMT00000087408.3|PKLR-202|PKLR|543	A02
129288.0_1.0	0.711256	0.00037681	0.00178347	KLFDDDDSGKLSL	2::ENSP00000283122.3|ENST00000283122.7|ENSG00000153140.8|OTTHUMG00000131326.3|OTTHUMT00000254097.1|CETN3-201|CETN3|167	A02
110388.0_1.0	0.711225	0.00037681	0.00178385	KLLDDVHRL	2::ENSP00000328023.5|ENST00000332118.11|ENSG00000182934.12|OTTHUMG00000165826.3|OTTHUMT00000386425.3|SRPRA-201|SRPRA|638	A02
109410.0_1.0	0.711157	0.00037681	0.00178468	KLWEAESKL	2::ENSP00000290130.3|ENST00000290130.4|ENSG00000159055.4|OTTHUMG00000085308.2|OTTHUMT00000193090.2|MIS18A-201|MIS18A|233	A02
115702.0_1.0	0.71097	0.00037681	0.00178696	KLFDTQHRV	2::ENSP00000329858.3|ENST00000328599.4|ENSG00000183665.5|OTTHUMG00000165022.1|OTTHUMT00000381465.1|TRMT12-201|TRMT12|448	A02
113182.0_1.0	0.710752	0.00037681	0.00178963	RLVEVNGENV	2::ENSP00000262613.5|ENST00000262613.10|ENSG00000109062.12|OTTHUMG00000178863.4|OTTHUMT00000443671.2|SLC9A3R1-201|SLC9A3R1|358	A02
69168.0_1.0	0.71064	0.00037681	0.001791	GQTGVLRSV	2::ENSP00000470252.1|ENST00000599117.5|ENSG00000196235.14|OTTHUMG00000182973.5|OTTHUMT00000464918.1|SUPT5H-215|SUPT5H|1087	A02
122836.0_1.0	0.709393	0.00037681	0.00180637	RLMNETTAVAL	2::ENSP00000478102.1|ENST00000615899.1|ENSG00000170606.15|OTTHUMG00000129012.3|-|HSPA4-204|HSPA4|475	A02
127805.0_1.0	0.709258	0.00037681	0.00180804	LLDEMSHKLRL	2::ENSP00000402811.1|ENST00000436239.5|ENSG00000116906.13|OTTHUMG00000038024.4|OTTHUMT00000092873.2|GNPAT-203|GNPAT|222	A02
96885.0_1.0	0.708997	0.00037681	0.00181127	RVLEGDVVSA	2::ENSP00000446121.2|ENST00000542845.3|ENSG00000169756.16|OTTHUMG00000130983.11|OTTHUMT00000330252.2|LIMS1-214|LIMS1|209	A02
67936.0_1.0	0.708486	0.00037681	0.00181762	ADWQHRV	2::ENSP00000302232.4|ENST00000302708.9|ENSG00000166199.13|OTTHUMG00000166417.4|OTTHUMT00000389693.2|ALKBH3-201|ALKBH3|286	A02
113168.0_1.0	0.708431	0.00037681	0.00181831	KVSDYEMKL	2::ENSP00000368458.3|ENST00000379160.3|ENSG00000132646.11|OTTHUMG00000031798.3|OTTHUMT00000077852.2|PCNA-202|PCNA|261	A02
111620.0_1.0	0.708413	0.00037681	0.00181853	RQLDQFLVV	2::ENSP00000384249.1|ENST00000406652.5|ENSG00000057935.13|OTTHUMG00000150452.5|OTTHUMT00000318143.2|MTA3-203|MTA3|537	A02
102574.0_1.0	0.708153	0.00037681	0.00182178	GLMKKAYEL	2::ENSP00000265354.4|ENST00000265354.6|ENSG00000112658.8|OTTHUMG00000014722.3|OTTHUMT00000040581.3|SRF-201|SRF|508	A02
131302.0_1.0	0.70807	0.00037681	0.00182281	VLYHYVAVNNPKKQE	2::ENSP00000457935.1|ENST00000456793.2|ENSG00000228474.6|OTTHUMG00000151990.5|OTTHUMT00000324704.3|OST4-203|OST4|37	A02
111682.0_1.0	0.707973	0.00037681	0.00182402	YLDPVQRDL	2::ENSP00000395799.1|ENST00000423973.5|ENSG00000197343.11|OTTHUMG00000185968.3|OTTHUMT00000344925.1|ZNF655-211|ZNF655|131	A02
111119.0_1.0	0.707781	0.00037681	0.00182642	KLAENLDAQL	2::ENSP00000473192.1|ENST00000597029.5|ENSG00000213024.11|OTTHUMG00000183077.4|OTTHUMT00000464989.1|NUP62-211|NUP62|522	A02
104746.0_1.0	0.70746	0.00037681	0.00183044	KLTDYQVTL	2::ENSP00000351150.6|ENST00000358380.10|ENSG00000137177.20|OTTHUMG00000014313.9|OTTHUMT00000039956.2|KIF13A-202|KIF13A|889	A02
123572.0_1.0	0.707372	0.00037681	0.00183155	LSEQFTAMFR	2::ENSP00000379668.1|ENST00000396384.1|ENSG00000196230.13|OTTHUMG00000031059.3|OTTHUMT00000257567.1|TUBB-207|TUBB|372	A02
70591.0_1.0	0.707313	0.00037681	0.00183228	HQVPAVSSV	2::ENSP00000411195.1|ENST00000456339.5|ENSG00000204256.13|OTTHUMG00000031241.8|OTTHUMT00000276549.2|BRD2-206|BRD2|296	A02
72167.0_1.0	0.707205	0.00037681	0.00183365	KLDGKTLGV	2::ENSP00000343054.3|ENST00000347869.8|ENSG00000003756.17|OTTHUMG00000156785.9|OTTHUMT00000345797.4|RBM5-201|RBM5|815	A02
95676.0_1.0	0.707189	0.00037681	0.00183384	RLMNETTAV	2::ENSP00000478102.1|ENST00000615899.1|ENSG00000170606.15|OTTHUMG00000129012.3|-|HSPA4-204|HSPA4|475	A02
129249.0_1.0	0.706713	0.00037681	0.00183983	KLLTEDSENQRL	2::ENSP00000443418.1|ENST00000535432.2|ENSG00000112242.15|OTTHUMG00000016389.3|-|E2F3-202|E2F3|334	A02
110320.0_1.0	0.706414	0.00037681	0.00184361	TLLTDGMRSV	2::ENSP00000484669.1|ENST00000616140.2|ENSG00000071894.17|OTTHUMG00000174612.6|OTTHUMT00000504378.2|CPSF1-212|CPSF1|1443	A02
103711.0_1.0	0.706341	0.00037681	0.00184452	TLHSVDQYL	2::ENSP00000364813.5|ENST00000375661.6|ENSG00000204392.11|OTTHUMG00000031121.3|OTTHUMT00000076205.3|LSM2-208|LSM2|95	A02
114711.0_1.0	0.705931	0.00037681	0.00184971	SMYGVDLHKA	2::ENSP00000362906.3|ENST00000373800.7|ENSG00000159023.21|OTTHUMG00000003644.30|OTTHUMT00000010314.1|EPB41-207|EPB41|588	A02
109390.0_1.0	0.70593	0.00037681	0.00184973	LLYSKTEHL	2::ENSP00000374643.3|ENST00000389993.7|ENSG00000068878.15|OTTHUMG00000151852.6|OTTHUMT00000324164.1|PSME4-201|PSME4|571	A02
58839.0_1.0	0.70584	0.00037681	0.00185086	ALGPGVPHL	2::ENSP00000367029.4|ENST00000377798.9|ENSG00000137054.16|OTTHUMG00000019920.4|OTTHUMT00000052464.2|POLR1E-202|POLR1E|419	A02
66356.0_1.0	0.705469	0.00037681	0.00185557	LADLVHHV	2::ENSP00000394645.1|ENST00000456197.1|ENSG00000196367.13|OTTHUMG00000150403.5|OTTHUMT00000317980.1|TRRAP-206|TRRAP|3588	A02
91946.0_1.0	0.705204	0.00037681	0.00185895	LLLPPPPCPA	2::ENSP00000002165.5|ENST00000002165.11|ENSG00000001036.14|OTTHUMG00000015728.3|OTTHUMT00000042521.3|FUCA2-201|FUCA2|467	A02
121981.0_1.0	0.704886	0.00037681	0.001863	KLMDLDVEQL	2::ENSP00000368458.3|ENST00000379160.3|ENSG00000132646.11|OTTHUMG00000031798.3|OTTHUMT00000077852.2|PCNA-202|PCNA|261	A02
110391.0_1.0	0.704885	0.00037681	0.001863	KLLDDVHRL	2::ENSP00000328023.5|ENST00000332118.11|ENSG00000182934.12|OTTHUMG00000165826.3|OTTHUMT00000386425.3|SRPRA-201|SRPRA|638	A02
83334.0_1.0	0.704565	0.00037681	0.00186709	HLLEPLANA	2::ENSP00000316029.9|ENST00000314888.10|ENSG00000137076.21|OTTHUMG00000019874.5|OTTHUMT00000052353.3|TLN1-201|TLN1|2541	A02
94861.0_2.0	0.704488	0.00105119	0.00186807	LLTDLLRSV	2::ENSP00000359804.2|ENST00000370768.6|ENSG00000162613.16|OTTHUMG00000040799.5|OTTHUMT00000098030.3|FUBP1-203|FUBP1|644	A02
99964.0_1.0	0.704485	0.00105119	0.00186811	AVLDVGLNRV	2::ENSP00000386536.1|ENST00000409804.5|ENSG00000065911.12|OTTHUMG00000129814.5|OTTHUMT00000329302.1|MTHFD2-203|MTHFD2|222	A02
106429.0_1.0	0.703751	0.00105119	0.00187753	FVDPNGKLSL	2::ENSP00000501064.1|ENST00000674034.1|ENSG00000107862.5|OTTHUMG00000018955.2|OTTHUMT00000530172.1|GBF1-204|GBF1|1884	A02
114390.0_1.0	0.703702	0.00105119	0.00187816	RLLKSKLYL	2::ENSP00000379513.3|ENST00000396210.8|ENSG00000008394.13|OTTHUMG00000168816.5|OTTHUMT00000401181.2|MGST1-205|MGST1|155	A02
114398.0_1.0	0.703585	0.00105119	0.00187966	RLLKSKLYL	2::ENSP00000379513.3|ENST00000396210.8|ENSG00000008394.13|OTTHUMG00000168816.5|OTTHUMT00000401181.2|MGST1-205|MGST1|155	A02
100446.0_1.0	0.703584	0.00105119	0.00187968	KLLNNTENL	2::ENSP00000317606.2|ENST00000347159.6|ENSG00000135069.14|OTTHUMG00000020066.2|OTTHUMT00000052778.1|PSAT1-201|PSAT1|324	A02
118222.0_1.0	0.703385	0.00105119	0.00188224	KQYGNEVFLA	2::ENSP00000442730.1|ENST00000540844.5|ENSG00000156261.13|OTTHUMG00000044595.6|-|CCT8-211|CCT8|475	A02
118359.0_1.0	0.702788	0.00105119	0.00188995	TLLDLPGLTKV	2::ENSP00000373905.3|ENST00000389253.8|ENSG00000079805.16|OTTHUMG00000180694.3|OTTHUMT00000452604.2|DNM2-203|DNM2|870	A02
103363.0_1.0	0.702577	0.00105119	0.00189269	KLQEQVTDL	2::ENSP00000483425.1|ENST00000613151.1|ENSG00000047410.14|OTTHUMG00000035580.5|-|TPR-209|TPR|726	A02
50876.0_1.0	0.701873	0.00105119	0.00190182	LLLLLLL	2::ENSP00000464383.1|ENST00000498285.1|ENSG00000263620.1|OTTHUMG00000178326.2|OTTHUMT00000441549.2|AC129492.3-201|AC129492.3|121	A02
95853.0_1.0	0.701668	0.00105119	0.0019045	KLLEVEHPA	2::ENSP00000439671.1|ENST00000539948.5|ENSG00000120438.12|OTTHUMG00000015937.6|OTTHUMT00000400082.2|TCP1-212|TCP1|136	A02
91941.0_1.0	0.701579	0.00105119	0.00190567	LLLPPPPCPA	2::ENSP00000002165.5|ENST00000002165.11|ENSG00000001036.14|OTTHUMG00000015728.3|OTTHUMT00000042521.3|FUCA2-201|FUCA2|467	A02
75968.0_1.0	0.701522	0.00105119	0.0019064	RMVGQVLGA	2::ENSP00000253039.4|ENST00000253039.9|ENSG00000130741.11|OTTHUMG00000021262.3|OTTHUMT00000056079.2|EIF2S3-201|EIF2S3|472	A02
104092.0_1.0	0.701469	0.00105119	0.0019071	VLQQESNFL	2::ENSP00000362317.3|ENST00000373220.7|ENSG00000092853.14|OTTHUMG00000004168.7|OTTHUMT00000377651.1|CLSPN-203|CLSPN|1275	A02
87218.0_1.0	0.701274	0.00105119	0.00190964	YLANGQTKV	2::ENSP00000396322.2|ENST00000425134.2|ENSG00000265972.6|OTTHUMG00000013755.7|OTTHUMT00000038548.3|TXNIP-201|TXNIP|336	A02
123395.0_1.0	0.701267	0.00105119	0.00190974	RLMDPPSNEAV	2::ENSP00000330113.5|ENST00000329463.9|ENSG00000174953.14|OTTHUMG00000159109.4|OTTHUMT00000353351.2|DHX36-202|DHX36|994	A02
104952.0_1.0	0.701192	0.00105119	0.00191072	RLMNDMTAV	2::ENSP00000369768.4|ENST00000380405.7|ENSG00000120694.20|OTTHUMG00000016685.6|OTTHUMT00000044385.2|HSPH1-202|HSPH1|814	A02
76888.0_1.0	0.700605	0.00105119	0.00191841	ALNLATHVL	2::ENSP00000326948.2|ENST00000348411.3|ENSG00000068438.15|OTTHUMG00000024118.3|OTTHUMT00000060726.2|FTSJ1-202|FTSJ1|329	A02
81335.0_1.0	0.700532	0.00105119	0.00191937	SLLNQPKAV	2::ENSP00000362317.3|ENST00000373220.7|ENSG00000092853.14|OTTHUMG00000004168.7|OTTHUMT00000377651.1|CLSPN-203|CLSPN|1275	A02
89349.0_1.0	0.700505	0.00105119	0.00191973	TLADLVHHV	2::ENSP00000394645.1|ENST00000456197.1|ENSG00000196367.13|OTTHUMG00000150403.5|OTTHUMT00000317980.1|TRRAP-206|TRRAP|3588	A02
87220.0_1.0	0.700306	0.00105119	0.00192235	YLANGQTKV	2::ENSP00000396322.2|ENST00000425134.2|ENSG00000265972.6|OTTHUMG00000013755.7|OTTHUMT00000038548.3|TXNIP-201|TXNIP|336	A02
126358.0_1.0	0.700064	0.00105119	0.00192554	VLFDKATYDKL	2::ENSP00000435096.1|ENST00000527673.2|ENSG00000118181.11|OTTHUMG00000166350.2|OTTHUMT00000389324.2|RPS25-202|RPS25|125	A02
125758.0_1.0	0.699796	0.00105119	0.00192906	RLYDPASGTLSL	2::ENSP00000355637.3|ENST00000344517.5|ENSG00000135776.5|OTTHUMG00000039471.2|OTTHUMT00000095240.2|ABCB10-201|ABCB10|738	A02
111589.0_1.0	0.699616	0.00105119	0.00193145	VLSSDGVWRV	2::ENSP00000245564.2|ENST00000245564.7|ENSG00000125459.16|OTTHUMG00000014014.9|OTTHUMT00000039408.2|MSTO1-201|MSTO1|570	A02
110322.0_1.0	0.699489	0.00105119	0.00193313	TLLTDGMRSV	2::ENSP00000484669.1|ENST00000616140.2|ENSG00000071894.17|OTTHUMG00000174612.6|OTTHUMT00000504378.2|CPSF1-212|CPSF1|1443	A02
87282.0_1.0	0.699359	0.00105119	0.00193485	KLHGVNLNV	2::ENSP00000475784.1|ENST00000531036.2|ENSG00000173914.12|OTTHUMG00000167243.4|OTTHUMT00000393858.2|RBM4B-206|RBM4B|151	A02
100122.0_1.0	0.699351	0.00105119	0.00193496	KVFDPVPVGV	2::ENSP00000356520.3|ENST00000367549.4|ENSG00000135829.17|OTTHUMG00000035337.6|OTTHUMT00000085522.3|DHX9-201|DHX9|1270	A02
100289.0_1.0	0.699031	0.00105119	0.0019392	RLLDAENKV	2::ENSP00000302728.4|ENST00000304895.9|ENSG00000169919.17|OTTHUMG00000023735.5|OTTHUMT00000251637.4|GUSB-201|GUSB|651	A02
50873.0_1.0	0.698894	0.00105119	0.00194102	LLLLLLL	2::ENSP00000464383.1|ENST00000498285.1|ENSG00000263620.1|OTTHUMG00000178326.2|OTTHUMT00000441549.2|AC129492.3-201|AC129492.3|121	A02
131301.0_1.0	0.698744	0.00105119	0.00194301	VLYHYVAVNNPKKQE	2::ENSP00000457935.1|ENST00000456793.2|ENSG00000228474.6|OTTHUMG00000151990.5|OTTHUMT00000324704.3|OST4-203|OST4|37	A02
98395.0_1.0	0.698649	0.00105119	0.00194427	RLLGHLKNV	2::ENSP00000364855.3|ENST00000375703.7|ENSG00000204410.16|OTTHUMG00000167551.3|OTTHUMT00000268160.1|MSH5-201|MSH5|835	A02
103310.0_1.0	0.698648	0.00105119	0.00194429	KLDQDLNEV	2::ENSP00000354720.4|ENST00000361804.4|ENSG00000108055.9|OTTHUMG00000019042.1|OTTHUMT00000050337.1|SMC3-201|SMC3|1217	A02
126045.0_1.0	0.698531	0.00105119	0.00194585	LLYDKDHYKL	2::ENSP00000353168.5|ENST00000360059.5|ENSG00000107937.19|OTTHUMG00000017538.6|OTTHUMT00000046416.3|GTPBP4-201|GTPBP4|140	A02
92607.0_1.0	0.698389	0.00105119	0.00194774	KLLGSMEQV	2::ENSP00000433644.1|ENST00000529807.5|ENSG00000149262.17|OTTHUMG00000166629.3|OTTHUMT00000390932.1|INTS4-206|INTS4|505	A02
114025.0_1.0	0.698242	0.00105119	0.0019497	YLDPNQRDL	2::ENSP00000466316.1|ENST00000591516.6|ENSG00000189144.13|OTTHUMG00000048183.4|OTTHUMT00000459777.2|ZNF573-219|ZNF573|110	A02
120138.0_1.0	0.698235	0.00105119	0.00194979	RLQEEDQQF	2::ENSP00000385770.1|ENST00000401949.6|ENSG00000106070.19|OTTHUMG00000150622.21|OTTHUMT00000319157.2|GRB10-205|GRB10|594	A02
105499.0_1.0	0.698228	0.00105119	0.0019499	MLDEPTNHL	2::ENSP00000445100.1|ENST00000475993.1|ENSG00000204574.13|OTTHUMG00000031094.8|OTTHUMT00000256168.2|ABCF1-205|ABCF1|596	A02
111618.0_1.0	0.698083	0.00105119	0.00195182	RQLDQFLVV	2::ENSP00000384249.1|ENST00000406652.5|ENSG00000057935.13|OTTHUMG00000150452.5|OTTHUMT00000318143.2|MTA3-203|MTA3|537	A02
87537.0_1.0	0.69797	0.00105119	0.00195333	KVASLLHQV	2::ENSP00000426314.1|ENST00000503235.1|ENSG00000168884.15|OTTHUMG00000090267.7|OTTHUMT00000362369.1|TNIP2-203|TNIP2|346	A02
102306.0_1.0	0.697927	0.00105119	0.00195391	KLDDTYLKA	2::ENSP00000464993.1|ENST00000586335.1|ENSG00000168259.16|OTTHUMG00000180862.6|OTTHUMT00000453372.1|DNAJC7-207|DNAJC7|89	A02
111532.0_1.0	0.697877	0.00105119	0.00195458	LQHSEFEEV	2::ENSP00000334474.5|ENST00000334512.10|ENSG00000108175.17|OTTHUMG00000018560.3|OTTHUMT00000048944.3|ZMIZ1-201|ZMIZ1|1067	A02
100909.0_1.0	0.697394	0.00105119	0.00196106	VLKVFLENV	2::ENSP00000489567.1|ENST00000634956.1|ENSG00000158406.4|OTTHUMG00000014454.2|OTTHUMT00000488745.1|H4C8-203|H4C8|103	A02
123665.0_1.0	0.697299	0.00105119	0.00196233	RLWDNMRKL	2::ENSP00000380439.4|ENST00000397269.7|ENSG00000134452.19|OTTHUMG00000017609.5|-|FBH1-203|FBH1|986	A02
89731.0_1.0	0.697189	0.00105119	0.00196381	HLLENLVAV	2::ENSP00000347897.5|ENST00000355674.9|ENSG00000171490.13|OTTHUMG00000129824.6|OTTHUMT00000252060.3|RSL1D1-201|RSL1D1|430	A02
86878.0_1.0	0.696947	0.00105119	0.00196707	SVFGQVERA	2::ENSP00000406673.1|ENST00000454976.1|ENSG00000147140.16|OTTHUMG00000021798.4|OTTHUMT00000057144.2|NONO-208|NONO|207	A02
114027.0_1.0	0.696832	0.00105119	0.00196861	YLDPNQRDL	2::ENSP00000466316.1|ENST00000591516.6|ENSG00000189144.13|OTTHUMG00000048183.4|OTTHUMT00000459777.2|ZNF573-219|ZNF573|110	A02
81254.0_1.0	0.696702	0.00105119	0.00197036	TVADKLHSV	2::ENSP00000484091.1|ENST00000613659.1|ENSG00000276023.5|OTTHUMG00000188472.2|OTTHUMT00000477362.1|DUSP14-204|DUSP14|198	A02
102279.0_1.0	0.696654	0.00105119	0.00197102	RLFDQAFGL	2::ENSP00000248553.6|ENST00000248553.7|ENSG00000106211.9|OTTHUMG00000023228.4|OTTHUMT00000252958.2|HSPB1-201|HSPB1|205	A02
94746.0_1.0	0.696603	0.00105119	0.00197171	SLHDMKTVV	2::ENSP00000496512.1|ENST00000360902.2|ENSG00000196367.13|OTTHUMG00000150403.5|OTTHUMT00000335212.2|TRRAP-203|TRRAP|1344	A02
79371.0_1.0	0.696515	0.00105119	0.00197288	KLFLGGLNV	2::ENSP00000316042.4|ENST00000314940.7|ENSG00000177733.7|OTTHUMG00000129156.3|OTTHUMT00000251221.3|HNRNPA0-201|HNRNPA0|305	A02
67320.0_1.0	0.696512	0.00105119	0.00197293	KLLDFGSGA	2::ENSP00000410960.1|ENST00000442430.1|ENSG00000102096.9|OTTHUMG00000024132.2|OTTHUMT00000060806.2|PIM2-202|PIM2|145	A02
87614.0_1.0	0.696261	0.00105119	0.00197632	YMDAPKAAL	2::ENSP00000390388.1|ENST00000426002.5|ENSG00000164054.15|OTTHUMG00000133529.19|OTTHUMT00000344706.1|SHISA5-206|SHISA5|137	A02
94856.0_2.0	0.696185	0.00158922	0.00197735	LLTDLLRSV	2::ENSP00000359804.2|ENST00000370768.6|ENSG00000162613.16|OTTHUMG00000040799.5|OTTHUMT00000098030.3|FUBP1-203|FUBP1|644	A02
103261.0_1.0	0.696026	0.00158922	0.00197951	RLNTLPLFV	2::ENSP00000377508.3|ENST00000393931.8|ENSG00000173801.17|OTTHUMG00000133494.10|OTTHUMT00000257406.2|JUP-203|JUP|745	A02
113148.0_1.0	0.69597	0.00158922	0.00198027	RLAELERKL	2::ENSP00000355827.5|ENST00000366862.10|ENSG00000143756.12|OTTHUMG00000037495.3|OTTHUMT00000091283.3|FBXO28-201|FBXO28|368	A02
50874.0_1.0	0.695908	0.00158922	0.00198111	LLLLLLL	2::ENSP00000464383.1|ENST00000498285.1|ENSG00000263620.1|OTTHUMG00000178326.2|OTTHUMT00000441549.2|AC129492.3-201|AC129492.3|121	A02
83037.0_1.0	0.695818	0.00158922	0.00198233	VLPGLLHKV	2::ENSP00000437012.1|ENST00000533817.5|ENSG00000104522.16|OTTHUMG00000165159.6|OTTHUMT00000382267.2|TSTA3-216|TSTA3|198	A02
113181.0_1.0	0.695782	0.00158922	0.00198281	RLVEVNGENV	2::ENSP00000262613.5|ENST00000262613.10|ENSG00000109062.12|OTTHUMG00000178863.4|OTTHUMT00000443671.2|SLC9A3R1-201|SLC9A3R1|358	A02
120289.0_1.0	0.695603	0.00158922	0.00198525	KLYSSEQLLL	2::ENSP00000307305.3|ENST00000307365.4|ENSG00000168209.5|OTTHUMG00000183961.3|OTTHUMT00000048577.2|DDIT4-201|DDIT4|232	A02
78595.0_1.0	0.695591	0.00158922	0.00198541	AVVTQVNKV	2::ENSP00000301788.7|ENST00000301788.12|ENSG00000168002.12|OTTHUMG00000167609.3|OTTHUMT00000395344.2|POLR2G-201|POLR2G|172	A02
111377.0_1.0	0.695531	0.00158922	0.00198623	TVFEHTFHV	2::ENSP00000373918.3|ENST00000389266.8|ENSG00000106105.14|OTTHUMG00000152769.2|OTTHUMT00000327735.2|GARS1-201|GARS1|739	A02
106434.0_1.0	0.695264	0.00158922	0.00198986	FVDPNGKLSL	2::ENSP00000501064.1|ENST00000674034.1|ENSG00000107862.5|OTTHUMG00000018955.2|OTTHUMT00000530172.1|GBF1-204|GBF1|1884	A02
93504.0_1.0	0.694778	0.00158922	0.00199649	KLSEMSVTL	2::ENSP00000414613.2|ENST00000431776.6|ENSG00000130294.16|OTTHUMG00000151940.14|OTTHUMT00000498289.1|KIF1A-205|KIF1A|731	A02
114839.0_1.0	0.694681	0.00158922	0.00199781	YLTEDVKRL	2::ENSP00000483425.1|ENST00000613151.1|ENSG00000047410.14|OTTHUMG00000035580.5|-|TPR-209|TPR|726	A02
59564.0_1.0	0.69457	0.00158922	0.00199933	PAPPPPPPP	2::ENSP00000301459.4|ENST00000301459.5|ENSG00000167771.6|OTTHUMG00000150472.3|OTTHUMT00000318233.2|RCOR2-201|RCOR2|523	A02
90141.0_1.0	0.694294	0.00158922	0.00200311	LLDNPVVQL	2::ENSP00000360821.3|ENST00000371756.4|ENSG00000130560.9|OTTHUMG00000020920.2|OTTHUMT00000055034.2|UBAC1-201|UBAC1|405	A02
99789.0_1.0	0.693759	0.00158922	0.00201047	SVFAHPRKL	2::ENSP00000485541.1|ENST00000623806.3|ENSG00000268606.5|OTTHUMG00000188622.3|-|MAGEA2-209|MAGEA2|314	A02
102305.0_1.0	0.693745	0.00158922	0.00201065	KLDDTYLKA	2::ENSP00000464993.1|ENST00000586335.1|ENSG00000168259.16|OTTHUMG00000180862.6|OTTHUMT00000453372.1|DNAJC7-207|DNAJC7|89	A02
116307.0_1.0	0.693721	0.00158922	0.00201098	YLNDGLWHM	2::ENSP00000496921.1|ENST00000394552.3|ENSG00000101898.6|OTTHUMG00000032177.2|OTTHUMT00000078545.2|MCTS2P-201|MCTS2P|181	A02
111815.0_1.0	0.693066	0.00158922	0.00202002	VMQETLRNL	2::ENSP00000387514.1|ENST00000440527.1|ENSG00000197933.13|OTTHUMG00000156528.5|OTTHUMT00000344517.1|ZNF823-203|ZNF823|67	A02
113284.0_1.0	0.692848	0.00158922	0.00202304	SMYGVDLHHA	2::ENSP00000431988.1|ENST00000525193.5|ENSG00000079819.19|OTTHUMG00000015560.12|OTTHUMT00000390521.1|EPB41L2-209|EPB41L2|706	A02
87937.0_1.0	0.692721	0.00158922	0.00202479	KMNGYLSNA	2::ENSP00000402564.1|ENST00000435176.5|ENSG00000076242.15|OTTHUMG00000130797.25|OTTHUMT00000341986.2|MLH1-206|MLH1|658	A02
121983.0_1.0	0.692477	0.00158922	0.00202819	KLMDLDVEQL	2::ENSP00000368458.3|ENST00000379160.3|ENSG00000132646.11|OTTHUMG00000031798.3|OTTHUMT00000077852.2|PCNA-202|PCNA|261	A02
115059.0_1.0	0.692455	0.00158922	0.00202849	LLDENGVHEL	2::ENSP00000356901.1|ENST00000367924.1|ENSG00000117143.13|OTTHUMG00000034419.4|OTTHUMT00000083204.1|UAP1-202|UAP1|521	A02
101300.0_1.0	0.692119	0.00158922	0.00203316	TLTDTLREL	2::ENSP00000247003.3|ENST00000247003.9|ENSG00000105671.12|OTTHUMG00000182994.4|OTTHUMT00000464593.2|DDX49-201|DDX49|483	A02
110318.0_1.0	0.692005	0.00158922	0.00203474	TLLTDGMRSV	2::ENSP00000484669.1|ENST00000616140.2|ENSG00000071894.17|OTTHUMG00000174612.6|OTTHUMT00000504378.2|CPSF1-212|CPSF1|1443	A02
126959.0_1.0	0.691968	0.00158922	0.00203526	KLLNVDPDNVVL	2::ENSP00000360025.4|ENST00000370986.9|ENSG00000116717.13|OTTHUMG00000009374.5|OTTHUMT00000025988.3|GADD45A-202|GADD45A|165	A02
106019.0_1.0	0.691686	0.00158922	0.00203919	SLQDELQRV	2::ENSP00000308179.4|ENST00000349139.6|ENSG00000065183.16|OTTHUMG00000012197.3|OTTHUMT00000033720.3|WDR3-201|WDR3|943	A02
88582.0_1.0	0.691608	0.00158922	0.00204029	SQVDRLVAL	2::ENSP00000406364.1|ENST00000438389.6|ENSG00000063241.8|OTTHUMG00000180830.3|OTTHUMT00000453177.1|ISOC2-203|ISOC2|135	A02
103362.0_1.0	0.691606	0.00158922	0.00204031	KLQEQVTDL	2::ENSP00000483425.1|ENST00000613151.1|ENSG00000047410.14|OTTHUMG00000035580.5|-|TPR-209|TPR|726	A02
112906.0_1.0	0.691526	0.00158922	0.00204143	RMFFGKNKV	2::ENSP00000364320.3|ENST00000330263.5|ENSG00000053372.5|OTTHUMG00000002496.4|OTTHUMT00000007075.3|MRTO4-201|MRTO4|239	A02
106205.0_1.0	0.691482	0.00158922	0.00204204	ALGTDAEGQKV	2::ENSP00000359025.3|ENST00000370008.4|ENSG00000116266.11|OTTHUMG00000011122.4|OTTHUMT00000030591.2|STXBP3-201|STXBP3|592	A02
120139.0_1.0	0.691355	0.00158922	0.00204382	RLQEEDQQF	2::ENSP00000385770.1|ENST00000401949.6|ENSG00000106070.19|OTTHUMG00000150622.21|OTTHUMT00000319157.2|GRB10-205|GRB10|594	A02
123813.0_1.0	0.69094	0.00158922	0.00204963	VLALAPGLPTARA	2::ENSP00000355955.3|ENST00000366988.5|ENSG00000117691.10|OTTHUMG00000036744.5|OTTHUMT00000089291.3|NENF-201|NENF|172	A02
69173.0_1.0	0.69094	0.00158922	0.00204963	GQTGVLRSV	2::ENSP00000470252.1|ENST00000599117.5|ENSG00000196235.14|OTTHUMG00000182973.5|OTTHUMT00000464918.1|SUPT5H-215|SUPT5H|1087	A02
101747.0_1.0	0.690861	0.00158922	0.00205074	SLFRVLTEV	2::ENSP00000351509.4|ENST00000358681.8|ENSG00000151348.14|OTTHUMG00000166498.4|OTTHUMT00000390073.1|EXT2-202|EXT2|728	A02
87225.0_1.0	0.690784	0.00158922	0.00205182	YLANGQTKV	2::ENSP00000396322.2|ENST00000425134.2|ENSG00000265972.6|OTTHUMG00000013755.7|OTTHUMT00000038548.3|TXNIP-201|TXNIP|336	A02
68225.0_1.0	0.690665	0.00158922	0.0020535	ALGPNVTKL	2::ENSP00000338788.6|ENST00000337859.11|ENSG00000065548.18|OTTHUMG00000154251.5|OTTHUMT00000334547.3|ZC3H15-201|ZC3H15|426	A02
109901.0_1.0	0.690649	0.00158922	0.00205372	KLDEDVKML	2::ENSP00000361754.4|ENST00000372669.8|ENSG00000066136.20|OTTHUMG00000007729.5|OTTHUMT00000020807.2|NFYC-206|NFYC|313	A02
60274.0_1.0	0.690448	0.00158922	0.00205655	KLPPVGSTA	2::ENSP00000398030.1|ENST00000450733.5|ENSG00000196155.13|OTTHUMG00000172936.4|OTTHUMT00000421405.1|AC040160.1-210|AC040160.1|1110	A02
127318.0_1.0	0.690089	0.00158922	0.00206161	GDEDASRMEEVD	2::ENSP00000481908.1|ENST00000620073.4|ENSG00000096384.20|OTTHUMG00000014761.8|-|HSP90AB1-204|HSP90AB1|724	A02
70282.0_1.0	0.690067	0.00158922	0.00206192	KLGASPLHV	2::ENSP00000392375.1|ENST00000449556.5|ENSG00000071553.17|OTTHUMG00000033291.11|OTTHUMT00000316577.3|ATP6AP1-206|ATP6AP1|230	A02
101985.0_1.0	0.689852	0.00158922	0.00206495	KLDQVLLHV	2::ENSP00000482415.1|ENST00000614468.1|ENSG00000135838.13|OTTHUMG00000035321.3|-|NPL-212|NPL|230	A02
118271.0_1.0	0.689546	0.00158922	0.00206928	SLYNGDMEKL	2::ENSP00000446145.2|ENST00000540159.3|ENSG00000176171.11|OTTHUMG00000019278.3|OTTHUMT00000473467.2|BNIP3-202|BNIP3|219	A02
95677.0_1.0	0.689259	0.00158922	0.00207334	RLMNETTAV	2::ENSP00000478102.1|ENST00000615899.1|ENSG00000170606.15|OTTHUMG00000129012.3|-|HSPA4-204|HSPA4|475	A02
122481.0_1.0	0.68919	0.00158922	0.00207432	FLADPVSNMAM	2::ENSP00000467489.1|ENST00000592246.5|ENSG00000167645.17|OTTHUMG00000182324.5|OTTHUMT00000460512.1|YIF1B-215|YIF1B|248	A02
110315.0_1.0	0.689132	0.00158922	0.00207516	TLLTDGMRSV	2::ENSP00000484669.1|ENST00000616140.2|ENSG00000071894.17|OTTHUMG00000174612.6|OTTHUMT00000504378.2|CPSF1-212|CPSF1|1443	A02
89350.0_1.0	0.688552	0.00158922	0.0020834	TLADLVHHV	2::ENSP00000394645.1|ENST00000456197.1|ENSG00000196367.13|OTTHUMG00000150403.5|OTTHUMT00000317980.1|TRRAP-206|TRRAP|3588	A02
87284.0_1.0	0.68832	0.00158922	0.00208671	KLHGVNLNV	2::ENSP00000475784.1|ENST00000531036.2|ENSG00000173914.12|OTTHUMG00000167243.4|OTTHUMT00000393858.2|RBM4B-206|RBM4B|151	A02
70588.0_1.0	0.688315	0.00158922	0.00208679	HQVPAVSSV	2::ENSP00000411195.1|ENST00000456339.5|ENSG00000204256.13|OTTHUMG00000031241.8|OTTHUMT00000276549.2|BRD2-206|BRD2|296	A02
113631.0_1.0	0.688189	0.00158922	0.00208859	FLDEKTHEL	2::ENSP00000447706.1|ENST00000551923.5|ENSG00000129317.14|OTTHUMG00000169423.3|OTTHUMT00000403934.1|PUS7L-207|PUS7L|701	A02
50872.0_1.0	0.688116	0.00158922	0.00208963	LLLLLLL	2::ENSP00000464383.1|ENST00000498285.1|ENSG00000263620.1|OTTHUMG00000178326.2|OTTHUMT00000441549.2|AC129492.3-201|AC129492.3|121	A02
122479.0_1.0	0.687934	0.00158922	0.00209224	FLADPVSNMAM	2::ENSP00000467489.1|ENST00000592246.5|ENSG00000167645.17|OTTHUMG00000182324.5|OTTHUMT00000460512.1|YIF1B-215|YIF1B|248	A02
78078.0_1.0	0.687889	0.00158922	0.00209287	ATGENLPRV	2::ENSP00000399341.2|ENST00000455725.6|ENSG00000166181.13|OTTHUMG00000166395.7|OTTHUMT00000389552.1|API5-203|API5|513	A02
130721.0_1.0	0.687792	0.00158922	0.00209426	PPAENSSAPEAEQGGAE	2::ENSP00000389639.1|ENST00000436427.1|ENSG00000065978.19|OTTHUMG00000007523.7|OTTHUMT00000019787.1|YBX1-203|YBX1|374	A02
106249.0_1.0	0.687766	0.00158922	0.00209464	RLFDEPQLA	2::ENSP00000261721.4|ENST00000261721.9|ENSG00000064726.10|OTTHUMG00000147364.5|OTTHUMT00000304008.2|BTBD1-201|BTBD1|482	A02
95855.0_1.0	0.687565	0.00158922	0.00209753	KLLEVEHPA	2::ENSP00000439671.1|ENST00000539948.5|ENSG00000120438.12|OTTHUMG00000015937.6|OTTHUMT00000400082.2|TCP1-212|TCP1|136	A02
115058.0_1.0	0.687353	0.00158922	0.00210056	LLDENGVHEL	2::ENSP00000356901.1|ENST00000367924.1|ENSG00000117143.13|OTTHUMG00000034419.4|OTTHUMT00000083204.1|UAP1-202|UAP1|521	A02
89351.0_1.0	0.687322	0.00158922	0.00210102	TLADLVHHV	2::ENSP00000394645.1|ENST00000456197.1|ENSG00000196367.13|OTTHUMG00000150403.5|OTTHUMT00000317980.1|TRRAP-206|TRRAP|3588	A02
66355.0_1.0	0.68731	0.00158922	0.00210119	LADLVHHV	2::ENSP00000394645.1|ENST00000456197.1|ENSG00000196367.13|OTTHUMG00000150403.5|OTTHUMT00000317980.1|TRRAP-206|TRRAP|3588	A02
84935.0_1.0	0.687211	0.00158922	0.00210261	RVPDVQDGV	2::ENSP00000433982.2|ENST00000527303.2|ENSG00000178209.15|OTTHUMG00000165291.5|OTTHUMT00000383857.3|PLEC-211|PLEC|3447	A02
91892.0_1.0	0.687085	0.00158922	0.00210443	LLLPPPPCPA	2::ENSP00000002165.5|ENST00000002165.11|ENSG00000001036.14|OTTHUMG00000015728.3|OTTHUMT00000042521.3|FUCA2-201|FUCA2|467	A02
105638.0_1.0	0.687023	0.00158922	0.00210532	KLWESPNVL	2::ENSP00000393541.2|ENST00000433985.7|ENSG00000100360.15|OTTHUMG00000150544.20|OTTHUMT00000504281.2|IFT27-205|IFT27|186	A02
72168.0_1.0	0.686786	0.00158922	0.00210874	KLDGKTLGV	2::ENSP00000343054.3|ENST00000347869.8|ENSG00000003756.17|OTTHUMG00000156785.9|OTTHUMT00000345797.4|RBM5-201|RBM5|815	A02
94053.0_1.0	0.686781	0.00158922	0.0021088	NMYGKVVTV	2::ENSP00000470252.1|ENST00000599117.5|ENSG00000196235.14|OTTHUMG00000182973.5|OTTHUMT00000464918.1|SUPT5H-215|SUPT5H|1087	A02
98397.0_1.0	0.686667	0.00158922	0.00211046	RLLGHLKNV	2::ENSP00000364855.3|ENST00000375703.7|ENSG00000204410.16|OTTHUMG00000167551.3|OTTHUMT00000268160.1|MSH5-201|MSH5|835	A02
111786.0_1.0	0.686608	0.00158922	0.0021113	KAMDDTFYL	2::ENSP00000361725.4|ENST00000372642.5|ENSG00000167136.7|OTTHUMG00000020763.2|OTTHUMT00000054505.2|ENDOG-201|ENDOG|297	A02
79900.0_1.0	0.686454	0.00158922	0.00211353	KVLAAVYKA	2::ENSP00000378731.2|ENST00000395321.6|ENSG00000109107.14|OTTHUMG00000132605.8|OTTHUMT00000255841.2|ALDOC-203|ALDOC|364	A02
95400.0_1.0	0.686333	0.00158922	0.00211528	GLDPTQFRV	2::ENSP00000368358.3|ENST00000379068.7|ENSG00000101868.11|OTTHUMG00000021277.3|OTTHUMT00000056112.2|POLA1-202|POLA1|1468	A02
100438.0_1.0	0.68603	0.00158922	0.00211968	KLLNNTENL	2::ENSP00000317606.2|ENST00000347159.6|ENSG00000135069.14|OTTHUMG00000020066.2|OTTHUMT00000052778.1|PSAT1-201|PSAT1|324	A02
89678.0_1.0	0.685973	0.00158922	0.00212049	KLSEMSVTL	2::ENSP00000414613.2|ENST00000431776.6|ENSG00000130294.16|OTTHUMG00000151940.14|OTTHUMT00000498289.1|KIF1A-205|KIF1A|731	A02
113452.0_1.0	0.685847	0.00158922	0.00212234	KLLDLSSNQL	2::ENSP00000355560.4|ENST00000366601.8|ENSG00000284770.2|OTTHUMG00000039987.14|OTTHUMT00000494666.4|TBCE-220|TBCE|464	A02
94518.0_1.0	0.68581	0.00158922	0.00212286	RLEDQVLGV	2::ENSP00000382241.2|ENST00000399302.7|ENSG00000060749.15|OTTHUMG00000166220.6|-|QSER1-201|QSER1|1735	A02
73485.0_1.0	0.685627	0.00158922	0.00212553	LLAPRPVAV	2::ENSP00000413720.3|ENST00000414822.8|ENSG00000129757.13|OTTHUMG00000010040.5|OTTHUMT00000383081.2|CDKN1C-202|CDKN1C|316	A02
118523.0_1.0	0.685511	0.00158922	0.00212721	LLDSQAGQLRA	2::ENSP00000348359.5|ENST00000356063.9|ENSG00000019144.19|OTTHUMG00000166341.9|OTTHUMT00000390085.1|PHLDB1-201|PHLDB1|1319	A02
96380.0_1.0	0.685468	0.00158922	0.00212784	RLLEGVNQL	2::ENSP00000484669.1|ENST00000616140.2|ENSG00000071894.17|OTTHUMG00000174612.6|OTTHUMT00000504378.2|CPSF1-212|CPSF1|1443	A02
74389.0_1.0	0.685382	0.00158922	0.00212909	RLVPSVNGV	2::ENSP00000477199.2|ENST00000557370.3|ENSG00000100714.17|OTTHUMG00000141309.15|OTTHUMT00000412181.4|MTHFD1-214|MTHFD1|922	A02
88613.0_1.0	0.685273	0.00158922	0.00213069	KQQASQVLV	2::ENSP00000377783.3|ENST00000394236.9|ENSG00000184500.16|OTTHUMG00000150354.7|OTTHUMT00000317762.4|PROS1-202|PROS1|676	A02
67312.0_1.0	0.685018	0.00158922	0.0021344	KLLDFGSGA	2::ENSP00000410960.1|ENST00000442430.1|ENSG00000102096.9|OTTHUMG00000024132.2|OTTHUMT00000060806.2|PIM2-202|PIM2|145	A02
107041.0_1.0	0.684945	0.00158922	0.00213547	YLGEQLQKL	2::ENSP00000355629.4|ENST00000366669.9|ENSG00000135775.14|OTTHUMG00000037753.3|OTTHUMT00000092087.2|COG2-202|COG2|738	A02
91268.0_1.0	0.684775	0.00158922	0.00213795	HLLGDFSKV	2::ENSP00000423525.1|ENST00000514017.1|ENSG00000158402.20|OTTHUMG00000129203.6|OTTHUMT00000373611.2|CDC25C-208|CDC25C|258	A02
86456.0_1.0	0.684228	0.00158922	0.00214597	RLDTGTAGTV	2::ENSP00000368130.3|ENST00000378853.3|ENSG00000175756.13|OTTHUMG00000001413.3|OTTHUMT00000008274.1|AURKAIP1-204|AURKAIP1|199	A02
106012.0_1.0	0.684176	0.00158922	0.00214673	SLQDELQRV	2::ENSP00000308179.4|ENST00000349139.6|ENSG00000065183.16|OTTHUMG00000012197.3|OTTHUMT00000033720.3|WDR3-201|WDR3|943	A02
57471.0_1.0	0.684054	0.00158922	0.00214853	ALGPEGHGL	2::ENSP00000376214.3|ENST00000392414.7|ENSG00000143627.19|OTTHUMG00000035875.6|OTTHUMT00000087408.3|PKLR-202|PKLR|543	A02
112041.0_1.0	0.683878	0.00158922	0.00215112	ALADFLPVMK	2::ENSP00000357032.4|ENST00000368053.8|ENSG00000112282.18|OTTHUMG00000015565.3|OTTHUMT00000042216.2|MED23-202|MED23|886	A02
89730.0_1.0	0.683869	0.00158922	0.00215125	HLLENLVAV	2::ENSP00000347897.5|ENST00000355674.9|ENSG00000171490.13|OTTHUMG00000129824.6|OTTHUMT00000252060.3|RSL1D1-201|RSL1D1|430	A02
83038.0_1.0	0.683843	0.00158922	0.00215163	VLPGLLHKV	2::ENSP00000437012.1|ENST00000533817.5|ENSG00000104522.16|OTTHUMG00000165159.6|OTTHUMT00000382267.2|TSTA3-216|TSTA3|198	A02
97994.0_1.0	0.683812	0.00158922	0.0021521	LLDLHTHEA	2::ENSP00000430180.1|ENST00000520526.5|ENSG00000164941.14|OTTHUMG00000164695.4|OTTHUMT00000379798.1|INTS8-207|INTS8|800	A02
59545.0_1.0	0.683722	0.00158922	0.00215342	PAPPPPPPP	2::ENSP00000301459.4|ENST00000301459.5|ENSG00000167771.6|OTTHUMG00000150472.3|OTTHUMT00000318233.2|RCOR2-201|RCOR2|523	A02
69703.0_1.0	0.683711	0.00158922	0.00215357	AMAENLLAA	2::ENSP00000483523.1|ENST00000621426.6|ENSG00000197183.14|OTTHUMG00000032219.4|OTTHUMT00000491681.1|NOL4L-211|NOL4L|680	A02
64522.0_1.0	0.683567	0.00158922	0.00215569	ALTNAVAHV	2::ENSP00000380908.1|ENST00000397806.1|ENSG00000188536.13|OTTHUMG00000059924.3|OTTHUMT00000133195.2|HBA2-202|HBA2|110	A02
99385.0_1.0	0.683498	0.00158922	0.00215672	KLTDLARHV	2::ENSP00000321711.4|ENST00000319212.9|ENSG00000166938.13|OTTHUMG00000133181.10|OTTHUMT00000382792.3|DIS3L-202|DIS3L|1054	A02
111096.0_1.0	0.6833	0.00158922	0.00215964	KMSELQTYV	2::ENSP00000355922.3|ENST00000366955.8|ENSG00000117724.13|OTTHUMG00000036955.2|OTTHUMT00000089749.2|CENPF-201|CENPF|3114	A02
120528.0_1.0	0.683274	0.00158922	0.00216003	KLFEFMHET	2::ENSP00000385942.2|ENST00000404992.6|ENSG00000082898.17|OTTHUMG00000152316.24|OTTHUMT00000325919.2|XPO1-202|XPO1|1071	A02
87283.0_1.0	0.683193	0.00158922	0.00216123	KLHGVNLNV	2::ENSP00000475784.1|ENST00000531036.2|ENSG00000173914.12|OTTHUMG00000167243.4|OTTHUMT00000393858.2|RBM4B-206|RBM4B|151	A02
122707.0_1.0	0.683182	0.00158922	0.00216139	KMLEDLQNEL	2::ENSP00000354957.5|ENST00000361138.7|ENSG00000198887.9|OTTHUMG00000019992.3|OTTHUMT00000052603.3|SMC5-201|SMC5|1101	A02
87285.0_1.0	0.683179	0.00158922	0.00216143	KLHGVNLNV	2::ENSP00000475784.1|ENST00000531036.2|ENSG00000173914.12|OTTHUMG00000167243.4|OTTHUMT00000393858.2|RBM4B-206|RBM4B|151	A02
106152.0_1.0	0.683108	0.00158922	0.00216248	FLDPKKLKV	2::ENSP00000306117.7|ENST00000302243.12|ENSG00000168872.17|OTTHUMG00000137579.6|OTTHUMT00000268967.3|DDX19A-201|DDX19A|478	A02
95178.0_1.0	0.683022	0.00158922	0.00216375	KLLSENTNL	2::ENSP00000478736.1|ENST00000566462.2|ENSG00000153815.16|OTTHUMG00000176520.4|OTTHUMT00000474253.1|CMIP-208|CMIP|125	A02
114835.0_1.0	0.682677	0.00158922	0.00216886	YLTEDVKRL	2::ENSP00000483425.1|ENST00000613151.1|ENSG00000047410.14|OTTHUMG00000035580.5|-|TPR-209|TPR|726	A02
90136.0_1.0	0.682655	0.00158922	0.00216919	LLDNPVVQL	2::ENSP00000360821.3|ENST00000371756.4|ENSG00000130560.9|OTTHUMG00000020920.2|OTTHUMT00000055034.2|UBAC1-201|UBAC1|405	A02
107133.0_1.0	0.682389	0.00158922	0.00217315	YMYSGGGSALA	2::ENSP00000355632.4|ENST00000366672.5|ENSG00000143641.10|OTTHUMG00000037771.2|OTTHUMT00000092158.2|GALNT2-201|GALNT2|571	A02
106017.0_1.0	0.682194	0.00158922	0.00217605	SLQDELQRV	2::ENSP00000308179.4|ENST00000349139.6|ENSG00000065183.16|OTTHUMG00000012197.3|OTTHUMT00000033720.3|WDR3-201|WDR3|943	A02
74041.0_1.0	0.682182	0.00158922	0.00217623	QLVPALAKV	2::ENSP00000442558.1|ENST00000540618.5|ENSG00000158161.16|OTTHUMG00000003916.2|-|EYA3-208|EYA3|527	A02
104979.0_1.0	0.681932	0.00158922	0.00217996	KMPETFSNL	2::ENSP00000253814.3|ENST00000253814.6|ENSG00000131507.11|OTTHUMG00000129659.5|OTTHUMT00000251859.4|NDFIP1-201|NDFIP1|221	A02
106013.0_1.0	0.681922	0.00158922	0.0021801	SLQDELQRV	2::ENSP00000308179.4|ENST00000349139.6|ENSG00000065183.16|OTTHUMG00000012197.3|OTTHUMT00000033720.3|WDR3-201|WDR3|943	A02
86334.0_1.0	0.681627	0.00158922	0.0021845	KTWKGSLGL	2::ENSP00000320968.8|ENST00000317829.12|ENSG00000166025.18|OTTHUMG00000167828.5|OTTHUMT00000397834.2|AMOTL1-202|AMOTL1|906	A02
83158.0_1.0	0.681488	0.00158922	0.00218659	RVPPPPQSV	2::ENSP00000396333.1|ENST00000444664.5|ENSG00000160691.18|OTTHUMG00000037295.6|OTTHUMT00000098993.1|SHC1-209|SHC1|297	A02
91958.0_1.0	0.681352	0.00158922	0.00218862	LLLPPPPCPA	2::ENSP00000002165.5|ENST00000002165.11|ENSG00000001036.14|OTTHUMG00000015728.3|OTTHUMT00000042521.3|FUCA2-201|FUCA2|467	A02
122525.0_1.0	0.681266	0.00158922	0.0021899	RLMDPPSNEAV	2::ENSP00000330113.5|ENST00000329463.9|ENSG00000174953.14|OTTHUMG00000159109.4|OTTHUMT00000353351.2|DHX36-202|DHX36|994	A02
110577.0_1.0	0.681233	0.00158922	0.0021904	AQDFRVLYV	2::ENSP00000458838.1|ENST00000571418.5|ENSG00000108963.17|OTTHUMG00000177724.7|OTTHUMT00000438662.3|DPH1-206|DPH1|431	A02
116505.0_1.0	0.681225	0.00158922	0.00219052	RLDQLLRHV	2::ENSP00000445675.1|ENST00000543184.5|ENSG00000185686.18|OTTHUMG00000151172.4|-|PRAME-214|PRAME|509	A02
87939.0_1.0	0.681108	0.00158922	0.00219228	KMNGYLSNA	2::ENSP00000402564.1|ENST00000435176.5|ENSG00000076242.15|OTTHUMG00000130797.25|OTTHUMT00000341986.2|MLH1-206|MLH1|658	A02
84280.0_1.0	0.680337	0.00158922	0.00220388	KLLPGLNNL	2::ENSP00000400614.1|ENST00000451813.6|ENSG00000100991.12|OTTHUMG00000032319.3|OTTHUMT00000471965.1|TRPC4AP-202|TRPC4AP|789	A02
93698.0_1.0	0.680263	0.00158922	0.00220498	VMHDSSFSV	2::ENSP00000262198.3|ENST00000262198.9|ENSG00000101544.9|OTTHUMG00000172535.5|OTTHUMT00000418979.3|ADNP2-201|ADNP2|1131	A02
111533.0_1.0	0.680253	0.00158922	0.00220515	LQHSEFEEV	2::ENSP00000334474.5|ENST00000334512.10|ENSG00000108175.17|OTTHUMG00000018560.3|OTTHUMT00000048944.3|ZMIZ1-201|ZMIZ1|1067	A02
107602.0_1.0	0.680145	0.00158922	0.00220677	GLSTEGLYRV	2::ENSP00000500409.1|ENST00000672722.1|ENSG00000160007.19|OTTHUMG00000183438.2|OTTHUMT00000466652.2|ARHGAP35-207|ARHGAP35|1499	A02
81267.0_1.0	0.679751	0.00158922	0.00221273	TVADKLHSV	2::ENSP00000484091.1|ENST00000613659.1|ENSG00000276023.5|OTTHUMG00000188472.2|OTTHUMT00000477362.1|DUSP14-204|DUSP14|198	A02
113183.0_1.0	0.67957	0.00158922	0.00221547	RLVEVNGENV	2::ENSP00000262613.5|ENST00000262613.10|ENSG00000109062.12|OTTHUMG00000178863.4|OTTHUMT00000443671.2|SLC9A3R1-201|SLC9A3R1|358	A02
74042.0_1.0	0.679509	0.00158922	0.0022164	QLVPALAKV	2::ENSP00000442558.1|ENST00000540618.5|ENSG00000158161.16|OTTHUMG00000003916.2|-|EYA3-208|EYA3|527	A02
117777.0_1.0	0.67919	0.0017533	0.00222123	YLNDGLWHM	2::ENSP00000496921.1|ENST00000394552.3|ENSG00000101898.6|OTTHUMG00000032177.2|OTTHUMT00000078545.2|MCTS2P-201|MCTS2P|181	A02
112896.0_1.0	0.679184	0.0017533	0.00222132	KLLNVDPDNV	2::ENSP00000360025.4|ENST00000370986.9|ENSG00000116717.13|OTTHUMG00000009374.5|OTTHUMT00000025988.3|GADD45A-202|GADD45A|165	A02
126048.0_1.0	0.679164	0.0017533	0.00222163	LLYDKDHYKL	2::ENSP00000353168.5|ENST00000360059.5|ENSG00000107937.19|OTTHUMG00000017538.6|OTTHUMT00000046416.3|GTPBP4-201|GTPBP4|140	A02
78587.0_1.0	0.679125	0.0017533	0.00222222	AVVTQVNKV	2::ENSP00000301788.7|ENST00000301788.12|ENSG00000168002.12|OTTHUMG00000167609.3|OTTHUMT00000395344.2|POLR2G-201|POLR2G|172	A02
69172.0_1.0	0.678778	0.0017533	0.00222751	GQTGVLRSV	2::ENSP00000470252.1|ENST00000599117.5|ENSG00000196235.14|OTTHUMG00000182973.5|OTTHUMT00000464918.1|SUPT5H-215|SUPT5H|1087	A02
122834.0_1.0	0.678728	0.0017533	0.00222827	RLMNETTAVAL	2::ENSP00000478102.1|ENST00000615899.1|ENSG00000170606.15|OTTHUMG00000129012.3|-|HSPA4-204|HSPA4|475	A02
87782.0_1.0	0.678721	0.0017533	0.00222838	VLGELVPRL	2::ENSP00000339889.5|ENST00000338205.9|ENSG00000136813.14|OTTHUMG00000020489.5|OTTHUMT00000053637.2|ECPAS-202|ECPAS|1839	A02
74040.0_1.0	0.678526	0.0017533	0.00223135	QLVPALAKV	2::ENSP00000442558.1|ENST00000540618.5|ENSG00000158161.16|OTTHUMG00000003916.2|-|EYA3-208|EYA3|527	A02
98189.0_1.0	0.678272	0.0017533	0.00223523	LLDSQSHHL	2::ENSP00000378438.4|ENST00000394987.5|ENSG00000167173.19|OTTHUMG00000142820.5|OTTHUMT00000286411.3|C15orf39-202|C15orf39|1047	A02
95072.0_1.0	0.678058	0.0017533	0.0022385	SMGDHLWVA	2::ENSP00000398320.2|ENST00000417584.6|ENSG00000135821.18|OTTHUMG00000037407.3|-|GLUL-204|GLUL|373	A02
88359.0_1.0	0.677871	0.0017533	0.00224137	KLAEGAGLQL	2::ENSP00000452602.1|ENST00000555209.5|ENSG00000100461.18|OTTHUMG00000171467.10|OTTHUMT00000413548.2|RBM23-215|RBM23|189	A02
108931.0_1.0	0.677864	0.0017533	0.00224148	RLWEEAVKA	2::ENSP00000258963.3|ENST00000258963.7|ENSG00000136451.9|OTTHUMG00000178777.6|OTTHUMT00000445408.2|VEZF1-201|VEZF1|340	A02
95401.0_1.0	0.677858	0.0017533	0.00224157	GLDPTQFRV	2::ENSP00000368358.3|ENST00000379068.7|ENSG00000101868.11|OTTHUMG00000021277.3|OTTHUMT00000056112.2|POLA1-202|POLA1|1468	A02
113188.0_1.0	0.677769	0.0017533	0.00224294	FLDPNNLPKA	2::ENSP00000480742.1|ENST00000615266.4|ENSG00000159063.13|OTTHUMG00000166594.7|-|ALG8-221|ALG8|467	A02
49526.0_1.0	0.677759	0.0017533	0.00224308	KGLALLSV	2::ENSP00000416312.1|ENST00000451005.5|ENSG00000035115.22|OTTHUMG00000151359.9|OTTHUMT00000322369.1|SH3YL1-209|SH3YL1|255	A02
79382.0_1.0	0.677736	0.0017533	0.00224344	KLFLGGLNV	2::ENSP00000316042.4|ENST00000314940.7|ENSG00000177733.7|OTTHUMG00000129156.3|OTTHUMT00000251221.3|HNRNPA0-201|HNRNPA0|305	A02
94517.0_1.0	0.677264	0.0017533	0.0022507	RLEDQVLGV	2::ENSP00000382241.2|ENST00000399302.7|ENSG00000060749.15|OTTHUMG00000166220.6|-|QSER1-201|QSER1|1735	A02
110316.0_1.0	0.677109	0.0017533	0.00225308	TLLTDGMRSV	2::ENSP00000484669.1|ENST00000616140.2|ENSG00000071894.17|OTTHUMG00000174612.6|OTTHUMT00000504378.2|CPSF1-212|CPSF1|1443	A02
90137.0_1.0	0.677075	0.0017533	0.00225361	LLDNPVVQL	2::ENSP00000360821.3|ENST00000371756.4|ENSG00000130560.9|OTTHUMG00000020920.2|OTTHUMT00000055034.2|UBAC1-201|UBAC1|405	A02
101914.0_1.0	0.677066	0.0017533	0.00225374	RVSDLNFTL	2::ENSP00000434429.1|ENST00000534534.5|ENSG00000110075.14|OTTHUMG00000167596.6|OTTHUMT00000395280.1|PPP6R3-226|PPP6R3|641	A02
109418.0_1.0	0.676961	0.0017533	0.00225537	KLWEAESKL	2::ENSP00000290130.3|ENST00000290130.4|ENSG00000159055.4|OTTHUMG00000085308.2|OTTHUMT00000193090.2|MIS18A-201|MIS18A|233	A02
103250.0_1.0	0.676761	0.0017533	0.00225845	KLLDLETQL	2::ENSP00000474651.1|ENST00000483070.2|ENSG00000136811.16|OTTHUMG00000020748.6|OTTHUMT00000054453.3|ODF2-216|ODF2|241	A02
127929.0_1.0	0.676742	0.0017533	0.00225874	ALWNEVDGQTKL	2::ENSP00000360914.3|ENST00000371848.3|ENSG00000131725.14|OTTHUMG00000022254.2|OTTHUMT00000058004.1|WDR44-204|WDR44|806	A02
110245.0_1.0	0.676668	0.0017533	0.00225989	RLDDSLLYL	2::ENSP00000475090.1|ENST00000492255.1|ENSG00000115364.14|OTTHUMG00000129990.6|OTTHUMT00000328727.2|MRPL19-206|MRPL19|58	A02
89734.0_1.0	0.676662	0.0017533	0.00225998	HLLENLVAV	2::ENSP00000347897.5|ENST00000355674.9|ENSG00000171490.13|OTTHUMG00000129824.6|OTTHUMT00000252060.3|RSL1D1-201|RSL1D1|430	A02
102163.0_1.0	0.676514	0.0017533	0.00226227	KLWPLPKAL	2::ENSP00000481995.1|ENST00000615855.4|ENSG00000183751.15|OTTHUMG00000128710.5|-|TBL3-208|TBL3|518	A02
105504.0_1.0	0.676416	0.0017533	0.00226378	MLDEPTNHL	2::ENSP00000445100.1|ENST00000475993.1|ENSG00000204574.13|OTTHUMG00000031094.8|OTTHUMT00000256168.2|ABCF1-205|ABCF1|596	A02
108266.0_1.0	0.67631	0.0017533	0.00226542	RLPDDDPTAV	2::ENSP00000402346.2|ENST00000425248.5|ENSG00000158623.14|OTTHUMG00000155364.4|OTTHUMT00000339658.3|COPG2-202|COPG2|871	A02
123573.0_1.0	0.67631	0.0017533	0.00226543	LSEQFTAMFR	2::ENSP00000379668.1|ENST00000396384.1|ENSG00000196230.13|OTTHUMG00000031059.3|OTTHUMT00000257567.1|TUBB-207|TUBB|372	A02
119763.0_1.0	0.675756	0.0017533	0.00227404	HLNEHLYNM	2::ENSP00000474036.1|ENST00000590049.5|ENSG00000126247.11|OTTHUMG00000160811.10|OTTHUMT00000457418.7|CAPNS1-209|CAPNS1|197	A02
107323.0_1.0	0.675634	0.0017533	0.00227593	YGLDYVHNL	2::ENSP00000354728.1|ENST00000361335.1|ENSG00000212907.2|-|-|MT-ND4L-201|MT-ND4L|98	A02
125097.0_1.0	0.675488	0.0017533	0.0022782	YLLSQVEGHQV	2::ENSP00000272424.5|ENST00000272424.11|ENSG00000144034.16|OTTHUMG00000129815.4|OTTHUMT00000252046.4|TPRKB-201|TPRKB|175	A02
94054.0_1.0	0.675085	0.0017533	0.0022845	NMYGKVVTV	2::ENSP00000470252.1|ENST00000599117.5|ENSG00000196235.14|OTTHUMG00000182973.5|OTTHUMT00000464918.1|SUPT5H-215|SUPT5H|1087	A02
114832.0_1.0	0.675062	0.0017533	0.00228485	YLTEDVKRL	2::ENSP00000483425.1|ENST00000613151.1|ENSG00000047410.14|OTTHUMG00000035580.5|-|TPR-209|TPR|726	A02
97989.0_1.0	0.674964	0.0017533	0.00228639	LLDLHTHEA	2::ENSP00000430180.1|ENST00000520526.5|ENSG00000164941.14|OTTHUMG00000164695.4|OTTHUMT00000379798.1|INTS8-207|INTS8|800	A02
77514.0_1.0	0.674844	0.0017533	0.00228826	RVASPTSGV	2::ENSP00000365016.3|ENST00000375856.5|ENSG00000185950.9|OTTHUMG00000017338.3|OTTHUMT00000045755.3|IRS2-201|IRS2|1338	A02
86199.0_1.0	0.674811	0.0017533	0.00228878	KLTNLSNEA	2::ENSP00000310338.4|ENST00000312561.9|ENSG00000174718.12|OTTHUMG00000128501.6|OTTHUMT00000250307.4|RESF1-201|RESF1|1747	A02
111617.0_1.0	0.674736	0.0017533	0.00228996	RQLDQFLVV	2::ENSP00000384249.1|ENST00000406652.5|ENSG00000057935.13|OTTHUMG00000150452.5|OTTHUMT00000318143.2|MTA3-203|MTA3|537	A02
111615.0_1.0	0.674679	0.0017533	0.00229085	RQLDQFLVV	2::ENSP00000384249.1|ENST00000406652.5|ENSG00000057935.13|OTTHUMG00000150452.5|OTTHUMT00000318143.2|MTA3-203|MTA3|537	A02
126009.0_1.0	0.67405	0.0017533	0.00230073	KLLDDSDSNLSV	2::ENSP00000283195.6|ENST00000283195.11|ENSG00000153201.16|OTTHUMG00000130981.11|OTTHUMT00000253594.2|RANBP2-201|RANBP2|3224	A02
88347.0_1.0	0.673534	0.0017533	0.00230887	FASGLLHRV	2::ENSP00000295682.4|ENST00000295682.4|ENSG00000163463.11|OTTHUMG00000013904.1|OTTHUMT00000038999.1|KRTCAP2-201|KRTCAP2|162	A02
118832.0_1.0	0.67352	0.0017533	0.00230908	TLWYRPPEL	2::ENSP00000362361.4|ENST00000373264.5|ENSG00000136807.14|OTTHUMG00000020715.4|OTTHUMT00000054235.2|CDK9-201|CDK9|372	A02
108934.0_1.0	0.673445	0.0017533	0.00231026	RLWEEAVKA	2::ENSP00000258963.3|ENST00000258963.7|ENSG00000136451.9|OTTHUMG00000178777.6|OTTHUMT00000445408.2|VEZF1-201|VEZF1|340	A02
74044.0_1.0	0.673398	0.0017533	0.002311	QLVPALAKV	2::ENSP00000442558.1|ENST00000540618.5|ENSG00000158161.16|OTTHUMG00000003916.2|-|EYA3-208|EYA3|527	A02
94519.0_1.0	0.673335	0.0017533	0.00231201	RLEDQVLGV	2::ENSP00000382241.2|ENST00000399302.7|ENSG00000060749.15|OTTHUMG00000166220.6|-|QSER1-201|QSER1|1735	A02
123399.0_1.0	0.673287	0.0017533	0.00231277	RLMDPPSNEAV	2::ENSP00000330113.5|ENST00000329463.9|ENSG00000174953.14|OTTHUMG00000159109.4|OTTHUMT00000353351.2|DHX36-202|DHX36|994	A02
74238.0_1.0	0.673271	0.0017533	0.00231302	RLSPVSPAL	2::ENSP00000307214.5|ENST00000305641.7|ENSG00000168806.8|OTTHUMG00000130705.4|OTTHUMT00000253205.3|LCMT2-201|LCMT2|686	A02
130720.0_1.0	0.673247	0.0017533	0.0023134	PPAENSSAPEAEQGGAE	2::ENSP00000389639.1|ENST00000436427.1|ENSG00000065978.19|OTTHUMG00000007523.7|OTTHUMT00000019787.1|YBX1-203|YBX1|374	A02
63009.0_1.0	0.673127	0.0017533	0.0023153	FPGKVHSL	2::ENSP00000477389.1|ENST00000608424.6|ENSG00000178252.18|OTTHUMG00000133546.14|OTTHUMT00000471652.2|WDR6-220|WDR6|1121	A02
105818.0_1.0	0.672903	0.0017533	0.00231884	KLLSSYYNV	2::ENSP00000419852.1|ENST00000471985.4|ENSG00000146842.17|OTTHUMG00000157653.3|OTTHUMT00000349340.2|TMEM209-205|TMEM209|189	A02
105708.0_1.0	0.672878	0.0017533	0.00231924	KLLDLQEKV	2::ENSP00000356448.3|ENST00000367478.9|ENSG00000047410.14|OTTHUMG00000035580.5|OTTHUMT00000086353.3|TPR-201|TPR|2363	A02
100453.0_1.0	0.672864	0.0017533	0.00231946	KLLNNTENL	2::ENSP00000317606.2|ENST00000347159.6|ENSG00000135069.14|OTTHUMG00000020066.2|OTTHUMT00000052778.1|PSAT1-201|PSAT1|324	A02
90180.0_1.0	0.672552	0.0017533	0.00232442	HVDDMPNAL	2::ENSP00000380908.1|ENST00000397806.1|ENSG00000188536.13|OTTHUMG00000059924.3|OTTHUMT00000133195.2|HBA2-202|HBA2|110	A02
117342.0_1.0	0.672485	0.0017533	0.00232549	KEVTRTWKL	2::ENSP00000410800.1|ENST00000435034.5|ENSG00000095209.12|OTTHUMG00000020429.7|OTTHUMT00000053519.1|TMEM38B-204|TMEM38B|162	A02
119784.0_1.0	0.672307	0.0017533	0.00232833	RLADDLNEKL	2::ENSP00000498671.1|ENST00000652095.2|ENSG00000196588.18|OTTHUMG00000151146.12|OTTHUMT00000495654.3|MRTFA-218|MRTFA|966	A02
101755.0_1.0	0.672157	0.0017533	0.00233071	SLFRVLTEV	2::ENSP00000351509.4|ENST00000358681.8|ENSG00000151348.14|OTTHUMG00000166498.4|OTTHUMT00000390073.1|EXT2-202|EXT2|728	A02
122653.0_1.0	0.671884	0.0017533	0.00233506	FLWTEQAHTV	2::ENSP00000340884.8|ENST00000344610.12|ENSG00000116678.19|OTTHUMG00000009115.1|-|LEPR-201|LEPR|906	A02
124916.0_1.0	0.671752	0.0017533	0.00233718	YLASDELTTVR	2::ENSP00000493673.1|ENST00000643329.1|ENSG00000198836.10|OTTHUMG00000149897.21|OTTHUMT00000496250.1|OPA1-221|OPA1|854	A02
114836.0_1.0	0.671675	0.0017533	0.0023384	YLTEDVKRL	2::ENSP00000483425.1|ENST00000613151.1|ENSG00000047410.14|OTTHUMG00000035580.5|-|TPR-209|TPR|726	A02
107226.0_1.0	0.67162	0.0017533	0.00233929	KLYQEVELA	2::ENSP00000262803.4|ENST00000262803.9|ENSG00000005007.12|OTTHUMG00000183025.2|OTTHUMT00000464683.1|UPF1-201|UPF1|1118	A02
104114.0_1.0	0.671557	0.0017533	0.00234029	VMQENLTKV	2::ENSP00000435933.1|ENST00000474047.5|ENSG00000117533.15|OTTHUMG00000034788.5|OTTHUMT00000084175.3|VAMP4-203|VAMP4|141	A02
116723.0_1.0	0.671544	0.0017533	0.0023405	YLYPDLTRL	2::ENSP00000481946.1|ENST00000618278.4|ENSG00000131389.17|OTTHUMG00000155525.10|OTTHUMT00000340512.2|SLC6A6-207|SLC6A6|460	A02
114845.0_1.0	0.671445	0.0017533	0.00234208	YLTEDVKRL	2::ENSP00000483425.1|ENST00000613151.1|ENSG00000047410.14|OTTHUMG00000035580.5|-|TPR-209|TPR|726	A02
67017.0_1.0	0.671257	0.0017533	0.0023451	LAPPVPLKA	2::ENSP00000302530.6|ENST00000302759.11|ENSG00000169679.15|OTTHUMG00000153638.6|OTTHUMT00000331925.2|BUB1-201|BUB1|1085	A02
125760.0_1.0	0.671131	0.0017533	0.00234713	RLYDPASGTLSL	2::ENSP00000355637.3|ENST00000344517.5|ENSG00000135776.5|OTTHUMG00000039471.2|OTTHUMT00000095240.2|ABCB10-201|ABCB10|738	A02
95852.0_1.0	0.671082	0.0017533	0.00234791	KLLEVEHPA	2::ENSP00000439671.1|ENST00000539948.5|ENSG00000120438.12|OTTHUMG00000015937.6|OTTHUMT00000400082.2|TCP1-212|TCP1|136	A02
85287.0_1.0	0.67102	0.0017533	0.0023489	ALLDRLVSV	2::ENSP00000475318.1|ENST00000477620.5|ENSG00000155561.15|OTTHUMG00000155497.5|OTTHUMT00000340362.2|NUP205-206|NUP205|273	A02
73483.0_1.0	0.670942	0.0017533	0.00235016	LLAPRPVAV	2::ENSP00000413720.3|ENST00000414822.8|ENSG00000129757.13|OTTHUMG00000010040.5|OTTHUMT00000383081.2|CDKN1C-202|CDKN1C|316	A02
122524.0_1.0	0.670883	0.0017533	0.00235111	RLMDPPSNEAV	2::ENSP00000330113.5|ENST00000329463.9|ENSG00000174953.14|OTTHUMG00000159109.4|OTTHUMT00000353351.2|DHX36-202|DHX36|994	A02
124600.0_1.0	0.670478	0.0017533	0.00235763	RLWDLTTGTTT	2::ENSP00000423569.1|ENST00000510199.5|ENSG00000204628.12|OTTHUMG00000163380.15|OTTHUMT00000373299.2|RACK1-223|RACK1|300	A02
110584.0_1.0	0.670435	0.0017533	0.00235833	KLPDLPQNSV	2::ENSP00000498785.1|ENST00000651937.1|ENSG00000100578.17|OTTHUMG00000171141.9|OTTHUMT00000502060.1|KIAA0586-221|KIAA0586|570	A02
115060.0_1.0	0.670403	0.0017533	0.00235885	LLDENGVHEL	2::ENSP00000356901.1|ENST00000367924.1|ENSG00000117143.13|OTTHUMG00000034419.4|OTTHUMT00000083204.1|UAP1-202|UAP1|521	A02
49525.0_1.0	0.670283	0.0017533	0.00236078	KGLALLSV	2::ENSP00000416312.1|ENST00000451005.5|ENSG00000035115.22|OTTHUMG00000151359.9|OTTHUMT00000322369.1|SH3YL1-209|SH3YL1|255	A02
73704.0_1.0	0.670244	0.0017533	0.00236141	VVSSVVHPL	2::ENSP00000422399.1|ENST00000511469.5|ENSG00000109255.11|OTTHUMG00000102161.4|OTTHUMT00000361661.2|NMU-205|NMU|158	A02
126359.0_1.0	0.670162	0.0017533	0.00236274	VLFDKATYDKL	2::ENSP00000435096.1|ENST00000527673.2|ENSG00000118181.11|OTTHUMG00000166350.2|OTTHUMT00000389324.2|RPS25-202|RPS25|125	A02
101890.0_1.0	0.669993	0.0017533	0.00236547	ALYDNVEKL	2::ENSP00000401651.1|ENST00000454046.5|ENSG00000070669.17|OTTHUMG00000022892.14|OTTHUMT00000333647.1|ASNS-213|ASNS|401	A02
67397.0_1.0	0.669835	0.0017533	0.00236803	KVGPVPVLV	2::ENSP00000474122.1|ENST00000498603.5|ENSG00000106803.10|OTTHUMG00000020354.3|OTTHUMT00000053392.2|SEC61B-203|SEC61B|42	A02
103252.0_1.0	0.669501	0.0017533	0.00237343	KLLDLETQL	2::ENSP00000474651.1|ENST00000483070.2|ENSG00000136811.16|OTTHUMG00000020748.6|OTTHUMT00000054453.3|ODF2-216|ODF2|241	A02
67317.0_1.0	0.669444	0.0017533	0.00237437	KLLDFGSGA	2::ENSP00000410960.1|ENST00000442430.1|ENSG00000102096.9|OTTHUMG00000024132.2|OTTHUMT00000060806.2|PIM2-202|PIM2|145	A02
104980.0_1.0	0.669323	0.0017533	0.00237633	KMPETFSNL	2::ENSP00000253814.3|ENST00000253814.6|ENSG00000131507.11|OTTHUMG00000129659.5|OTTHUMT00000251859.4|NDFIP1-201|NDFIP1|221	A02
126971.0_1.0	0.669225	0.0017533	0.00237793	KLHVDPENFKL	2::ENSP00000380104.2|ENST00000396895.3|ENSG00000213931.7|OTTHUMG00000066675.9|OTTHUMT00000494678.3|HBE1-203|HBE1|147	A02
108303.0_1.0	0.668987	0.0017533	0.0023818	HVDPENFKL	2::ENSP00000380104.2|ENST00000396895.3|ENSG00000213931.7|OTTHUMG00000066675.9|OTTHUMT00000494678.3|HBE1-203|HBE1|147	A02
79957.0_1.0	0.668924	0.0017533	0.00238282	GTWNGTTKV	2::ENSP00000464380.1|ENST00000577961.5|ENSG00000176105.14|OTTHUMG00000131472.9|OTTHUMT00000441712.1|YES1-203|YES1|548	A02
113455.0_1.0	0.668726	0.0017533	0.00238605	KLLDLSSNQL	2::ENSP00000355560.4|ENST00000366601.8|ENSG00000284770.2|OTTHUMG00000039987.14|OTTHUMT00000494666.4|TBCE-220|TBCE|464	A02
95073.0_1.0	0.668701	0.0017533	0.00238646	SMGDHLWVA	2::ENSP00000398320.2|ENST00000417584.6|ENSG00000135821.18|OTTHUMG00000037407.3|-|GLUL-204|GLUL|373	A02
106396.0_1.0	0.668689	0.0017533	0.00238666	YLAEMVRHA	2::ENSP00000249289.4|ENST00000249289.5|ENSG00000128524.5|OTTHUMG00000158365.2|OTTHUMT00000350800.2|ATP6V1F-201|ATP6V1F|119	A02
94745.0_1.0	0.668606	0.0017533	0.00238801	SLHDMKTVV	2::ENSP00000496512.1|ENST00000360902.2|ENSG00000196367.13|OTTHUMG00000150403.5|OTTHUMT00000335212.2|TRRAP-203|TRRAP|1344	A02
123964.0_1.0	0.668306	0.0017533	0.00239291	AALEEADKMFL	2::ENSP00000453886.1|ENST00000560490.1|ENSG00000255302.5|OTTHUMG00000165911.3|OTTHUMT00000417238.1|EID1-202|EID1|165	A02
115703.0_1.0	0.668233	0.0017533	0.00239411	KLFDTQHRV	2::ENSP00000329858.3|ENST00000328599.4|ENSG00000183665.5|OTTHUMG00000165022.1|OTTHUMT00000381465.1|TRMT12-201|TRMT12|448	A02
73981.0_1.0	0.667907	0.0017533	0.00239945	AAALEVHEV	2::ENSP00000355518.3|ENST00000366560.3|ENSG00000091483.6|OTTHUMG00000039597.3|OTTHUMT00000095490.1|FH-201|FH|510	A02
87934.0_1.0	0.667874	0.0017533	0.0024	KMNGYLSNA	2::ENSP00000402564.1|ENST00000435176.5|ENSG00000076242.15|OTTHUMG00000130797.25|OTTHUMT00000341986.2|MLH1-206|MLH1|658	A02
112618.0_1.0	0.667614	0.0017533	0.00240427	SLNFRDLML	2::ENSP00000304592.2|ENST00000306749.4|ENSG00000169710.9|OTTHUMG00000178527.6|OTTHUMT00000442369.4|FASN-201|FASN|2511	A02
95405.0_1.0	0.667613	0.0017533	0.00240429	GLDPTQFRV	2::ENSP00000368358.3|ENST00000379068.7|ENSG00000101868.11|OTTHUMG00000021277.3|OTTHUMT00000056112.2|POLA1-202|POLA1|1468	A02
112333.0_1.0	0.667605	0.0017533	0.00240441	SMADLPLGFGV	2::ENSP00000254940.5|ENST00000254940.10|ENSG00000132603.15|OTTHUMG00000137568.8|OTTHUMT00000268947.3|NIP7-201|NIP7|180	A02
110280.0_1.0	0.667162	0.0017533	0.00241171	RMWEDPMGA	2::ENSP00000477434.1|ENST00000609519.5|ENSG00000011243.18|OTTHUMG00000182446.9|OTTHUMT00000472123.3|AKAP8L-220|AKAP8L|431	A02
83039.0_1.0	0.667114	0.0017533	0.0024125	VLPGLLHKV	2::ENSP00000437012.1|ENST00000533817.5|ENSG00000104522.16|OTTHUMG00000165159.6|OTTHUMT00000382267.2|TSTA3-216|TSTA3|198	A02
101746.0_1.0	0.666731	0.0017533	0.00241883	SLFRVLTEV	2::ENSP00000351509.4|ENST00000358681.8|ENSG00000151348.14|OTTHUMG00000166498.4|OTTHUMT00000390073.1|EXT2-202|EXT2|728	A02
87783.0_1.0	0.666541	0.0017533	0.00242197	VLGELVPRL	2::ENSP00000339889.5|ENST00000338205.9|ENSG00000136813.14|OTTHUMG00000020489.5|OTTHUMT00000053637.2|ECPAS-202|ECPAS|1839	A02
111535.0_1.0	0.666433	0.0017533	0.00242376	LQHSEFEEV	2::ENSP00000334474.5|ENST00000334512.10|ENSG00000108175.17|OTTHUMG00000018560.3|OTTHUMT00000048944.3|ZMIZ1-201|ZMIZ1|1067	A02
110578.0_1.0	0.66635	0.0017533	0.00242514	AQDFRVLYV	2::ENSP00000458838.1|ENST00000571418.5|ENSG00000108963.17|OTTHUMG00000177724.7|OTTHUMT00000438662.3|DPH1-206|DPH1|431	A02
101443.0_1.0	0.666258	0.0017533	0.00242667	RLAADDFRV	2::ENSP00000373489.2|ENST00000388837.6|ENSG00000111057.11|OTTHUMG00000169882.3|-|KRT18-202|KRT18|430	A02
121980.0_1.0	0.666246	0.0017533	0.00242686	KLMDLDVEQL	2::ENSP00000368458.3|ENST00000379160.3|ENSG00000132646.11|OTTHUMG00000031798.3|OTTHUMT00000077852.2|PCNA-202|PCNA|261	A02
122068.0_1.0	0.666148	0.0017533	0.0024285	RLWDLYKKV	2::ENSP00000406751.2|ENST00000443527.6|ENSG00000121671.12|OTTHUMG00000153225.5|OTTHUMT00000330235.2|CRY2-202|CRY2|614	A02
108458.0_1.0	0.666101	0.0017533	0.00242927	NLPDELYHV	2::ENSP00000473900.1|ENST00000482347.1|ENSG00000148335.14|OTTHUMG00000020785.3|OTTHUMT00000054591.2|NTMT1-207|NTMT1|135	A02
105958.0_1.0	0.665897	0.0017533	0.00243267	FMDDTSRSL	2::ENSP00000472469.1|ENST00000600659.3|ENSG00000233927.5|OTTHUMG00000182460.4|OTTHUMT00000461377.4|RPS28-203|RPS28|69	A02
87289.0_1.0	0.665849	0.0017533	0.00243346	KLHGVNLNV	2::ENSP00000475784.1|ENST00000531036.2|ENSG00000173914.12|OTTHUMG00000167243.4|OTTHUMT00000393858.2|RBM4B-206|RBM4B|151	A02
86767.0_1.0	0.66561	0.0017533	0.00243744	KLLDVVHPA	2::ENSP00000437824.1|ENST00000539919.5|ENSG00000135624.16|OTTHUMG00000152765.8|-|CCT7-215|CCT7|499	A02
124904.0_1.0	0.665443	0.0017533	0.00244023	KQMEQLSQFL	2::ENSP00000357077.4|ENST00000368097.8|ENSG00000158710.14|OTTHUMG00000022793.3|OTTHUMT00000059105.1|TAGLN2-203|TAGLN2|199	A02
50875.0_1.0	0.665331	0.0017533	0.0024421	LLLLLLL	2::ENSP00000464383.1|ENST00000498285.1|ENSG00000263620.1|OTTHUMG00000178326.2|OTTHUMT00000441549.2|AC129492.3-201|AC129492.3|121	A02
124259.0_1.0	0.665216	0.0017533	0.00244402	LLDDTAKNLRV	2::ENSP00000355062.3|ENST00000354906.7|ENSG00000154305.18|OTTHUMG00000037543.8|OTTHUMT00000091491.2|MIA3-203|MIA3|1015	A02
73982.0_1.0	0.665147	0.0017533	0.00244518	AAALEVHEV	2::ENSP00000355518.3|ENST00000366560.3|ENSG00000091483.6|OTTHUMG00000039597.3|OTTHUMT00000095490.1|FH-201|FH|510	A02
121375.0_1.0	0.66506	0.0017533	0.00244664	KLHEYFPEM	2::ENSP00000340816.5|ENST00000343975.9|ENSG00000113161.16|OTTHUMG00000102069.6|OTTHUMT00000369021.1|HMGCR-202|HMGCR|835	A02
101303.0_1.0	0.664938	0.0017533	0.00244867	TLTDTLREL	2::ENSP00000247003.3|ENST00000247003.9|ENSG00000105671.12|OTTHUMG00000182994.4|OTTHUMT00000464593.2|DDX49-201|DDX49|483	A02
109613.0_1.0	0.664933	0.0017533	0.00244876	YLDNLLVRV	2::ENSP00000287263.4|ENST00000287263.8|ENSG00000156675.16|OTTHUMG00000164026.4|OTTHUMT00000376815.1|RAB11FIP1-201|RAB11FIP1|649	A02
111817.0_1.0	0.664791	0.0017533	0.00245113	VMQETLRNL	2::ENSP00000387514.1|ENST00000440527.1|ENSG00000197933.13|OTTHUMG00000156528.5|OTTHUMT00000344517.1|ZNF823-203|ZNF823|67	A02
70294.0_1.0	0.664191	0.0017533	0.00246122	KLGASPLHV	2::ENSP00000392375.1|ENST00000449556.5|ENSG00000071553.17|OTTHUMG00000033291.11|OTTHUMT00000316577.3|ATP6AP1-206|ATP6AP1|230	A02
103248.0_1.0	0.664065	0.0017533	0.00246333	KLLDLETQL	2::ENSP00000474651.1|ENST00000483070.2|ENSG00000136811.16|OTTHUMG00000020748.6|OTTHUMT00000054453.3|ODF2-216|ODF2|241	A02
79380.0_1.0	0.663849	0.0017533	0.00246698	KLFLGGLNV	2::ENSP00000316042.4|ENST00000314940.7|ENSG00000177733.7|OTTHUMG00000129156.3|OTTHUMT00000251221.3|HNRNPA0-201|HNRNPA0|305	A02
95069.0_1.0	0.663687	0.0017533	0.00246972	SMGDHLWVA	2::ENSP00000398320.2|ENST00000417584.6|ENSG00000135821.18|OTTHUMG00000037407.3|-|GLUL-204|GLUL|373	A02
66200.0_1.0	0.663515	0.0017533	0.00247262	KVADALTNA	2::ENSP00000380908.1|ENST00000397806.1|ENSG00000188536.13|OTTHUMG00000059924.3|OTTHUMT00000133195.2|HBA2-202|HBA2|110	A02
122634.0_1.0	0.663339	0.0017533	0.0024756	ALLPSVKEDKM	2::ENSP00000444385.2|ENST00000535414.5|ENSG00000162694.14|OTTHUMG00000011814.3|-|EXTL2-207|EXTL2|147	A02
111818.0_1.0	0.663318	0.0017533	0.00247595	VMQETLRNL	2::ENSP00000387514.1|ENST00000440527.1|ENSG00000197933.13|OTTHUMG00000156528.5|OTTHUMT00000344517.1|ZNF823-203|ZNF823|67	A02
61044.0_1.0	0.663075	0.0017533	0.00248007	RMAPALSGA	2::ENSP00000301740.8|ENST00000301740.13|ENSG00000167978.17|OTTHUMG00000177358.6|OTTHUMT00000436411.2|SRRM2-201|SRRM2|2752	A02
76844.0_1.0	0.662988	0.0017533	0.00248154	SMSSKLLGL	2::ENSP00000390159.2|ENST00000420894.6|ENSG00000120438.12|OTTHUMG00000015937.6|OTTHUMT00000400061.1|TCP1-203|TCP1|433	A02
86171.0_1.0	0.662958	0.0017533	0.00248205	HLAEALHQA	2::ENSP00000388156.2|ENST00000436108.6|ENSG00000177830.18|OTTHUMG00000133314.6|OTTHUMT00000384561.1|CHID1-203|CHID1|393	A02
108299.0_1.0	0.662929	0.0017533	0.00248254	HVDPENFKL	2::ENSP00000380104.2|ENST00000396895.3|ENSG00000213931.7|OTTHUMG00000066675.9|OTTHUMT00000494678.3|HBE1-203|HBE1|147	A02
108754.0_1.0	0.662661	0.0017533	0.0024871	KVLSKEFHL	2::ENSP00000318012.8|ENST00000322030.12|ENSG00000119335.16|OTTHUMG00000020755.4|OTTHUMT00000054477.2|SET-201|SET|277	A02
108719.0_1.0	0.662647	0.0017533	0.00248733	RLAQHLTYV	2::ENSP00000483795.1|ENST00000621318.4|ENSG00000166508.18|OTTHUMG00000154671.10|-|MCM7-213|MCM7|543	A02
86425.0_1.0	0.662281	0.0017533	0.00249357	RLAQAMETA	2::ENSP00000355284.3|ENST00000361557.4|ENSG00000198961.10|OTTHUMG00000128750.3|-|PJA2-202|PJA2|708	A02
108265.0_1.0	0.662205	0.0017533	0.00249487	RLPDDDPTAV	2::ENSP00000402346.2|ENST00000425248.5|ENSG00000158623.14|OTTHUMG00000155364.4|OTTHUMT00000339658.3|COPG2-202|COPG2|871	A02
110487.0_1.0	0.66219	0.0017533	0.00249512	RLQEDPPVGV	2::ENSP00000426364.1|ENST00000506787.5|ENSG00000119048.8|OTTHUMG00000129120.3|OTTHUMT00000371541.1|UBE2B-205|UBE2B|138	A02
96784.0_1.0	0.662138	0.0017533	0.00249601	TLAQRVKEV	2::ENSP00000403430.1|ENST00000425118.5|ENSG00000115307.17|OTTHUMG00000129964.4|OTTHUMT00000252229.2|AUP1-202|AUP1|373	A02
85781.0_1.0	0.661951	0.0017533	0.00249921	ALSQLNTKL	2::ENSP00000389209.2|ENST00000413017.2|ENSG00000205758.12|OTTHUMG00000065954.14|OTTHUMT00000141365.2|CRYZL1-206|CRYZL1|113	A02
116726.0_1.0	0.661852	0.0017533	0.0025009	YLYPDLTRL	2::ENSP00000481946.1|ENST00000618278.4|ENSG00000131389.17|OTTHUMG00000155525.10|OTTHUMT00000340512.2|SLC6A6-207|SLC6A6|460	A02
99794.0_1.0	0.661746	0.0017533	0.00250272	SVFAHPRKL	2::ENSP00000485541.1|ENST00000623806.3|ENSG00000268606.5|OTTHUMG00000188622.3|-|MAGEA2-209|MAGEA2|314	A02
100444.0_1.0	0.661556	0.0017533	0.00250596	KLLNNTENL	2::ENSP00000317606.2|ENST00000347159.6|ENSG00000135069.14|OTTHUMG00000020066.2|OTTHUMT00000052778.1|PSAT1-201|PSAT1|324	A02
93699.0_1.0	0.661502	0.0017533	0.00250689	VMHDSSFSV	2::ENSP00000262198.3|ENST00000262198.9|ENSG00000101544.9|OTTHUMG00000172535.5|OTTHUMT00000418979.3|ADNP2-201|ADNP2|1131	A02
100288.0_1.0	0.661315	0.0017533	0.00251009	RLLDAENKV	2::ENSP00000302728.4|ENST00000304895.9|ENSG00000169919.17|OTTHUMG00000023735.5|OTTHUMT00000251637.4|GUSB-201|GUSB|651	A02
102660.0_1.0	0.661219	0.0017533	0.00251175	HLLNESPML	2::ENSP00000285968.6|ENST00000285968.11|ENSG00000155561.15|OTTHUMG00000155497.5|OTTHUMT00000340358.2|NUP205-201|NUP205|2012	A02
127937.0_1.0	0.661081	0.0017533	0.00251411	KLLEGEESRLSL	2::ENSP00000446007.1|ENST00000544301.7|ENSG00000026025.16|OTTHUMG00000017744.6|OTTHUMT00000047018.4|VIM-209|VIM|466	A02
81855.0_1.0	0.661057	0.0017533	0.00251454	GLHNVVYGL	2::ENSP00000413113.2|ENST00000441024.6|ENSG00000125107.18|OTTHUMG00000133487.12|OTTHUMT00000422242.1|CNOT1-202|CNOT1|1551	A02
131308.0_1.0	0.661056	0.0017533	0.00251454	VLYHYVAVNNPKKQE	2::ENSP00000457935.1|ENST00000456793.2|ENSG00000228474.6|OTTHUMG00000151990.5|OTTHUMT00000324704.3|OST4-203|OST4|37	A02
105513.0_1.0	0.660603	0.0017533	0.00252235	ALMYESEKV	2::ENSP00000215730.6|ENST00000215730.12|ENSG00000099940.12|OTTHUMG00000150765.7|OTTHUMT00000320000.5|SNAP29-201|SNAP29|258	A02
78806.0_1.0	0.660444	0.0017533	0.00252508	SLADLAQKL	2::ENSP00000264639.4|ENST00000264639.9|ENSG00000108344.15|OTTHUMG00000133251.3|OTTHUMT00000257018.2|PSMD3-201|PSMD3|534	A02
102662.0_1.0	0.659973	0.0017533	0.00253323	HLLNESPML	2::ENSP00000285968.6|ENST00000285968.11|ENSG00000155561.15|OTTHUMG00000155497.5|OTTHUMT00000340358.2|NUP205-201|NUP205|2012	A02
79896.0_1.0	0.659958	0.0017533	0.0025335	KVLAAVYKA	2::ENSP00000378731.2|ENST00000395321.6|ENSG00000109107.14|OTTHUMG00000132605.8|OTTHUMT00000255841.2|ALDOC-203|ALDOC|364	A02
107131.0_1.0	0.659915	0.0017533	0.00253425	YMYSGGGSALA	2::ENSP00000355632.4|ENST00000366672.5|ENSG00000143641.10|OTTHUMG00000037771.2|OTTHUMT00000092158.2|GALNT2-201|GALNT2|571	A02
111904.0_1.0	0.659901	0.0017533	0.00253449	RLDEKNFVV	2::ENSP00000466968.1|ENST00000593114.5|ENSG00000179262.10|OTTHUMG00000180723.5|OTTHUMT00000452754.2|RAD23A-210|RAD23A|139	A02
101983.0_1.0	0.659681	0.0017533	0.00253829	KLDQVLLHV	2::ENSP00000482415.1|ENST00000614468.1|ENSG00000135838.13|OTTHUMG00000035321.3|-|NPL-212|NPL|230	A02
103360.0_1.0	0.659529	0.0017533	0.00254094	KLQEQVTDL	2::ENSP00000483425.1|ENST00000613151.1|ENSG00000047410.14|OTTHUMG00000035580.5|-|TPR-209|TPR|726	A02
110108.0_1.0	0.659396	0.0017533	0.00254325	SMMDPNHFL	2::ENSP00000361990.1|ENST00000372899.5|ENSG00000024048.10|OTTHUMG00000014703.2|OTTHUMT00000040558.2|UBR2-201|UBR2|1755	A02
49524.0_1.0	0.659323	0.0017533	0.00254453	KGLALLSV	2::ENSP00000416312.1|ENST00000451005.5|ENSG00000035115.22|OTTHUMG00000151359.9|OTTHUMT00000322369.1|SH3YL1-209|SH3YL1|255	A02
106020.0_1.0	0.659173	0.0017533	0.00254713	SLQDELQRV	2::ENSP00000308179.4|ENST00000349139.6|ENSG00000065183.16|OTTHUMG00000012197.3|OTTHUMT00000033720.3|WDR3-201|WDR3|943	A02
107130.0_1.0	0.658619	0.0017533	0.00255681	YMYSGGGSALA	2::ENSP00000355632.4|ENST00000366672.5|ENSG00000143641.10|OTTHUMG00000037771.2|OTTHUMT00000092158.2|GALNT2-201|GALNT2|571	A02
83035.0_1.0	0.658561	0.0017533	0.00255781	VLPGLLHKV	2::ENSP00000437012.1|ENST00000533817.5|ENSG00000104522.16|OTTHUMG00000165159.6|OTTHUMT00000382267.2|TSTA3-216|TSTA3|198	A02
91301.0_1.0	0.658325	0.0017533	0.00256194	GQWASVLRV	2::ENSP00000305790.5|ENST00000302516.10|ENSG00000189091.13|OTTHUMG00000137582.8|OTTHUMT00000268972.3|SF3B3-201|SF3B3|1217	A02
88574.0_1.0	0.658245	0.0017533	0.00256335	SQVDRLVAL	2::ENSP00000406364.1|ENST00000438389.6|ENSG00000063241.8|OTTHUMG00000180830.3|OTTHUMT00000453177.1|ISOC2-203|ISOC2|135	A02
103715.0_1.0	0.658242	0.0017533	0.0025634	TLHSVDQYL	2::ENSP00000364813.5|ENST00000375661.6|ENSG00000204392.11|OTTHUMG00000031121.3|OTTHUMT00000076205.3|LSM2-208|LSM2|95	A02
111537.0_1.0	0.658197	0.0017533	0.00256418	LQHSEFEEV	2::ENSP00000334474.5|ENST00000334512.10|ENSG00000108175.17|OTTHUMG00000018560.3|OTTHUMT00000048944.3|ZMIZ1-201|ZMIZ1|1067	A02
96786.0_1.0	0.658173	0.0017533	0.00256461	TLAQRVKEV	2::ENSP00000403430.1|ENST00000425118.5|ENSG00000115307.17|OTTHUMG00000129964.4|OTTHUMT00000252229.2|AUP1-202|AUP1|373	A02
81383.0_1.0	0.658145	0.0017533	0.0025651	VLAELLRGV	2::ENSP00000388497.1|ENST00000445139.1|ENSG00000101361.17|OTTHUMG00000031703.9|OTTHUMT00000077638.2|NOP56-203|NOP56|281	A02
103251.0_1.0	0.658073	0.0017533	0.00256637	KLLDLETQL	2::ENSP00000474651.1|ENST00000483070.2|ENSG00000136811.16|OTTHUMG00000020748.6|OTTHUMT00000054453.3|ODF2-216|ODF2|241	A02
125676.0_1.0	0.657887	0.0017533	0.00256963	KMYEEFLSKV	2::ENSP00000440449.1|ENST00000537384.6|ENSG00000188191.15|OTTHUMG00000151411.7|OTTHUMT00000504440.2|PRKAR1B-211|PRKAR1B|381	A02
125096.0_1.0	0.657836	0.0017533	0.00257053	YLLSQVEGHQV	2::ENSP00000272424.5|ENST00000272424.11|ENSG00000144034.16|OTTHUMG00000129815.4|OTTHUMT00000252046.4|TPRKB-201|TPRKB|175	A02
74240.0_1.0	0.657811	0.0017533	0.00257096	RLSPVSPAL	2::ENSP00000307214.5|ENST00000305641.7|ENSG00000168806.8|OTTHUMG00000130705.4|OTTHUMT00000253205.3|LCMT2-201|LCMT2|686	A02
111534.0_1.0	0.657765	0.0017533	0.00257177	LQHSEFEEV	2::ENSP00000334474.5|ENST00000334512.10|ENSG00000108175.17|OTTHUMG00000018560.3|OTTHUMT00000048944.3|ZMIZ1-201|ZMIZ1|1067	A02
111619.0_1.0	0.657677	0.0017533	0.00257332	RQLDQFLVV	2::ENSP00000384249.1|ENST00000406652.5|ENSG00000057935.13|OTTHUMG00000150452.5|OTTHUMT00000318143.2|MTA3-203|MTA3|537	A02
81636.0_1.0	0.657658	0.0017533	0.00257365	KLDVGNLVL	2::ENSP00000261622.4|ENST00000261622.5|ENSG00000103257.9|OTTHUMG00000137658.4|OTTHUMT00000269110.3|SLC7A5-201|SLC7A5|507	A02
72175.0_1.0	0.657514	0.0017533	0.00257619	KLDGKTLGV	2::ENSP00000343054.3|ENST00000347869.8|ENSG00000003756.17|OTTHUMG00000156785.9|OTTHUMT00000345797.4|RBM5-201|RBM5|815	A02
88346.0_1.0	0.657312	0.0017533	0.00257975	FASGLLHRV	2::ENSP00000295682.4|ENST00000295682.4|ENSG00000163463.11|OTTHUMG00000013904.1|OTTHUMT00000038999.1|KRTCAP2-201|KRTCAP2|162	A02
50871.0_1.0	0.657109	0.0017533	0.00258334	LLLLLLL	2::ENSP00000464383.1|ENST00000498285.1|ENSG00000263620.1|OTTHUMG00000178326.2|OTTHUMT00000441549.2|AC129492.3-201|AC129492.3|121	A02
102310.0_1.0	0.657108	0.0017533	0.00258335	KLDDTYLKA	2::ENSP00000464993.1|ENST00000586335.1|ENSG00000168259.16|OTTHUMG00000180862.6|OTTHUMT00000453372.1|DNAJC7-207|DNAJC7|89	A02
111379.0_1.0	0.657016	0.0017533	0.00258497	TVFEHTFHV	2::ENSP00000373918.3|ENST00000389266.8|ENSG00000106105.14|OTTHUMG00000152769.2|OTTHUMT00000327735.2|GARS1-201|GARS1|739	A02
109384.0_1.0	0.656957	0.0017533	0.00258601	LLYSKTEHL	2::ENSP00000374643.3|ENST00000389993.7|ENSG00000068878.15|OTTHUMG00000151852.6|OTTHUMT00000324164.1|PSME4-201|PSME4|571	A02
109898.0_1.0	0.656611	0.0017533	0.00259214	KLDEDVKML	2::ENSP00000361754.4|ENST00000372669.8|ENSG00000066136.20|OTTHUMG00000007729.5|OTTHUMT00000020807.2|NFYC-206|NFYC|313	A02
94857.0_2.0	0.656488	0.0017533	0.00259433	LLTDLLRSV	2::ENSP00000359804.2|ENST00000370768.6|ENSG00000162613.16|OTTHUMG00000040799.5|OTTHUMT00000098030.3|FUBP1-203|FUBP1|644	A02
97999.0_1.0	0.656458	0.0017533	0.00259485	LLDLHTHEA	2::ENSP00000430180.1|ENST00000520526.5|ENSG00000164941.14|OTTHUMG00000164695.4|OTTHUMT00000379798.1|INTS8-207|INTS8|800	A02
98726.0_1.0	0.656354	0.0017533	0.0025967	RLDDALHVL	2::ENSP00000486670.1|ENST00000629387.2|ENSG00000196628.18|OTTHUMG00000132713.34|OTTHUMT00000482352.1|TCF4-267|TCF4|671	A02
82989.0_1.0	0.656262	0.0017533	0.00259834	MLALLTQVA	2::ENSP00000261416.7|ENST00000261416.12|ENSG00000049860.14|OTTHUMG00000102057.13|OTTHUMT00000219859.7|HEXB-201|HEXB|556	A02
81385.0_1.0	0.656104	0.0017533	0.00260114	VLAELLRGV	2::ENSP00000388497.1|ENST00000445139.1|ENSG00000101361.17|OTTHUMG00000031703.9|OTTHUMT00000077638.2|NOP56-203|NOP56|281	A02
114709.0_1.0	0.656056	0.0017533	0.00260199	SMYGVDLHKA	2::ENSP00000362906.3|ENST00000373800.7|ENSG00000159023.21|OTTHUMG00000003644.30|OTTHUMT00000010314.1|EPB41-207|EPB41|588	A02
93509.0_1.0	0.656028	0.0017533	0.00260251	KLSEMSVTL	2::ENSP00000414613.2|ENST00000431776.6|ENSG00000130294.16|OTTHUMG00000151940.14|OTTHUMT00000498289.1|KIF1A-205|KIF1A|731	A02
131462.0_1.0	0.655989	0.0017533	0.0026032	TWQRDGEDQTQDTEL	2::ENSP00000491291.1|ENST00000639848.1|ENSG00000234745.11|OTTHUMG00000031153.7|-|HLA-B-256|HLA-B|363	A02
91943.0_1.0	0.655792	0.0017533	0.00260669	LLLPPPPCPA	2::ENSP00000002165.5|ENST00000002165.11|ENSG00000001036.14|OTTHUMG00000015728.3|OTTHUMT00000042521.3|FUCA2-201|FUCA2|467	A02
83074.0_1.0	0.655698	0.0017533	0.00260838	KLDETGNSL	2::ENSP00000411532.1|ENST00000423485.6|ENSG00000131747.15|OTTHUMG00000155008.4|OTTHUMT00000338035.2|TOP2A-201|TOP2A|1531	A02
101486.0_1.0	0.655532	0.0017533	0.00261134	RLLDVVYNA	2::ENSP00000379888.3|ENST00000396651.8|ENSG00000142937.12|OTTHUMG00000008494.2|OTTHUMT00000023439.2|RPS8-202|RPS8|208	A02
122478.0_1.0	0.655284	0.0017533	0.00261577	FLADPVSNMAM	2::ENSP00000467489.1|ENST00000592246.5|ENSG00000167645.17|OTTHUMG00000182324.5|OTTHUMT00000460512.1|YIF1B-215|YIF1B|248	A02
120286.0_1.0	0.655249	0.0017533	0.0026164	KLYSSEQLLL	2::ENSP00000307305.3|ENST00000307365.4|ENSG00000168209.5|OTTHUMG00000183961.3|OTTHUMT00000048577.2|DDIT4-201|DDIT4|232	A02
106213.0_1.0	0.655194	0.0017533	0.00261737	ALGTDAEGQKV	2::ENSP00000359025.3|ENST00000370008.4|ENSG00000116266.11|OTTHUMG00000011122.4|OTTHUMT00000030591.2|STXBP3-201|STXBP3|592	A02
108932.0_1.0	0.655056	0.0017533	0.00261986	RLWEEAVKA	2::ENSP00000258963.3|ENST00000258963.7|ENSG00000136451.9|OTTHUMG00000178777.6|OTTHUMT00000445408.2|VEZF1-201|VEZF1|340	A02
112332.0_1.0	0.654786	0.0017533	0.00262469	SMADLPLGFGV	2::ENSP00000254940.5|ENST00000254940.10|ENSG00000132603.15|OTTHUMG00000137568.8|OTTHUMT00000268947.3|NIP7-201|NIP7|180	A02
95175.0_1.0	0.654716	0.0017533	0.00262595	KLLSENTNL	2::ENSP00000478736.1|ENST00000566462.2|ENSG00000153815.16|OTTHUMG00000176520.4|OTTHUMT00000474253.1|CMIP-208|CMIP|125	A02
110319.0_1.0	0.654695	0.0017533	0.00262633	TLLTDGMRSV	2::ENSP00000484669.1|ENST00000616140.2|ENSG00000071894.17|OTTHUMG00000174612.6|OTTHUMT00000504378.2|CPSF1-212|CPSF1|1443	A02
95174.0_1.0	0.654623	0.0017533	0.00262762	KLLSENTNL	2::ENSP00000478736.1|ENST00000566462.2|ENSG00000153815.16|OTTHUMG00000176520.4|OTTHUMT00000474253.1|CMIP-208|CMIP|125	A02
105639.0_1.0	0.65449	0.0017533	0.00263002	KLWESPNVL	2::ENSP00000393541.2|ENST00000433985.7|ENSG00000100360.15|OTTHUMG00000150544.20|OTTHUMT00000504281.2|IFT27-205|IFT27|186	A02
120137.0_1.0	0.654449	0.0017533	0.00263075	RLQEEDQQF	2::ENSP00000385770.1|ENST00000401949.6|ENSG00000106070.19|OTTHUMG00000150622.21|OTTHUMT00000319157.2|GRB10-205|GRB10|594	A02
103513.0_1.0	0.654324	0.0017533	0.00263299	SLYSQVHQL	2::ENSP00000333125.7|ENST00000333646.10|ENSG00000184634.16|OTTHUMG00000021788.5|-|MED12-201|MED12|2027	A02
91938.0_1.0	0.65423	0.0017533	0.00263469	LLLPPPPCPA	2::ENSP00000002165.5|ENST00000002165.11|ENSG00000001036.14|OTTHUMG00000015728.3|OTTHUMT00000042521.3|FUCA2-201|FUCA2|467	A02
107060.0_1.0	0.654209	0.0017533	0.00263506	YLGEQLQKL	2::ENSP00000355629.4|ENST00000366669.9|ENSG00000135775.14|OTTHUMG00000037753.3|OTTHUMT00000092087.2|COG2-202|COG2|738	A02
61696.0_1.0	0.653656	0.0017533	0.00264504	VSLTACKV	2::ENSP00000379873.1|ENST00000396634.5|ENSG00000206503.13|OTTHUMG00000130501.3|OTTHUMT00000252909.1|HLA-A-204|HLA-A|365	A02
95712.0_1.0	0.653395	0.0017533	0.00264978	VMDSKLVQV	2::ENSP00000343701.6|ENST00000344337.11|ENSG00000114030.13|OTTHUMG00000159487.3|OTTHUMT00000355740.2|KPNA1-201|KPNA1|538	A02
118758.0_1.0	0.653332	0.0017533	0.00265092	ALLENPKMEL	2::ENSP00000370891.3|ENST00000381482.8|ENSG00000125834.13|OTTHUMG00000031688.5|OTTHUMT00000077574.4|STK35-201|STK35|534	A02
107069.0_1.0	0.653161	0.0017533	0.00265402	YLGEQLQKL	2::ENSP00000355629.4|ENST00000366669.9|ENSG00000135775.14|OTTHUMG00000037753.3|OTTHUMT00000092087.2|COG2-202|COG2|738	A02
100441.0_1.0	0.65301	0.0017533	0.00265676	KLNEQQSVL	2::ENSP00000476416.1|ENST00000470241.2|ENSG00000072501.18|OTTHUMG00000021614.7|OTTHUMT00000056760.3|SMC1A-206|SMC1A|279	A02
103249.0_1.0	0.652959	0.0017533	0.00265769	KLLDLETQL	2::ENSP00000474651.1|ENST00000483070.2|ENSG00000136811.16|OTTHUMG00000020748.6|OTTHUMT00000054453.3|ODF2-216|ODF2|241	A02
129733.0_1.0	0.652899	0.0017533	0.00265877	ALLPSVKEDKMLM	2::ENSP00000444385.2|ENST00000535414.5|ENSG00000162694.14|OTTHUMG00000011814.3|-|EXTL2-207|EXTL2|147	A02
93661.0_1.0	0.652837	0.0017533	0.00265989	KLTPLSHEV	2::ENSP00000323063.3|ENST00000322446.3|ENSG00000180574.3|OTTHUMG00000168585.3|OTTHUMT00000400339.1|EIF2S3B-201|EIF2S3B|466	A02
119344.0_1.0	0.652759	0.0017533	0.00266133	FTDKDANVRL	2::ENSP00000444555.1|ENST00000535814.5|ENSG00000136891.14|OTTHUMG00000020366.3|-|TEX10-204|TEX10|913	A02
84041.0_1.0	0.652489	0.0017533	0.00266624	LLGPENPKL	2::ENSP00000370377.2|ENST00000380989.6|ENSG00000107959.16|OTTHUMG00000017557.3|-|PITRM1-202|PITRM1|1038	A02
123059.0_1.0	0.652471	0.0017533	0.00266656	LLYQEGAKMAV	2::ENSP00000411449.1|ENST00000420370.5|ENSG00000173801.17|OTTHUMG00000133494.10|OTTHUMT00000257405.2|JUP-204|JUP|276	A02
109398.0_1.0	0.652334	0.0017533	0.00266907	LLYSKTEHL	2::ENSP00000374643.3|ENST00000389993.7|ENSG00000068878.15|OTTHUMG00000151852.6|OTTHUMT00000324164.1|PSME4-201|PSME4|571	A02
70629.0_1.0	0.652126	0.0017533	0.00267287	KPPPPPPPP	2::ENSP00000416227.4|ENST00000431606.4|ENSG00000156603.18|OTTHUMG00000167199.5|OTTHUMT00000393702.3|MED19-202|MED19|244	A02
106211.0_1.0	0.652105	0.0017533	0.00267325	RLAETQEEL	2::ENSP00000440222.1|ENST00000541515.3|ENSG00000269955.2|OTTHUMG00000151717.3|OTTHUMT00000469706.1|FMC1-LUC7L2-201|FMC1-LUC7L2|458	A02
83085.0_1.0	0.651833	0.0017533	0.00267821	KLDETGNSL	2::ENSP00000411532.1|ENST00000423485.6|ENSG00000131747.15|OTTHUMG00000155008.4|OTTHUMT00000338035.2|TOP2A-201|TOP2A|1531	A02
119853.0_1.0	0.651787	0.0017533	0.00267906	LLDEHGHVRL	2::ENSP00000312262.5|ENST00000308595.10|ENSG00000173020.11|OTTHUMG00000167104.2|OTTHUMT00000393153.2|GRK2-201|GRK2|689	A02
100451.0_1.0	0.651618	0.0017533	0.00268216	KLLNNTENL	2::ENSP00000317606.2|ENST00000347159.6|ENSG00000135069.14|OTTHUMG00000020066.2|OTTHUMT00000052778.1|PSAT1-201|PSAT1|324	A02
94161.0_1.0	0.651616	0.0017533	0.0026822	HVDDMPNAL	2::ENSP00000380908.1|ENST00000397806.1|ENSG00000188536.13|OTTHUMG00000059924.3|OTTHUMT00000133195.2|HBA2-202|HBA2|110	A02
81388.0_1.0	0.651362	0.0017533	0.00268686	VLAELLRGV	2::ENSP00000388497.1|ENST00000445139.1|ENSG00000101361.17|OTTHUMG00000031703.9|OTTHUMT00000077638.2|NOP56-203|NOP56|281	A02
89352.0_1.0	0.65132	0.0017533	0.00268762	TLADLVHHV	2::ENSP00000394645.1|ENST00000456197.1|ENSG00000196367.13|OTTHUMG00000150403.5|OTTHUMT00000317980.1|TRRAP-206|TRRAP|3588	A02
81339.0_1.0	0.650993	0.0017533	0.00269364	SLLNQPKAV	2::ENSP00000362317.3|ENST00000373220.7|ENSG00000092853.14|OTTHUMG00000004168.7|OTTHUMT00000377651.1|CLSPN-203|CLSPN|1275	A02
127944.0_1.0	0.650867	0.0017533	0.00269596	KLLEGEESRLSL	2::ENSP00000446007.1|ENST00000544301.7|ENSG00000026025.16|OTTHUMG00000017744.6|OTTHUMT00000047018.4|VIM-209|VIM|466	A02
106454.0_1.0	0.650854	0.0017533	0.00269621	AMLELVERL	2::ENSP00000299413.5|ENST00000299413.7|ENSG00000166326.7|OTTHUMG00000166312.3|OTTHUMT00000389081.3|TRIM44-201|TRIM44|344	A02
109399.0_1.0	0.650841	0.0017533	0.00269645	LLYSKTEHL	2::ENSP00000374643.3|ENST00000389993.7|ENSG00000068878.15|OTTHUMG00000151852.6|OTTHUMT00000324164.1|PSME4-201|PSME4|571	A02
131297.0_1.0	0.650799	0.0017533	0.00269723	VLYHYVAVNNPKKQE	2::ENSP00000457935.1|ENST00000456793.2|ENSG00000228474.6|OTTHUMG00000151990.5|OTTHUMT00000324704.3|OST4-203|OST4|37	A02
74635.0_1.0	0.650436	0.0017533	0.00270393	KLTEVPRV	2::ENSP00000275517.3|ENST00000275517.8|ENSG00000146670.10|OTTHUMG00000150420.3|OTTHUMT00000385186.2|CDCA5-201|CDCA5|252	A02
104147.0_1.0	0.650379	0.0017533	0.00270499	VLMTEDLKL	2::ENSP00000391412.1|ENST00000450424.5|ENSG00000114867.20|OTTHUMG00000156784.21|OTTHUMT00000345734.2|EIF4G1-226|EIF4G1|833	A02
82950.0_1.0	0.65004	0.0017533	0.00271126	KTLETSPSL	2::ENSP00000455189.1|ENST00000561894.1|ENSG00000140525.17|OTTHUMG00000132993.7|OTTHUMT00000421152.3|FANCI-204|FANCI|1090	A02
95074.0_1.0	0.649809	0.0017533	0.00271554	SMGDHLWVA	2::ENSP00000398320.2|ENST00000417584.6|ENSG00000135821.18|OTTHUMG00000037407.3|-|GLUL-204|GLUL|373	A02
123750.0_1.0	0.649496	0.0017533	0.00272135	FLASESLLKQL	2::ENSP00000363018.3|ENST00000322203.7|ENSG00000198755.11|OTTHUMG00000014566.2|OTTHUMT00000040283.2|RPL10A-201|RPL10A|217	A02
77518.0_1.0	0.649345	0.0017533	0.00272416	RVASPTSGV	2::ENSP00000365016.3|ENST00000375856.5|ENSG00000185950.9|OTTHUMG00000017338.3|OTTHUMT00000045755.3|IRS2-201|IRS2|1338	A02
130577.0_1.0	0.649302	0.0017533	0.00272496	LSQPKLVKWDRDM	2::ENSP00000453186.1|ENST00000561139.1|ENSG00000166710.20|OTTHUMG00000131247.4|OTTHUMT00000415964.1|B2M-210|B2M|71	A02
118038.0_1.0	0.648533	0.0017533	0.00273932	RVLPPSALQSV	2::ENSP00000462207.1|ENST00000578549.5|ENSG00000178999.13|OTTHUMG00000108189.6|OTTHUMT00000441846.2|AURKB-204|AURKB|312	A02
112808.0_1.0	0.648499	0.0017533	0.00273997	LLALGVERALA	2::ENSP00000476080.1|ENST00000606999.5|ENSG00000138085.16|OTTHUMG00000128405.6|OTTHUMT00000470709.1|ATRAID-207|ATRAID|229	A02
94160.0_1.0	0.648306	0.0017533	0.00274359	HVDDMPNAL	2::ENSP00000380908.1|ENST00000397806.1|ENSG00000188536.13|OTTHUMG00000059924.3|OTTHUMT00000133195.2|HBA2-202|HBA2|110	A02
93664.0_1.0	0.6483	0.0017533	0.00274371	KLTPLSHEV	2::ENSP00000323063.3|ENST00000322446.3|ENSG00000180574.3|OTTHUMG00000168585.3|OTTHUMT00000400339.1|EIF2S3B-201|EIF2S3B|466	A02
67018.0_1.0	0.64816	0.0017533	0.00274632	LAPPVPLKA	2::ENSP00000302530.6|ENST00000302759.11|ENSG00000169679.15|OTTHUMG00000153638.6|OTTHUMT00000331925.2|BUB1-201|BUB1|1085	A02
129248.0_1.0	0.648145	0.0017533	0.00274661	KLLTEDSENQRL	2::ENSP00000443418.1|ENST00000535432.2|ENSG00000112242.15|OTTHUMG00000016389.3|-|E2F3-202|E2F3|334	A02
113187.0_1.0	0.647989	0.0017533	0.00274953	FLDPNNLPKA	2::ENSP00000480742.1|ENST00000615266.4|ENSG00000159063.13|OTTHUMG00000166594.7|-|ALG8-221|ALG8|467	A02
70686.0_1.0	0.647943	0.0017533	0.0027504	KLPTPLVGV	2::ENSP00000451757.1|ENST00000556459.1|ENSG00000090060.18|OTTHUMG00000171441.5|OTTHUMT00000413494.1|PAPOLA-220|PAPOLA|181	A02
115843.0_1.0	0.647888	0.0017533	0.00275144	SMYGVDLHHA	2::ENSP00000431988.1|ENST00000525193.5|ENSG00000079819.19|OTTHUMG00000015560.12|OTTHUMT00000390521.1|EPB41L2-209|EPB41L2|706	A02
110067.0_1.0	0.64769	0.0017533	0.00275516	LLNLAPAPLNA	2::ENSP00000402954.1|ENST00000420747.1|ENSG00000003436.16|OTTHUMG00000132634.8|OTTHUMT00000334638.2|TFPI-206|TFPI|61	A02
95850.0_1.0	0.647614	0.0017533	0.0027566	KLLEVEHPA	2::ENSP00000439671.1|ENST00000539948.5|ENSG00000120438.12|OTTHUMG00000015937.6|OTTHUMT00000400082.2|TCP1-212|TCP1|136	A02
120676.0_1.0	0.647429	0.0017533	0.00276009	RLLGDAAKNQL	2::ENSP00000324173.6|ENST00000324460.7|ENSG00000044574.8|OTTHUMG00000020672.2|OTTHUMT00000054062.2|HSPA5-201|HSPA5|654	A02
77970.0_1.0	0.647226	0.0017533	0.00276391	RLLDLGVGL	2::ENSP00000497288.1|ENST00000649770.1|ENSG00000117139.18|OTTHUMG00000041401.12|OTTHUMT00000498149.1|KDM5B-233|KDM5B|1472	A02
108302.0_1.0	0.647127	0.0017533	0.00276578	HVDPENFKL	2::ENSP00000380104.2|ENST00000396895.3|ENSG00000213931.7|OTTHUMG00000066675.9|OTTHUMT00000494678.3|HBE1-203|HBE1|147	A02
91975.0_1.0	0.647086	0.0017533	0.00276657	LLLPPPPCPA	2::ENSP00000002165.5|ENST00000002165.11|ENSG00000001036.14|OTTHUMG00000015728.3|OTTHUMT00000042521.3|FUCA2-201|FUCA2|467	A02
71407.0_1.0	0.64702	0.0017533	0.00276782	ALASEPLKV	2::ENSP00000408659.2|ENST00000449762.6|ENSG00000164830.18|OTTHUMG00000167682.3|OTTHUMT00000343928.2|OXR1-206|OXR1|216	A02
108459.0_1.0	0.646697	0.0017533	0.00277392	NLPDELYHV	2::ENSP00000473900.1|ENST00000482347.1|ENSG00000148335.14|OTTHUMG00000020785.3|OTTHUMT00000054591.2|NTMT1-207|NTMT1|135	A02
92689.0_1.0	0.646697	0.0017533	0.00277392	VLLPKLPQL	2::ENSP00000464693.1|ENST00000579695.5|ENSG00000172057.10|OTTHUMG00000133249.4|OTTHUMT00000446836.1|ORMDL3-204|ORMDL3|153	A02
85034.0_1.0	0.646314	0.0017533	0.0027812	LLAQELVKA	2::ENSP00000470741.1|ENST00000598840.5|ENSG00000142230.13|OTTHUMG00000183464.5|OTTHUMT00000466772.1|SAE1-209|SAE1|265	A02
72001.0_1.0	0.646274	0.0017533	0.00278196	RMVGQVLGA	2::ENSP00000253039.4|ENST00000253039.9|ENSG00000130741.11|OTTHUMG00000021262.3|OTTHUMT00000056079.2|EIF2S3-201|EIF2S3|472	A02
95076.0_1.0	0.646213	0.0017533	0.00278312	SMGDHLWVA	2::ENSP00000398320.2|ENST00000417584.6|ENSG00000135821.18|OTTHUMG00000037407.3|-|GLUL-204|GLUL|373	A02
85780.0_1.0	0.646055	0.0017533	0.00278612	ALSQLNTKL	2::ENSP00000389209.2|ENST00000413017.2|ENSG00000205758.12|OTTHUMG00000065954.14|OTTHUMT00000141365.2|CRYZL1-206|CRYZL1|113	A02
108285.0_1.0	0.64603	0.0017533	0.00278661	KMSELQTYV	2::ENSP00000355922.3|ENST00000366955.8|ENSG00000117724.13|OTTHUMG00000036955.2|OTTHUMT00000089749.2|CENPF-201|CENPF|3114	A02
96978.0_1.0	0.646001	0.0017533	0.00278716	NLYKAPLLL	2::ENSP00000473294.1|ENST00000494920.1|ENSG00000004487.16|OTTHUMG00000003220.7|OTTHUMT00000091249.3|KDM1A-205|KDM1A|301	A02
99792.0_1.0	0.645897	0.0017533	0.00278914	SVFAHPRKL	2::ENSP00000485541.1|ENST00000623806.3|ENSG00000268606.5|OTTHUMG00000188622.3|-|MAGEA2-209|MAGEA2|314	A02
118273.0_1.0	0.645887	0.0017533	0.00278933	FLYDDNQRV	2::ENSP00000396704.2|ENST00000435706.6|ENSG00000077097.15|OTTHUMG00000155596.4|OTTHUMT00000340821.1|TOP2B-204|TOP2B|1621	A02
108460.0_1.0	0.645853	0.0017533	0.00278999	NLPDELYHV	2::ENSP00000473900.1|ENST00000482347.1|ENSG00000148335.14|OTTHUMG00000020785.3|OTTHUMT00000054591.2|NTMT1-207|NTMT1|135	A02
105505.0_1.0	0.645683	0.0017533	0.00279322	MLDEPTNHL	2::ENSP00000445100.1|ENST00000475993.1|ENSG00000204574.13|OTTHUMG00000031094.8|OTTHUMT00000256168.2|ABCF1-205|ABCF1|596	A02
97992.0_1.0	0.645676	0.0017533	0.00279335	LLDLHTHEA	2::ENSP00000430180.1|ENST00000520526.5|ENSG00000164941.14|OTTHUMG00000164695.4|OTTHUMT00000379798.1|INTS8-207|INTS8|800	A02
107106.0_1.0	0.645645	0.0017533	0.00279395	VLVDRTLYL	2::ENSP00000254878.3|ENST00000254878.8|ENSG00000132541.11|OTTHUMG00000164670.5|OTTHUMT00000379687.2|RIDA-201|RIDA|137	A02
105541.0_1.0	0.64538	0.0017533	0.00279901	YLATLTEKM	2::ENSP00000460049.1|ENST00000571750.5|ENSG00000168411.14|OTTHUMG00000177368.7|OTTHUMT00000436507.2|RFWD3-202|RFWD3|774	A02
107101.0_1.0	0.645336	0.0017533	0.00279986	VLVDRTLYL	2::ENSP00000254878.3|ENST00000254878.8|ENSG00000132541.11|OTTHUMG00000164670.5|OTTHUMT00000379687.2|RIDA-201|RIDA|137	A02
110580.0_1.0	0.645054	0.0017533	0.00280526	AQDFRVLYV	2::ENSP00000458838.1|ENST00000571418.5|ENSG00000108963.17|OTTHUMG00000177724.7|OTTHUMT00000438662.3|DPH1-206|DPH1|431	A02
112350.0_1.0	0.645041	0.0017533	0.00280551	FLWKEPATM	2::ENSP00000455611.1|ENST00000562256.5|ENSG00000141002.20|OTTHUMG00000138986.6|OTTHUMT00000421855.1|TCF25-207|TCF25|570	A02
26940.0_1.0	0.644981	0.0017533	0.00280667	KGTLTL	2::ENSP00000442070.1|ENST00000538171.5|ENSG00000126602.11|OTTHUMG00000129427.4|OTTHUMT00000438778.1|TRAP1-202|TRAP1|651	A02
76763.0_1.0	0.644492	0.0017533	0.00281607	NLAGVYSEV	2::ENSP00000329715.4|ENST00000331457.9|ENSG00000185721.13|OTTHUMG00000030792.12|OTTHUMT00000075680.6|DRG1-201|DRG1|367	A02
73482.0_1.0	0.644354	0.0017533	0.00281872	LLAPRPVAV	2::ENSP00000413720.3|ENST00000414822.8|ENSG00000129757.13|OTTHUMG00000010040.5|OTTHUMT00000383081.2|CDKN1C-202|CDKN1C|316	A02
108866.0_1.0	0.644191	0.0017533	0.00282187	LLDEMSHKL	2::ENSP00000402811.1|ENST00000436239.5|ENSG00000116906.13|OTTHUMG00000038024.4|OTTHUMT00000092873.2|GNPAT-203|GNPAT|222	A02
111402.0_1.0	0.644112	0.0017533	0.00282339	HLDDLKGTFA	2::ENSP00000496470.1|ENST00000647543.1|ENSG00000284931.1|OTTHUMG00000192488.2|OTTHUMT00000494676.1|AC104389.6-202|AC104389.6|168	A02
91914.0_1.0	0.644102	0.0017533	0.00282358	LLLPPPPCPA	2::ENSP00000002165.5|ENST00000002165.11|ENSG00000001036.14|OTTHUMG00000015728.3|OTTHUMT00000042521.3|FUCA2-201|FUCA2|467	A02
123058.0_1.0	0.644089	0.0017533	0.00282382	LLYQEGAKMAV	2::ENSP00000411449.1|ENST00000420370.5|ENSG00000173801.17|OTTHUMG00000133494.10|OTTHUMT00000257405.2|JUP-204|JUP|276	A02
109417.0_1.0	0.644029	0.0017533	0.00282498	KLWEAESKL	2::ENSP00000290130.3|ENST00000290130.4|ENSG00000159055.4|OTTHUMG00000085308.2|OTTHUMT00000193090.2|MIS18A-201|MIS18A|233	A02
111054.0_1.0	0.643984	0.0017533	0.00282586	LLDENGVLKL	2::ENSP00000425043.1|ENST00000506563.5|ENSG00000134058.12|OTTHUMG00000099358.8|OTTHUMT00000368936.3|CDK7-204|CDK7|149	A02
85623.0_1.0	0.643954	0.0017533	0.00282644	HLGEYQAAV	2::ENSP00000479237.1|ENST00000622493.4|ENSG00000070371.16|OTTHUMG00000150109.11|OTTHUMT00000398423.2|CLTCL1-212|CLTCL1|369	A02
121784.0_1.0	0.643937	0.0017533	0.00282677	RLFDPDPQKV	2::ENSP00000418074.1|ENST00000461600.5|ENSG00000114098.18|OTTHUMG00000159821.7|OTTHUMT00000357578.2|ARMC8-203|ARMC8|198	A02
74239.0_1.0	0.643875	0.0017533	0.00282797	RLSPVSPAL	2::ENSP00000307214.5|ENST00000305641.7|ENSG00000168806.8|OTTHUMG00000130705.4|OTTHUMT00000253205.3|LCMT2-201|LCMT2|686	A02
74113.0_1.0	0.643637	0.0017533	0.00283257	ALSDGVHKL	2::ENSP00000376755.2|ENST00000393035.6|ENSG00000158234.12|OTTHUMG00000159885.2|OTTHUMT00000357979.1|FAIM-204|FAIM|179	A02
105046.0_1.0	0.643202	0.0017533	0.002841	KLLSHCLLV	2::ENSP00000252951.2|ENST00000252951.3|ENSG00000130656.6|OTTHUMG00000059928.3|OTTHUMT00000133205.3|HBZ-201|HBZ|142	A02
111999.0_1.0	0.643081	0.0017533	0.00284336	SMYGVDLHKA	2::ENSP00000362906.3|ENST00000373800.7|ENSG00000159023.21|OTTHUMG00000003644.30|OTTHUMT00000010314.1|EPB41-207|EPB41|588	A02
111814.0_1.0	0.643032	0.0017533	0.00284432	VMQETLRNL	2::ENSP00000387514.1|ENST00000440527.1|ENSG00000197933.13|OTTHUMG00000156528.5|OTTHUMT00000344517.1|ZNF823-203|ZNF823|67	A02
105047.0_1.0	0.642853	0.0017533	0.00284778	KLLSHCLLV	2::ENSP00000252951.2|ENST00000252951.3|ENSG00000130656.6|OTTHUMG00000059928.3|OTTHUMT00000133205.3|HBZ-201|HBZ|142	A02
105543.0_1.0	0.642564	0.0017533	0.00285341	YLATLTEKM	2::ENSP00000460049.1|ENST00000571750.5|ENSG00000168411.14|OTTHUMG00000177368.7|OTTHUMT00000436507.2|RFWD3-202|RFWD3|774	A02
86501.0_1.0	0.642548	0.0017533	0.00285372	RLADQFLGA	2::ENSP00000473294.1|ENST00000494920.1|ENSG00000004487.16|OTTHUMG00000003220.7|OTTHUMT00000091249.3|KDM1A-205|KDM1A|301	A02
122631.0_1.0	0.642529	0.0017533	0.0028541	ALLPSVKEDKM	2::ENSP00000444385.2|ENST00000535414.5|ENSG00000162694.14|OTTHUMG00000011814.3|-|EXTL2-207|EXTL2|147	A02
109387.0_1.0	0.642497	0.0017533	0.00285472	LLYSKTEHL	2::ENSP00000374643.3|ENST00000389993.7|ENSG00000068878.15|OTTHUMG00000151852.6|OTTHUMT00000324164.1|PSME4-201|PSME4|571	A02
81268.0_1.0	0.642246	0.0017533	0.00285963	TVADKLHSV	2::ENSP00000484091.1|ENST00000613659.1|ENSG00000276023.5|OTTHUMG00000188472.2|OTTHUMT00000477362.1|DUSP14-204|DUSP14|198	A02
79895.0_1.0	0.642135	0.0017533	0.0028618	KVLAAVYKA	2::ENSP00000378731.2|ENST00000395321.6|ENSG00000109107.14|OTTHUMG00000132605.8|OTTHUMT00000255841.2|ALDOC-203|ALDOC|364	A02
99521.0_1.0	0.641994	0.0017533	0.00286455	LLDNTDLHL	2::ENSP00000455297.3|ENST00000565867.2|ENSG00000102910.14|OTTHUMG00000133144.8|OTTHUMT00000429908.3|LONP2-206|LONP2|236	A02
104742.0_1.0	0.641936	0.0017533	0.00286569	KLTDYQVTL	2::ENSP00000351150.6|ENST00000358380.10|ENSG00000137177.20|OTTHUMG00000014313.9|OTTHUMT00000039956.2|KIF13A-202|KIF13A|889	A02
103374.0_1.0	0.641841	0.0017533	0.00286756	RLDDQTVKV	2::ENSP00000457411.1|ENST00000570191.5|ENSG00000103194.15|OTTHUMG00000176770.5|OTTHUMT00000433668.1|USP10-219|USP10|802	A02
77926.0_1.0	0.641779	0.0017533	0.00286876	VVSEGVPRL	2::ENSP00000318128.3|ENST00000320776.5|ENSG00000186222.5|OTTHUMG00000125510.2|OTTHUMT00000246837.2|BLOC1S4-201|BLOC1S4|217	A02
112043.0_1.0	0.641761	0.0017533	0.00286913	ALADFLPVMK	2::ENSP00000357032.4|ENST00000368053.8|ENSG00000112282.18|OTTHUMG00000015565.3|OTTHUMT00000042216.2|MED23-202|MED23|886	A02
120678.0_1.0	0.641615	0.0017533	0.00287199	RLLGDAAKNQL	2::ENSP00000324173.6|ENST00000324460.7|ENSG00000044574.8|OTTHUMG00000020672.2|OTTHUMT00000054062.2|HSPA5-201|HSPA5|654	A02
87216.0_1.0	0.641435	0.0017533	0.00287553	YLANGQTKV	2::ENSP00000396322.2|ENST00000425134.2|ENSG00000265972.6|OTTHUMG00000013755.7|OTTHUMT00000038548.3|TXNIP-201|TXNIP|336	A02
95172.0_1.0	0.641282	0.0017533	0.00287854	KLLSENTNL	2::ENSP00000478736.1|ENST00000566462.2|ENSG00000153815.16|OTTHUMG00000176520.4|OTTHUMT00000474253.1|CMIP-208|CMIP|125	A02
77925.0_1.0	0.64126	0.0017533	0.00287898	VVSEGVPRL	2::ENSP00000318128.3|ENST00000320776.5|ENSG00000186222.5|OTTHUMG00000125510.2|OTTHUMT00000246837.2|BLOC1S4-201|BLOC1S4|217	A02
101485.0_1.0	0.641256	0.0017533	0.00287905	RLLDVVYNA	2::ENSP00000379888.3|ENST00000396651.8|ENSG00000142937.12|OTTHUMG00000008494.2|OTTHUMT00000023439.2|RPS8-202|RPS8|208	A02
95171.0_1.0	0.641078	0.0017533	0.00288255	KLLSENTNL	2::ENSP00000478736.1|ENST00000566462.2|ENSG00000153815.16|OTTHUMG00000176520.4|OTTHUMT00000474253.1|CMIP-208|CMIP|125	A02
73480.0_1.0	0.640837	0.0017533	0.00288731	LLAPRPVAV	2::ENSP00000413720.3|ENST00000414822.8|ENSG00000129757.13|OTTHUMG00000010040.5|OTTHUMT00000383081.2|CDKN1C-202|CDKN1C|316	A02
88348.0_1.0	0.640695	0.0017533	0.00289011	FASGLLHRV	2::ENSP00000295682.4|ENST00000295682.4|ENSG00000163463.11|OTTHUMG00000013904.1|OTTHUMT00000038999.1|KRTCAP2-201|KRTCAP2|162	A02
122091.0_1.0	0.640515	0.0017533	0.00289367	QQYQWLEKV	2::ENSP00000329915.3|ENST00000331573.8|ENSG00000183527.12|OTTHUMG00000066034.6|OTTHUMT00000141404.3|PSMG1-201|PSMG1|288	A02
102976.0_1.0	0.640375	0.0017533	0.00289644	LLQSFLHDV	2::ENSP00000388764.1|ENST00000443023.5|ENSG00000119042.17|OTTHUMG00000132767.6|OTTHUMT00000340208.1|SATB2-205|SATB2|674	A02
85624.0_1.0	0.639976	0.0017533	0.00290435	HLGEYQAAV	2::ENSP00000479237.1|ENST00000622493.4|ENSG00000070371.16|OTTHUMG00000150109.11|OTTHUMT00000398423.2|CLTCL1-212|CLTCL1|369	A02
104179.0_1.0	0.639892	0.0017533	0.00290602	KLADKLYNL	2::ENSP00000454103.1|ENST00000559898.5|ENSG00000184508.11|OTTHUMG00000141260.6|OTTHUMT00000418390.1|HDDC3-207|HDDC3|143	A02
81389.0_1.0	0.639814	0.0017533	0.00290756	VLAELLRGV	2::ENSP00000388497.1|ENST00000445139.1|ENSG00000101361.17|OTTHUMG00000031703.9|OTTHUMT00000077638.2|NOP56-203|NOP56|281	A02
95129.0_1.0	0.639794	0.0017533	0.00290796	ALRDVSEEL	2::ENSP00000362712.3|ENST00000373610.8|ENSG00000084652.16|OTTHUMG00000004423.7|OTTHUMT00000012843.2|TXLNA-202|TXLNA|546	A02
87529.0_1.0	0.639764	0.0017533	0.00290856	ALNNLLHSL	2::ENSP00000458075.1|ENST00000569622.5|ENSG00000261740.6|OTTHUMG00000176715.2|OTTHUMT00000433251.1|BOLA2-SMG1P6-203|BOLA2-SMG1P6|249	A02
129468.0_1.0	0.639736	0.0017533	0.00290911	VAGMDVELTVEER	2::ENSP00000461762.1|ENST00000571732.5|ENSG00000108953.17|OTTHUMG00000134316.7|OTTHUMT00000437356.1|YWHAE-208|YWHAE|233	A02
103512.0_1.0	0.639504	0.0017533	0.00291373	SLYSQVHQL	2::ENSP00000333125.7|ENST00000333646.10|ENSG00000184634.16|OTTHUMG00000021788.5|-|MED12-201|MED12|2027	A02
109400.0_1.0	0.639474	0.0017533	0.00291434	LLYSKTEHL	2::ENSP00000374643.3|ENST00000389993.7|ENSG00000068878.15|OTTHUMG00000151852.6|OTTHUMT00000324164.1|PSME4-201|PSME4|571	A02
112349.0_1.0	0.639423	0.0017533	0.00291535	FLWKEPATM	2::ENSP00000455611.1|ENST00000562256.5|ENSG00000141002.20|OTTHUMG00000138986.6|OTTHUMT00000421855.1|TCF25-207|TCF25|570	A02
76722.0_1.0	0.639345	0.0017533	0.0029169	LLLPAKPAAG	2::ENSP00000296474.3|ENST00000296474.8|ENSG00000164078.13|OTTHUMG00000156709.7|OTTHUMT00000345403.3|MST1R-201|MST1R|1400	A02
73839.0_1.0	0.639254	0.0017533	0.00291872	FGLARAFGV	2::ENSP00000465062.1|ENST00000586261.2|ENSG00000250506.7|OTTHUMG00000154861.3|OTTHUMT00000449363.2|CDK3-203|CDK3|213	A02
57793.0_1.0	0.639213	0.0017533	0.00291954	KVAPAPAVV	2::ENSP00000416638.1|ENST00000426651.1|ENSG00000148303.17|OTTHUMG00000020864.3|OTTHUMT00000054864.2|RPL7A-203|RPL7A|191	A02
89022.0_1.0	0.639162	0.0017533	0.00292056	KLLSDLNKA	2::ENSP00000334156.5|ENST00000333896.5|ENSG00000115306.16|OTTHUMG00000133746.7|OTTHUMT00000258117.1|SPTBN1-201|SPTBN1|2155	A02
116163.0_1.0	0.639009	0.0017533	0.0029236	RLLDDMVAQA	2::ENSP00000410513.1|ENST00000446179.5|ENSG00000138413.13|OTTHUMG00000132943.14|OTTHUMT00000336670.1|IDH1-205|IDH1|414	A02
81977.0_1.0	0.638994	0.0017533	0.00292391	ALTELLAKL	2::ENSP00000261254.3|ENST00000261254.8|ENSG00000118971.8|OTTHUMG00000168123.4|OTTHUMT00000398287.2|CCND2-201|CCND2|289	A02
74117.0_1.0	0.638976	0.0017533	0.00292428	ALSDGVHKL	2::ENSP00000376755.2|ENST00000393035.6|ENSG00000158234.12|OTTHUMG00000159885.2|OTTHUMT00000357979.1|FAIM-204|FAIM|179	A02
70948.0_1.0	0.63889	0.0017533	0.00292599	KLGPAPKTL	2::ENSP00000420745.1|ENST00000465259.5|ENSG00000071794.16|OTTHUMG00000159534.5|OTTHUMT00000356063.1|HLTF-203|HLTF|1008	A02
89311.0_1.0	0.638846	0.0017533	0.00292687	NMVAKVDEV	2::ENSP00000363018.3|ENST00000322203.7|ENSG00000198755.11|OTTHUMG00000014566.2|OTTHUMT00000040283.2|RPL10A-201|RPL10A|217	A02
104731.0_1.0	0.638844	0.0017533	0.00292691	RLYGALLQM	2::ENSP00000348454.4|ENST00000356135.9|ENSG00000110721.12|OTTHUMG00000167424.5|OTTHUMT00000394572.2|CHKA-202|CHKA|439	A02
123666.0_1.0	0.638827	0.0017533	0.00292726	RLWDNMRKL	2::ENSP00000380439.4|ENST00000397269.7|ENSG00000134452.19|OTTHUMG00000017609.5|-|FBH1-203|FBH1|986	A02
77969.0_1.0	0.638741	0.0017533	0.00292898	RLLDLGVGL	2::ENSP00000497288.1|ENST00000649770.1|ENSG00000117139.18|OTTHUMG00000041401.12|OTTHUMT00000498149.1|KDM5B-233|KDM5B|1472	A02
97995.0_1.0	0.638714	0.0017533	0.00292952	LLDLHTHEA	2::ENSP00000430180.1|ENST00000520526.5|ENSG00000164941.14|OTTHUMG00000164695.4|OTTHUMT00000379798.1|INTS8-207|INTS8|800	A02
102652.0_1.0	0.638557	0.0017533	0.00293265	HLLNESPML	2::ENSP00000285968.6|ENST00000285968.11|ENSG00000155561.15|OTTHUMG00000155497.5|OTTHUMT00000340358.2|NUP205-201|NUP205|2012	A02
94679.0_1.0	0.638369	0.0017533	0.00293643	YGLENFTSV	2::ENSP00000404232.2|ENST00000420999.2|ENSG00000183690.13|OTTHUMG00000021393.3|OTTHUMT00000056312.3|EFHC2-202|EFHC2|749	A02
79372.0_1.0	0.638301	0.0017533	0.0029378	KLFLGGLNV	2::ENSP00000316042.4|ENST00000314940.7|ENSG00000177733.7|OTTHUMG00000129156.3|OTTHUMT00000251221.3|HNRNPA0-201|HNRNPA0|305	A02
107102.0_1.0	0.638134	0.0017533	0.00294114	VLVDRTLYL	2::ENSP00000254878.3|ENST00000254878.8|ENSG00000132541.11|OTTHUMG00000164670.5|OTTHUMT00000379687.2|RIDA-201|RIDA|137	A02
101487.0_1.0	0.637989	0.0017533	0.00294407	RLLDVVYNA	2::ENSP00000379888.3|ENST00000396651.8|ENSG00000142937.12|OTTHUMG00000008494.2|OTTHUMT00000023439.2|RPS8-202|RPS8|208	A02
104552.0_1.0	0.637808	0.0017533	0.00294771	LLAPAGSLPKL	2::ENSP00000366006.5|ENST00000376810.5|ENSG00000120942.13|OTTHUMG00000002075.2|OTTHUMT00000005773.1|UBIAD1-202|UBIAD1|338	A02
112353.0_1.0	0.637667	0.0017533	0.00295056	FLWKEPATM	2::ENSP00000455611.1|ENST00000562256.5|ENSG00000141002.20|OTTHUMG00000138986.6|OTTHUMT00000421855.1|TCF25-207|TCF25|570	A02
67314.0_1.0	0.637286	0.0017533	0.00295826	KLLDFGSGA	2::ENSP00000410960.1|ENST00000442430.1|ENSG00000102096.9|OTTHUMG00000024132.2|OTTHUMT00000060806.2|PIM2-202|PIM2|145	A02
119803.0_1.0	0.637054	0.0017533	0.00296295	VLLGETGKEKL	2::ENSP00000471874.1|ENST00000599561.1|ENSG00000142534.7|OTTHUMG00000183156.4|OTTHUMT00000465294.1|RPS11-205|RPS11|88	A02
116457.0_1.0	0.637004	0.0017533	0.00296395	LLMEHLHKL	2::ENSP00000464538.1|ENST00000579260.5|ENSG00000108298.11|OTTHUMG00000178979.8|OTTHUMT00000444191.1|RPL19-203|RPL19|194	A02
123055.0_1.0	0.636912	0.0017533	0.00296581	LLYQEGAKMAV	2::ENSP00000411449.1|ENST00000420370.5|ENSG00000173801.17|OTTHUMG00000133494.10|OTTHUMT00000257405.2|JUP-204|JUP|276	A02
91132.0_1.0	0.636912	0.0017533	0.00296583	ALSPNYDHV	2::ENSP00000362688.1|ENST00000373586.1|ENSG00000084623.11|OTTHUMG00000007364.5|OTTHUMT00000019282.2|EIF3I-202|EIF3I|325	A02
99687.0_1.0	0.636678	0.0017533	0.00297056	FMNDALEKA	2::ENSP00000315379.6|ENST00000324862.7|ENSG00000117360.13|OTTHUMG00000012807.3|OTTHUMT00000035836.2|PRPF3-201|PRPF3|683	A02
113341.0_1.0	0.636559	0.0017533	0.00297298	VLWDNGAKNL	2::ENSP00000261537.6|ENST00000261537.6|ENSG00000101752.11|OTTHUMG00000131753.3|OTTHUMT00000254675.1|MIB1-201|MIB1|1006	A02
122071.0_1.0	0.636395	0.0017533	0.00297632	RLWDLYKKV	2::ENSP00000406751.2|ENST00000443527.6|ENSG00000121671.12|OTTHUMG00000153225.5|OTTHUMT00000330235.2|CRY2-202|CRY2|614	A02
112616.0_1.0	0.63633	0.0017533	0.00297765	SLNFRDLML	2::ENSP00000304592.2|ENST00000306749.4|ENSG00000169710.9|OTTHUMG00000178527.6|OTTHUMT00000442369.4|FASN-201|FASN|2511	A02
74432.0_1.0	0.636241	0.0017533	0.00297945	LLAAARLAAA	2::ENSP00000398005.1|ENST00000434494.5|ENSG00000167004.13|OTTHUMG00000044444.9|OTTHUMT00000133219.4|PDIA3-202|PDIA3|71	A02
115853.0_1.0	0.636184	0.0017533	0.00298062	HLYNNEEQV	2::ENSP00000369927.3|ENST00000380554.5|ENSG00000196139.14|OTTHUMG00000017585.7|OTTHUMT00000046533.3|AKR1C3-201|AKR1C3|323	A02
105710.0_1.0	0.635773	0.0017533	0.002989	KLLDLQEKV	2::ENSP00000356448.3|ENST00000367478.9|ENSG00000047410.14|OTTHUMG00000035580.5|OTTHUMT00000086353.3|TPR-201|TPR|2363	A02
107763.0_1.0	0.635709	0.0017533	0.00299031	MLDDRAYLV	2::ENSP00000361658.2|ENST00000372577.2|ENSG00000095319.14|OTTHUMG00000020768.7|OTTHUMT00000054529.2|NUP188-201|NUP188|1749	A02
86766.0_1.0	0.635664	0.0017533	0.00299123	KLLDVVHPA	2::ENSP00000437824.1|ENST00000539919.5|ENSG00000135624.16|OTTHUMG00000152765.8|-|CCT7-215|CCT7|499	A02
105511.0_1.0	0.635572	0.0017533	0.00299311	ALMYESEKV	2::ENSP00000215730.6|ENST00000215730.12|ENSG00000099940.12|OTTHUMG00000150765.7|OTTHUMT00000320000.5|SNAP29-201|SNAP29|258	A02
97990.0_1.0	0.635571	0.0017533	0.00299312	LLDLHTHEA	2::ENSP00000430180.1|ENST00000520526.5|ENSG00000164941.14|OTTHUMG00000164695.4|OTTHUMT00000379798.1|INTS8-207|INTS8|800	A02
94049.0_1.0	0.635011	0.0017533	0.0030046	NMYGKVVTV	2::ENSP00000470252.1|ENST00000599117.5|ENSG00000196235.14|OTTHUMG00000182973.5|OTTHUMT00000464918.1|SUPT5H-215|SUPT5H|1087	A02
108324.0_1.0	0.634947	0.0017533	0.00300592	KLFSEGLFSA	2::ENSP00000419799.1|ENST00000497580.5|ENSG00000165219.22|OTTHUMG00000020678.10|OTTHUMT00000355643.1|GAPVD1-220|GAPVD1|756	A02
109393.0_1.0	0.634825	0.0017533	0.00300843	LLYSKTEHL	2::ENSP00000374643.3|ENST00000389993.7|ENSG00000068878.15|OTTHUMG00000151852.6|OTTHUMT00000324164.1|PSME4-201|PSME4|571	A02
101910.0_1.0	0.63462	0.0017533	0.00301265	RVSDLNFTL	2::ENSP00000434429.1|ENST00000534534.5|ENSG00000110075.14|OTTHUMG00000167596.6|OTTHUMT00000395280.1|PPP6R3-226|PPP6R3|641	A02
106367.0_1.0	0.634439	0.0017533	0.00301637	FVDRGFYSV	2::ENSP00000455995.1|ENST00000561610.1|ENSG00000149923.14|OTTHUMG00000132113.5|OTTHUMT00000435397.1|PPP4C-202|PPP4C|307	A02
76169.0_1.0	0.634426	0.0017533	0.00301664	GLSSELRSV	2::ENSP00000460868.1|ENST00000574730.5|ENSG00000127564.17|OTTHUMG00000128975.4|OTTHUMT00000436726.1|PKMYT1-216|PKMYT1|430	A02
76767.0_1.0	0.634261	0.0017533	0.00302004	NLAGVYSEV	2::ENSP00000329715.4|ENST00000331457.9|ENSG00000185721.13|OTTHUMG00000030792.12|OTTHUMT00000075680.6|DRG1-201|DRG1|367	A02
34997.0_1.0	0.63418	0.0017533	0.00302172	PPPPPPP	2::ENSP00000439333.1|ENST00000542235.1|ENSG00000173457.11|OTTHUMG00000167846.4|OTTHUMT00000396587.1|PPP1R14B-203|PPP1R14B|72	A02
114713.0_1.0	0.633943	0.0017533	0.00302663	SMYGVDLHKA	2::ENSP00000362906.3|ENST00000373800.7|ENSG00000159023.21|OTTHUMG00000003644.30|OTTHUMT00000010314.1|EPB41-207|EPB41|588	A02
90893.0_1.0	0.633838	0.0017533	0.00302879	AQYDGAYKV	2::ENSP00000418448.1|ENST00000474765.1|ENSG00000168291.13|OTTHUMG00000159157.2|OTTHUMT00000353564.1|PDHB-206|PDHB|350	A02
87736.0_1.0	0.633733	0.0017533	0.00303098	SLAEVVHQL	2::ENSP00000421361.1|ENST00000511163.5|ENSG00000178950.17|OTTHUMG00000088301.6|OTTHUMT00000358799.1|GAK-214|GAK|1232	A02
60280.0_1.0	0.633702	0.0017533	0.00303162	KLPPVGSTA	2::ENSP00000398030.1|ENST00000450733.5|ENSG00000196155.13|OTTHUMG00000172936.4|OTTHUMT00000421405.1|AC040160.1-210|AC040160.1|1110	A02
109391.0_1.0	0.6336	0.0017533	0.00303373	LLYSKTEHL	2::ENSP00000374643.3|ENST00000389993.7|ENSG00000068878.15|OTTHUMG00000151852.6|OTTHUMT00000324164.1|PSME4-201|PSME4|571	A02
100159.0_1.0	0.633367	0.0017533	0.00303857	QLVDLLEKV	2::ENSP00000468702.1|ENST00000592169.2|ENSG00000131467.11|OTTHUMG00000180654.4|OTTHUMT00000452439.1|PSME3-213|PSME3|198	A02
71401.0_1.0	0.633351	0.0017533	0.00303888	ALASEPLKV	2::ENSP00000408659.2|ENST00000449762.6|ENSG00000164830.18|OTTHUMG00000167682.3|OTTHUMT00000343928.2|OXR1-206|OXR1|216	A02
66199.0_1.0	0.633329	0.0017533	0.00303935	KVADALTNA	2::ENSP00000380908.1|ENST00000397806.1|ENSG00000188536.13|OTTHUMG00000059924.3|OTTHUMT00000133195.2|HBA2-202|HBA2|110	A02
125654.0_1.0	0.63332	0.0017533	0.00303953	RLFDEPQLASL	2::ENSP00000261721.4|ENST00000261721.9|ENSG00000064726.10|OTTHUMG00000147364.5|OTTHUMT00000304008.2|BTBD1-201|BTBD1|482	A02
120936.0_1.0	0.633173	0.0017533	0.00304259	KQLDDLKVEL	2::ENSP00000486088.1|ENST00000629845.1|ENSG00000136942.15|OTTHUMG00000020659.5|-|RPL35-206|RPL35|96	A02
102308.0_1.0	0.633147	0.0017533	0.00304314	KLDDTYLKA	2::ENSP00000464993.1|ENST00000586335.1|ENSG00000168259.16|OTTHUMG00000180862.6|OTTHUMT00000453372.1|DNAJC7-207|DNAJC7|89	A02
100871.0_1.0	0.633117	0.0017533	0.00304377	RLGDQPVYL	2::ENSP00000471497.1|ENST00000593513.1|ENSG00000167601.12|OTTHUMG00000182727.4|OTTHUMT00000463401.2|AXL-203|AXL|626	A02
92236.0_1.0	0.633058	0.0017533	0.00304498	QLGDFLVKV	2::ENSP00000430063.1|ENST00000504366.5|ENSG00000170445.15|OTTHUMG00000129502.12|OTTHUMT00000372852.3|HARS1-208|HARS1|440	A02
90109.0_1.0	0.633044	0.0017533	0.00304527	KLSSTLYQA	2::ENSP00000295682.4|ENST00000295682.4|ENSG00000163463.11|OTTHUMG00000013904.1|OTTHUMT00000038999.1|KRTCAP2-201|KRTCAP2|162	A02
123963.0_1.0	0.632923	0.0017533	0.00304779	AALEEADKMFL	2::ENSP00000453886.1|ENST00000560490.1|ENSG00000255302.5|OTTHUMG00000165911.3|OTTHUMT00000417238.1|EID1-202|EID1|165	A02
106432.0_1.0	0.632696	0.0017533	0.00305254	FVDPNGKLSL	2::ENSP00000501064.1|ENST00000674034.1|ENSG00000107862.5|OTTHUMG00000018955.2|OTTHUMT00000530172.1|GBF1-204|GBF1|1884	A02
80723.0_1.0	0.632655	0.0017533	0.00305338	ALLQQVHSA	2::ENSP00000332034.4|ENST00000352251.8|ENSG00000120685.20|OTTHUMG00000016764.9|OTTHUMT00000044607.6|PROSER1-201|PROSER1|944	A02
94254.0_1.0	0.632617	0.0017533	0.00305417	SLDPNAVKAL	2::ENSP00000426749.1|ENST00000503396.5|ENSG00000121892.15|OTTHUMG00000160582.3|OTTHUMT00000361289.1|PDS5A-202|PDS5A|600	A02
100447.0_1.0	0.63259	0.0017533	0.00305474	KLNEQQSVL	2::ENSP00000476416.1|ENST00000470241.2|ENSG00000072501.18|OTTHUMG00000021614.7|OTTHUMT00000056760.3|SMC1A-206|SMC1A|279	A02
95078.0_1.0	0.63247	0.0017533	0.00305725	SMGDHLWVA	2::ENSP00000398320.2|ENST00000417584.6|ENSG00000135821.18|OTTHUMG00000037407.3|-|GLUL-204|GLUL|373	A02
80728.0_1.0	0.632458	0.0017533	0.0030575	ALLQQVHSA	2::ENSP00000332034.4|ENST00000352251.8|ENSG00000120685.20|OTTHUMG00000016764.9|OTTHUMT00000044607.6|PROSER1-201|PROSER1|944	A02
115507.0_1.0	0.632368	0.0017533	0.00305938	KLNEMSYEL	2::ENSP00000433392.1|ENST00000529945.2|ENSG00000178104.19|OTTHUMG00000013846.16|OTTHUMT00000038974.3|PDE4DIP-227|PDE4DIP|1116	A02
109267.0_1.0	0.632365	0.0017533	0.00305944	SLADLQNDEV	2::ENSP00000425978.1|ENST00000515818.5|ENSG00000145425.10|OTTHUMG00000161445.4|OTTHUMT00000364969.1|RPS3A-214|RPS3A|95	A02
92975.0_1.0	0.632359	0.0017533	0.00305956	KMAEPFTKA	2::ENSP00000265351.7|ENST00000265351.12|ENSG00000124571.18|OTTHUMG00000014742.11|OTTHUMT00000040657.4|XPO5-201|XPO5|1204	A02
91152.0_1.0	0.632266	0.0017533	0.00306152	VLHEGTNFV	2::ENSP00000434492.2|ENST00000532063.5|ENSG00000166333.13|OTTHUMG00000133407.5|-|ILK-212|ILK|318	A02
115846.0_1.0	0.632124	0.0017533	0.00306448	SMYGVDLHHA	2::ENSP00000431988.1|ENST00000525193.5|ENSG00000079819.19|OTTHUMG00000015560.12|OTTHUMT00000390521.1|EPB41L2-209|EPB41L2|706	A02
77504.0_1.0	0.631949	0.0017533	0.00306815	VLGPLLNKV	2::ENSP00000420352.1|ENST00000461209.5|ENSG00000105808.17|OTTHUMG00000150383.6|OTTHUMT00000349492.3|RASA4-203|RASA4|731	A02
83078.0_1.0	0.631883	0.0017533	0.00306954	KLDETGNSL	2::ENSP00000411532.1|ENST00000423485.6|ENSG00000131747.15|OTTHUMG00000155008.4|OTTHUMT00000338035.2|TOP2A-201|TOP2A|1531	A02
105709.0_1.0	0.631171	0.0017533	0.00308451	KLLDLQEKV	2::ENSP00000356448.3|ENST00000367478.9|ENSG00000047410.14|OTTHUMG00000035580.5|OTTHUMT00000086353.3|TPR-201|TPR|2363	A02
81386.0_1.0	0.631111	0.0017533	0.00308577	VLAELLRGV	2::ENSP00000388497.1|ENST00000445139.1|ENSG00000101361.17|OTTHUMG00000031703.9|OTTHUMT00000077638.2|NOP56-203|NOP56|281	A02
112615.0_1.0	0.630724	0.0017533	0.00309396	SLNFRDLML	2::ENSP00000304592.2|ENST00000306749.4|ENSG00000169710.9|OTTHUMG00000178527.6|OTTHUMT00000442369.4|FASN-201|FASN|2511	A02
74631.0_1.0	0.630706	0.0017533	0.00309432	KLTEVPRV	2::ENSP00000275517.3|ENST00000275517.8|ENSG00000146670.10|OTTHUMG00000150420.3|OTTHUMT00000385186.2|CDCA5-201|CDCA5|252	A02
131306.0_1.0	0.630361	0.0017533	0.00310165	VLYHYVAVNNPKKQE	2::ENSP00000457935.1|ENST00000456793.2|ENSG00000228474.6|OTTHUMG00000151990.5|OTTHUMT00000324704.3|OST4-203|OST4|37	A02
93513.0_1.0	0.630291	0.0017533	0.00310313	KLSEMSVTL	2::ENSP00000414613.2|ENST00000431776.6|ENSG00000130294.16|OTTHUMG00000151940.14|OTTHUMT00000498289.1|KIF1A-205|KIF1A|731	A02
103308.0_1.0	0.630271	0.0017533	0.00310356	KLDQDLNEV	2::ENSP00000354720.4|ENST00000361804.4|ENSG00000108055.9|OTTHUMG00000019042.1|OTTHUMT00000050337.1|SMC3-201|SMC3|1217	A02
102661.0_1.0	0.630173	0.0017533	0.00310563	HLLNESPML	2::ENSP00000285968.6|ENST00000285968.11|ENSG00000155561.15|OTTHUMG00000155497.5|OTTHUMT00000340358.2|NUP205-201|NUP205|2012	A02
104088.0_1.0	0.630151	0.0017533	0.00310609	VLQQESNFL	2::ENSP00000362317.3|ENST00000373220.7|ENSG00000092853.14|OTTHUMG00000004168.7|OTTHUMT00000377651.1|CLSPN-203|CLSPN|1275	A02
66358.0_1.0	0.63013	0.0017533	0.00310654	LADLVHHV	2::ENSP00000394645.1|ENST00000456197.1|ENSG00000196367.13|OTTHUMG00000150403.5|OTTHUMT00000317980.1|TRRAP-206|TRRAP|3588	A02
69150.0_1.0	0.630023	0.0017533	0.00310882	SLAAVSQQL	2::ENSP00000316029.9|ENST00000314888.10|ENSG00000137076.21|OTTHUMG00000019874.5|OTTHUMT00000052353.3|TLN1-201|TLN1|2541	A02
86330.0_1.0	0.629629	0.0017533	0.00311719	KTWKGSLGL	2::ENSP00000320968.8|ENST00000317829.12|ENSG00000166025.18|OTTHUMG00000167828.5|OTTHUMT00000397834.2|AMOTL1-202|AMOTL1|906	A02
105573.0_1.0	0.629356	0.0017533	0.00312303	KLDEENPKL	2::ENSP00000378597.3|ENST00000395168.7|ENSG00000032219.19|OTTHUMG00000140320.8|OTTHUMT00000318394.2|ARID4A-203|ARID4A|1203	A02
123394.0_1.0	0.629286	0.0017533	0.00312451	RLMDPPSNEAV	2::ENSP00000330113.5|ENST00000329463.9|ENSG00000174953.14|OTTHUMG00000159109.4|OTTHUMT00000353351.2|DHX36-202|DHX36|994	A02
124256.0_1.0	0.629139	0.0017533	0.00312765	LLDDTAKNLRV	2::ENSP00000355062.3|ENST00000354906.7|ENSG00000154305.18|OTTHUMG00000037543.8|OTTHUMT00000091491.2|MIA3-203|MIA3|1015	A02
95007.0_1.0	0.629124	0.0017533	0.00312797	TLADVLYHV	2::ENSP00000427839.1|ENST00000521808.5|ENSG00000129691.16|OTTHUMG00000164016.8|OTTHUMT00000376960.1|ASH2L-208|ASH2L|90	A02
119362.0_1.0	0.628806	0.0017533	0.00313479	RLWEPTYTL	2::ENSP00000451260.1|ENST00000554882.5|ENSG00000092148.13|OTTHUMG00000170670.6|OTTHUMT00000409939.2|HECTD1-208|HECTD1|976	A02
83153.0_1.0	0.628687	0.0017533	0.00313733	RVPPPPQSV	2::ENSP00000396333.1|ENST00000444664.5|ENSG00000160691.18|OTTHUMG00000037295.6|OTTHUMT00000098993.1|SHC1-209|SHC1|297	A02
77927.0_1.0	0.628665	0.0017533	0.0031378	VVSEGVPRL	2::ENSP00000318128.3|ENST00000320776.5|ENSG00000186222.5|OTTHUMG00000125510.2|OTTHUMT00000246837.2|BLOC1S4-201|BLOC1S4|217	A02
70278.0_1.0	0.628624	0.0017533	0.00313868	KLGASPLHV	2::ENSP00000392375.1|ENST00000449556.5|ENSG00000071553.17|OTTHUMG00000033291.11|OTTHUMT00000316577.3|ATP6AP1-206|ATP6AP1|230	A02
85764.0_1.0	0.628456	0.0017533	0.0031423	RLFGPGKNV	2::ENSP00000362895.4|ENST00000373790.8|ENSG00000147133.15|OTTHUMG00000022723.7|OTTHUMT00000058995.2|TAF1-203|TAF1|1872	A02
67011.0_1.0	0.628423	0.0017533	0.003143	LAPPVPLKA	2::ENSP00000302530.6|ENST00000302759.11|ENSG00000169679.15|OTTHUMG00000153638.6|OTTHUMT00000331925.2|BUB1-201|BUB1|1085	A02
132771.0_1.0	0.628175	0.0017533	0.00314832	YMYSGGGSALAGGAGGGAGRKED	2::ENSP00000355632.4|ENST00000366672.5|ENSG00000143641.10|OTTHUMG00000037771.2|OTTHUMT00000092158.2|GALNT2-201|GALNT2|571	A02
121811.0_1.0	0.62811	0.0017533	0.00314973	KLFEGENEHL	2::ENSP00000274364.6|ENST00000274364.11|ENSG00000145703.16|OTTHUMG00000162432.3|OTTHUMT00000368877.2|IQGAP2-201|IQGAP2|1575	A02
117727.0_1.0	0.628076	0.0017533	0.00315047	RLWGELYKV	2::ENSP00000362153.3|ENST00000373062.8|ENSG00000134697.13|OTTHUMG00000004322.5|OTTHUMT00000012478.2|GNL2-201|GNL2|731	A02
103358.0_1.0	0.627943	0.0017533	0.00315332	KLQEQVTDL	2::ENSP00000483425.1|ENST00000613151.1|ENSG00000047410.14|OTTHUMG00000035580.5|-|TPR-209|TPR|726	A02
110667.0_1.0	0.627899	0.0017533	0.00315427	MLDDRAYLV	2::ENSP00000361658.2|ENST00000372577.2|ENSG00000095319.14|OTTHUMG00000020768.7|OTTHUMT00000054529.2|NUP188-201|NUP188|1749	A02
76866.0_1.0	0.627449	0.0017533	0.00316398	LLPSPTPNL	2::ENSP00000309623.3|ENST00000347587.7|ENSG00000128918.15|OTTHUMG00000132624.6|OTTHUMT00000255870.1|ALDH1A2-202|ALDH1A2|480	A02
94050.0_1.0	0.627425	0.0017533	0.00316452	NMYGKVVTV	2::ENSP00000470252.1|ENST00000599117.5|ENSG00000196235.14|OTTHUMG00000182973.5|OTTHUMT00000464918.1|SUPT5H-215|SUPT5H|1087	A02
73708.0_1.0	0.627203	0.0017533	0.00316931	VVSSVVHPL	2::ENSP00000422399.1|ENST00000511469.5|ENSG00000109255.11|OTTHUMG00000102161.4|OTTHUMT00000361661.2|NMU-205|NMU|158	A02
116456.0_1.0	0.627179	0.0017533	0.00316984	LLMEHLHKL	2::ENSP00000464538.1|ENST00000579260.5|ENSG00000108298.11|OTTHUMG00000178979.8|OTTHUMT00000444191.1|RPL19-203|RPL19|194	A02
127320.0_1.0	0.627178	0.0017533	0.00316986	GDEDASRMEEVD	2::ENSP00000481908.1|ENST00000620073.4|ENSG00000096384.20|OTTHUMG00000014761.8|-|HSP90AB1-204|HSP90AB1|724	A02
85035.0_1.0	0.627004	0.0017533	0.00317363	LLAQELVKA	2::ENSP00000470741.1|ENST00000598840.5|ENSG00000142230.13|OTTHUMG00000183464.5|OTTHUMT00000466772.1|SAE1-209|SAE1|265	A02
92792.0_1.0	0.626934	0.0017533	0.00317515	LLEDGTFKV	2::ENSP00000460263.1|ENST00000574425.5|ENSG00000153406.13|OTTHUMG00000129468.4|OTTHUMT00000438583.1|NMRAL1-212|NMRAL1|299	A02
95130.0_1.0	0.6269	0.0017533	0.0031759	ALRDVSEEL	2::ENSP00000362712.3|ENST00000373610.8|ENSG00000084652.16|OTTHUMG00000004423.7|OTTHUMT00000012843.2|TXLNA-202|TXLNA|546	A02
103025.0_1.0	0.62658	0.0017533	0.00318284	LLDQKLNEV	2::ENSP00000385333.1|ENST00000405333.5|ENSG00000115758.13|OTTHUMG00000090450.5|OTTHUMT00000323539.1|ODC1-202|ODC1|461	A02
111057.0_1.0	0.626551	0.0017533	0.00318347	LLDENGVLKL	2::ENSP00000425043.1|ENST00000506563.5|ENSG00000134058.12|OTTHUMG00000099358.8|OTTHUMT00000368936.3|CDK7-204|CDK7|149	A02
129015.0_1.0	0.626373	0.0017533	0.00318736	LTLPPNDHVNSNN	2::ENSP00000444663.2|ENST00000543859.5|ENSG00000244682.7|OTTHUMG00000074101.5|-|FCGR2C-211|FCGR2C|322	A02
63859.0_1.0	0.626339	0.0017533	0.00318809	KLPDVYGV	2::ENSP00000473655.1|ENST00000602624.6|ENSG00000244038.9|OTTHUMG00000002844.6|OTTHUMT00000467856.2|DDOST-206|DDOST|439	A02
108795.0_1.0	0.62625	0.0017533	0.00319002	VLFSSPPQM	2::ENSP00000497093.1|ENST00000650216.1|ENSG00000104738.18|OTTHUMG00000164205.7|OTTHUMT00000501544.1|MCM4-223|MCM4|749	A02
128870.0_1.0	0.626205	0.0017533	0.003191	VLFRGGPRGLLAVA	2::ENSP00000420730.1|ENST00000489567.5|ENSG00000124783.14|OTTHUMG00000014202.6|OTTHUMT00000353165.1|SSR1-210|SSR1|218	A02
105846.0_1.0	0.626143	0.0017533	0.00319236	RLQDELVTL	2::ENSP00000499888.1|ENST00000672812.1|ENSG00000127603.28|OTTHUMG00000007754.17|OTTHUMT00000529606.1|MACF1-237|MACF1|2146	A02
86470.0_1.0	0.626031	0.0017533	0.0031948	LYSKTEHL	2::ENSP00000374643.3|ENST00000389993.7|ENSG00000068878.15|OTTHUMG00000151852.6|OTTHUMT00000324164.1|PSME4-201|PSME4|571	A02
115673.0_1.0	0.626013	0.0017533	0.00319519	RMDYPVFTV	2::ENSP00000425438.1|ENST00000502949.5|ENSG00000091490.11|OTTHUMG00000160331.6|OTTHUMT00000360260.2|SEL1L3-203|SEL1L3|979	A02
91222.0_1.0	0.625872	0.0017533	0.00319828	FQDPVPLTV	2::ENSP00000390829.2|ENST00000415680.6|ENSG00000122779.18|OTTHUMG00000155820.5|OTTHUMT00000341820.1|TRIM24-202|TRIM24|1016	A02
123626.0_1.0	0.625819	0.0017533	0.00319945	ALLPSVKEDKM	2::ENSP00000444385.2|ENST00000535414.5|ENSG00000162694.14|OTTHUMG00000011814.3|-|EXTL2-207|EXTL2|147	A02
108291.0_1.0	0.625781	0.0017533	0.00320027	HVDPENFKL	2::ENSP00000380104.2|ENST00000396895.3|ENSG00000213931.7|OTTHUMG00000066675.9|OTTHUMT00000494678.3|HBE1-203|HBE1|147	A02
111415.0_1.0	0.625618	0.0017533	0.00320384	HLDDLKGTFA	2::ENSP00000496470.1|ENST00000647543.1|ENSG00000284931.1|OTTHUMG00000192488.2|OTTHUMT00000494676.1|AC104389.6-202|AC104389.6|168	A02
118035.0_1.0	0.625422	0.0017533	0.00320814	RVLPPSALQSV	2::ENSP00000462207.1|ENST00000578549.5|ENSG00000178999.13|OTTHUMG00000108189.6|OTTHUMT00000441846.2|AURKB-204|AURKB|312	A02
109392.0_1.0	0.625393	0.0017533	0.00320877	LLYSKTEHL	2::ENSP00000374643.3|ENST00000389993.7|ENSG00000068878.15|OTTHUMG00000151852.6|OTTHUMT00000324164.1|PSME4-201|PSME4|571	A02
110697.0_1.0	0.625333	0.0017533	0.00321009	HLFSGHLSTL	2::ENSP00000497395.1|ENST00000650310.1|ENSG00000242802.9|OTTHUMG00000151754.11|OTTHUMT00000500841.1|AP5Z1-217|AP5Z1|488	A02
111432.0_1.0	0.625196	0.0017533	0.00321309	HLDDLKGTFA	2::ENSP00000496470.1|ENST00000647543.1|ENSG00000284931.1|OTTHUMG00000192488.2|OTTHUMT00000494676.1|AC104389.6-202|AC104389.6|168	A02
119785.0_1.0	0.625187	0.0017533	0.0032133	RLADDLNEKL	2::ENSP00000498671.1|ENST00000652095.2|ENSG00000196588.18|OTTHUMG00000151146.12|OTTHUMT00000495654.3|MRTFA-218|MRTFA|966	A02
98525.0_1.0	0.625071	0.0017533	0.00321584	KLTEGQYVL	2::ENSP00000310372.6|ENST00000312189.10|ENSG00000119403.15|OTTHUMG00000020577.7|OTTHUMT00000053840.1|PHF19-201|PHF19|207	A02
74124.0_1.0	0.624998	0.0017533	0.00321744	ALSDGVHKL	2::ENSP00000376755.2|ENST00000393035.6|ENSG00000158234.12|OTTHUMG00000159885.2|OTTHUMT00000357979.1|FAIM-204|FAIM|179	A02
123812.0_1.0	0.624743	0.0017533	0.00322305	VLALAPGLPTARA	2::ENSP00000355955.3|ENST00000366988.5|ENSG00000117691.10|OTTHUMG00000036744.5|OTTHUMT00000089291.3|NENF-201|NENF|172	A02
110664.0_1.0	0.624739	0.0017533	0.00322315	MLDDRAYLV	2::ENSP00000361658.2|ENST00000372577.2|ENSG00000095319.14|OTTHUMG00000020768.7|OTTHUMT00000054529.2|NUP188-201|NUP188|1749	A02
113169.0_1.0	0.624677	0.0017533	0.00322451	KVSDYEMKL	2::ENSP00000368458.3|ENST00000379160.3|ENSG00000132646.11|OTTHUMG00000031798.3|OTTHUMT00000077852.2|PCNA-202|PCNA|261	A02
82434.0_1.0	0.624659	0.0017533	0.00322491	KLGELVTTL	2::ENSP00000420254.1|ENST00000463880.1|ENSG00000168374.11|OTTHUMG00000158601.6|OTTHUMT00000351605.2|ARF4-202|ARF4|127	A02
122106.0_1.0	0.624399	0.0017533	0.00323064	VLYDWKERL	2::ENSP00000457358.1|ENST00000564674.5|ENSG00000174485.15|OTTHUMG00000172635.6|OTTHUMT00000419614.2|DENND4A-206|DENND4A|1001	A02
115048.0_1.0	0.624333	0.0017533	0.0032321	FLWKEPATM	2::ENSP00000455611.1|ENST00000562256.5|ENSG00000141002.20|OTTHUMG00000138986.6|OTTHUMT00000421855.1|TCF25-207|TCF25|570	A02
120027.0_1.0	0.624284	0.0017533	0.00323318	KLFNHEQYL	2::ENSP00000498713.1|ENST00000652185.1|ENSG00000213020.10|OTTHUMG00000154908.7|OTTHUMT00000504183.1|ZNF611-221|ZNF611|705	A02
100809.0_1.0	0.624268	0.0017533	0.00323355	RLAEPSQML	2::ENSP00000496385.1|ENST00000642992.1|ENSG00000168036.18|OTTHUMG00000131393.16|OTTHUMT00000343259.3|CTNNB1-222|CTNNB1|781	A02
70689.0_1.0	0.624158	0.0017533	0.00323596	KLPTPLVGV	2::ENSP00000451757.1|ENST00000556459.1|ENSG00000090060.18|OTTHUMG00000171441.5|OTTHUMT00000413494.1|PAPOLA-220|PAPOLA|181	A02
129291.0_1.0	0.624049	0.0017533	0.00323837	KLFDDDDSGKLSL	2::ENSP00000283122.3|ENST00000283122.7|ENSG00000153140.8|OTTHUMG00000131326.3|OTTHUMT00000254097.1|CETN3-201|CETN3|167	A02
98349.0_1.0	0.623848	0.0017533	0.00324283	KLSKDQFAL	2::ENSP00000360798.3|ENST00000371733.8|ENSG00000085832.17|OTTHUMG00000008192.3|OTTHUMT00000022422.2|EPS15-203|EPS15|896	A02
81646.0_1.0	0.623757	0.0017533	0.00324485	KLAEGVQLL	2::ENSP00000263461.5|ENST00000263461.11|ENSG00000120008.16|OTTHUMG00000019171.6|OTTHUMT00000050707.3|WDR11-201|WDR11|1224	A02
123828.0_1.0	0.623698	0.0017533	0.00324616	FLAEEGFYKF	2::ENSP00000432912.1|ENST00000529886.1|ENSG00000134910.14|OTTHUMG00000165852.7|OTTHUMT00000386694.2|STT3A-212|STT3A|117	A02
86469.0_1.0	0.62327	0.0017533	0.00325568	LYSKTEHL	2::ENSP00000374643.3|ENST00000389993.7|ENSG00000068878.15|OTTHUMG00000151852.6|OTTHUMT00000324164.1|PSME4-201|PSME4|571	A02
72000.0_1.0	0.623163	0.0017533	0.00325805	RMVGQVLGA	2::ENSP00000253039.4|ENST00000253039.9|ENSG00000130741.11|OTTHUMG00000021262.3|OTTHUMT00000056079.2|EIF2S3-201|EIF2S3|472	A02
127186.0_1.0	0.623135	0.0017533	0.00325868	FLSKQQASQVLV	2::ENSP00000377783.3|ENST00000394236.9|ENSG00000184500.16|OTTHUMG00000150354.7|OTTHUMT00000317762.4|PROS1-202|PROS1|676	A02
115672.0_1.0	0.623063	0.0017533	0.00326028	RMDYPVFTV	2::ENSP00000425438.1|ENST00000502949.5|ENSG00000091490.11|OTTHUMG00000160331.6|OTTHUMT00000360260.2|SEL1L3-203|SEL1L3|979	A02
87781.0_1.0	0.623047	0.0017533	0.00326064	VLGELVPRL	2::ENSP00000339889.5|ENST00000338205.9|ENSG00000136813.14|OTTHUMG00000020489.5|OTTHUMT00000053637.2|ECPAS-202|ECPAS|1839	A02
102663.0_1.0	0.622902	0.0017533	0.00326387	HLLNESPML	2::ENSP00000285968.6|ENST00000285968.11|ENSG00000155561.15|OTTHUMG00000155497.5|OTTHUMT00000340358.2|NUP205-201|NUP205|2012	A02
100874.0_1.0	0.622644	0.0017533	0.00326964	RLGDQPVYL	2::ENSP00000471497.1|ENST00000593513.1|ENSG00000167601.12|OTTHUMG00000182727.4|OTTHUMT00000463401.2|AXL-203|AXL|626	A02
101741.0_1.0	0.622484	0.0017533	0.0032732	SLFRVLTEV	2::ENSP00000351509.4|ENST00000358681.8|ENSG00000151348.14|OTTHUMG00000166498.4|OTTHUMT00000390073.1|EXT2-202|EXT2|728	A02
124905.0_1.0	0.62245	0.0017533	0.00327397	KQMEQLSQFL	2::ENSP00000357077.4|ENST00000368097.8|ENSG00000158710.14|OTTHUMG00000022793.3|OTTHUMT00000059105.1|TAGLN2-203|TAGLN2|199	A02
113567.0_1.0	0.622319	0.0017533	0.0032769	FLDEKTHEL	2::ENSP00000447706.1|ENST00000551923.5|ENSG00000129317.14|OTTHUMG00000169423.3|OTTHUMT00000403934.1|PUS7L-207|PUS7L|701	A02
105044.0_1.0	0.622274	0.0017533	0.0032779	KLLSHCLLV	2::ENSP00000252951.2|ENST00000252951.3|ENSG00000130656.6|OTTHUMG00000059928.3|OTTHUMT00000133205.3|HBZ-201|HBZ|142	A02
119364.0_1.0	0.622186	0.0017533	0.00327989	RLWEPTYTL	2::ENSP00000451260.1|ENST00000554882.5|ENSG00000092148.13|OTTHUMG00000170670.6|OTTHUMT00000409939.2|HECTD1-208|HECTD1|976	A02
81851.0_1.0	0.621848	0.0017533	0.00328747	GLHNVVYGL	2::ENSP00000413113.2|ENST00000441024.6|ENSG00000125107.18|OTTHUMG00000133487.12|OTTHUMT00000422242.1|CNOT1-202|CNOT1|1551	A02
99386.0_1.0	0.621796	0.0017533	0.00328863	KLTDLARHV	2::ENSP00000321711.4|ENST00000319212.9|ENSG00000166938.13|OTTHUMG00000133181.10|OTTHUMT00000382792.3|DIS3L-202|DIS3L|1054	A02
66359.0_1.0	0.621713	0.0017533	0.00329051	LADLVHHV	2::ENSP00000394645.1|ENST00000456197.1|ENSG00000196367.13|OTTHUMG00000150403.5|OTTHUMT00000317980.1|TRRAP-206|TRRAP|3588	A02
85286.0_1.0	0.621677	0.0017533	0.00329131	ALLDRLVSV	2::ENSP00000475318.1|ENST00000477620.5|ENSG00000155561.15|OTTHUMG00000155497.5|OTTHUMT00000340362.2|NUP205-206|NUP205|273	A02
119764.0_1.0	0.621593	0.0017533	0.00329319	HLNEHLYNM	2::ENSP00000474036.1|ENST00000590049.5|ENSG00000126247.11|OTTHUMG00000160811.10|OTTHUMT00000457418.7|CAPNS1-209|CAPNS1|197	A02
103593.0_1.0	0.62155	0.0017533	0.00329417	LLLPPPPCPA	2::ENSP00000002165.5|ENST00000002165.11|ENSG00000001036.14|OTTHUMG00000015728.3|OTTHUMT00000042521.3|FUCA2-201|FUCA2|467	A02
72434.0_1.0	0.621531	0.0017533	0.00329459	NLYGQPVAA	2::ENSP00000446184.2|ENST00000536831.5|ENSG00000052749.14|OTTHUMG00000018855.8|OTTHUMT00000049699.6|RRP12-211|RRP12|1297	A02
116473.0_1.0	0.621489	0.0017533	0.00329555	LLMEHLHKL	2::ENSP00000464538.1|ENST00000579260.5|ENSG00000108298.11|OTTHUMG00000178979.8|OTTHUMT00000444191.1|RPL19-203|RPL19|194	A02
49529.0_1.0	0.621335	0.0017533	0.00329901	KGLALLSV	2::ENSP00000416312.1|ENST00000451005.5|ENSG00000035115.22|OTTHUMG00000151359.9|OTTHUMT00000322369.1|SH3YL1-209|SH3YL1|255	A02
68226.0_1.0	0.621129	0.0017533	0.00330365	ALGPNVTKL	2::ENSP00000338788.6|ENST00000337859.11|ENSG00000065548.18|OTTHUMG00000154251.5|OTTHUMT00000334547.3|ZC3H15-201|ZC3H15|426	A02
99590.0_1.0	0.62102	0.0017533	0.00330612	LLLDPFHKA	2::ENSP00000495696.1|ENST00000645079.1|ENSG00000174748.21|OTTHUMG00000130485.10|OTTHUMT00000494373.1|RPL15-216|RPL15|169	A02
109385.0_1.0	0.620977	0.0017533	0.00330709	LLYSKTEHL	2::ENSP00000374643.3|ENST00000389993.7|ENSG00000068878.15|OTTHUMG00000151852.6|OTTHUMT00000324164.1|PSME4-201|PSME4|571	A02
100807.0_1.0	0.620875	0.0017533	0.00330941	RLAEPSQML	2::ENSP00000496385.1|ENST00000642992.1|ENSG00000168036.18|OTTHUMG00000131393.16|OTTHUMT00000343259.3|CTNNB1-222|CTNNB1|781	A02
49527.0_1.0	0.620685	0.0017533	0.0033137	KGLALLSV	2::ENSP00000416312.1|ENST00000451005.5|ENSG00000035115.22|OTTHUMG00000151359.9|OTTHUMT00000322369.1|SH3YL1-209|SH3YL1|255	A02
109902.0_1.0	0.620623	0.0017533	0.0033151	KLDEDVKML	2::ENSP00000361754.4|ENST00000372669.8|ENSG00000066136.20|OTTHUMG00000007729.5|OTTHUMT00000020807.2|NFYC-206|NFYC|313	A02
118719.0_1.0	0.620598	0.0017533	0.00331567	KLLGSPESTKL	2::ENSP00000378223.3|ENST00000394738.7|ENSG00000163933.10|OTTHUMG00000074035.6|OTTHUMT00000157137.1|RFT1-202|RFT1|502	A02
107324.0_1.0	0.620341	0.0017533	0.0033215	YGLDYVHNL	2::ENSP00000354728.1|ENST00000361335.1|ENSG00000212907.2|-|-|MT-ND4L-201|MT-ND4L|98	A02
111401.0_1.0	0.620258	0.0017533	0.00332338	HLDDLKGTFA	2::ENSP00000496470.1|ENST00000647543.1|ENSG00000284931.1|OTTHUMG00000192488.2|OTTHUMT00000494676.1|AC104389.6-202|AC104389.6|168	A02
116439.0_1.0	0.620165	0.0017533	0.00332551	LLMEHLHKL	2::ENSP00000464538.1|ENST00000579260.5|ENSG00000108298.11|OTTHUMG00000178979.8|OTTHUMT00000444191.1|RPL19-203|RPL19|194	A02
72799.0_1.0	0.620036	0.0017533	0.00332844	GMASVLSRL	2::ENSP00000357550.1|ENST00000368562.5|ENSG00000130640.13|OTTHUMG00000019319.6|OTTHUMT00000051150.1|TUBGCP2-202|TUBGCP2|495	A02
70628.0_1.0	0.619776	0.0017533	0.00333435	KPPPPPPPP	2::ENSP00000416227.4|ENST00000431606.4|ENSG00000156603.18|OTTHUMG00000167199.5|OTTHUMT00000393702.3|MED19-202|MED19|244	A02
101490.0_1.0	0.619597	0.0017533	0.00333844	RLLDVVYNA	2::ENSP00000379888.3|ENST00000396651.8|ENSG00000142937.12|OTTHUMG00000008494.2|OTTHUMT00000023439.2|RPS8-202|RPS8|208	A02
99589.0_1.0	0.619462	0.0017533	0.00334153	LLLDPFHKA	2::ENSP00000495696.1|ENST00000645079.1|ENSG00000174748.21|OTTHUMG00000130485.10|OTTHUMT00000494373.1|RPL15-216|RPL15|169	A02
76854.0_1.0	0.618941	0.0017533	0.00335345	SMSSKLLGL	2::ENSP00000390159.2|ENST00000420894.6|ENSG00000120438.12|OTTHUMG00000015937.6|OTTHUMT00000400061.1|TCP1-203|TCP1|433	A02
61688.0_1.0	0.618731	0.0017533	0.00335825	KMVTAVASA	2::ENSP00000496470.1|ENST00000647543.1|ENSG00000284931.1|OTTHUMG00000192488.2|OTTHUMT00000494676.1|AC104389.6-202|AC104389.6|168	A02
111997.0_1.0	0.618711	0.0017533	0.00335871	SMYGVDLHKA	2::ENSP00000362906.3|ENST00000373800.7|ENSG00000159023.21|OTTHUMG00000003644.30|OTTHUMT00000010314.1|EPB41-207|EPB41|588	A02
95127.0_1.0	0.618701	0.0017533	0.00335894	ALRDVSEEL	2::ENSP00000362712.3|ENST00000373610.8|ENSG00000084652.16|OTTHUMG00000004423.7|OTTHUMT00000012843.2|TXLNA-202|TXLNA|546	A02
94743.0_1.0	0.618679	0.0017533	0.00335944	SLHDMKTVV	2::ENSP00000496512.1|ENST00000360902.2|ENSG00000196367.13|OTTHUMG00000150403.5|OTTHUMT00000335212.2|TRRAP-203|TRRAP|1344	A02
101489.0_1.0	0.618538	0.0017533	0.0033627	RLLDVVYNA	2::ENSP00000379888.3|ENST00000396651.8|ENSG00000142937.12|OTTHUMG00000008494.2|OTTHUMT00000023439.2|RPS8-202|RPS8|208	A02
74043.0_1.0	0.618253	0.0017533	0.00336926	QLVPALAKV	2::ENSP00000442558.1|ENST00000540618.5|ENSG00000158161.16|OTTHUMG00000003916.2|-|EYA3-208|EYA3|527	A02
72019.0_1.0	0.61824	0.0017533	0.00336955	KLAEGVNSL	2::ENSP00000275627.3|ENST00000352131.7|ENSG00000049541.11|OTTHUMG00000023239.8|OTTHUMT00000252458.2|RFC2-202|RFC2|320	A02
109905.0_1.0	0.618126	0.0017533	0.00337218	KLDEDVKML	2::ENSP00000361754.4|ENST00000372669.8|ENSG00000066136.20|OTTHUMG00000007729.5|OTTHUMT00000020807.2|NFYC-206|NFYC|313	A02
103983.0_1.0	0.618073	0.0017533	0.00337339	RVLDYAVKL	2::ENSP00000469628.1|ENST00000596253.1|ENSG00000105379.9|OTTHUMG00000182903.3|OTTHUMT00000464274.2|ETFB-205|ETFB|178	A02
96979.0_1.0	0.618062	0.0017533	0.00337364	NLYKAPLLL	2::ENSP00000473294.1|ENST00000494920.1|ENSG00000004487.16|OTTHUMG00000003220.7|OTTHUMT00000091249.3|KDM1A-205|KDM1A|301	A02
105045.0_1.0	0.617753	0.0017533	0.00338079	KLLSHCLLV	2::ENSP00000252951.2|ENST00000252951.3|ENSG00000130656.6|OTTHUMG00000059928.3|OTTHUMT00000133205.3|HBZ-201|HBZ|142	A02
116458.0_1.0	0.617603	0.0017533	0.00338424	LLMEHLHKL	2::ENSP00000464538.1|ENST00000579260.5|ENSG00000108298.11|OTTHUMG00000178979.8|OTTHUMT00000444191.1|RPL19-203|RPL19|194	A02
83353.0_1.0	0.617526	0.0017533	0.00338603	TLKDTLTSV	2::ENSP00000334703.2|ENST00000347053.7|ENSG00000164597.13|OTTHUMG00000023895.5|OTTHUMT00000060216.4|COG5-202|COG5|839	A02
73711.0_1.0	0.61752	0.0017533	0.00338617	VVSSVVHPL	2::ENSP00000422399.1|ENST00000511469.5|ENSG00000109255.11|OTTHUMG00000102161.4|OTTHUMT00000361661.2|NMU-205|NMU|158	A02
105815.0_1.0	0.617287	0.0017533	0.00339157	KLLSSYYNV	2::ENSP00000419852.1|ENST00000471985.4|ENSG00000146842.17|OTTHUMG00000157653.3|OTTHUMT00000349340.2|TMEM209-205|TMEM209|189	A02
108270.0_1.0	0.617281	0.0017533	0.00339171	RLPDDDPTAV	2::ENSP00000402346.2|ENST00000425248.5|ENSG00000158623.14|OTTHUMG00000155364.4|OTTHUMT00000339658.3|COPG2-202|COPG2|871	A02
84936.0_1.0	0.617168	0.0017533	0.00339433	RQGPEGLEV	2::ENSP00000493695.1|ENST00000644142.1|ENSG00000172922.10|OTTHUMG00000166601.4|OTTHUMT00000493881.1|RNASEH2C-210|RNASEH2C|164	A02
100454.0_1.0	0.61715	0.0017533	0.00339475	KLNEQQSVL	2::ENSP00000476416.1|ENST00000470241.2|ENSG00000072501.18|OTTHUMG00000021614.7|OTTHUMT00000056760.3|SMC1A-206|SMC1A|279	A02
119670.0_1.0	0.617119	0.0017533	0.00339546	RTWENLQHV	2::ENSP00000496984.1|ENST00000649775.1|ENSG00000123066.8|OTTHUMG00000169404.9|OTTHUMT00000498417.1|MED13L-226|MED13L|495	A02
102113.0_1.0	0.61703	0.0017533	0.00339754	KLNPYAKTM	2::ENSP00000457442.1|ENST00000569696.5|ENSG00000174444.15|OTTHUMG00000133193.5|OTTHUMT00000420739.2|RPL4-217|RPL4|171	A02
93989.0_1.0	0.616892	0.0017533	0.00340073	SLLDLHTKV	2::ENSP00000261637.4|ENST00000261637.5|ENSG00000120800.5|OTTHUMG00000170270.2|OTTHUMT00000408242.2|UTP20-201|UTP20|2785	A02
108797.0_1.0	0.616804	0.0017533	0.00340277	VLFSSPPQM	2::ENSP00000497093.1|ENST00000650216.1|ENSG00000104738.18|OTTHUMG00000164205.7|OTTHUMT00000501544.1|MCM4-223|MCM4|749	A02
108735.0_1.0	0.616647	0.0017533	0.00340643	KLQEELNKV	2::ENSP00000402673.2|ENST00000432118.6|ENSG00000072571.20|OTTHUMG00000130381.8|OTTHUMT00000374163.1|HMMR-204|HMMR|638	A02
77924.0_1.0	0.616581	0.0017533	0.00340798	VVSEGVPRL	2::ENSP00000318128.3|ENST00000320776.5|ENSG00000186222.5|OTTHUMG00000125510.2|OTTHUMT00000246837.2|BLOC1S4-201|BLOC1S4|217	A02
111037.0_1.0	0.616524	0.0017533	0.0034093	TLWPEVQKL	2::ENSP00000443555.1|ENST00000539560.5|ENSG00000134759.14|OTTHUMG00000132589.6|OTTHUMT00000396663.1|ELP2-210|ELP2|705	A02
115474.0_1.0	0.616478	0.0017533	0.00341036	RLFPVPGSGLV	2::ENSP00000360386.4|ENST00000371335.4|ENSG00000005893.16|OTTHUMG00000022301.5|OTTHUMT00000058100.1|LAMP2-202|LAMP2|410	A02
94246.0_1.0	0.616201	0.0017533	0.00341683	VLWGAAPTRG	2::ENSP00000458375.1|ENST00000576452.5|ENSG00000108523.16|OTTHUMG00000099397.6|OTTHUMT00000438729.1|RNF167-215|RNF167|97	A02
53045.0_1.0	0.616174	0.0017533	0.00341747	KLPPVVGL	2::ENSP00000356076.2|ENST00000367109.7|ENSG00000143479.17|OTTHUMG00000036339.5|OTTHUMT00000088458.2|DYRK3-203|DYRK3|588	A02
105512.0_1.0	0.616112	0.0017533	0.00341891	ALMYESEKV	2::ENSP00000215730.6|ENST00000215730.12|ENSG00000099940.12|OTTHUMG00000150765.7|OTTHUMT00000320000.5|SNAP29-201|SNAP29|258	A02
119598.0_1.0	0.616101	0.0017533	0.00341918	KLFEFMHET	2::ENSP00000385942.2|ENST00000404992.6|ENSG00000082898.17|OTTHUMG00000152316.24|OTTHUMT00000325919.2|XPO1-202|XPO1|1071	A02
95673.0_1.0	0.616099	0.0017533	0.00341921	RLMNETTAV	2::ENSP00000478102.1|ENST00000615899.1|ENSG00000170606.15|OTTHUMG00000129012.3|-|HSPA4-204|HSPA4|475	A02
75955.0_1.0	0.616081	0.0017533	0.00341963	RMVGQVLGA	2::ENSP00000253039.4|ENST00000253039.9|ENSG00000130741.11|OTTHUMG00000021262.3|OTTHUMT00000056079.2|EIF2S3-201|EIF2S3|472	A02
110109.0_1.0	0.615961	0.0017533	0.00342245	SMMDPNHFL	2::ENSP00000361990.1|ENST00000372899.5|ENSG00000024048.10|OTTHUMG00000014703.2|OTTHUMT00000040558.2|UBR2-201|UBR2|1755	A02
67013.0_1.0	0.615818	0.0017533	0.00342579	LAPPVPLKA	2::ENSP00000302530.6|ENST00000302759.11|ENSG00000169679.15|OTTHUMG00000153638.6|OTTHUMT00000331925.2|BUB1-201|BUB1|1085	A02
98418.0_1.0	0.615679	0.0017533	0.00342904	RLMNDMTAV	2::ENSP00000369768.4|ENST00000380405.7|ENSG00000120694.20|OTTHUMG00000016685.6|OTTHUMT00000044385.2|HSPH1-202|HSPH1|814	A02
59524.0_1.0	0.615654	0.0017533	0.00342963	APPPPPPPP	2::ENSP00000334414.5|ENST00000334944.9|ENSG00000168066.20|OTTHUMG00000066833.14|OTTHUMT00000143238.1|SF1-202|SF1|638	A02
108151.0_1.0	0.615627	0.0017533	0.00343026	TLAKYLMEL	2::ENSP00000288207.2|ENST00000288207.7|ENSG00000157456.8|OTTHUMG00000132715.3|OTTHUMT00000256016.2|CCNB2-201|CCNB2|398	A02
111056.0_1.0	0.615625	0.0017533	0.00343032	LLDENGVLKL	2::ENSP00000425043.1|ENST00000506563.5|ENSG00000134058.12|OTTHUMG00000099358.8|OTTHUMT00000368936.3|CDK7-204|CDK7|149	A02
118022.0_1.0	0.61548	0.0017533	0.00343372	FLFGEEPSKL	2::ENSP00000438551.1|ENST00000542657.5|ENSG00000176915.15|OTTHUMG00000168046.4|OTTHUMT00000397714.1|ANKLE2-210|ANKLE2|293	A02
112404.0_1.0	0.615403	0.0017533	0.00343551	KTLERSYLL	2::ENSP00000300738.5|ENST00000300738.10|ENSG00000167325.15|OTTHUMG00000133361.5|OTTHUMT00000257197.2|RRM1-201|RRM1|792	A02
115698.0_1.0	0.615014	0.0017533	0.00344467	KLFDTQHRV	2::ENSP00000329858.3|ENST00000328599.4|ENSG00000183665.5|OTTHUMG00000165022.1|OTTHUMT00000381465.1|TRMT12-201|TRMT12|448	A02
73977.0_1.0	0.614653	0.0017533	0.00345317	AAALEVHEV	2::ENSP00000355518.3|ENST00000366560.3|ENSG00000091483.6|OTTHUMG00000039597.3|OTTHUMT00000095490.1|FH-201|FH|510	A02
102632.0_1.0	0.614372	0.0017533	0.00345981	ALMYESEKV	2::ENSP00000215730.6|ENST00000215730.12|ENSG00000099940.12|OTTHUMG00000150765.7|OTTHUMT00000320000.5|SNAP29-201|SNAP29|258	A02
111681.0_1.0	0.614348	0.0017533	0.00346039	YLDPVQRDL	2::ENSP00000395799.1|ENST00000423973.5|ENSG00000197343.11|OTTHUMG00000185968.3|OTTHUMT00000344925.1|ZNF655-211|ZNF655|131	A02
101481.0_1.0	0.614126	0.0017533	0.00346564	RLLDVVYNA	2::ENSP00000379888.3|ENST00000396651.8|ENSG00000142937.12|OTTHUMG00000008494.2|OTTHUMT00000023439.2|RPS8-202|RPS8|208	A02
98524.0_1.0	0.614077	0.0017533	0.00346679	KLTEGQYVL	2::ENSP00000310372.6|ENST00000312189.10|ENSG00000119403.15|OTTHUMG00000020577.7|OTTHUMT00000053840.1|PHF19-201|PHF19|207	A02
63856.0_1.0	0.613989	0.0017533	0.00346888	KLPDVYGV	2::ENSP00000473655.1|ENST00000602624.6|ENSG00000244038.9|OTTHUMG00000002844.6|OTTHUMT00000467856.2|DDOST-206|DDOST|439	A02
95838.0_1.0	0.613964	0.0017533	0.00346948	YLSPDLSKL	2::ENSP00000290277.7|ENST00000290277.10|ENSG00000078061.13|OTTHUMG00000021446.3|-|ARAF-201|ARAF|609	A02
115671.0_1.0	0.613837	0.0017533	0.00347248	RMDYPVFTV	2::ENSP00000425438.1|ENST00000502949.5|ENSG00000091490.11|OTTHUMG00000160331.6|OTTHUMT00000360260.2|SEL1L3-203|SEL1L3|979	A02
98435.0_1.0	0.613714	0.0017533	0.00347542	RLMNETTAV	2::ENSP00000478102.1|ENST00000615899.1|ENSG00000170606.15|OTTHUMG00000129012.3|-|HSPA4-204|HSPA4|475	A02
123748.0_1.0	0.613687	0.0017533	0.00347606	FLASESLLKQL	2::ENSP00000363018.3|ENST00000322203.7|ENSG00000198755.11|OTTHUMG00000014566.2|OTTHUMT00000040283.2|RPL10A-201|RPL10A|217	A02
87223.0_1.0	0.613687	0.0017533	0.00347606	YLANGQTKV	2::ENSP00000396322.2|ENST00000425134.2|ENSG00000265972.6|OTTHUMG00000013755.7|OTTHUMT00000038548.3|TXNIP-201|TXNIP|336	A02
111397.0_1.0	0.613676	0.0017533	0.00347631	HLDDLKGTFA	2::ENSP00000496470.1|ENST00000647543.1|ENSG00000284931.1|OTTHUMG00000192488.2|OTTHUMT00000494676.1|AC104389.6-202|AC104389.6|168	A02
108987.0_1.0	0.613619	0.0017533	0.00347768	KLWADRLSL	2::ENSP00000421004.1|ENST00000512476.1|ENSG00000168538.16|OTTHUMG00000160673.3|OTTHUMT00000361657.1|TRAPPC11-209|TRAPPC11|739	A02
73988.0_1.0	0.613392	0.0017533	0.00348307	AAALEVHEV	2::ENSP00000355518.3|ENST00000366560.3|ENSG00000091483.6|OTTHUMG00000039597.3|OTTHUMT00000095490.1|FH-201|FH|510	A02
90754.0_1.0	0.613242	0.0017533	0.00348664	RLQGELQAV	2::ENSP00000322249.4|ENST00000318663.5|ENSG00000175938.7|OTTHUMG00000176768.50|OTTHUMT00000255545.51|ORAI3-201|ORAI3|295	A02
131303.0_1.0	0.613125	0.0017533	0.00348944	VLYHYVAVNNPKKQE	2::ENSP00000457935.1|ENST00000456793.2|ENSG00000228474.6|OTTHUMG00000151990.5|OTTHUMT00000324704.3|OST4-203|OST4|37	A02
59664.0_1.0	0.613087	0.0017533	0.00349034	SLHVGQAGV	2::ENSP00000449325.1|ENST00000550367.1|ENSG00000123416.15|OTTHUMG00000170410.2|OTTHUMT00000409010.2|TUBA1B-206|TUBA1B|246	A02
88599.0_1.0	0.613054	0.0017533	0.00349111	KQQASQVLV	2::ENSP00000377783.3|ENST00000394236.9|ENSG00000184500.16|OTTHUMG00000150354.7|OTTHUMT00000317762.4|PROS1-202|PROS1|676	A02
77515.0_1.0	0.613003	0.0017533	0.00349234	RVASPTSGV	2::ENSP00000365016.3|ENST00000375856.5|ENSG00000185950.9|OTTHUMG00000017338.3|OTTHUMT00000045755.3|IRS2-201|IRS2|1338	A02
84279.0_1.0	0.612976	0.0017533	0.00349299	KLLPGLNNL	2::ENSP00000400614.1|ENST00000451813.6|ENSG00000100991.12|OTTHUMG00000032319.3|OTTHUMT00000471965.1|TRPC4AP-202|TRPC4AP|789	A02
81980.0_1.0	0.612938	0.0017533	0.00349388	ALTELLAKL	2::ENSP00000261254.3|ENST00000261254.8|ENSG00000118971.8|OTTHUMG00000168123.4|OTTHUMT00000398287.2|CCND2-201|CCND2|289	A02
95604.0_1.0	0.612935	0.0017533	0.00349396	RMFGLPVVV	2::ENSP00000477199.2|ENST00000557370.3|ENSG00000100714.17|OTTHUMG00000141309.15|OTTHUMT00000412181.4|MTHFD1-214|MTHFD1|922	A02
110701.0_1.0	0.61286	0.0017533	0.00349575	HLFSGHLSTL	2::ENSP00000497395.1|ENST00000650310.1|ENSG00000242802.9|OTTHUMG00000151754.11|OTTHUMT00000500841.1|AP5Z1-217|AP5Z1|488	A02
86195.0_1.0	0.612836	0.0017533	0.00349634	SLSGELREV	2::ENSP00000445254.1|ENST00000543719.5|ENSG00000060339.14|OTTHUMG00000018361.6|OTTHUMT00000396063.2|CCAR1-217|CCAR1|1135	A02
76820.0_1.0	0.612835	0.0017533	0.00349636	MAPPPPRSV	2::ENSP00000401277.2|ENST00000440859.8|ENSG00000105879.12|OTTHUMG00000154809.15|OTTHUMT00000337156.3|CBLL1-205|CBLL1|491	A02
116680.0_1.0	0.612771	0.0017533	0.00349789	RLHAYDQHL	2::ENSP00000302160.3|ENST00000306024.4|ENSG00000170860.4|OTTHUMG00000129838.5|OTTHUMT00000252078.4|LSM3-201|LSM3|102	A02
66198.0_1.0	0.612465	0.0017533	0.00350521	KVADALTNA	2::ENSP00000380908.1|ENST00000397806.1|ENSG00000188536.13|OTTHUMG00000059924.3|OTTHUMT00000133195.2|HBA2-202|HBA2|110	A02
99686.0_1.0	0.612437	0.0017533	0.00350588	FMNDALEKA	2::ENSP00000315379.6|ENST00000324862.7|ENSG00000117360.13|OTTHUMG00000012807.3|OTTHUMT00000035836.2|PRPF3-201|PRPF3|683	A02
57474.0_1.0	0.612422	0.0017533	0.00350623	ALGPEGHGL	2::ENSP00000376214.3|ENST00000392414.7|ENSG00000143627.19|OTTHUMG00000035875.6|OTTHUMT00000087408.3|PKLR-202|PKLR|543	A02
60429.0_1.0	0.612101	0.0017533	0.00351393	GLNGVSPKV	2::ENSP00000415808.1|ENST00000435330.5|ENSG00000147604.14|OTTHUMG00000134312.5|OTTHUMT00000259292.2|RPL7-206|RPL7|99	A02
94055.0_1.0	0.612033	0.0017533	0.00351557	NMYGKVVTV	2::ENSP00000470252.1|ENST00000599117.5|ENSG00000196235.14|OTTHUMG00000182973.5|OTTHUMT00000464918.1|SUPT5H-215|SUPT5H|1087	A02
49528.0_1.0	0.612001	0.0017533	0.00351634	KGLALLSV	2::ENSP00000416312.1|ENST00000451005.5|ENSG00000035115.22|OTTHUMG00000151359.9|OTTHUMT00000322369.1|SH3YL1-209|SH3YL1|255	A02
77922.0_1.0	0.611901	0.0017533	0.00351873	VVSEGVPRL	2::ENSP00000318128.3|ENST00000320776.5|ENSG00000186222.5|OTTHUMG00000125510.2|OTTHUMT00000246837.2|BLOC1S4-201|BLOC1S4|217	A02
111996.0_1.0	0.611855	0.0017533	0.00351985	SMYGVDLHKA	2::ENSP00000362906.3|ENST00000373800.7|ENSG00000159023.21|OTTHUMG00000003644.30|OTTHUMT00000010314.1|EPB41-207|EPB41|588	A02
94158.0_1.0	0.611672	0.0017533	0.00352425	HVDDMPNAL	2::ENSP00000380908.1|ENST00000397806.1|ENSG00000188536.13|OTTHUMG00000059924.3|OTTHUMT00000133195.2|HBA2-202|HBA2|110	A02
119018.0_1.0	0.611609	0.0017533	0.00352577	ELTALAPSTMK	2::ENSP00000495059.1|ENST00000464611.1|ENSG00000075624.16|OTTHUMG00000023268.12|OTTHUMT00000324086.2|ACTB-207|ACTB|79	A02
72802.0_1.0	0.61157	0.0017533	0.00352672	GMASVLSRL	2::ENSP00000357550.1|ENST00000368562.5|ENSG00000130640.13|OTTHUMG00000019319.6|OTTHUMT00000051150.1|TUBGCP2-202|TUBGCP2|495	A02
103603.0_1.0	0.611498	0.0017533	0.00352845	TLDEKLEKV	2::ENSP00000482680.1|ENST00000618172.4|ENSG00000124228.14|OTTHUMG00000033072.5|OTTHUMT00000476218.1|DDX27-206|DDX27|765	A02
79647.0_1.0	0.611356	0.0017533	0.00353187	KLGDFGLLV	2::ENSP00000460868.1|ENST00000574730.5|ENSG00000127564.17|OTTHUMG00000128975.4|OTTHUMT00000436726.1|PKMYT1-216|PKMYT1|430	A02
82008.0_1.0	0.611152	0.0017533	0.0035368	FASHVSPEV	2::ENSP00000263245.5|ENST00000263245.10|ENSG00000242247.11|OTTHUMG00000150718.13|OTTHUMT00000319747.3|ARFGAP3-201|ARFGAP3|516	A02
112804.0_1.0	0.61112	0.0017533	0.00353757	LLALGVERALA	2::ENSP00000476080.1|ENST00000606999.5|ENSG00000138085.16|OTTHUMG00000128405.6|OTTHUMT00000470709.1|ATRAID-207|ATRAID|229	A02
95603.0_1.0	0.610967	0.0017533	0.00354127	RMFGLPVVV	2::ENSP00000477199.2|ENST00000557370.3|ENSG00000100714.17|OTTHUMG00000141309.15|OTTHUMT00000412181.4|MTHFD1-214|MTHFD1|922	A02
102296.0_1.0	0.610893	0.0017533	0.00354307	SLFAGGMLRV	2::ENSP00000330945.6|ENST00000332598.7|ENSG00000184840.12|OTTHUMG00000130859.3|OTTHUMT00000253433.2|TMED9-201|TMED9|235	A02
107007.0_1.0	0.610802	0.0017533	0.00354528	LLDDVMKEL	2::ENSP00000466833.1|ENST00000587929.1|ENSG00000101624.11|OTTHUMG00000131701.4|OTTHUMT00000453521.1|CEP76-206|CEP76|112	A02
111905.0_1.0	0.610738	0.0017533	0.00354683	RLDEKNFVV	2::ENSP00000466968.1|ENST00000593114.5|ENSG00000179262.10|OTTHUMG00000180723.5|OTTHUMT00000452754.2|RAD23A-210|RAD23A|139	A02
94155.0_1.0	0.610687	0.0017533	0.00354808	HVDDMPNAL	2::ENSP00000380908.1|ENST00000397806.1|ENSG00000188536.13|OTTHUMG00000059924.3|OTTHUMT00000133195.2|HBA2-202|HBA2|110	A02
72329.0_1.0	0.610675	0.0017533	0.00354837	ALAPSTMKL	2::ENSP00000495059.1|ENST00000464611.1|ENSG00000075624.16|OTTHUMG00000023268.12|OTTHUMT00000324086.2|ACTB-207|ACTB|79	A02
129008.0_1.0	0.610267	0.0017533	0.00355826	LTLPPNDHVNSNN	2::ENSP00000444663.2|ENST00000543859.5|ENSG00000244682.7|OTTHUMG00000074101.5|-|FCGR2C-211|FCGR2C|322	A02
109919.0_1.0	0.610262	0.0017533	0.00355839	RLDESAFVGL	2::ENSP00000355396.4|ENST00000361127.6|ENSG00000198799.12|OTTHUMG00000012133.4|OTTHUMT00000033549.3|LRIG2-201|LRIG2|1065	A02
113339.0_1.0	0.610178	0.0017533	0.00356043	VLWDNGAKNL	2::ENSP00000261537.6|ENST00000261537.6|ENSG00000101752.11|OTTHUMG00000131753.3|OTTHUMT00000254675.1|MIB1-201|MIB1|1006	A02
70273.0_1.0	0.609949	0.0017533	0.003566	GLTGYLKGL	2::ENSP00000312066.1|ENST00000307877.7|ENSG00000167881.15|OTTHUMG00000180054.3|OTTHUMT00000449487.2|SRP68-201|SRP68|627	A02
89108.0_1.0	0.609933	0.0017533	0.0035664	RLASLQSEV	2::ENSP00000427721.1|ENST00000522266.1|ENSG00000214022.11|OTTHUMG00000158330.4|OTTHUMT00000376938.1|REPIN1-219|REPIN1|47	A02
117270.0_1.0	0.609929	0.0017533	0.00356648	RLYPEGLAQL	2::ENSP00000463328.1|ENST00000565835.5|ENSG00000159720.12|OTTHUMG00000137515.7|OTTHUMT00000422218.2|ATP6V0D1-211|ATP6V0D1|232	A02
71998.0_1.0	0.609859	0.0017533	0.0035682	RMVGQVLGA	2::ENSP00000253039.4|ENST00000253039.9|ENSG00000130741.11|OTTHUMG00000021262.3|OTTHUMT00000056079.2|EIF2S3-201|EIF2S3|472	A02
100875.0_1.0	0.609838	0.0017533	0.00356871	RLGDQPVYL	2::ENSP00000471497.1|ENST00000593513.1|ENSG00000167601.12|OTTHUMG00000182727.4|OTTHUMT00000463401.2|AXL-203|AXL|626	A02
104736.0_1.0	0.609651	0.0017533	0.00357328	RLYGALLQM	2::ENSP00000348454.4|ENST00000356135.9|ENSG00000110721.12|OTTHUMG00000167424.5|OTTHUMT00000394572.2|CHKA-202|CHKA|439	A02
100872.0_1.0	0.609534	0.0017533	0.00357614	RLGDQPVYL	2::ENSP00000471497.1|ENST00000593513.1|ENSG00000167601.12|OTTHUMG00000182727.4|OTTHUMT00000463401.2|AXL-203|AXL|626	A02
99787.0_1.0	0.609533	0.0017533	0.00357615	SVFAHPRKL	2::ENSP00000485541.1|ENST00000623806.3|ENSG00000268606.5|OTTHUMG00000188622.3|-|MAGEA2-209|MAGEA2|314	A02
100873.0_1.0	0.609446	0.0017533	0.00357829	RLGDQPVYL	2::ENSP00000471497.1|ENST00000593513.1|ENSG00000167601.12|OTTHUMG00000182727.4|OTTHUMT00000463401.2|AXL-203|AXL|626	A02
81640.0_1.0	0.609342	0.0017533	0.00358084	KLAEGVQLL	2::ENSP00000263461.5|ENST00000263461.11|ENSG00000120008.16|OTTHUMG00000019171.6|OTTHUMT00000050707.3|WDR11-201|WDR11|1224	A02
71387.0_1.0	0.6093	0.0017533	0.00358186	ALASEPLKV	2::ENSP00000408659.2|ENST00000449762.6|ENSG00000164830.18|OTTHUMG00000167682.3|OTTHUMT00000343928.2|OXR1-206|OXR1|216	A02
130935.0_1.0	0.609207	0.0017533	0.00358414	LYHYVAVNNPKKQE	2::ENSP00000457935.1|ENST00000456793.2|ENSG00000228474.6|OTTHUMG00000151990.5|OTTHUMT00000324704.3|OST4-203|OST4|37	A02
23613.0_1.0	0.609068	0.0017533	0.00358754	LLVVSA	2::ENSP00000455131.1|ENST00000569177.5|ENSG00000167508.12|OTTHUMG00000137865.6|OTTHUMT00000422879.2|MVD-217|MVD|271	A02
101492.0_1.0	0.60883	0.0017533	0.00359338	RLLDVVYNA	2::ENSP00000379888.3|ENST00000396651.8|ENSG00000142937.12|OTTHUMG00000008494.2|OTTHUMT00000023439.2|RPS8-202|RPS8|208	A02
94673.0_1.0	0.608783	0.0017533	0.00359454	YGLENFTSV	2::ENSP00000404232.2|ENST00000420999.2|ENSG00000183690.13|OTTHUMG00000021393.3|OTTHUMT00000056312.3|EFHC2-202|EFHC2|749	A02
128896.0_1.0	0.608727	0.0017533	0.00359591	RLYHEADKTYM	2::ENSP00000356807.2|ENST00000367833.7|ENSG00000143155.13|OTTHUMG00000034646.3|OTTHUMT00000083822.3|TIPRL-202|TIPRL|272	A02
66189.0_1.0	0.608482	0.0017533	0.00360195	KVADALTNA	2::ENSP00000380908.1|ENST00000397806.1|ENSG00000188536.13|OTTHUMG00000059924.3|OTTHUMT00000133195.2|HBA2-202|HBA2|110	A02
65921.0_1.0	0.60838	0.0017533	0.00360446	ALADGVQKV	2::ENSP00000388477.1|ENST00000426053.5|ENSG00000100342.20|OTTHUMG00000030427.9|-|APOL1-206|APOL1|380	A02
106892.0_1.0	0.608162	0.0017533	0.00360982	FVNELLSRL	2::ENSP00000233146.2|ENST00000233146.7|ENSG00000095002.15|OTTHUMG00000128861.10|OTTHUMT00000250805.4|MSH2-201|MSH2|934	A02
96980.0_1.0	0.608096	0.0017533	0.00361146	NLYKAPLLL	2::ENSP00000473294.1|ENST00000494920.1|ENSG00000004487.16|OTTHUMG00000003220.7|OTTHUMT00000091249.3|KDM1A-205|KDM1A|301	A02
92690.0_1.0	0.607945	0.0017533	0.00361518	VLLPKLPQL	2::ENSP00000464693.1|ENST00000579695.5|ENSG00000172057.10|OTTHUMG00000133249.4|OTTHUMT00000446836.1|ORMDL3-204|ORMDL3|153	A02
96892.0_1.0	0.607924	0.0017533	0.0036157	RLTDEQVAL	2::ENSP00000456082.1|ENST00000569403.1|ENSG00000261236.8|OTTHUMG00000174603.5|OTTHUMT00000426982.3|BOP1-204|BOP1|217	A02
65920.0_1.0	0.607646	0.0017533	0.00362258	ALADGVQKV	2::ENSP00000388477.1|ENST00000426053.5|ENSG00000100342.20|OTTHUMG00000030427.9|-|APOL1-206|APOL1|380	A02
121462.0_1.0	0.607448	0.0017533	0.00362749	HLWDPENSVL	2::ENSP00000386097.3|ENST00000403295.7|ENSG00000115392.11|OTTHUMG00000129349.6|OTTHUMT00000325256.1|FANCL-203|FANCL|347	A02
101441.0_1.0	0.607401	0.0017533	0.00362865	RLAADDFRV	2::ENSP00000373489.2|ENST00000388837.6|ENSG00000111057.11|OTTHUMG00000169882.3|-|KRT18-202|KRT18|430	A02
119363.0_1.0	0.6074	0.0017533	0.00362867	RLWEPTYTL	2::ENSP00000451260.1|ENST00000554882.5|ENSG00000092148.13|OTTHUMG00000170670.6|OTTHUMT00000409939.2|HECTD1-208|HECTD1|976	A02
26939.0_1.0	0.607397	0.0017533	0.00362876	KGTLTL	2::ENSP00000442070.1|ENST00000538171.5|ENSG00000126602.11|OTTHUMG00000129427.4|OTTHUMT00000438778.1|TRAP1-202|TRAP1|651	A02
99587.0_1.0	0.607314	0.0017533	0.0036308	LLLDPFHKA	2::ENSP00000495696.1|ENST00000645079.1|ENSG00000174748.21|OTTHUMG00000130485.10|OTTHUMT00000494373.1|RPL15-216|RPL15|169	A02
106254.0_1.0	0.607198	0.0017533	0.00363368	RLFDEPQLA	2::ENSP00000261721.4|ENST00000261721.9|ENSG00000064726.10|OTTHUMG00000147364.5|OTTHUMT00000304008.2|BTBD1-201|BTBD1|482	A02
113830.0_1.0	0.607079	0.0017533	0.00363665	RSFSPTMKV	2::ENSP00000473665.1|ENST00000602398.3|ENSG00000139697.14|OTTHUMG00000183988.3|OTTHUMT00000467684.2|SBNO1-203|SBNO1|1393	A02
119767.0_1.0	0.607078	0.0017533	0.00363667	HLNEHLYNM	2::ENSP00000474036.1|ENST00000590049.5|ENSG00000126247.11|OTTHUMG00000160811.10|OTTHUMT00000457418.7|CAPNS1-209|CAPNS1|197	A02
126011.0_1.0	0.607064	0.0017533	0.00363702	KLLDDSDSNLSV	2::ENSP00000283195.6|ENST00000283195.11|ENSG00000153201.16|OTTHUMG00000130981.11|OTTHUMT00000253594.2|RANBP2-201|RANBP2|3224	A02
52660.0_1.0	0.606887	0.0017533	0.00364143	LVEAYPK	2::ENSP00000442665.1|ENST00000545822.2|ENSG00000138029.14|OTTHUMG00000096978.5|-|HADHB-209|HADHB|452	A02
125680.0_1.0	0.606845	0.0017533	0.00364247	KMYEEFLSKV	2::ENSP00000440449.1|ENST00000537384.6|ENSG00000188191.15|OTTHUMG00000151411.7|OTTHUMT00000504440.2|PRKAR1B-211|PRKAR1B|381	A02
106255.0_1.0	0.606688	0.0017533	0.00364637	RLFDEPQLA	2::ENSP00000261721.4|ENST00000261721.9|ENSG00000064726.10|OTTHUMG00000147364.5|OTTHUMT00000304008.2|BTBD1-201|BTBD1|482	A02
84202.0_1.0	0.606679	0.0017533	0.00364661	SLNGLEVHL	2::ENSP00000384185.3|ENST00000402105.7|ENSG00000100099.20|OTTHUMG00000030459.8|OTTHUMT00000320781.2|HPS4-203|HPS4|703	A02
90157.0_1.0	0.606631	0.0017533	0.00364781	HLLPHPVVV	2::ENSP00000372199.3|ENST00000382751.4|ENSG00000142207.7|OTTHUMG00000064919.4|OTTHUMT00000139400.3|URB1-201|URB1|2271	A02
107202.0_1.0	0.606546	0.0017533	0.00364993	TLLTDGMRSV	2::ENSP00000484669.1|ENST00000616140.2|ENSG00000071894.17|OTTHUMG00000174612.6|OTTHUMT00000504378.2|CPSF1-212|CPSF1|1443	A02
111403.0_1.0	0.606315	0.0017533	0.0036557	HLDDLKGTFA	2::ENSP00000496470.1|ENST00000647543.1|ENSG00000284931.1|OTTHUMG00000192488.2|OTTHUMT00000494676.1|AC104389.6-202|AC104389.6|168	A02
73714.0_1.0	0.606064	0.0017533	0.00366198	VVSSVVHPL	2::ENSP00000422399.1|ENST00000511469.5|ENSG00000109255.11|OTTHUMG00000102161.4|OTTHUMT00000361661.2|NMU-205|NMU|158	A02
100161.0_1.0	0.606058	0.0017533	0.00366211	QLVDLLEKV	2::ENSP00000468702.1|ENST00000592169.2|ENSG00000131467.11|OTTHUMG00000180654.4|OTTHUMT00000452439.1|PSME3-213|PSME3|198	A02
110983.0_1.0	0.605716	0.0017533	0.00367068	FVDDYTVRV	2::ENSP00000399311.1|ENST00000437630.1|ENSG00000115233.12|OTTHUMG00000153882.3|OTTHUMT00000332834.2|PSMD14-202|PSMD14|84	A02
118391.0_1.0	0.605659	0.0017533	0.00367212	HLNEHLYNM	2::ENSP00000474036.1|ENST00000590049.5|ENSG00000126247.11|OTTHUMG00000160811.10|OTTHUMT00000457418.7|CAPNS1-209|CAPNS1|197	A02
103710.0_1.0	0.605654	0.0017533	0.00367225	TLHSVDQYL	2::ENSP00000364813.5|ENST00000375661.6|ENSG00000204392.11|OTTHUMG00000031121.3|OTTHUMT00000076205.3|LSM2-208|LSM2|95	A02
106792.0_1.0	0.60545	0.0017533	0.00367738	FMLPDPQNL	2::ENSP00000493902.1|ENST00000645668.1|ENSG00000198860.12|OTTHUMG00000035461.6|OTTHUMT00000086132.2|TSEN15-216|TSEN15|171	A02
80395.0_1.0	0.605422	0.0017533	0.00367808	KVGSFSQNV	2::ENSP00000376656.2|ENST00000392925.6|ENSG00000106144.20|OTTHUMG00000023641.5|OTTHUMT00000327428.1|CASP2-203|CASP2|171	A02
102114.0_1.0	0.60541	0.0017533	0.00367838	KLNPYAKTM	2::ENSP00000457442.1|ENST00000569696.5|ENSG00000174444.15|OTTHUMG00000133193.5|OTTHUMT00000420739.2|RPL4-217|RPL4|171	A02
131460.0_1.0	0.605234	0.0017533	0.0036828	TWQRDGEDQTQDTEL	2::ENSP00000491291.1|ENST00000639848.1|ENSG00000234745.11|OTTHUMG00000031153.7|-|HLA-B-256|HLA-B|363	A02
91933.0_1.0	0.605104	0.0017533	0.00368608	LLLPPPPCPA	2::ENSP00000002165.5|ENST00000002165.11|ENSG00000001036.14|OTTHUMG00000015728.3|OTTHUMT00000042521.3|FUCA2-201|FUCA2|467	A02
66333.0_1.0	0.60503	0.0017533	0.00368793	SVAGSVERV	2::ENSP00000418463.2|ENST00000495699.2|ENSG00000130713.16|OTTHUMG00000020811.5|OTTHUMT00000054675.3|EXOSC2-210|EXOSC2|237	A02
117768.0_1.0	0.604766	0.0017533	0.00369459	YLNDGLWHM	2::ENSP00000496921.1|ENST00000394552.3|ENSG00000101898.6|OTTHUMG00000032177.2|OTTHUMT00000078545.2|MCTS2P-201|MCTS2P|181	A02
[truncated: 20,147 more rows]

## Sheet: non-spliced peptides by MBS
PSMId	score	q-value	posterior_error_prob	peptide	proteinIds	source
125122.0_1.0	1.79705	0.000540605	2.5926e-07	VLFENTDSVHL	2::ENSP00000386226.3|ENST00000408888.8|ENSG00000188739.15|OTTHUMG00000039620.10|OTTHUMT00000100146.2|RBM34-201|RBM34|430	A02
121921.0_1.0	1.74914	0.000540605	3.74544e-07	SLADDSVLERL	2::ENSP00000358400.3|ENST00000369393.8|ENSG00000112159.12|OTTHUMG00000015213.4|OTTHUMT00000041514.3|MDN1-201|MDN1|5596	A02
121924.0_1.0	1.70521	0.000540605	5.24809e-07	SLADDSVLERL	2::ENSP00000358400.3|ENST00000369393.8|ENSG00000112159.12|OTTHUMG00000015213.4|OTTHUMT00000041514.3|MDN1-201|MDN1|5596	A02
119660.0_1.0	1.70087	0.000540605	5.42569e-07	KMDASLGNLFA	2::ENSP00000353025.3|ENST00000359943.8|ENSG00000196937.11|OTTHUMG00000156979.3|OTTHUMT00000346945.2|FAM3C-201|FAM3C|227	A02
125124.0_1.0	1.67744	0.000540605	6.49505e-07	VLFENTDSVHL	2::ENSP00000386226.3|ENST00000408888.8|ENSG00000188739.15|OTTHUMG00000039620.10|OTTHUMT00000100146.2|RBM34-201|RBM34|430	A02
124360.0_1.0	1.54661	0.000540605	1.77362e-06	VLLGESAVGKSSL	2::ENSP00000396632.1|ENST00000446547.5|ENSG00000144566.11|OTTHUMG00000129889.6|OTTHUMT00000339743.1|RAB5A-205|RAB5A|65	A02
130998.0_1.0	1.49042	0.000540605	2.73042e-06	WQRDGEDQTQDTEL	2::ENSP00000372819.3|ENST00000383329.7|ENSG00000204525.16|OTTHUMG00000031154.8|OTTHUMT00000258079.1|HLA-C-203|HLA-C|372	A02
125123.0_1.0	1.47232	0.000540605	3.13745e-06	VLFENTDSVHL	2::ENSP00000386226.3|ENST00000408888.8|ENSG00000188739.15|OTTHUMG00000039620.10|OTTHUMT00000100146.2|RBM34-201|RBM34|430	A02
124361.0_1.0	1.46589	0.000540605	3.29629e-06	VLLGESAVGKSSL	2::ENSP00000396632.1|ENST00000446547.5|ENSG00000144566.11|OTTHUMG00000129889.6|OTTHUMT00000339743.1|RAB5A-205|RAB5A|65	A02
124359.0_1.0	1.46167	0.000540605	3.40483e-06	VLLGESAVGKSSL	2::ENSP00000396632.1|ENST00000446547.5|ENSG00000144566.11|OTTHUMG00000129889.6|OTTHUMT00000339743.1|RAB5A-205|RAB5A|65	A02
131000.0_1.0	1.43887	0.000540605	4.05606e-06	WQRDGEDQTQDTEL	2::ENSP00000372819.3|ENST00000383329.7|ENSG00000204525.16|OTTHUMG00000031154.8|OTTHUMT00000258079.1|HLA-C-203|HLA-C|372	A02
111938.0_1.0	1.42351	0.000540605	4.56376e-06	KLLELTQKM	2::ENSP00000345866.7|ENST00000340535.11|ENSG00000154305.18|OTTHUMG00000037543.8|OTTHUMT00000091798.1|MIA3-201|MIA3|785	A02
119645.0_1.0	1.41307	0.000540605	4.94492e-06	ALEEADKMFL	2::ENSP00000453886.1|ENST00000560490.1|ENSG00000255302.5|OTTHUMG00000165911.3|OTTHUMT00000417238.1|EID1-202|EID1|165	A02
121923.0_1.0	1.40752	0.000540605	5.16006e-06	SLADDSVLERL	2::ENSP00000358400.3|ENST00000369393.8|ENSG00000112159.12|OTTHUMG00000015213.4|OTTHUMT00000041514.3|MDN1-201|MDN1|5596	A02
121922.0_1.0	1.37986	0.000540605	6.38088e-06	SLADDSVLERL	2::ENSP00000358400.3|ENST00000369393.8|ENSG00000112159.12|OTTHUMG00000015213.4|OTTHUMT00000041514.3|MDN1-201|MDN1|5596	A02
111152.0_1.0	1.36867	0.000540605	6.95336e-06	ALVSQELQRA	2::ENSP00000373697.3|ENST00000389045.7|ENSG00000153827.13|OTTHUMG00000153623.6|OTTHUMT00000331865.1|TRIP12-204|TRIP12|1722	A02
121920.0_1.0	1.36312	0.000540605	7.25639e-06	SLADDSVLERL	2::ENSP00000358400.3|ENST00000369393.8|ENSG00000112159.12|OTTHUMG00000015213.4|OTTHUMT00000041514.3|MDN1-201|MDN1|5596	A02
88515.0_1.0	1.36181	0.000540605	7.32932e-06	VLFGVETHV	2::ENSP00000173527.5|ENST00000173527.6|ENSG00000066583.12|OTTHUMG00000163144.3|OTTHUMT00000371826.2|ISOC1-201|ISOC1|298	A02
130581.0_1.0	1.33063	0.000540605	9.3124e-06	LSQPKLVKWDRDM	2::ENSP00000453186.1|ENST00000561139.1|ENSG00000166710.20|OTTHUMG00000131247.4|OTTHUMT00000415964.1|B2M-210|B2M|71	A02
124563.0_1.0	1.3249	0.000540605	9.73124e-06	ALDVMVSTFHK	2::ENSP00000357705.4|ENST00000368716.9|ENSG00000196154.12|OTTHUMG00000013546.4|OTTHUMT00000037714.2|S100A4-204|S100A4|101	A02
131276.0_1.0	1.31908	0.000540605	1.01753e-05	VGPFAPGLTEKAPEEKK	2::ENSP00000468476.1|ENST00000589163.5|ENSG00000105355.9|OTTHUMG00000180249.3|OTTHUMT00000450438.1|PLIN3-205|PLIN3|292	A02
124912.0_1.0	1.31806	0.000540605	1.02554e-05	YLASDELTTVR	2::ENSP00000493673.1|ENST00000643329.1|ENSG00000198836.10|OTTHUMG00000149897.21|OTTHUMT00000496250.1|OPA1-221|OPA1|854	A02
111939.0_1.0	1.30825	0.000540605	1.10581e-05	KLLELTQKM	2::ENSP00000345866.7|ENST00000340535.11|ENSG00000154305.18|OTTHUMG00000037543.8|OTTHUMT00000091798.1|MIA3-201|MIA3|785	A02
88521.0_1.0	1.29931	0.000540605	1.18438e-05	VLFGVETHV	2::ENSP00000173527.5|ENST00000173527.6|ENSG00000066583.12|OTTHUMG00000163144.3|OTTHUMT00000371826.2|ISOC1-201|ISOC1|298	A02
129469.0_1.0	1.29735	0.000540605	1.2023e-05	VAGMDVELTVEER	2::ENSP00000461762.1|ENST00000571732.5|ENSG00000108953.17|OTTHUMG00000134316.7|OTTHUMT00000437356.1|YWHAE-208|YWHAE|233	A02
130999.0_1.0	1.29099	0.000540605	1.2625e-05	WQRDGEDQTQDTEL	2::ENSP00000372819.3|ENST00000383329.7|ENSG00000204525.16|OTTHUMG00000031154.8|OTTHUMT00000258079.1|HLA-C-203|HLA-C|372	A02
125121.0_1.0	1.28965	0.000540605	1.27559e-05	VLFENTDSVHL	2::ENSP00000386226.3|ENST00000408888.8|ENSG00000188739.15|OTTHUMG00000039620.10|OTTHUMT00000100146.2|RBM34-201|RBM34|430	A02
124911.0_1.0	1.28381	0.000540605	1.33409e-05	YLASDELTTVR	2::ENSP00000493673.1|ENST00000643329.1|ENSG00000198836.10|OTTHUMG00000149897.21|OTTHUMT00000496250.1|OPA1-221|OPA1|854	A02
111155.0_1.0	1.27721	0.000540605	1.40339e-05	ALVSQELQRA	2::ENSP00000373697.3|ENST00000389045.7|ENSG00000153827.13|OTTHUMG00000153623.6|OTTHUMT00000331865.1|TRIP12-204|TRIP12|1722	A02
82368.0_1.0	1.27184	0.000540605	1.46241e-05	KLLANNTTV	2::ENSP00000394014.2|ENST00000450518.6|ENSG00000136518.17|OTTHUMG00000157782.9|OTTHUMT00000349600.2|ACTL6A-203|ACTL6A|387	A02
82370.0_1.0	1.2717	0.000540605	1.46398e-05	KLLANNTTV	2::ENSP00000394014.2|ENST00000450518.6|ENSG00000136518.17|OTTHUMG00000157782.9|OTTHUMT00000349600.2|ACTL6A-203|ACTL6A|387	A02
125125.0_1.0	1.27103	0.000540605	1.47163e-05	VLFENTDSVHL	2::ENSP00000386226.3|ENST00000408888.8|ENSG00000188739.15|OTTHUMG00000039620.10|OTTHUMT00000100146.2|RBM34-201|RBM34|430	A02
75217.0_1.0	1.26305	0.000540605	1.56452e-05	KLDVGNAEV	2::ENSP00000400345.1|ENST00000442093.5|ENSG00000185825.17|OTTHUMG00000024218.5|OTTHUMT00000061076.3|BCAP31-206|BCAP31|188	A02
124362.0_1.0	1.26125	0.000540605	1.58637e-05	VLLGESAVGKSSL	2::ENSP00000396632.1|ENST00000446547.5|ENSG00000144566.11|OTTHUMG00000129889.6|OTTHUMT00000339743.1|RAB5A-205|RAB5A|65	A02
111148.0_1.0	1.26064	0.000540605	1.59376e-05	ALVSQELQRA	2::ENSP00000373697.3|ENST00000389045.7|ENSG00000153827.13|OTTHUMG00000153623.6|OTTHUMT00000331865.1|TRIP12-204|TRIP12|1722	A02
75214.0_1.0	1.25528	0.000540605	1.66073e-05	KLDVGNAEV	2::ENSP00000400345.1|ENST00000442093.5|ENSG00000185825.17|OTTHUMG00000024218.5|OTTHUMT00000061076.3|BCAP31-206|BCAP31|188	A02
88522.0_1.0	1.25295	0.000540605	1.69072e-05	VLFGVETHV	2::ENSP00000173527.5|ENST00000173527.6|ENSG00000066583.12|OTTHUMG00000163144.3|OTTHUMT00000371826.2|ISOC1-201|ISOC1|298	A02
82366.0_1.0	1.25261	0.000540605	1.69511e-05	KLLANNTTV	2::ENSP00000394014.2|ENST00000450518.6|ENSG00000136518.17|OTTHUMG00000157782.9|OTTHUMT00000349600.2|ACTL6A-203|ACTL6A|387	A02
88520.0_1.0	1.25231	0.000540605	1.69909e-05	VLFGVETHV	2::ENSP00000173527.5|ENST00000173527.6|ENSG00000066583.12|OTTHUMG00000163144.3|OTTHUMT00000371826.2|ISOC1-201|ISOC1|298	A02
111937.0_1.0	1.23904	0.000540605	1.88136e-05	KLLELTQKM	2::ENSP00000345866.7|ENST00000340535.11|ENSG00000154305.18|OTTHUMG00000037543.8|OTTHUMT00000091798.1|MIA3-201|MIA3|785	A02
114504.0_1.0	1.23309	0.000540605	1.9692e-05	RLDELGGVYL	2::ENSP00000435563.1|ENST00000462163.1|ENSG00000118705.17|OTTHUMG00000032409.6|OTTHUMT00000079080.4|RPN2-207|RPN2|162	A02
115038.0_1.0	1.23256	0.000540605	1.97725e-05	FLWKEPATM	2::ENSP00000455611.1|ENST00000562256.5|ENSG00000141002.20|OTTHUMG00000138986.6|OTTHUMT00000421855.1|TCF25-207|TCF25|570	A02
76252.0_1.0	1.23059	0.000540605	2.00748e-05	TLSTVLSKV	2::ENSP00000457474.1|ENST00000564190.1|ENSG00000174197.16|OTTHUMG00000172719.3|OTTHUMT00000420231.2|MGA-205|MGA|1174	A02
119711.0_1.0	1.22411	0.000540605	2.10977e-05	VLLSDSNLHDA	2::ENSP00000456114.1|ENST00000567518.5|ENSG00000005194.15|OTTHUMG00000133457.8|OTTHUMT00000431013.2|CIAPIN1-209|CIAPIN1|299	A02
88509.0_1.0	1.21774	0.000540605	2.21549e-05	VLFGVETHV	2::ENSP00000173527.5|ENST00000173527.6|ENSG00000066583.12|OTTHUMG00000163144.3|OTTHUMT00000371826.2|ISOC1-201|ISOC1|298	A02
129296.0_1.0	1.20341	0.000540605	2.47321e-05	KLFDDDDSGKLSL	2::ENSP00000283122.3|ENST00000283122.7|ENSG00000153140.8|OTTHUMG00000131326.3|OTTHUMT00000254097.1|CETN3-201|CETN3|167	A02
76251.0_1.0	1.20309	0.000540605	2.47933e-05	TLSTVLSKV	2::ENSP00000457474.1|ENST00000564190.1|ENSG00000174197.16|OTTHUMG00000172719.3|OTTHUMT00000420231.2|MGA-205|MGA|1174	A02
114484.0_1.0	1.18604	0.000540605	2.82611e-05	RLDELGGVYL	2::ENSP00000435563.1|ENST00000462163.1|ENSG00000118705.17|OTTHUMG00000032409.6|OTTHUMT00000079080.4|RPN2-207|RPN2|162	A02
123817.0_1.0	1.17528	0.000540605	3.06957e-05	VLALAPGLPTARA	2::ENSP00000355955.3|ENST00000366988.5|ENSG00000117691.10|OTTHUMG00000036744.5|OTTHUMT00000089291.3|NENF-201|NENF|172	A02
124390.0_1.0	1.16283	0.000540605	3.37733e-05	RLPEMGSNVEL	2::ENSP00000394645.1|ENST00000456197.1|ENSG00000196367.13|OTTHUMG00000150403.5|OTTHUMT00000317980.1|TRRAP-206|TRRAP|3588	A02
88517.0_1.0	1.16158	0.000540605	3.4099e-05	VLFGVETHV	2::ENSP00000173527.5|ENST00000173527.6|ENSG00000066583.12|OTTHUMG00000163144.3|OTTHUMT00000371826.2|ISOC1-201|ISOC1|298	A02
111151.0_1.0	1.15993	0.000540605	3.45344e-05	ALVSQELQRA	2::ENSP00000373697.3|ENST00000389045.7|ENSG00000153827.13|OTTHUMG00000153623.6|OTTHUMT00000331865.1|TRIP12-204|TRIP12|1722	A02
131304.0_1.0	1.15873	0.000540605	3.48549e-05	VLYHYVAVNNPKKQE	2::ENSP00000457935.1|ENST00000456793.2|ENSG00000228474.6|OTTHUMG00000151990.5|OTTHUMT00000324704.3|OST4-203|OST4|37	A02
118265.0_1.0	1.15848	0.000540605	3.49211e-05	SLYNGDMEKL	2::ENSP00000446145.2|ENST00000540159.3|ENSG00000176171.11|OTTHUMG00000019278.3|OTTHUMT00000473467.2|BNIP3-202|BNIP3|219	A02
119710.0_1.0	1.153	0.000540605	3.64208e-05	VLLSDSNLHDA	2::ENSP00000456114.1|ENST00000567518.5|ENSG00000005194.15|OTTHUMG00000133457.8|OTTHUMT00000431013.2|CIAPIN1-209|CIAPIN1|299	A02
126012.0_1.0	1.1454	0.000540605	3.86108e-05	KLLDDSDSNLSV	2::ENSP00000283195.6|ENST00000283195.11|ENSG00000153201.16|OTTHUMG00000130981.11|OTTHUMT00000253594.2|RANBP2-201|RANBP2|3224	A02
131280.0_1.0	1.14519	0.000540605	3.86716e-05	VGPFAPGLTEKAPEEKK	2::ENSP00000468476.1|ENST00000589163.5|ENSG00000105355.9|OTTHUMG00000180249.3|OTTHUMT00000450438.1|PLIN3-205|PLIN3|292	A02
80179.0_1.0	1.14271	0.000540605	3.94155e-05	KLFDNTVGA	2::ENSP00000303987.7|ENST00000307366.8|ENSG00000168569.8|OTTHUMG00000167693.2|OTTHUMT00000395674.2|TMEM223-201|TMEM223|202	A02
124363.0_1.0	1.13985	0.000540605	4.02904e-05	VLLGESAVGKSSL	2::ENSP00000396632.1|ENST00000446547.5|ENSG00000144566.11|OTTHUMG00000129889.6|OTTHUMT00000339743.1|RAB5A-205|RAB5A|65	A02
119712.0_1.0	1.13855	0.000540605	4.06944e-05	VLLSDSNLHDA	2::ENSP00000456114.1|ENST00000567518.5|ENSG00000005194.15|OTTHUMG00000133457.8|OTTHUMT00000431013.2|CIAPIN1-209|CIAPIN1|299	A02
80096.0_1.0	1.13569	0.000540605	4.15983e-05	LLSGVVTKM	2::ENSP00000470447.1|ENST00000596873.1|ENSG00000142534.7|OTTHUMG00000183156.4|OTTHUMT00000465292.1|RPS11-203|RPS11|118	A02
123816.0_1.0	1.13492	0.000540605	4.18472e-05	VLALAPGLPTARA	2::ENSP00000355955.3|ENST00000366988.5|ENSG00000117691.10|OTTHUMG00000036744.5|OTTHUMT00000089291.3|NENF-201|NENF|172	A02
119713.0_1.0	1.13161	0.000540605	4.29221e-05	VLLSDSNLHDA	2::ENSP00000456114.1|ENST00000567518.5|ENSG00000005194.15|OTTHUMG00000133457.8|OTTHUMT00000431013.2|CIAPIN1-209|CIAPIN1|299	A02
111629.0_1.0	1.13033	0.000540605	4.33473e-05	KLLNTHHRV	2::ENSP00000248958.4|ENST00000248958.5|ENSG00000128228.5|OTTHUMG00000150820.2|OTTHUMT00000320197.2|SDF2L1-201|SDF2L1|221	A02
124364.0_1.0	1.1299	0.000540605	4.34898e-05	VLLGESAVGKSSL	2::ENSP00000396632.1|ENST00000446547.5|ENSG00000144566.11|OTTHUMG00000129889.6|OTTHUMT00000339743.1|RAB5A-205|RAB5A|65	A02
111208.0_1.0	1.12637	0.000540605	4.46855e-05	KLSEYEMSL	2::ENSP00000339017.4|ENST00000308448.11|ENSG00000138138.13|OTTHUMG00000018685.1|OTTHUMT00000049235.1|ATAD1-201|ATAD1|361	A02
110065.0_1.0	1.12513	0.000540605	4.51119e-05	LLNLAPAPLNA	2::ENSP00000402954.1|ENST00000420747.1|ENSG00000003436.16|OTTHUMG00000132634.8|OTTHUMT00000334638.2|TFPI-206|TFPI|61	A02
119659.0_1.0	1.12324	0.000540605	4.57737e-05	KMDASLGNLFA	2::ENSP00000353025.3|ENST00000359943.8|ENSG00000196937.11|OTTHUMG00000156979.3|OTTHUMT00000346945.2|FAM3C-201|FAM3C|227	A02
119654.0_1.0	1.12148	0.000540605	4.63958e-05	KMDASLGNLFA	2::ENSP00000353025.3|ENST00000359943.8|ENSG00000196937.11|OTTHUMG00000156979.3|OTTHUMT00000346945.2|FAM3C-201|FAM3C|227	A02
80180.0_1.0	1.11714	0.000540605	4.79657e-05	KLFDNTVGA	2::ENSP00000303987.7|ENST00000307366.8|ENSG00000168569.8|OTTHUMG00000167693.2|OTTHUMT00000395674.2|TMEM223-201|TMEM223|202	A02
124913.0_1.0	1.11602	0.000540605	4.83803e-05	YLASDELTTVR	2::ENSP00000493673.1|ENST00000643329.1|ENSG00000198836.10|OTTHUMG00000149897.21|OTTHUMT00000496250.1|OPA1-221|OPA1|854	A02
88162.0_1.0	1.1138	0.000540605	4.92109e-05	SLHDALMLV	2::ENSP00000381456.2|ENST00000398422.2|ENSG00000135624.16|OTTHUMG00000152765.8|OTTHUMT00000327751.4|CCT7-202|CCT7|339	A02
76257.0_1.0	1.11334	0.000540605	4.93862e-05	TLSTVLSKV	2::ENSP00000457474.1|ENST00000564190.1|ENSG00000174197.16|OTTHUMG00000172719.3|OTTHUMT00000420231.2|MGA-205|MGA|1174	A02
126638.0_1.0	1.11103	0.000540605	5.02687e-05	RLYEDSGYSSF	2::ENSP00000356210.3|ENST00000367241.3|ENSG00000112029.10|OTTHUMG00000015854.3|OTTHUMT00000042758.1|FBXO5-202|FBXO5|401	A02
126636.0_1.0	1.10911	0.000540605	5.10157e-05	RLYEDSGYSSF	2::ENSP00000356210.3|ENST00000367241.3|ENSG00000112029.10|OTTHUMG00000015854.3|OTTHUMT00000042758.1|FBXO5-202|FBXO5|401	A02
123815.0_1.0	1.10808	0.000540605	5.14209e-05	VLALAPGLPTARA	2::ENSP00000355955.3|ENST00000366988.5|ENSG00000117691.10|OTTHUMG00000036744.5|OTTHUMT00000089291.3|NENF-201|NENF|172	A02
124564.0_1.0	1.1073	0.000540605	5.17293e-05	ALDVMVSTFHK	2::ENSP00000357705.4|ENST00000368716.9|ENSG00000196154.12|OTTHUMG00000013546.4|OTTHUMT00000037714.2|S100A4-204|S100A4|101	A02
131298.0_1.0	1.10593	0.000540605	5.22786e-05	VLYHYVAVNNPKKQE	2::ENSP00000457935.1|ENST00000456793.2|ENSG00000228474.6|OTTHUMG00000151990.5|OTTHUMT00000324704.3|OST4-203|OST4|37	A02
114493.0_1.0	1.10503	0.000540605	5.26397e-05	RLDELGGVYL	2::ENSP00000435563.1|ENST00000462163.1|ENSG00000118705.17|OTTHUMG00000032409.6|OTTHUMT00000079080.4|RPN2-207|RPN2|162	A02
80183.0_1.0	1.10287	0.000540605	5.35198e-05	KLFDNTVGA	2::ENSP00000303987.7|ENST00000307366.8|ENSG00000168569.8|OTTHUMG00000167693.2|OTTHUMT00000395674.2|TMEM223-201|TMEM223|202	A02
80188.0_1.0	1.10214	0.000540605	5.38211e-05	KLFDNTVGA	2::ENSP00000303987.7|ENST00000307366.8|ENSG00000168569.8|OTTHUMG00000167693.2|OTTHUMT00000395674.2|TMEM223-201|TMEM223|202	A02
131274.0_1.0	1.10074	0.000540605	5.44033e-05	VGPFAPGLTEKAPEEKK	2::ENSP00000468476.1|ENST00000589163.5|ENSG00000105355.9|OTTHUMG00000180249.3|OTTHUMT00000450438.1|PLIN3-205|PLIN3|292	A02
111203.0_1.0	1.10071	0.000540605	5.44154e-05	KLSEYEMSL	2::ENSP00000339017.4|ENST00000308448.11|ENSG00000138138.13|OTTHUMG00000018685.1|OTTHUMT00000049235.1|ATAD1-201|ATAD1|361	A02
129289.0_1.0	1.10032	0.000540605	5.45809e-05	KLFDDDDSGKLSL	2::ENSP00000283122.3|ENST00000283122.7|ENSG00000153140.8|OTTHUMG00000131326.3|OTTHUMT00000254097.1|CETN3-201|CETN3|167	A02
88161.0_1.0	1.09915	0.000540605	5.50718e-05	SLHDALMLV	2::ENSP00000381456.2|ENST00000398422.2|ENSG00000135624.16|OTTHUMG00000152765.8|OTTHUMT00000327751.4|CCT7-202|CCT7|339	A02
119648.0_1.0	1.0991	0.000540605	5.50936e-05	ALEEADKMFL	2::ENSP00000453886.1|ENST00000560490.1|ENSG00000255302.5|OTTHUMG00000165911.3|OTTHUMT00000417238.1|EID1-202|EID1|165	A02
130577.0_1.0	1.09696	0.000540605	5.60054e-05	LSQPKLVKWDRDM	2::ENSP00000453186.1|ENST00000561139.1|ENSG00000166710.20|OTTHUMG00000131247.4|OTTHUMT00000415964.1|B2M-210|B2M|71	A02
131300.0_1.0	1.09644	0.000540605	5.62314e-05	VLYHYVAVNNPKKQE	2::ENSP00000457935.1|ENST00000456793.2|ENSG00000228474.6|OTTHUMG00000151990.5|OTTHUMT00000324704.3|OST4-203|OST4|37	A02
86874.0_1.0	1.09257	0.000540605	5.79277e-05	SVFGQVERA	2::ENSP00000406673.1|ENST00000454976.1|ENSG00000147140.16|OTTHUMG00000021798.4|OTTHUMT00000057144.2|NONO-208|NONO|207	A02
129470.0_1.0	1.09245	0.000540605	5.79797e-05	VAGMDVELTVEER	2::ENSP00000461762.1|ENST00000571732.5|ENSG00000108953.17|OTTHUMG00000134316.7|OTTHUMT00000437356.1|YWHAE-208|YWHAE|233	A02
95689.0_1.0	1.09208	0.000540605	5.81449e-05	YMLAHLTGL	2::ENSP00000314902.5|ENST00000323250.9|ENSG00000176890.16|OTTHUMG00000131473.7|OTTHUMT00000441158.2|TYMS-202|TYMS|230	A02
122032.0_1.0	1.0907	0.000540605	5.87645e-05	LLLDNDHYAM	2::ENSP00000415983.3|ENST00000416006.7|ENSG00000102910.14|OTTHUMG00000133144.8|OTTHUMT00000429905.1|LONP2-202|LONP2|605	A02
119658.0_1.0	1.08835	0.000540605	5.98322e-05	KMDASLGNLFA	2::ENSP00000353025.3|ENST00000359943.8|ENSG00000196937.11|OTTHUMG00000156979.3|OTTHUMT00000346945.2|FAM3C-201|FAM3C|227	A02
77506.0_1.0	1.08623	0.000540605	6.08169e-05	VLGPLLNKV	2::ENSP00000420352.1|ENST00000461209.5|ENSG00000105808.17|OTTHUMG00000150383.6|OTTHUMT00000349492.3|RASA4-203|RASA4|731	A02
131003.0_1.0	1.08263	0.000540605	6.25176e-05	WQRDGEDQTQDTEL	2::ENSP00000372819.3|ENST00000383329.7|ENSG00000204525.16|OTTHUMG00000031154.8|OTTHUMT00000258079.1|HLA-C-203|HLA-C|372	A02
106078.0_1.0	1.08039	0.000540605	6.3603e-05	ALLESSLRQA	2::ENSP00000227507.2|ENST00000227507.3|ENSG00000110092.4|OTTHUMG00000167877.4|OTTHUMT00000396775.3|CCND1-201|CCND1|295	A02
129287.0_1.0	1.07842	0.000540605	6.45757e-05	KLFDDDDSGKLSL	2::ENSP00000283122.3|ENST00000283122.7|ENSG00000153140.8|OTTHUMG00000131326.3|OTTHUMT00000254097.1|CETN3-201|CETN3|167	A02
86881.0_1.0	1.07811	0.000540605	6.4725e-05	SVFGQVERA	2::ENSP00000406673.1|ENST00000454976.1|ENSG00000147140.16|OTTHUMG00000021798.4|OTTHUMT00000057144.2|NONO-208|NONO|207	A02
86882.0_1.0	1.07759	0.000540605	6.49856e-05	SVFGQVERA	2::ENSP00000406673.1|ENST00000454976.1|ENSG00000147140.16|OTTHUMG00000021798.4|OTTHUMT00000057144.2|NONO-208|NONO|207	A02
80098.0_1.0	1.07647	0.000540605	6.55477e-05	LLSGVVTKM	2::ENSP00000470447.1|ENST00000596873.1|ENSG00000142534.7|OTTHUMG00000183156.4|OTTHUMT00000465292.1|RPS11-203|RPS11|118	A02
111632.0_1.0	1.07221	0.000540605	6.77267e-05	KLLNTHHRV	2::ENSP00000248958.4|ENST00000248958.5|ENSG00000128228.5|OTTHUMG00000150820.2|OTTHUMT00000320197.2|SDF2L1-201|SDF2L1|221	A02
86879.0_1.0	1.07163	0.000540605	6.8031e-05	SVFGQVERA	2::ENSP00000406673.1|ENST00000454976.1|ENSG00000147140.16|OTTHUMG00000021798.4|OTTHUMT00000057144.2|NONO-208|NONO|207	A02
111907.0_1.0	1.06998	0.000540605	6.88951e-05	VLLDYQRNV	2::ENSP00000385942.2|ENST00000404992.6|ENSG00000082898.17|OTTHUMG00000152316.24|OTTHUMT00000325919.2|XPO1-202|XPO1|1071	A02
114502.0_1.0	1.06904	0.000540605	6.93935e-05	RLDELGGVYL	2::ENSP00000435563.1|ENST00000462163.1|ENSG00000118705.17|OTTHUMG00000032409.6|OTTHUMT00000079080.4|RPN2-207|RPN2|162	A02
117986.0_1.0	1.06553	0.000540605	7.12908e-05	KMDASLGNLFA	2::ENSP00000353025.3|ENST00000359943.8|ENSG00000196937.11|OTTHUMG00000156979.3|OTTHUMT00000346945.2|FAM3C-201|FAM3C|227	A02
77508.0_1.0	1.06245	0.000540605	7.29954e-05	VLGPLLNKV	2::ENSP00000420352.1|ENST00000461209.5|ENSG00000105808.17|OTTHUMG00000150383.6|OTTHUMT00000349492.3|RASA4-203|RASA4|731	A02
90533.0_1.0	1.0622	0.000540605	7.31355e-05	RVLDGPEKV	2::ENSP00000254508.5|ENST00000254508.7|ENSG00000132182.12|OTTHUMG00000157268.3|OTTHUMT00000340085.3|NUP210-201|NUP210|1887	A02
122705.0_1.0	1.06193	0.000540605	7.32892e-05	KMLEDLQNEL	2::ENSP00000354957.5|ENST00000361138.7|ENSG00000198887.9|OTTHUMG00000019992.3|OTTHUMT00000052603.3|SMC5-201|SMC5|1101	A02
75187.0_1.0	1.05888	0.000540605	7.50273e-05	AVHDSFVAV	2::ENSP00000415691.2|ENST00000428287.6|ENSG00000080345.18|OTTHUMG00000131886.7|OTTHUMT00000338304.2|RIF1-203|RIF1|2446	A02
95684.0_1.0	1.05726	0.000540605	7.59665e-05	YMLAHLTGL	2::ENSP00000314902.5|ENST00000323250.9|ENSG00000176890.16|OTTHUMG00000131473.7|OTTHUMT00000441158.2|TYMS-202|TYMS|230	A02
111908.0_1.0	1.05634	0.000540605	7.65022e-05	VLLDYQRNV	2::ENSP00000385942.2|ENST00000404992.6|ENSG00000082898.17|OTTHUMG00000152316.24|OTTHUMT00000325919.2|XPO1-202|XPO1|1071	A02
95690.0_1.0	1.05614	0.000540605	7.66187e-05	YMLAHLTGL	2::ENSP00000314902.5|ENST00000323250.9|ENSG00000176890.16|OTTHUMG00000131473.7|OTTHUMT00000441158.2|TYMS-202|TYMS|230	A02
88163.0_1.0	1.05485	0.000540605	7.7381e-05	SLHDALMLV	2::ENSP00000381456.2|ENST00000398422.2|ENSG00000135624.16|OTTHUMG00000152765.8|OTTHUMT00000327751.4|CCT7-202|CCT7|339	A02
94136.0_1.0	1.05471	0.000540605	7.74646e-05	KVLAQQVQL	2::ENSP00000204517.6|ENST00000204517.11|ENSG00000090447.12|OTTHUMG00000129435.4|OTTHUMT00000251595.3|TFAP4-201|TFAP4|338	A02
90983.0_1.0	1.05371	0.000540605	7.80643e-05	KVLDQQNGL	2::ENSP00000254719.4|ENST00000254719.10|ENSG00000132383.12|OTTHUMG00000090579.4|OTTHUMT00000207118.3|RPA1-201|RPA1|616	A02
79375.0_1.0	1.05065	0.000540605	7.99225e-05	KLFLGGLNV	2::ENSP00000316042.4|ENST00000314940.7|ENSG00000177733.7|OTTHUMG00000129156.3|OTTHUMT00000251221.3|HNRNPA0-201|HNRNPA0|305	A02
131277.0_1.0	1.0475	0.000540605	8.18745e-05	VGPFAPGLTEKAPEEKK	2::ENSP00000468476.1|ENST00000589163.5|ENSG00000105355.9|OTTHUMG00000180249.3|OTTHUMT00000450438.1|PLIN3-205|PLIN3|292	A02
123627.0_1.0	1.04714	0.000540605	8.21001e-05	ALLPSVKEDKM	2::ENSP00000444385.2|ENST00000535414.5|ENSG00000162694.14|OTTHUMG00000011814.3|-|EXTL2-207|EXTL2|147	A02
115039.0_1.0	1.04647	0.000540605	8.25239e-05	FLWKEPATM	2::ENSP00000455611.1|ENST00000562256.5|ENSG00000141002.20|OTTHUMG00000138986.6|OTTHUMT00000421855.1|TCF25-207|TCF25|570	A02
127329.0_1.0	1.04594	0.000540605	8.28637e-05	VLAEDEEMNRM	2::ENSP00000312999.6|ENST00000313601.11|ENSG00000114353.17|OTTHUMG00000156940.2|OTTHUMT00000346688.2|GNAI2-202|GNAI2|355	A02
131464.0_1.0	1.04547	0.000540605	8.31634e-05	TWQRDGEDQTQDTEL	2::ENSP00000372819.3|ENST00000383329.7|ENSG00000204525.16|OTTHUMG00000031154.8|OTTHUMT00000258079.1|HLA-C-203|HLA-C|372	A02
111630.0_1.0	1.04307	0.000540605	8.47098e-05	KLLNTHHRV	2::ENSP00000248958.4|ENST00000248958.5|ENSG00000128228.5|OTTHUMG00000150820.2|OTTHUMT00000320197.2|SDF2L1-201|SDF2L1|221	A02
111906.0_1.0	1.042	0.000540605	8.54081e-05	VLLDYQRNV	2::ENSP00000385942.2|ENST00000404992.6|ENSG00000082898.17|OTTHUMG00000152316.24|OTTHUMT00000325919.2|XPO1-202|XPO1|1071	A02
106081.0_1.0	1.04177	0.000540605	8.55616e-05	ALLESSLRQA	2::ENSP00000227507.2|ENST00000227507.3|ENSG00000110092.4|OTTHUMG00000167877.4|OTTHUMT00000396775.3|CCND1-201|CCND1|295	A02
111631.0_1.0	1.03981	0.000540605	8.68543e-05	KLLNTHHRV	2::ENSP00000248958.4|ENST00000248958.5|ENSG00000128228.5|OTTHUMG00000150820.2|OTTHUMT00000320197.2|SDF2L1-201|SDF2L1|221	A02
111628.0_1.0	1.03961	0.000540605	8.69893e-05	KLLNTHHRV	2::ENSP00000248958.4|ENST00000248958.5|ENSG00000128228.5|OTTHUMG00000150820.2|OTTHUMT00000320197.2|SDF2L1-201|SDF2L1|221	A02
127325.0_1.0	1.03548	0.000540605	8.97939e-05	VLAEDEEMNRM	2::ENSP00000312999.6|ENST00000313601.11|ENSG00000114353.17|OTTHUMG00000156940.2|OTTHUMT00000346688.2|GNAI2-202|GNAI2|355	A02
126640.0_1.0	1.03299	0.000540605	9.15293e-05	RLYEDSGYSSF	2::ENSP00000356210.3|ENST00000367241.3|ENSG00000112029.10|OTTHUMG00000015854.3|OTTHUMT00000042758.1|FBXO5-202|FBXO5|401	A02
111207.0_1.0	1.03284	0.000540605	9.16339e-05	KLSEYEMSL	2::ENSP00000339017.4|ENST00000308448.11|ENSG00000138138.13|OTTHUMG00000018685.1|OTTHUMT00000049235.1|ATAD1-201|ATAD1|361	A02
117990.0_1.0	1.03253	0.000540605	9.18507e-05	KMDASLGNLFA	2::ENSP00000353025.3|ENST00000359943.8|ENSG00000196937.11|OTTHUMG00000156979.3|OTTHUMT00000346945.2|FAM3C-201|FAM3C|227	A02
119647.0_1.0	1.03064	0.000540605	9.31922e-05	ALEEADKMFL	2::ENSP00000453886.1|ENST00000560490.1|ENSG00000255302.5|OTTHUMG00000165911.3|OTTHUMT00000417238.1|EID1-202|EID1|165	A02
115394.0_1.0	1.02978	0.000540605	9.38066e-05	KLFEDGKTGF	2::ENSP00000479504.1|ENST00000617633.5|ENSG00000278053.5|OTTHUMG00000188475.2|OTTHUMT00000477383.2|DDX52-213|DDX52|599	A02
130582.0_1.0	1.02797	0.000540605	9.51245e-05	LSQPKLVKWDRDM	2::ENSP00000453186.1|ENST00000561139.1|ENSG00000166710.20|OTTHUMG00000131247.4|OTTHUMT00000415964.1|B2M-210|B2M|71	A02
95355.0_1.0	1.02778	0.000540605	9.52616e-05	RLDDVSNDV	2::ENSP00000384884.3|ENST00000403952.3|ENSG00000164818.16|OTTHUMG00000151416.4|OTTHUMT00000322546.1|DNAAF5-202|DNAAF5|280	A02
115397.0_1.0	1.02633	0.000540605	9.63287e-05	KLFEDGKTGF	2::ENSP00000479504.1|ENST00000617633.5|ENSG00000278053.5|OTTHUMG00000188475.2|OTTHUMT00000477383.2|DDX52-213|DDX52|599	A02
77503.0_1.0	1.02609	0.000540605	9.6504e-05	VLGPLLNKV	2::ENSP00000420352.1|ENST00000461209.5|ENSG00000105808.17|OTTHUMG00000150383.6|OTTHUMT00000349492.3|RASA4-203|RASA4|731	A02
124562.0_1.0	1.02478	0.000540605	9.74846e-05	ALDVMVSTFHK	2::ENSP00000357705.4|ENST00000368716.9|ENSG00000196154.12|OTTHUMG00000013546.4|OTTHUMT00000037714.2|S100A4-204|S100A4|101	A02
126500.0_1.0	1.02447	0.000540605	9.77164e-05	RQLEEEGLTFV	2::ENSP00000406030.3|ENST00000443798.8|ENSG00000129657.16|OTTHUMG00000177311.14|OTTHUMT00000436203.2|SEC14L1-205|SEC14L1|719	A02
82367.0_1.0	1.02171	0.000540605	9.98059e-05	KLLANNTTV	2::ENSP00000394014.2|ENST00000450518.6|ENSG00000136518.17|OTTHUMG00000157782.9|OTTHUMT00000349600.2|ACTL6A-203|ACTL6A|387	A02
82375.0_1.0	1.02051	0.000540605	0.000100726	KLLANNTTV	2::ENSP00000394014.2|ENST00000450518.6|ENSG00000136518.17|OTTHUMG00000157782.9|OTTHUMT00000349600.2|ACTL6A-203|ACTL6A|387	A02
105031.0_1.0	1.01861	0.000540605	0.000102209	KLSSELRHL	2::ENSP00000254803.2|ENST00000254803.4|ENSG00000132467.4|OTTHUMG00000129911.3|OTTHUMT00000252163.3|UTP3-201|UTP3|479	A02
79377.0_1.0	1.018	0.000540605	0.000102689	KLFLGGLNV	2::ENSP00000316042.4|ENST00000314940.7|ENSG00000177733.7|OTTHUMG00000129156.3|OTTHUMT00000251221.3|HNRNPA0-201|HNRNPA0|305	A02
108942.0_1.0	1.01787	0.000540605	0.000102794	LLSEQGDVKL	2::ENSP00000446008.1|ENST00000535007.5|ENSG00000115694.15|OTTHUMG00000133408.17|-|STK25-234|STK25|332	A02
119656.0_1.0	1.01731	0.000540605	0.000103238	KMDASLGNLFA	2::ENSP00000353025.3|ENST00000359943.8|ENSG00000196937.11|OTTHUMG00000156979.3|OTTHUMT00000346945.2|FAM3C-201|FAM3C|227	A02
86883.0_1.0	1.0157	0.000540605	0.000104519	SVFGQVERA	2::ENSP00000406673.1|ENST00000454976.1|ENSG00000147140.16|OTTHUMG00000021798.4|OTTHUMT00000057144.2|NONO-208|NONO|207	A02
88158.0_1.0	1.01514	0.000540605	0.000104968	SLHDALMLV	2::ENSP00000381456.2|ENST00000398422.2|ENSG00000135624.16|OTTHUMG00000152765.8|OTTHUMT00000327751.4|CCT7-202|CCT7|339	A02
122703.0_1.0	1.01397	0.000540605	0.000105916	KMLEDLQNEL	2::ENSP00000354957.5|ENST00000361138.7|ENSG00000198887.9|OTTHUMG00000019992.3|OTTHUMT00000052603.3|SMC5-201|SMC5|1101	A02
111627.0_1.0	1.01355	0.000540605	0.000106258	KLLNTHHRV	2::ENSP00000248958.4|ENST00000248958.5|ENSG00000128228.5|OTTHUMG00000150820.2|OTTHUMT00000320197.2|SDF2L1-201|SDF2L1|221	A02
102255.0_1.0	1.01203	0.000540605	0.000107506	ALYDENTKL	2::ENSP00000500422.1|ENST00000673220.1|ENSG00000162434.13|OTTHUMG00000009310.7|OTTHUMT00000025787.2|JAK1-217|JAK1|129	A02
111210.0_1.0	1.01158	0.000540605	0.00010788	KLSEYEMSL	2::ENSP00000339017.4|ENST00000308448.11|ENSG00000138138.13|OTTHUMG00000018685.1|OTTHUMT00000049235.1|ATAD1-201|ATAD1|361	A02
111209.0_1.0	1.01148	0.000540605	0.000107965	KLSEYEMSL	2::ENSP00000339017.4|ENST00000308448.11|ENSG00000138138.13|OTTHUMG00000018685.1|OTTHUMT00000049235.1|ATAD1-201|ATAD1|361	A02
82377.0_1.0	1.01057	0.000540605	0.000108721	KLLANNTTV	2::ENSP00000394014.2|ENST00000450518.6|ENSG00000136518.17|OTTHUMG00000157782.9|OTTHUMT00000349600.2|ACTL6A-203|ACTL6A|387	A02
122267.0_1.0	1.00985	0.000540605	0.000109324	HLKEAGALDRL	2::ENSP00000265643.3|ENST00000265643.4|ENSG00000069482.7|OTTHUMG00000167890.3|OTTHUMT00000396843.3|GAL-201|GAL|123	A02
95358.0_1.0	1.00771	0.000540605	0.000111136	RLDDVSNDV	2::ENSP00000384884.3|ENST00000403952.3|ENSG00000164818.16|OTTHUMG00000151416.4|OTTHUMT00000322546.1|DNAAF5-202|DNAAF5|280	A02
101477.0_1.0	1.00716	0.000540605	0.000111606	RLLDVVYNA	2::ENSP00000379888.3|ENST00000396651.8|ENSG00000142937.12|OTTHUMG00000008494.2|OTTHUMT00000023439.2|RPS8-202|RPS8|208	A02
131275.0_1.0	1.00639	0.000540605	0.000112264	VGPFAPGLTEKAPEEKK	2::ENSP00000468476.1|ENST00000589163.5|ENSG00000105355.9|OTTHUMG00000180249.3|OTTHUMT00000450438.1|PLIN3-205|PLIN3|292	A02
89732.0_1.0	1.00637	0.000540605	0.000112282	HLLENLVAV	2::ENSP00000347897.5|ENST00000355674.9|ENSG00000171490.13|OTTHUMG00000129824.6|OTTHUMT00000252060.3|RSL1D1-201|RSL1D1|430	A02
126503.0_1.0	1.0058	0.000540605	0.000112776	RQLEEEGLTFV	2::ENSP00000406030.3|ENST00000443798.8|ENSG00000129657.16|OTTHUMG00000177311.14|OTTHUMT00000436203.2|SEC14L1-205|SEC14L1|719	A02
94818.0_1.0	1.0041	0.000540605	0.000114252	SVLTQVFHV	2::ENSP00000413891.1|ENST00000442714.5|ENSG00000115677.17|OTTHUMG00000133391.10|OTTHUMT00000323371.3|HDLBP-219|HDLBP|128	A02
115395.0_1.0	1.00357	0.000540605	0.000114719	KLFEDGKTGF	2::ENSP00000479504.1|ENST00000617633.5|ENSG00000278053.5|OTTHUMG00000188475.2|OTTHUMT00000477383.2|DDX52-213|DDX52|599	A02
108083.0_1.0	1.00355	0.000540605	0.000114743	LLDESHERV	2::ENSP00000395263.1|ENST00000424702.1|ENSG00000128534.8|OTTHUMG00000156956.5|OTTHUMT00000346775.1|LSM8-204|LSM8|67	A02
114498.0_1.0	1.00311	0.000540605	0.000115127	RLDELGGVYL	2::ENSP00000435563.1|ENST00000462163.1|ENSG00000118705.17|OTTHUMG00000032409.6|OTTHUMT00000079080.4|RPN2-207|RPN2|162	A02
115398.0_1.0	0.999456	0.000540605	0.000118403	KLFEDGKTGF	2::ENSP00000479504.1|ENST00000617633.5|ENSG00000278053.5|OTTHUMG00000188475.2|OTTHUMT00000477383.2|DDX52-213|DDX52|599	A02
102211.0_1.0	0.997376	0.000540605	0.00012031	ALYDENTKL	2::ENSP00000500422.1|ENST00000673220.1|ENSG00000162434.13|OTTHUMG00000009310.7|OTTHUMT00000025787.2|JAK1-217|JAK1|129	A02
127053.0_1.0	0.99535	0.000540605	0.000122196	RLWNMPENNGL	2::ENSP00000260803.4|ENST00000260803.9|ENSG00000138231.13|OTTHUMG00000159824.4|OTTHUMT00000357585.2|DBR1-201|DBR1|544	A02
126637.0_1.0	0.995251	0.000540605	0.000122289	RLYEDSGYSSF	2::ENSP00000356210.3|ENST00000367241.3|ENSG00000112029.10|OTTHUMG00000015854.3|OTTHUMT00000042758.1|FBXO5-202|FBXO5|401	A02
124845.0_1.0	0.99431	0.000540605	0.000123176	RMQDEPYQAL	2::ENSP00000252482.3|ENST00000252482.8|ENSG00000283632.2|OTTHUMG00000155018.2|-|EXOC3L2-201|EXOC3L2|409	A02
126501.0_1.0	0.993876	0.000540605	0.000123587	RQLEEEGLTFV	2::ENSP00000406030.3|ENST00000443798.8|ENSG00000129657.16|OTTHUMG00000177311.14|OTTHUMT00000436203.2|SEC14L1-205|SEC14L1|719	A02
95687.0_1.0	0.993697	0.000540605	0.000123757	YMLAHLTGL	2::ENSP00000314902.5|ENST00000323250.9|ENSG00000176890.16|OTTHUMG00000131473.7|OTTHUMT00000441158.2|TYMS-202|TYMS|230	A02
106769.0_1.0	0.992951	0.000540605	0.000124468	HMFGQNLEV	2::ENSP00000469856.1|ENST00000527111.2|ENSG00000010361.14|OTTHUMG00000167281.4|OTTHUMT00000393999.2|FUZ-208|FUZ|95	A02
119735.0_1.0	0.992845	0.000540605	0.000124569	RLLGDAAKNQV	2::ENSP00000364805.4|ENST00000375654.5|ENSG00000204390.10|OTTHUMG00000031208.3|OTTHUMT00000076416.3|HSPA1L-201|HSPA1L|641	A02
83084.0_1.0	0.992292	0.000540605	0.000125099	KLDETGNSL	2::ENSP00000411532.1|ENST00000423485.6|ENSG00000131747.15|OTTHUMG00000155008.4|OTTHUMT00000338035.2|TOP2A-201|TOP2A|1531	A02
89735.0_1.0	0.992283	0.000540605	0.000125107	HLLENLVAV	2::ENSP00000347897.5|ENST00000355674.9|ENSG00000171490.13|OTTHUMG00000129824.6|OTTHUMT00000252060.3|RSL1D1-201|RSL1D1|430	A02
123574.0_1.0	0.991638	0.000540605	0.000125729	LSEQFTAMFR	2::ENSP00000379668.1|ENST00000396384.1|ENSG00000196230.13|OTTHUMG00000031059.3|OTTHUMT00000257567.1|TUBB-207|TUBB|372	A02
62088.0_1.0	0.990575	0.000540605	0.000126759	NLAPAPLNA	2::ENSP00000402954.1|ENST00000420747.1|ENSG00000003436.16|OTTHUMG00000132634.8|OTTHUMT00000334638.2|TFPI-206|TFPI|61	A02
111784.0_1.0	0.990379	0.000540605	0.00012695	KAMDDTFYL	2::ENSP00000361725.4|ENST00000372642.5|ENSG00000167136.7|OTTHUMG00000020763.2|OTTHUMT00000054505.2|ENDOG-201|ENDOG|297	A02
125554.0_1.0	0.990022	0.000540605	0.000127298	FLLDPVKGERL	2::ENSP00000433982.2|ENST00000527303.2|ENSG00000178209.15|OTTHUMG00000165291.5|OTTHUMT00000383857.3|PLEC-211|PLEC|3447	A02
102222.0_1.0	0.989735	0.000540605	0.00012758	ALYDENTKL	2::ENSP00000500422.1|ENST00000673220.1|ENSG00000162434.13|OTTHUMG00000009310.7|OTTHUMT00000025787.2|JAK1-217|JAK1|129	A02
131461.0_1.0	0.989619	0.000540605	0.000127692	TWQRDGEDQTQDTEL	2::ENSP00000372819.3|ENST00000383329.7|ENSG00000204525.16|OTTHUMG00000031154.8|OTTHUMT00000258079.1|HLA-C-203|HLA-C|372	A02
114503.0_1.0	0.989153	0.000540605	0.00012815	RLDELGGVYL	2::ENSP00000435563.1|ENST00000462163.1|ENSG00000118705.17|OTTHUMG00000032409.6|OTTHUMT00000079080.4|RPN2-207|RPN2|162	A02
79379.0_1.0	0.988553	0.000540605	0.000128742	KLFLGGLNV	2::ENSP00000316042.4|ENST00000314940.7|ENSG00000177733.7|OTTHUMG00000129156.3|OTTHUMT00000251221.3|HNRNPA0-201|HNRNPA0|305	A02
109447.0_1.0	0.986245	0.000540605	0.000131044	RLYTEPLLV	2::ENSP00000492094.1|ENST00000638691.1|ENSG00000124155.18|OTTHUMG00000032574.24|OTTHUMT00000491476.1|PIGT-226|PIGT|136	A02
79897.0_1.0	0.985872	0.000540605	0.00013142	KVLAAVYKA	2::ENSP00000378731.2|ENST00000395321.6|ENSG00000109107.14|OTTHUMG00000132605.8|OTTHUMT00000255841.2|ALDOC-203|ALDOC|364	A02
131297.0_1.0	0.983823	0.000540605	0.000133504	VLYHYVAVNNPKKQE	2::ENSP00000457935.1|ENST00000456793.2|ENSG00000228474.6|OTTHUMG00000151990.5|OTTHUMT00000324704.3|OST4-203|OST4|37	A02
132413.0_1.0	0.983816	0.000540605	0.000133511	QVTQPTVGMNFKTPRGPV	2::ENSP00000498019.1|ENST00000647841.1|ENSG00000182774.13|OTTHUMG00000147355.7|OTTHUMT00000501586.1|RPS17-209|RPS17|135	A02
119646.0_1.0	0.982441	0.000540605	0.000134928	ALEEADKMFL	2::ENSP00000453886.1|ENST00000560490.1|ENSG00000255302.5|OTTHUMG00000165911.3|OTTHUMT00000417238.1|EID1-202|EID1|165	A02
132409.0_1.0	0.981753	0.000540605	0.000135642	QVTQPTVGMNFKTPRGPV	2::ENSP00000498019.1|ENST00000647841.1|ENSG00000182774.13|OTTHUMG00000147355.7|OTTHUMT00000501586.1|RPS17-209|RPS17|135	A02
102655.0_1.0	0.981372	0.000540605	0.00013604	KMADYSNKL	2::ENSP00000455764.1|ENST00000565186.5|ENSG00000090857.13|OTTHUMG00000176963.4|OTTHUMT00000434506.1|PDPR-207|PDPR|491	A02
123631.0_1.0	0.978232	0.000540605	0.00013936	ALLPSVKEDKM	2::ENSP00000444385.2|ENST00000535414.5|ENSG00000162694.14|OTTHUMG00000011814.3|-|EXTL2-207|EXTL2|147	A02
128304.0_1.0	0.977671	0.000540605	0.000139961	FLDESRSTQYM	2::ENSP00000473172.1|ENST00000595090.6|ENSG00000183207.14|OTTHUMG00000183333.2|OTTHUMT00000466235.2|RUVBL2-206|RUVBL2|463	A02
102650.0_1.0	0.97761	0.000540605	0.000140027	KMADYSNKL	2::ENSP00000455764.1|ENST00000565186.5|ENSG00000090857.13|OTTHUMG00000176963.4|OTTHUMT00000434506.1|PDPR-207|PDPR|491	A02
115475.0_1.0	0.975918	0.000540605	0.000141857	RLFPVPGSGLV	2::ENSP00000360386.4|ENST00000371335.4|ENSG00000005893.16|OTTHUMG00000022301.5|OTTHUMT00000058100.1|LAMP2-202|LAMP2|410	A02
104464.0_1.0	0.974366	0.000540605	0.000143559	TLYEAVREV	2::ENSP00000363018.3|ENST00000322203.7|ENSG00000198755.11|OTTHUMG00000014566.2|OTTHUMT00000040283.2|RPL10A-201|RPL10A|217	A02
114494.0_1.0	0.972397	0.000540605	0.000145745	RLDELGGVYL	2::ENSP00000435563.1|ENST00000462163.1|ENSG00000118705.17|OTTHUMG00000032409.6|OTTHUMT00000079080.4|RPN2-207|RPN2|162	A02
111787.0_1.0	0.972307	0.000540605	0.000145846	KAMDDTFYL	2::ENSP00000361725.4|ENST00000372642.5|ENSG00000167136.7|OTTHUMG00000020763.2|OTTHUMT00000054505.2|ENDOG-201|ENDOG|297	A02
100508.0_1.0	0.972072	0.000540605	0.000146109	SLLDLEQKL	2::ENSP00000356563.4|ENST00000367591.5|ENSG00000034693.15|OTTHUMG00000015730.4|OTTHUMT00000042525.2|PEX3-201|PEX3|373	A02
103027.0_1.0	0.971504	0.000540605	0.000146748	LLDQKLNEV	2::ENSP00000385333.1|ENST00000405333.5|ENSG00000115758.13|OTTHUMG00000090450.5|OTTHUMT00000323539.1|ODC1-202|ODC1|461	A02
95688.0_1.0	0.970834	0.000540605	0.000147505	YMLAHLTGL	2::ENSP00000314902.5|ENST00000323250.9|ENSG00000176890.16|OTTHUMG00000131473.7|OTTHUMT00000441158.2|TYMS-202|TYMS|230	A02
119734.0_1.0	0.970509	0.000540605	0.000147874	RLLGDAAKNQV	2::ENSP00000364805.4|ENST00000375654.5|ENSG00000204390.10|OTTHUMG00000031208.3|OTTHUMT00000076416.3|HSPA1L-201|HSPA1L|641	A02
62091.0_1.0	0.968801	0.000540605	0.000149825	NLAPAPLNA	2::ENSP00000402954.1|ENST00000420747.1|ENSG00000003436.16|OTTHUMG00000132634.8|OTTHUMT00000334638.2|TFPI-206|TFPI|61	A02
115472.0_1.0	0.966602	0.000540605	0.000152376	RLFPVPGSGLV	2::ENSP00000360386.4|ENST00000371335.4|ENSG00000005893.16|OTTHUMG00000022301.5|OTTHUMT00000058100.1|LAMP2-202|LAMP2|410	A02
110370.0_1.0	0.965678	0.000540605	0.000153461	LLDEHVQRV	2::ENSP00000346935.3|ENST00000354866.7|ENSG00000103126.15|OTTHUMG00000064930.5|OTTHUMT00000139442.3|AXIN1-202|AXIN1|826	A02
132414.0_1.0	0.964439	0.000540605	0.000154928	QVTQPTVGMNFKTPRGPV	2::ENSP00000498019.1|ENST00000647841.1|ENSG00000182774.13|OTTHUMG00000147355.7|OTTHUMT00000501586.1|RPS17-209|RPS17|135	A02
115473.0_1.0	0.963779	0.000540605	0.000155715	RLFPVPGSGLV	2::ENSP00000360386.4|ENST00000371335.4|ENSG00000005893.16|OTTHUMG00000022301.5|OTTHUMT00000058100.1|LAMP2-202|LAMP2|410	A02
103950.0_1.0	0.963308	0.000540605	0.000156279	KLFDQANKL	2::ENSP00000345893.4|ENST00000348208.9|ENSG00000119139.20|OTTHUMG00000019978.17|OTTHUMT00000253612.2|TJP2-201|TJP2|1043	A02
75183.0_1.0	0.962879	0.000540605	0.000156796	AVHDSFVAV	2::ENSP00000415691.2|ENST00000428287.6|ENSG00000080345.18|OTTHUMG00000131886.7|OTTHUMT00000338304.2|RIF1-203|RIF1|2446	A02
67315.0_1.0	0.961591	0.000540605	0.000158354	KLLDFGSGA	2::ENSP00000410960.1|ENST00000442430.1|ENSG00000102096.9|OTTHUMG00000024132.2|OTTHUMT00000060806.2|PIM2-202|PIM2|145	A02
124844.0_1.0	0.957771	0.000540605	0.000163067	RMQDEPYQAL	2::ENSP00000252482.3|ENST00000252482.8|ENSG00000283632.2|OTTHUMG00000155018.2|-|EXOC3L2-201|EXOC3L2|409	A02
85289.0_1.0	0.957768	0.000540605	0.00016307	ALVDLVRSL	2::ENSP00000432012.1|ENST00000525094.5|ENSG00000221968.9|OTTHUMG00000167500.5|OTTHUMT00000394839.1|FADS3-203|FADS3|116	A02
88160.0_1.0	0.957504	0.000540605	0.000163402	SLHDALMLV	2::ENSP00000381456.2|ENST00000398422.2|ENSG00000135624.16|OTTHUMG00000152765.8|OTTHUMT00000327751.4|CCT7-202|CCT7|339	A02
116510.0_1.0	0.957354	0.000540605	0.00016359	RLDQLLRHV	2::ENSP00000445675.1|ENST00000543184.5|ENSG00000185686.18|OTTHUMG00000151172.4|-|PRAME-214|PRAME|509	A02
100509.0_1.0	0.955953	0.000540605	0.000165359	SLLDLEQKL	2::ENSP00000356563.4|ENST00000367591.5|ENSG00000034693.15|OTTHUMG00000015730.4|OTTHUMT00000042525.2|PEX3-201|PEX3|373	A02
83079.0_1.0	0.955086	0.000540605	0.000166463	KLDETGNSL	2::ENSP00000411532.1|ENST00000423485.6|ENSG00000131747.15|OTTHUMG00000155008.4|OTTHUMT00000338035.2|TOP2A-201|TOP2A|1531	A02
114495.0_1.0	0.954087	0.000540605	0.000167745	RLDELGGVYL	2::ENSP00000435563.1|ENST00000462163.1|ENSG00000118705.17|OTTHUMG00000032409.6|OTTHUMT00000079080.4|RPN2-207|RPN2|162	A02
95685.0_1.0	0.953256	0.000540605	0.000168818	YMLAHLTGL	2::ENSP00000314902.5|ENST00000323250.9|ENSG00000176890.16|OTTHUMG00000131473.7|OTTHUMT00000441158.2|TYMS-202|TYMS|230	A02
102257.0_1.0	0.952401	0.000540605	0.000169931	ALYDENTKL	2::ENSP00000500422.1|ENST00000673220.1|ENSG00000162434.13|OTTHUMG00000009310.7|OTTHUMT00000025787.2|JAK1-217|JAK1|129	A02
116512.0_1.0	0.951307	0.000540605	0.000171364	RLDQLLRHV	2::ENSP00000445675.1|ENST00000543184.5|ENSG00000185686.18|OTTHUMG00000151172.4|-|PRAME-214|PRAME|509	A02
101493.0_1.0	0.951265	0.000540605	0.00017142	RLLDVVYNA	2::ENSP00000379888.3|ENST00000396651.8|ENSG00000142937.12|OTTHUMG00000008494.2|OTTHUMT00000023439.2|RPS8-202|RPS8|208	A02
92461.0_1.0	0.951007	0.000540605	0.00017176	NLLELAPHL	2::ENSP00000409708.2|ENST00000438166.7|ENSG00000115159.16|OTTHUMG00000131951.7|OTTHUMT00000332647.2|GPD2-208|GPD2|727	A02
85791.0_1.0	0.950577	0.000540605	0.000172328	RLSEALVTV	2::ENSP00000361095.4|ENST00000372025.5|ENSG00000159596.7|OTTHUMG00000040993.2|OTTHUMT00000098390.2|TMEM69-201|TMEM69|247	A02
85285.0_1.0	0.948861	0.000540605	0.000174612	ALVDLVRSL	2::ENSP00000432012.1|ENST00000525094.5|ENSG00000221968.9|OTTHUMG00000167500.5|OTTHUMT00000394839.1|FADS3-203|FADS3|116	A02
104472.0_1.0	0.947889	0.000540605	0.00017592	TLYEAVREV	2::ENSP00000363018.3|ENST00000322203.7|ENSG00000198755.11|OTTHUMG00000014566.2|OTTHUMT00000040283.2|RPL10A-201|RPL10A|217	A02
101480.0_1.0	0.947738	0.000540605	0.000176125	RLLDVVYNA	2::ENSP00000379888.3|ENST00000396651.8|ENSG00000142937.12|OTTHUMG00000008494.2|OTTHUMT00000023439.2|RPS8-202|RPS8|208	A02
106772.0_1.0	0.947417	0.000540605	0.00017656	HMFGQNLEV	2::ENSP00000469856.1|ENST00000527111.2|ENSG00000010361.14|OTTHUMG00000167281.4|OTTHUMT00000393999.2|FUZ-208|FUZ|95	A02
125678.0_1.0	0.946793	0.000540605	0.000177408	KMYEEFLSKV	2::ENSP00000440449.1|ENST00000537384.6|ENSG00000188191.15|OTTHUMG00000151411.7|OTTHUMT00000504440.2|PRKAR1B-211|PRKAR1B|381	A02
122027.0_1.0	0.946705	0.000540605	0.000177527	LLLDNDHYAM	2::ENSP00000415983.3|ENST00000416006.7|ENSG00000102910.14|OTTHUMG00000133144.8|OTTHUMT00000429905.1|LONP2-202|LONP2|605	A02
129298.0_1.0	0.946275	0.000540605	0.000178115	KLFDDDDSGKLSL	2::ENSP00000283122.3|ENST00000283122.7|ENSG00000153140.8|OTTHUMG00000131326.3|OTTHUMT00000254097.1|CETN3-201|CETN3|167	A02
122028.0_1.0	0.945259	0.000540605	0.00017951	LLLDNDHYAM	2::ENSP00000415983.3|ENST00000416006.7|ENSG00000102910.14|OTTHUMG00000133144.8|OTTHUMT00000429905.1|LONP2-202|LONP2|605	A02
112733.0_1.0	0.943957	0.000540605	0.000181313	FLFNTENKL	2::ENSP00000404771.1|ENST00000427898.5|ENSG00000067064.11|OTTHUMG00000017536.4|OTTHUMT00000046408.2|IDI1-202|IDI1|120	A02
62092.0_1.0	0.943171	0.000540605	0.00018241	NLAPAPLNA	2::ENSP00000402954.1|ENST00000420747.1|ENSG00000003436.16|OTTHUMG00000132634.8|OTTHUMT00000334638.2|TFPI-206|TFPI|61	A02
101978.0_1.0	0.943119	0.000540605	0.000182484	SLLQTLYKV	2::ENSP00000401470.2|ENST00000455915.6|ENSG00000100401.19|OTTHUMG00000150940.12|OTTHUMT00000320606.1|RANGAP1-207|RANGAP1|587	A02
123219.0_1.0	0.942992	0.000540605	0.000182662	RQLEYEYKL	2::ENSP00000378761.1|ENST00000395354.1|ENSG00000113368.12|OTTHUMG00000128969.8|OTTHUMT00000259189.1|LMNB1-202|LMNB1|387	A02
122704.0_1.0	0.942337	0.000540605	0.000183582	KMLEDLQNEL	2::ENSP00000354957.5|ENST00000361138.7|ENSG00000198887.9|OTTHUMG00000019992.3|OTTHUMT00000052603.3|SMC5-201|SMC5|1101	A02
114431.0_1.0	0.940093	0.000540605	0.000186773	VLNEYFHNV	2::ENSP00000472080.1|ENST00000593442.5|ENSG00000042753.11|OTTHUMG00000183437.2|OTTHUMT00000466642.1|AP2S1-203|AP2S1|92	A02
113726.0_1.0	0.939819	0.000540605	0.000187166	KLMQQQQEV	2::ENSP00000390829.2|ENST00000415680.6|ENSG00000122779.18|OTTHUMG00000155820.5|OTTHUMT00000341820.1|TRIM24-202|TRIM24|1016	A02
114430.0_1.0	0.939439	0.000540605	0.000187713	VLNEYFHNV	2::ENSP00000472080.1|ENST00000593442.5|ENSG00000042753.11|OTTHUMG00000183437.2|OTTHUMT00000466642.1|AP2S1-203|AP2S1|92	A02
119649.0_1.0	0.938223	0.000540605	0.000189474	ALEEADKMFL	2::ENSP00000453886.1|ENST00000560490.1|ENSG00000255302.5|OTTHUMG00000165911.3|OTTHUMT00000417238.1|EID1-202|EID1|165	A02
[truncated: 24,854 more rows]

## Sheet: cis-spliced peptides by AP
						PSMId	score	q-value	posterior_error_prob	peptide	proteinIds	source
[truncated: 1,419 more rows]

## Sheet: cis-spliced peptides by MBS
PSMId	score	q-value	posterior_error_prob	peptide	proteinIds	source
[truncated: 274 more rows]
