# Supplementary material for: Database search engines and target database features impinge upon the identification of post‐translationally cis‐spliced peptides in HLA class I immunopeptidomes
Source: Proteomics. 2022 Mar 3;22(10):2100226. doi: 10.1002/pmic.202100226 (PMC9286349; doi:10.1002/pmic.202100226)
Supplement: Supplementary file 5 — Table S4 [file PMIC-22-0-s005.xlsx]

## Sheet: non-spliced peptides by AP
Peptide	X.10lgP	Mass	Length	ppm	m.z	Z	RT	Area	Fraction	Id	Scan	from.Chimera	Source.File	Accession	PTM	AScore	Found.By	SEQ	source
APRKVLGSSTSATNSTSVSSRKAEN	57.41	2534.3	25	0.3	634.584	4	15.36	40263	1	443	F1:3166	No	PR487_Michele_20180604_B07.mzML	ENSP00000300035.4|ENST00000300035.9|ENSG00000166803.13|OTTHUMG00000133017.5|OTTHUMT00000256603.3|PCLAF-201|PCLAF|111:ENSP00000489519.1|ENST00000635511.1|ENSG00000259316.11|OTTHUMG00000172470.9|OTTHUMT00000488178.1|AC087632.2-208|AC087632.2|111:ENSP00000485699.1|ENST00000625619.1|ENSG00000166803.13|OTTHUMG00000133017.5|-|PCLAF-209|PCLAF|115:ENSP00000453527.1|ENST00000558008.3|ENSG00000166803.13|OT…			PEAKS DB	APRKVLGSSTSATNSTSVSSRKAEN	B07
APRPASGPIRPIVR	57.32	1485.89	14	-0.2	372.479	4	21.33	1067400	1	2154	F1:5523	No	PR487_Michele_20180604_B07.mzML	ENSP00000464612.1|ENST00000467736.5|ENSG00000167526.13|OTTHUMG00000133770.8|OTTHUMT00000258298.3|RPL13-205|RPL13|126:ENSP00000455009.1|ENST00000567815.5|ENSG00000167526.13|OTTHUMG00000133770.8|OTTHUMT00000426169.1|RPL13-214|RPL13|211:ENSP00000307889.5|ENST00000311528.9|ENSG00000167526.13|OTTHUMG00000133770.8|OTTHUMT00000258293.3|RPL13-201|RPL13|211:ENSP00000376811.3|ENST00000393099.3|ENSG00000167…			PEAKS DB	APRPASGPIRPIVR	B07
APRPASGPIRPIVR	44.77	1485.89	14	0	496.304	3	20.46	302980	2	41834	F2:5381	No	PR487_Michele_20180611_B07_rep1.mzML	ENSP00000464612.1|ENST00000467736.5|ENSG00000167526.13|OTTHUMG00000133770.8|OTTHUMT00000258298.3|RPL13-205|RPL13|126:ENSP00000455009.1|ENST00000567815.5|ENSG00000167526.13|OTTHUMG00000133770.8|OTTHUMT00000426169.1|RPL13-214|RPL13|211:ENSP00000307889.5|ENST00000311528.9|ENSG00000167526.13|OTTHUMG00000133770.8|OTTHUMT00000258293.3|RPL13-201|RPL13|211:ENSP00000376811.3|ENST00000393099.3|ENSG00000167…			PEAKS DB	APRPASGPIRPIVR	B07
APRPASGPIRPIVR	41.75	1485.89	14	0	496.304	3	21.33	340530	1	2161	F1:5531	No	PR487_Michele_20180604_B07.mzML	ENSP00000464612.1|ENST00000467736.5|ENSG00000167526.13|OTTHUMG00000133770.8|OTTHUMT00000258298.3|RPL13-205|RPL13|126:ENSP00000455009.1|ENST00000567815.5|ENSG00000167526.13|OTTHUMG00000133770.8|OTTHUMT00000426169.1|RPL13-214|RPL13|211:ENSP00000307889.5|ENST00000311528.9|ENSG00000167526.13|OTTHUMG00000133770.8|OTTHUMT00000258293.3|RPL13-201|RPL13|211:ENSP00000376811.3|ENST00000393099.3|ENSG00000167…			PEAKS DB	APRPASGPIRPIVR	B07
APRPASGPIRPIVR	38.68	1485.89	14	0.1	496.304	3	20.2	228770	3	20593	F3:5254	No	PR487_Michele_20180611_B07_rep2.mzML	ENSP00000464612.1|ENST00000467736.5|ENSG00000167526.13|OTTHUMG00000133770.8|OTTHUMT00000258298.3|RPL13-205|RPL13|126:ENSP00000455009.1|ENST00000567815.5|ENSG00000167526.13|OTTHUMG00000133770.8|OTTHUMT00000426169.1|RPL13-214|RPL13|211:ENSP00000307889.5|ENST00000311528.9|ENSG00000167526.13|OTTHUMG00000133770.8|OTTHUMT00000258293.3|RPL13-201|RPL13|211:ENSP00000376811.3|ENST00000393099.3|ENSG00000167…			PEAKS DB	APRPASGPIRPIVR	B07
APRPPSSSPEQRTGQPSAPGDTSVNGPV	55.61	2772.34	28	0.3	925.122	3	20.44	3344600	1	1864	F1:5103	No	PR487_Michele_20180604_B07.mzML	ENSP00000436209.1|ENST00000534190.5|ENSG00000110075.14|OTTHUMG00000167596.6|OTTHUMT00000395292.1|PPP6R3-225|PPP6R3|580:ENSP00000434429.1|ENST00000534534.5|ENSG00000110075.14|OTTHUMG00000167596.6|OTTHUMT00000395280.1|PPP6R3-226|PPP6R3|641:ENSP00000265636.4|ENST00000265636.9|ENSG00000110075.14|OTTHUMG00000167596.6|OTTHUMT00000395284.1|PPP6R3-201|PPP6R3|793:ENSP00000265637.4|ENST00000265637.8|ENSG00…			PEAKS DB	APRPPSSSPEQRTGQPSAPGDTSVNGPV	B07
APRPPSSSPEQRTGQPSAPGDTSVNGPV	44.29	2772.34	28	0.3	925.122	3	21.82	1402700	3	21095	F3:5874	No	PR487_Michele_20180611_B07_rep2.mzML	ENSP00000436209.1|ENST00000534190.5|ENSG00000110075.14|OTTHUMG00000167596.6|OTTHUMT00000395292.1|PPP6R3-225|PPP6R3|580:ENSP00000434429.1|ENST00000534534.5|ENSG00000110075.14|OTTHUMG00000167596.6|OTTHUMT00000395280.1|PPP6R3-226|PPP6R3|641:ENSP00000265636.4|ENST00000265636.9|ENSG00000110075.14|OTTHUMG00000167596.6|OTTHUMT00000395284.1|PPP6R3-201|PPP6R3|793:ENSP00000265637.4|ENST00000265637.8|ENSG00…			PEAKS DB	APRPPSSSPEQRTGQPSAPGDTSVNGPV	B07
APRPPSSSPEQRTGQPSAPGDTSVNGPV	27.4	2772.34	28	0.5	925.122	3	21.89	1811800	2	42312	F2:5920	No	PR487_Michele_20180611_B07_rep1.mzML	ENSP00000436209.1|ENST00000534190.5|ENSG00000110075.14|OTTHUMG00000167596.6|OTTHUMT00000395292.1|PPP6R3-225|PPP6R3|580:ENSP00000434429.1|ENST00000534534.5|ENSG00000110075.14|OTTHUMG00000167596.6|OTTHUMT00000395280.1|PPP6R3-226|PPP6R3|641:ENSP00000265636.4|ENST00000265636.9|ENSG00000110075.14|OTTHUMG00000167596.6|OTTHUMT00000395284.1|PPP6R3-201|PPP6R3|793:ENSP00000265637.4|ENST00000265637.8|ENSG00…			PEAKS DB	APRPPSSSPEQRTGQPSAPGDTSVNGPV	B07
APRPASGPIRPIV	54.59	1329.79	13	0.1	444.27	3	27.07	1351700	2	43953	F2:8104	No	PR487_Michele_20180611_B07_rep1.mzML	ENSP00000464612.1|ENST00000467736.5|ENSG00000167526.13|OTTHUMG00000133770.8|OTTHUMT00000258298.3|RPL13-205|RPL13|126:ENSP00000455009.1|ENST00000567815.5|ENSG00000167526.13|OTTHUMG00000133770.8|OTTHUMT00000426169.1|RPL13-214|RPL13|211:ENSP00000307889.5|ENST00000311528.9|ENSG00000167526.13|OTTHUMG00000133770.8|OTTHUMT00000258293.3|RPL13-201|RPL13|211:ENSP00000376811.3|ENST00000393099.3|ENSG00000167…			PEAKS DB	APRPASGPIRPIV	B07
APRPASGPIRPIV	53.02	1329.79	13	0	444.27	3	25.29	2105500	1	3652	F1:7312	No	PR487_Michele_20180604_B07.mzML	ENSP00000464612.1|ENST00000467736.5|ENSG00000167526.13|OTTHUMG00000133770.8|OTTHUMT00000258298.3|RPL13-205|RPL13|126:ENSP00000455009.1|ENST00000567815.5|ENSG00000167526.13|OTTHUMG00000133770.8|OTTHUMT00000426169.1|RPL13-214|RPL13|211:ENSP00000307889.5|ENST00000311528.9|ENSG00000167526.13|OTTHUMG00000133770.8|OTTHUMT00000258293.3|RPL13-201|RPL13|211:ENSP00000376811.3|ENST00000393099.3|ENSG00000167…			PEAKS DB	APRPASGPIRPIV	B07
APRPASGPIRPIV	40.91	1329.79	13	0.1	665.901	2	27.07	118720	2	43964	F2:8096	No	PR487_Michele_20180611_B07_rep1.mzML	ENSP00000464612.1|ENST00000467736.5|ENSG00000167526.13|OTTHUMG00000133770.8|OTTHUMT00000258298.3|RPL13-205|RPL13|126:ENSP00000455009.1|ENST00000567815.5|ENSG00000167526.13|OTTHUMG00000133770.8|OTTHUMT00000426169.1|RPL13-214|RPL13|211:ENSP00000307889.5|ENST00000311528.9|ENSG00000167526.13|OTTHUMG00000133770.8|OTTHUMT00000258293.3|RPL13-201|RPL13|211:ENSP00000376811.3|ENST00000393099.3|ENSG00000167…			PEAKS DB	APRPASGPIRPIV	B07
APRPASGPIRPIV	37.41	1329.79	13	0.3	665.902	2	26.81	119150	3	22716	F3:7955	No	PR487_Michele_20180611_B07_rep2.mzML	ENSP00000464612.1|ENST00000467736.5|ENSG00000167526.13|OTTHUMG00000133770.8|OTTHUMT00000258298.3|RPL13-205|RPL13|126:ENSP00000455009.1|ENST00000567815.5|ENSG00000167526.13|OTTHUMG00000133770.8|OTTHUMT00000426169.1|RPL13-214|RPL13|211:ENSP00000307889.5|ENST00000311528.9|ENSG00000167526.13|OTTHUMG00000133770.8|OTTHUMT00000258293.3|RPL13-201|RPL13|211:ENSP00000376811.3|ENST00000393099.3|ENSG00000167…			PEAKS DB	APRPASGPIRPIV	B07
APRPASGPIRPIV	31.14	1329.79	13	-0.1	665.901	2	25.29	259180	1	3670	F1:7318	No	PR487_Michele_20180604_B07.mzML	ENSP00000464612.1|ENST00000467736.5|ENSG00000167526.13|OTTHUMG00000133770.8|OTTHUMT00000258298.3|RPL13-205|RPL13|126:ENSP00000455009.1|ENST00000567815.5|ENSG00000167526.13|OTTHUMG00000133770.8|OTTHUMT00000426169.1|RPL13-214|RPL13|211:ENSP00000307889.5|ENST00000311528.9|ENSG00000167526.13|OTTHUMG00000133770.8|OTTHUMT00000258293.3|RPL13-201|RPL13|211:ENSP00000376811.3|ENST00000393099.3|ENSG00000167…			PEAKS DB	APRPASGPIRPIV	B07
GPASQQLSGGYGGGYGGQSSM	54.03	1960.82	21	0.3	981.419	2	23.14	432470	1	2845	F1:6338	No	PR487_Michele_20180604_B07.mzML	ENSP00000349168.5|ENST00000356731.9|ENSG00000169045.17|OTTHUMG00000130908.43|OTTHUMT00000253497.3|HNRNPH1-202|HNRNPH1|449:ENSP00000377082.4|ENST00000393432.8|ENSG00000169045.17|OTTHUMG00000130908.43|OTTHUMT00000372280.2|HNRNPH1-203|HNRNPH1|449:ENSP00000397797.2|ENST00000442819.6|ENSG00000169045.17|OTTHUMG00000130908.43|OTTHUMT00000372279.2|HNRNPH1-204|HNRNPH1|449:ENSP00000361927.2|ENST00000316594…	Oxidation (M)	M21:Oxidation (M):1000.00	PEAKS DB	GPASQQLSGGYGGGYGGQSSM	B07
GPASQQLSGGYGGGYGGQSSM	52.37	1960.82	21	0.1	981.418	2	26.81	189410	3	22717	F3:7941	No	PR487_Michele_20180611_B07_rep2.mzML	ENSP00000349168.5|ENST00000356731.9|ENSG00000169045.17|OTTHUMG00000130908.43|OTTHUMT00000253497.3|HNRNPH1-202|HNRNPH1|449:ENSP00000377082.4|ENST00000393432.8|ENSG00000169045.17|OTTHUMG00000130908.43|OTTHUMT00000372280.2|HNRNPH1-203|HNRNPH1|449:ENSP00000397797.2|ENST00000442819.6|ENSG00000169045.17|OTTHUMG00000130908.43|OTTHUMT00000372279.2|HNRNPH1-204|HNRNPH1|449:ENSP00000361927.2|ENST00000316594…	Oxidation (M)	M21:Oxidation (M):1000.00	PEAKS DB	GPASQQLSGGYGGGYGGQSSM	B07
GPASQQLSGGYGGGYGGQSSM	47.42	1960.82	21	0	981.418	2	26.84	271290	2	43891	F2:8002	No	PR487_Michele_20180611_B07_rep1.mzML	ENSP00000349168.5|ENST00000356731.9|ENSG00000169045.17|OTTHUMG00000130908.43|OTTHUMT00000253497.3|HNRNPH1-202|HNRNPH1|449:ENSP00000377082.4|ENST00000393432.8|ENSG00000169045.17|OTTHUMG00000130908.43|OTTHUMT00000372280.2|HNRNPH1-203|HNRNPH1|449:ENSP00000397797.2|ENST00000442819.6|ENSG00000169045.17|OTTHUMG00000130908.43|OTTHUMT00000372279.2|HNRNPH1-204|HNRNPH1|449:ENSP00000361927.2|ENST00000316594…	Oxidation (M)	M21:Oxidation (M):1000.00	PEAKS DB	GPASQQLSGGYGGGYGGQSSM	B07
KPRNQGGYGGSSSSSSYGSGRRF	51.83	2378.11	23	0.1	595.535	4	12.93	2504400	3	18698	F3:2554	No	PR487_Michele_20180611_B07_rep2.mzML	ENSP00000447260.1|ENST00000547276.5|ENSG00000135486.17|OTTHUMG00000169702.4|OTTHUMT00000405485.3|HNRNPA1-204|HNRNPA1|267:ENSP00000333504.8|ENST00000330752.12|ENSG00000135486.17|OTTHUMG00000169702.4|OTTHUMT00000468217.1|HNRNPA1-201|HNRNPA1|307:ENSP00000449913.1|ENST00000547566.5|ENSG00000135486.17|OTTHUMG00000169702.4|OTTHUMT00000405477.1|HNRNPA1-205|HNRNPA1|320:ENSP00000448617.1|ENST00000546500.5…			PEAKS DB	KPRNQGGYGGSSSSSSYGSGRRF	B07
KPRNQGGYGGSSSSSSYGSGRRF	47.35	2378.11	23	0.1	595.535	4	12.97	842420	2	39914	F2:2585	No	PR487_Michele_20180611_B07_rep1.mzML	ENSP00000447260.1|ENST00000547276.5|ENSG00000135486.17|OTTHUMG00000169702.4|OTTHUMT00000405485.3|HNRNPA1-204|HNRNPA1|267:ENSP00000333504.8|ENST00000330752.12|ENSG00000135486.17|OTTHUMG00000169702.4|OTTHUMT00000468217.1|HNRNPA1-201|HNRNPA1|307:ENSP00000449913.1|ENST00000547566.5|ENSG00000135486.17|OTTHUMG00000169702.4|OTTHUMT00000405477.1|HNRNPA1-205|HNRNPA1|320:ENSP00000448617.1|ENST00000546500.5…			PEAKS DB	KPRNQGGYGGSSSSSSYGSGRRF	B07
KPRNQGGYGGSSSSSSYGSGRRF	47.02	2378.11	23	1	595.536	4	16.31	3205300	1	683	F1:3434	No	PR487_Michele_20180604_B07.mzML	ENSP00000447260.1|ENST00000547276.5|ENSG00000135486.17|OTTHUMG00000169702.4|OTTHUMT00000405485.3|HNRNPA1-204|HNRNPA1|267:ENSP00000333504.8|ENST00000330752.12|ENSG00000135486.17|OTTHUMG00000169702.4|OTTHUMT00000468217.1|HNRNPA1-201|HNRNPA1|307:ENSP00000449913.1|ENST00000547566.5|ENSG00000135486.17|OTTHUMG00000169702.4|OTTHUMT00000405477.1|HNRNPA1-205|HNRNPA1|320:ENSP00000448617.1|ENST00000546500.5…			PEAKS DB	KPRNQGGYGGSSSSSSYGSGRRF	B07
KPRNQGGYGGSSSSSSYGSGRRF	21.23	2378.11	23	0.4	476.63	5	12.92	172540	2	39876	F2:2592	Yes	PR487_Michele_20180611_B07_rep1.mzML	ENSP00000447260.1|ENST00000547276.5|ENSG00000135486.17|OTTHUMG00000169702.4|OTTHUMT00000405485.3|HNRNPA1-204|HNRNPA1|267:ENSP00000333504.8|ENST00000330752.12|ENSG00000135486.17|OTTHUMG00000169702.4|OTTHUMT00000468217.1|HNRNPA1-201|HNRNPA1|307:ENSP00000449913.1|ENST00000547566.5|ENSG00000135486.17|OTTHUMG00000169702.4|OTTHUMT00000405477.1|HNRNPA1-205|HNRNPA1|320:ENSP00000448617.1|ENST00000546500.5…			PEAKS DB	KPRNQGGYGGSSSSSSYGSGRRF	B07
VLYHYVAVNNPKKQE	51.56	1800.95	15	-0.1	601.325	3	19.75	206770	2	41617	F2:5082	No	PR487_Michele_20180611_B07_rep1.mzML	ENSP00000455716.1|ENST00000429985.1|ENSG00000228474.6|OTTHUMG00000151990.5|OTTHUMT00000324706.2|OST4-201|OST4|37:ENSP00000457935.1|ENST00000456793.2|ENSG00000228474.6|OTTHUMG00000151990.5|OTTHUMT00000324704.3|OST4-203|OST4|37			PEAKS DB	VLYHYVAVNNPKKQE	B07
VLYHYVAVNNPKKQE	51.39	1800.95	15	-0.2	601.325	3	20.68	270330	1	1935	F1:5249	No	PR487_Michele_20180604_B07.mzML	ENSP00000455716.1|ENST00000429985.1|ENSG00000228474.6|OTTHUMG00000151990.5|OTTHUMT00000324706.2|OST4-201|OST4|37:ENSP00000457935.1|ENST00000456793.2|ENSG00000228474.6|OTTHUMG00000151990.5|OTTHUMT00000324704.3|OST4-203|OST4|37			PEAKS DB	VLYHYVAVNNPKKQE	B07
VLYHYVAVNNPKKQE	50.53	1800.95	15	0	451.245	4	19.75	555800	2	41620	F2:5089	No	PR487_Michele_20180611_B07_rep1.mzML	ENSP00000455716.1|ENST00000429985.1|ENSG00000228474.6|OTTHUMG00000151990.5|OTTHUMT00000324706.2|OST4-201|OST4|37:ENSP00000457935.1|ENST00000456793.2|ENSG00000228474.6|OTTHUMG00000151990.5|OTTHUMT00000324704.3|OST4-203|OST4|37			PEAKS DB	VLYHYVAVNNPKKQE	B07
VLYHYVAVNNPKKQE	50.48	1800.95	15	-0.2	451.245	4	19.58	459600	3	20397	F3:4984	No	PR487_Michele_20180611_B07_rep2.mzML	ENSP00000455716.1|ENST00000429985.1|ENSG00000228474.6|OTTHUMG00000151990.5|OTTHUMT00000324706.2|OST4-201|OST4|37:ENSP00000457935.1|ENST00000456793.2|ENSG00000228474.6|OTTHUMG00000151990.5|OTTHUMT00000324704.3|OST4-203|OST4|37			PEAKS DB	VLYHYVAVNNPKKQE	B07
VLYHYVAVNNPKKQE	47.95	1800.95	15	0.2	601.325	3	19.56	178460	3	20392	F3:4980	No	PR487_Michele_20180611_B07_rep2.mzML	ENSP00000455716.1|ENST00000429985.1|ENSG00000228474.6|OTTHUMG00000151990.5|OTTHUMT00000324706.2|OST4-201|OST4|37:ENSP00000457935.1|ENST00000456793.2|ENSG00000228474.6|OTTHUMG00000151990.5|OTTHUMT00000324704.3|OST4-203|OST4|37			PEAKS DB	VLYHYVAVNNPKKQE	B07
SPRGGAGGSPGSSSGSGSSREDSAPVATAAAAGQVQ	50.58	3157.46	36	0.2	1053.49	3	19.04	737900	1	1437	F1:4560	No	PR487_Michele_20180604_B07.mzML	ENSP00000355260.4|ENST00000361131.5|ENSG00000198729.5|OTTHUMG00000015818.2|OTTHUMT00000042685.2|PPP1R14C-201|PPP1R14C|165			PEAKS DB	SPRGGAGGSPGSSSGSGSSREDSAPVATAAAAGQVQ	B07
SPRGGAGGSPGSSSGSGSSREDSAPVATAAAAGQVQ	46.88	3157.46	36	0.3	1053.49	3	19.43	400100	2	41522	F2:4941	No	PR487_Michele_20180611_B07_rep1.mzML	ENSP00000355260.4|ENST00000361131.5|ENSG00000198729.5|OTTHUMG00000015818.2|OTTHUMT00000042685.2|PPP1R14C-201|PPP1R14C|165			PEAKS DB	SPRGGAGGSPGSSSGSGSSREDSAPVATAAAAGQVQ	B07
SPRGGAGGSPGSSSGSGSSREDSAPVATAAAAGQVQ	45.35	3157.46	36	0.6	1053.5	3	19.3	394720	3	20306	F3:4877	No	PR487_Michele_20180611_B07_rep2.mzML	ENSP00000355260.4|ENST00000361131.5|ENSG00000198729.5|OTTHUMG00000015818.2|OTTHUMT00000042685.2|PPP1R14C-201|PPP1R14C|165			PEAKS DB	SPRGGAGGSPGSSSGSGSSREDSAPVATAAAAGQVQ	B07
GSDQSENVDRGAGSIREAGGAF	50.32	2178.99	22	0.1	727.337	3	23.19	622350	1	2862	F1:6360	No	PR487_Michele_20180604_B07.mzML	ENSP00000437337.1|ENST00000465645.1|ENSG00000130770.18|OTTHUMG00000003533.3|OTTHUMT00000009842.2|ATP5IF1-202|ATP5IF1|60:ENSP00000435579.1|ENST00000497986.5|ENSG00000130770.18|OTTHUMG00000003533.3|OTTHUMT00000009843.2|ATP5IF1-204|ATP5IF1|71:ENSP00000435341.1|ENST00000468425.2|ENSG00000130770.18|OTTHUMG00000003533.3|OTTHUMT00000009844.2|ATP5IF1-203|ATP5IF1|75:ENSP00000335203.5|ENST00000335514.10|EN…			PEAKS DB	GSDQSENVDRGAGSIREAGGAF	B07
GSDQSENVDRGAGSIREAGGAF	45.31	2178.99	22	0.5	727.337	3	25.72	305740	2	43541	F2:7542	No	PR487_Michele_20180611_B07_rep1.mzML	ENSP00000437337.1|ENST00000465645.1|ENSG00000130770.18|OTTHUMG00000003533.3|OTTHUMT00000009842.2|ATP5IF1-202|ATP5IF1|60:ENSP00000435579.1|ENST00000497986.5|ENSG00000130770.18|OTTHUMG00000003533.3|OTTHUMT00000009843.2|ATP5IF1-204|ATP5IF1|71:ENSP00000435341.1|ENST00000468425.2|ENSG00000130770.18|OTTHUMG00000003533.3|OTTHUMT00000009844.2|ATP5IF1-203|ATP5IF1|75:ENSP00000335203.5|ENST00000335514.10|EN…			PEAKS DB	GSDQSENVDRGAGSIREAGGAF	B07
GSDQSENVDRGAGSIREAGGAF	43.18	2178.99	22	0.5	727.337	3	25.56	291400	3	22335	F3:7450	No	PR487_Michele_20180611_B07_rep2.mzML	ENSP00000437337.1|ENST00000465645.1|ENSG00000130770.18|OTTHUMG00000003533.3|OTTHUMT00000009842.2|ATP5IF1-202|ATP5IF1|60:ENSP00000435579.1|ENST00000497986.5|ENSG00000130770.18|OTTHUMG00000003533.3|OTTHUMT00000009843.2|ATP5IF1-204|ATP5IF1|71:ENSP00000435341.1|ENST00000468425.2|ENSG00000130770.18|OTTHUMG00000003533.3|OTTHUMT00000009844.2|ATP5IF1-203|ATP5IF1|75:ENSP00000335203.5|ENST00000335514.10|EN…			PEAKS DB	GSDQSENVDRGAGSIREAGGAF	B07
APRPAPVAQPPAAAPPSAVGSSAAAPRQPGLM	48.59	3003.57	32	1.4	751.901	4	25.18	0	1	13711	F1:7240	No	PR487_Michele_20180604_B07.mzML	ENSP00000378812.3|ENST00000395422.4|ENSG00000106153.13|OTTHUMG00000129429.3|OTTHUMT00000251589.2|CHCHD2-201|CHCHD2|151	Oxidation (M)	M32:Oxidation (M):1000.00	PEAKS DB	APRPAPVAQPPAAAPPSAVGSSAAAPRQPGLM	B07
APRPAPVAQPPAAAPPSAVGSSAAAPRQPGLM	41.96	3003.57	32	0.2	1002.2	3	25.14	532970	1	3584	F1:7228	No	PR487_Michele_20180604_B07.mzML	ENSP00000378812.3|ENST00000395422.4|ENSG00000106153.13|OTTHUMG00000129429.3|OTTHUMT00000251589.2|CHCHD2-201|CHCHD2|151	Oxidation (M)	M32:Oxidation (M):1000.00	PEAKS DB	APRPAPVAQPPAAAPPSAVGSSAAAPRQPGLM	B07
APRPAPVAQPPAAAPPSAVGSSAAAPRQPGLM	33.64	3003.57	32	0.3	1002.2	3	30.47	124330	2	45031	F2:9477	No	PR487_Michele_20180611_B07_rep1.mzML	ENSP00000378812.3|ENST00000395422.4|ENSG00000106153.13|OTTHUMG00000129429.3|OTTHUMT00000251589.2|CHCHD2-201|CHCHD2|151	Oxidation (M)	M32:Oxidation (M):1000.00	PEAKS DB	APRPAPVAQPPAAAPPSAVGSSAAAPRQPGLM	B07
APRPAPVAQPPAAAPPSAVGSSAAAPRQPGLM	25.03	3003.57	32	0.6	1002.2	3	30.3	90696	3	23783	F3:9403	No	PR487_Michele_20180611_B07_rep2.mzML	ENSP00000378812.3|ENST00000395422.4|ENSG00000106153.13|OTTHUMG00000129429.3|OTTHUMT00000251589.2|CHCHD2-201|CHCHD2|151	Oxidation (M)	M32:Oxidation (M):1000.00	PEAKS DB	APRPAPVAQPPAAAPPSAVGSSAAAPRQPGLM	B07
APSKPAASIASGGSNSSNKGGPEG	48.49	2127.02	24	-0.4	710.013	3	14.54	9520.5	1	338	F1:2968	No	PR487_Michele_20180604_B07.mzML	ENSP00000283131.3|ENST00000283131.4|ENSG00000153147.6|OTTHUMG00000161474.4|OTTHUMT00000365077.4|SMARCA5-201|SMARCA5|1052			PEAKS DB	APSKPAASIASGGSNSSNKGGPEG	B07
APRKAGTATSPAGSSPAVAGGTQRPAEDSSSSEESD	47.78	3415.57	36	-0.4	854.9	4	15.54	34642	1	479	F1:3210	No	PR487_Michele_20180604_B07.mzML	ENSP00000325223.6|ENST00000323668.11|ENSG00000070814.21|OTTHUMG00000130081.17|OTTHUMT00000252374.2|TCOF1-201|TCOF1|1411:ENSP00000409944.2|ENST00000445265.6|ENSG00000070814.21|OTTHUMG00000130081.17|OTTHUMT00000373675.3|TCOF1-206|TCOF1|1412:ENSP00000390717.3|ENST00000427724.7|ENSG00000070814.21|OTTHUMG00000130081.17|OTTHUMT00000387324.3|TCOF1-204|TCOF1|1450:ENSP00000406888.2|ENST00000439160.6|ENSG0…			PEAKS DB	APRKAGTATSPAGSSPAVAGGTQRPAEDSSSSEESD	B07
SPSDSYQGKGFVM	47.69	1417.62	13	0.3	709.817	2	21.73	1501800	1	2312	F1:5703	No	PR487_Michele_20180604_B07.mzML	ENSP00000252483.4|ENST00000252483.10|ENSG00000130202.10|OTTHUMG00000180839.3|OTTHUMT00000453231.3|NECTIN2-201|NECTIN2|538	Oxidation (M)	M13:Oxidation (M):1000.00	PEAKS DB	SPSDSYQGKGFVM	B07
SPSDSYQGKGFVM	47.05	1417.62	13	0.2	709.817	2	23.05	930600	2	42676	F2:6422	No	PR487_Michele_20180611_B07_rep1.mzML	ENSP00000252483.4|ENST00000252483.10|ENSG00000130202.10|OTTHUMG00000180839.3|OTTHUMT00000453231.3|NECTIN2-201|NECTIN2|538	Oxidation (M)	M13:Oxidation (M):1000.00	PEAKS DB	SPSDSYQGKGFVM	B07
SPSDSYQGKGFVM	46.6	1417.62	13	0.2	709.817	2	22.98	736950	3	21478	F3:6350	No	PR487_Michele_20180611_B07_rep2.mzML	ENSP00000252483.4|ENST00000252483.10|ENSG00000130202.10|OTTHUMG00000180839.3|OTTHUMT00000453231.3|NECTIN2-201|NECTIN2|538	Oxidation (M)	M13:Oxidation (M):1000.00	PEAKS DB	SPSDSYQGKGFVM	B07
RPDGEKKAYVRL	47.47	1430.8	12	0	358.707	4	15.42	1234500	2	40316	F2:3365	No	PR487_Michele_20180611_B07_rep1.mzML	ENSP00000389103.2|ENST00000422514.7|ENSG00000198242.14|OTTHUMG00000132684.6|OTTHUMT00000255975.2|RPL23A-204|RPL23A|156:ENSP00000465342.1|ENST00000578181.1|ENSG00000198242.14|OTTHUMG00000132684.6|OTTHUMT00000446462.2|RPL23A-207|RPL23A|170:ENSP00000468402.1|ENST00000394935.7|ENSG00000198242.14|OTTHUMG00000132684.6|OTTHUMT00000255978.2|RPL23A-202|RPL23A|175:ENSP00000378396.4|ENST00000394938.8|ENSG00…			PEAKS DB	RPDGEKKAYVRL	B07
RPDGEKKAYVRL	45.5	1430.8	12	0	358.707	4	14.84	1027200	3	18971	F3:3114	No	PR487_Michele_20180611_B07_rep2.mzML	ENSP00000389103.2|ENST00000422514.7|ENSG00000198242.14|OTTHUMG00000132684.6|OTTHUMT00000255975.2|RPL23A-204|RPL23A|156:ENSP00000465342.1|ENST00000578181.1|ENSG00000198242.14|OTTHUMG00000132684.6|OTTHUMT00000446462.2|RPL23A-207|RPL23A|170:ENSP00000468402.1|ENST00000394935.7|ENSG00000198242.14|OTTHUMG00000132684.6|OTTHUMT00000255978.2|RPL23A-202|RPL23A|175:ENSP00000378396.4|ENST00000394938.8|ENSG00…			PEAKS DB	RPDGEKKAYVRL	B07
RPDGEKKAYVRL	43.59	1430.8	12	0.1	358.707	4	19.53	361850	1	1570	F1:4772	No	PR487_Michele_20180604_B07.mzML	ENSP00000389103.2|ENST00000422514.7|ENSG00000198242.14|OTTHUMG00000132684.6|OTTHUMT00000255975.2|RPL23A-204|RPL23A|156:ENSP00000465342.1|ENST00000578181.1|ENSG00000198242.14|OTTHUMG00000132684.6|OTTHUMT00000446462.2|RPL23A-207|RPL23A|170:ENSP00000468402.1|ENST00000394935.7|ENSG00000198242.14|OTTHUMG00000132684.6|OTTHUMT00000255978.2|RPL23A-202|RPL23A|175:ENSP00000378396.4|ENST00000394938.8|ENSG00…			PEAKS DB	RPDGEKKAYVRL	B07
SPRGGAGGSPGSSSGSGSSREDSAPVA	47.16	2360.06	27	0.2	787.694	3	12.92	316230	2	39880	F2:2556	No	PR487_Michele_20180611_B07_rep1.mzML	ENSP00000355260.4|ENST00000361131.5|ENSG00000198729.5|OTTHUMG00000015818.2|OTTHUMT00000042685.2|PPP1R14C-201|PPP1R14C|165			PEAKS DB	SPRGGAGGSPGSSSGSGSSREDSAPVA	B07
SPRGGAGGSPGSSSGSGSSREDSAPVA	33.54	2360.06	27	0.4	787.694	3	12.93	265600	3	18699	F3:2551	No	PR487_Michele_20180611_B07_rep2.mzML	ENSP00000355260.4|ENST00000361131.5|ENSG00000198729.5|OTTHUMG00000015818.2|OTTHUMT00000042685.2|PPP1R14C-201|PPP1R14C|165			PEAKS DB	SPRGGAGGSPGSSSGSGSSREDSAPVA	B07
SPRGGAGGSPGSSSGSGSSREDSAPVA	26.17	2360.06	27	0.3	787.694	3	13.55	847700	1	289	F1:2704	No	PR487_Michele_20180604_B07.mzML	ENSP00000355260.4|ENST00000361131.5|ENSG00000198729.5|OTTHUMG00000015818.2|OTTHUMT00000042685.2|PPP1R14C-201|PPP1R14C|165			PEAKS DB	SPRGGAGGSPGSSSGSGSSREDSAPVA	B07
APRKVLGSSTSATNSTSVSS	46.7	1935.99	20	0.3	646.336	3	17.37	505240	1	965	F1:3846	No	PR487_Michele_20180604_B07.mzML	ENSP00000300035.4|ENST00000300035.9|ENSG00000166803.13|OTTHUMG00000133017.5|OTTHUMT00000256603.3|PCLAF-201|PCLAF|111:ENSP00000489519.1|ENST00000635511.1|ENSG00000259316.11|OTTHUMG00000172470.9|OTTHUMT00000488178.1|AC087632.2-208|AC087632.2|111:ENSP00000485699.1|ENST00000625619.1|ENSG00000166803.13|OTTHUMG00000133017.5|-|PCLAF-209|PCLAF|115:ENSP00000453527.1|ENST00000558008.3|ENSG00000166803.13|OT…			PEAKS DB	APRKVLGSSTSATNSTSVSS	B07
APRKVLGSSTSATNSTSVSS	22.28	1935.99	20	0.2	969	2	17.37	14281	1	968	F1:3867	No	PR487_Michele_20180604_B07.mzML	ENSP00000300035.4|ENST00000300035.9|ENSG00000166803.13|OTTHUMG00000133017.5|OTTHUMT00000256603.3|PCLAF-201|PCLAF|111:ENSP00000489519.1|ENST00000635511.1|ENSG00000259316.11|OTTHUMG00000172470.9|OTTHUMT00000488178.1|AC087632.2-208|AC087632.2|111:ENSP00000485699.1|ENST00000625619.1|ENSG00000166803.13|OTTHUMG00000133017.5|-|PCLAF-209|PCLAF|115:ENSP00000453527.1|ENST00000558008.3|ENSG00000166803.13|OT…			PEAKS DB	APRKVLGSSTSATNSTSVSS	B07
APRKVLGSSTSATNSTSVSS	15.19	1935.99	20	0.1	646.336	3	15.01	263980	2	40219	F2:3180	No	PR487_Michele_20180611_B07_rep1.mzML	ENSP00000300035.4|ENST00000300035.9|ENSG00000166803.13|OTTHUMG00000133017.5|OTTHUMT00000256603.3|PCLAF-201|PCLAF|111:ENSP00000489519.1|ENST00000635511.1|ENSG00000259316.11|OTTHUMG00000172470.9|OTTHUMT00000488178.1|AC087632.2-208|AC087632.2|111:ENSP00000485699.1|ENST00000625619.1|ENSG00000166803.13|OTTHUMG00000133017.5|-|PCLAF-209|PCLAF|115:ENSP00000453527.1|ENST00000558008.3|ENSG00000166803.13|OT…			PEAKS DB	APRKVLGSSTSATNSTSVSS	B07
HPAAFPLPVV	46.45	1046.59	10	0.3	1047.6	1	38.41	264430	1	7942	F1:12881	No	PR487_Michele_20180604_B07.mzML	ENSP00000458375.1|ENST00000576452.5|ENSG00000108523.16|OTTHUMG00000099397.6|OTTHUMT00000438729.1|RNF167-215|RNF167|97:ENSP00000460991.1|ENST00000575400.5|ENSG00000108523.16|OTTHUMG00000099397.6|OTTHUMT00000438735.1|RNF167-212|RNF167|133:ENSP00000262482.6|ENST00000262482.11|ENSG00000108523.16|OTTHUMG00000099397.6|OTTHUMT00000216854.4|RNF167-201|RNF167|350:ENSP00000459324.1|ENST00000571816.5|ENSG00…			PEAKS DB	HPAAFPLPVV	B07
HPAAFPLPVV	33.35	1046.59	10	1	1047.6	1	49.25	26568	2	50127	F2:16894	No	PR487_Michele_20180611_B07_rep1.mzML	ENSP00000458375.1|ENST00000576452.5|ENSG00000108523.16|OTTHUMG00000099397.6|OTTHUMT00000438729.1|RNF167-215|RNF167|97:ENSP00000460991.1|ENST00000575400.5|ENSG00000108523.16|OTTHUMG00000099397.6|OTTHUMT00000438735.1|RNF167-212|RNF167|133:ENSP00000262482.6|ENST00000262482.11|ENSG00000108523.16|OTTHUMG00000099397.6|OTTHUMT00000216854.4|RNF167-201|RNF167|350:ENSP00000459324.1|ENST00000571816.5|ENSG00…			PEAKS DB	HPAAFPLPVV	B07
HPAAFPLPVV	31.71	1046.59	10	0	524.303	2	49.25	1092100	2	50123	F2:16869	No	PR487_Michele_20180611_B07_rep1.mzML	ENSP00000458375.1|ENST00000576452.5|ENSG00000108523.16|OTTHUMG00000099397.6|OTTHUMT00000438729.1|RNF167-215|RNF167|97:ENSP00000460991.1|ENST00000575400.5|ENSG00000108523.16|OTTHUMG00000099397.6|OTTHUMT00000438735.1|RNF167-212|RNF167|133:ENSP00000262482.6|ENST00000262482.11|ENSG00000108523.16|OTTHUMG00000099397.6|OTTHUMT00000216854.4|RNF167-201|RNF167|350:ENSP00000459324.1|ENST00000571816.5|ENSG00…			PEAKS DB	HPAAFPLPVV	B07
HPAAFPLPVV	31.36	1046.59	10	-0.7	1047.6	1	48.93	17470	3	28696	F3:16642	No	PR487_Michele_20180611_B07_rep2.mzML	ENSP00000458375.1|ENST00000576452.5|ENSG00000108523.16|OTTHUMG00000099397.6|OTTHUMT00000438729.1|RNF167-215|RNF167|97:ENSP00000460991.1|ENST00000575400.5|ENSG00000108523.16|OTTHUMG00000099397.6|OTTHUMT00000438735.1|RNF167-212|RNF167|133:ENSP00000262482.6|ENST00000262482.11|ENSG00000108523.16|OTTHUMG00000099397.6|OTTHUMT00000216854.4|RNF167-201|RNF167|350:ENSP00000459324.1|ENST00000571816.5|ENSG00…			PEAKS DB	HPAAFPLPVV	B07
HPAAFPLPVV	30.92	1046.59	10	0.2	524.303	2	38.46	2029000	1	7943	F1:12871	No	PR487_Michele_20180604_B07.mzML	ENSP00000458375.1|ENST00000576452.5|ENSG00000108523.16|OTTHUMG00000099397.6|OTTHUMT00000438729.1|RNF167-215|RNF167|97:ENSP00000460991.1|ENST00000575400.5|ENSG00000108523.16|OTTHUMG00000099397.6|OTTHUMT00000438735.1|RNF167-212|RNF167|133:ENSP00000262482.6|ENST00000262482.11|ENSG00000108523.16|OTTHUMG00000099397.6|OTTHUMT00000216854.4|RNF167-201|RNF167|350:ENSP00000459324.1|ENST00000571816.5|ENSG00…			PEAKS DB	HPAAFPLPVV	B07
HPAAFPLPVV	26.6	1046.59	10	-0.1	524.303	2	48.94	837700	3	28701	F3:16600	No	PR487_Michele_20180611_B07_rep2.mzML	ENSP00000458375.1|ENST00000576452.5|ENSG00000108523.16|OTTHUMG00000099397.6|OTTHUMT00000438729.1|RNF167-215|RNF167|97:ENSP00000460991.1|ENST00000575400.5|ENSG00000108523.16|OTTHUMG00000099397.6|OTTHUMT00000438735.1|RNF167-212|RNF167|133:ENSP00000262482.6|ENST00000262482.11|ENSG00000108523.16|OTTHUMG00000099397.6|OTTHUMT00000216854.4|RNF167-201|RNF167|350:ENSP00000459324.1|ENST00000571816.5|ENSG00…			PEAKS DB	HPAAFPLPVV	B07
HPAAFPLPVV	19.43	1046.59	10	0	524.303	2	49.25	1092100	2	50124	F2:17066	No	PR487_Michele_20180611_B07_rep1.mzML	ENSP00000458375.1|ENST00000576452.5|ENSG00000108523.16|OTTHUMG00000099397.6|OTTHUMT00000438729.1|RNF167-215|RNF167|97:ENSP00000460991.1|ENST00000575400.5|ENSG00000108523.16|OTTHUMG00000099397.6|OTTHUMT00000438735.1|RNF167-212|RNF167|133:ENSP00000262482.6|ENST00000262482.11|ENSG00000108523.16|OTTHUMG00000099397.6|OTTHUMT00000216854.4|RNF167-201|RNF167|350:ENSP00000459324.1|ENST00000571816.5|ENSG00…			PEAKS DB	HPAAFPLPVV	B07
HPAAFPLPVV	17.46	1046.59	10	-0.1	524.303	2	48.94	837700	3	28702	F3:16793	No	PR487_Michele_20180611_B07_rep2.mzML	ENSP00000458375.1|ENST00000576452.5|ENSG00000108523.16|OTTHUMG00000099397.6|OTTHUMT00000438729.1|RNF167-215|RNF167|97:ENSP00000460991.1|ENST00000575400.5|ENSG00000108523.16|OTTHUMG00000099397.6|OTTHUMT00000438735.1|RNF167-212|RNF167|133:ENSP00000262482.6|ENST00000262482.11|ENSG00000108523.16|OTTHUMG00000099397.6|OTTHUMT00000216854.4|RNF167-201|RNF167|350:ENSP00000459324.1|ENST00000571816.5|ENSG00…			PEAKS DB	HPAAFPLPVV	B07
GPGLSRTGVEL	46.41	1084.59	11	0.1	543.301	2	27.63	1553700	1	4503	F1:8333	No	PR487_Michele_20180604_B07.mzML	ENSP00000358872.4|ENST00000369856.8|ENSG00000196924.18|OTTHUMG00000022712.33|OTTHUMT00000475192.2|FLNA-203|FLNA|2620:ENSP00000353467.4|ENST00000360319.9|ENSG00000196924.18|OTTHUMG00000022712.33|OTTHUMT00000058941.2|FLNA-201|FLNA|2639:ENSP00000358866.3|ENST00000369850.10|ENSG00000196924.18|OTTHUMG00000022712.33|OTTHUMT00000058942.7|FLNA-202|FLNA|2647			PEAKS DB	GPGLSRTGVEL	B07
GPGLSRTGVEL	44.83	1084.59	11	0.2	543.301	2	31.59	897080	2	45353	F2:9905	No	PR487_Michele_20180611_B07_rep1.mzML	ENSP00000358872.4|ENST00000369856.8|ENSG00000196924.18|OTTHUMG00000022712.33|OTTHUMT00000475192.2|FLNA-203|FLNA|2620:ENSP00000353467.4|ENST00000360319.9|ENSG00000196924.18|OTTHUMG00000022712.33|OTTHUMT00000058941.2|FLNA-201|FLNA|2639:ENSP00000358866.3|ENST00000369850.10|ENSG00000196924.18|OTTHUMG00000022712.33|OTTHUMT00000058942.7|FLNA-202|FLNA|2647			PEAKS DB	GPGLSRTGVEL	B07
GPGLSRTGVEL	39.64	1084.59	11	0.1	543.301	2	31.37	741170	3	24077	F3:9763	No	PR487_Michele_20180611_B07_rep2.mzML	ENSP00000358872.4|ENST00000369856.8|ENSG00000196924.18|OTTHUMG00000022712.33|OTTHUMT00000475192.2|FLNA-203|FLNA|2620:ENSP00000353467.4|ENST00000360319.9|ENSG00000196924.18|OTTHUMG00000022712.33|OTTHUMT00000058941.2|FLNA-201|FLNA|2639:ENSP00000358866.3|ENST00000369850.10|ENSG00000196924.18|OTTHUMG00000022712.33|OTTHUMT00000058942.7|FLNA-202|FLNA|2647			PEAKS DB	GPGLSRTGVEL	B07
GPGLSRTGVEL	29.09	1084.59	11	0.1	543.301	2	31.37	741170	3	24078	F3:9972	No	PR487_Michele_20180611_B07_rep2.mzML	ENSP00000358872.4|ENST00000369856.8|ENSG00000196924.18|OTTHUMG00000022712.33|OTTHUMT00000475192.2|FLNA-203|FLNA|2620:ENSP00000353467.4|ENST00000360319.9|ENSG00000196924.18|OTTHUMG00000022712.33|OTTHUMT00000058941.2|FLNA-201|FLNA|2639:ENSP00000358866.3|ENST00000369850.10|ENSG00000196924.18|OTTHUMG00000022712.33|OTTHUMT00000058942.7|FLNA-202|FLNA|2647			PEAKS DB	GPGLSRTGVEL	B07
SPFASQSRGYF	45.89	1245.58	11	1	1246.59	1	29.43	663290	1	5159	F1:9115	No	PR487_Michele_20180604_B07.mzML	ENSP00000422870.1|ENST00000507338.1|ENSG00000109255.11|OTTHUMG00000102161.4|OTTHUMT00000361662.2|NMU-203|NMU|149:ENSP00000422399.1|ENST00000511469.5|ENSG00000109255.11|OTTHUMG00000102161.4|OTTHUMT00000361661.2|NMU-205|NMU|158:ENSP00000264218.3|ENST00000264218.7|ENSG00000109255.11|OTTHUMG00000102161.4|OTTHUMT00000220006.2|NMU-201|NMU|174			PEAKS DB	SPFASQSRGYF	B07
SPFASQSRGYF	39.18	1245.58	11	1.4	623.797	2	29.43	18253000	1	5152	F1:9111	No	PR487_Michele_20180604_B07.mzML	ENSP00000422870.1|ENST00000507338.1|ENSG00000109255.11|OTTHUMG00000102161.4|OTTHUMT00000361662.2|NMU-203|NMU|149:ENSP00000422399.1|ENST00000511469.5|ENSG00000109255.11|OTTHUMG00000102161.4|OTTHUMT00000361661.2|NMU-205|NMU|158:ENSP00000264218.3|ENST00000264218.7|ENSG00000109255.11|OTTHUMG00000102161.4|OTTHUMT00000220006.2|NMU-201|NMU|174			PEAKS DB	SPFASQSRGYF	B07
SPFASQSRGYF	35.38	1245.58	11	0.8	623.797	2	33.77	7945900	3	24792	F3:10724	No	PR487_Michele_20180611_B07_rep2.mzML	ENSP00000422870.1|ENST00000507338.1|ENSG00000109255.11|OTTHUMG00000102161.4|OTTHUMT00000361662.2|NMU-203|NMU|149:ENSP00000422399.1|ENST00000511469.5|ENSG00000109255.11|OTTHUMG00000102161.4|OTTHUMT00000361661.2|NMU-205|NMU|158:ENSP00000264218.3|ENST00000264218.7|ENSG00000109255.11|OTTHUMG00000102161.4|OTTHUMT00000220006.2|NMU-201|NMU|174			PEAKS DB	SPFASQSRGYF	B07
SPFASQSRGYF	32.97	1245.58	11	0.8	1246.59	1	33.99	59244	2	46064	F2:10904	No	PR487_Michele_20180611_B07_rep1.mzML	ENSP00000422870.1|ENST00000507338.1|ENSG00000109255.11|OTTHUMG00000102161.4|OTTHUMT00000361662.2|NMU-203|NMU|149:ENSP00000422399.1|ENST00000511469.5|ENSG00000109255.11|OTTHUMG00000102161.4|OTTHUMT00000361661.2|NMU-205|NMU|158:ENSP00000264218.3|ENST00000264218.7|ENSG00000109255.11|OTTHUMG00000102161.4|OTTHUMT00000220006.2|NMU-201|NMU|174			PEAKS DB	SPFASQSRGYF	B07
SPFASQSRGYF	28.96	1245.58	11	1.2	1246.59	1	33.77	43848	3	24800	F3:10770	No	PR487_Michele_20180611_B07_rep2.mzML	ENSP00000422870.1|ENST00000507338.1|ENSG00000109255.11|OTTHUMG00000102161.4|OTTHUMT00000361662.2|NMU-203|NMU|149:ENSP00000422399.1|ENST00000511469.5|ENSG00000109255.11|OTTHUMG00000102161.4|OTTHUMT00000361661.2|NMU-205|NMU|158:ENSP00000264218.3|ENST00000264218.7|ENSG00000109255.11|OTTHUMG00000102161.4|OTTHUMT00000220006.2|NMU-201|NMU|174			PEAKS DB	SPFASQSRGYF	B07
RPRPKGLEGERPA	45.82	1461.82	13	0	366.461	4	12.93	1119900	3	18675	F3:2549	No	PR487_Michele_20180611_B07_rep2.mzML	ENSP00000495405.1|ENST00000494077.6|ENSG00000270800.3|OTTHUMG00000185089.4|OTTHUMT00000494402.1|RPS10-NUDT3-201|RPS10-NUDT3|121:ENSP00000481646.1|ENST00000621356.3|ENSG00000124614.16|OTTHUMG00000014546.3|OTTHUMT00000040231.2|RPS10-205|RPS10|165:ENSP00000497917.1|ENST00000648437.1|ENSG00000124614.16|OTTHUMG00000014546.3|OTTHUMT00000040230.2|RPS10-208|RPS10|165:ENSP00000363169.1|ENST00000344700.8|E…			PEAKS DB	RPRPKGLEGERPA	B07
RPRPKGLEGERPA	43.88	1461.82	13	-0.1	366.461	4	12.92	1057600	2	39867	F2:2557	No	PR487_Michele_20180611_B07_rep1.mzML	ENSP00000495405.1|ENST00000494077.6|ENSG00000270800.3|OTTHUMG00000185089.4|OTTHUMT00000494402.1|RPS10-NUDT3-201|RPS10-NUDT3|121:ENSP00000481646.1|ENST00000621356.3|ENSG00000124614.16|OTTHUMG00000014546.3|OTTHUMT00000040231.2|RPS10-205|RPS10|165:ENSP00000497917.1|ENST00000648437.1|ENSG00000124614.16|OTTHUMG00000014546.3|OTTHUMT00000040230.2|RPS10-208|RPS10|165:ENSP00000363169.1|ENST00000344700.8|E…			PEAKS DB	RPRPKGLEGERPA	B07
RPRPKGLEGERPA	35.71	1461.82	13	-0.2	366.461	4	16.36	48782	1	697	F1:3466	No	PR487_Michele_20180604_B07.mzML	ENSP00000495405.1|ENST00000494077.6|ENSG00000270800.3|OTTHUMG00000185089.4|OTTHUMT00000494402.1|RPS10-NUDT3-201|RPS10-NUDT3|121:ENSP00000481646.1|ENST00000621356.3|ENSG00000124614.16|OTTHUMG00000014546.3|OTTHUMT00000040231.2|RPS10-205|RPS10|165:ENSP00000497917.1|ENST00000648437.1|ENSG00000124614.16|OTTHUMG00000014546.3|OTTHUMT00000040230.2|RPS10-208|RPS10|165:ENSP00000363169.1|ENST00000344700.8|E…			PEAKS DB	RPRPKGLEGERPA	B07
RPRPKGLEGERPA	13.73	1461.82	13	0	488.279	3	12.96	0	3	32437	F3:2567	No	PR487_Michele_20180611_B07_rep2.mzML	ENSP00000495405.1|ENST00000494077.6|ENSG00000270800.3|OTTHUMG00000185089.4|OTTHUMT00000494402.1|RPS10-NUDT3-201|RPS10-NUDT3|121:ENSP00000481646.1|ENST00000621356.3|ENSG00000124614.16|OTTHUMG00000014546.3|OTTHUMT00000040231.2|RPS10-205|RPS10|165:ENSP00000497917.1|ENST00000648437.1|ENSG00000124614.16|OTTHUMG00000014546.3|OTTHUMT00000040230.2|RPS10-208|RPS10|165:ENSP00000363169.1|ENST00000344700.8|E…			PEAKS DB	RPRPKGLEGERPA	B07
APAPIHNQF	45.54	993.503	9	0.5	994.511	1	22.36	0	1	13416	F1:5979	No	PR487_Michele_20180604_B07.mzML	ENSP00000369118.2|ENST00000379792.6|ENSG00000051108.15|OTTHUMG00000133276.10|OTTHUMT00000432313.1|HERPUD1-203|HERPUD1|366:ENSP00000300302.5|ENST00000300302.9|ENSG00000051108.15|OTTHUMG00000133276.10|OTTHUMT00000432314.1|HERPUD1-201|HERPUD1|390:ENSP00000409555.2|ENST00000439977.7|ENSG00000051108.15|OTTHUMG00000133276.10|OTTHUMT00000257056.7|HERPUD1-204|HERPUD1|391			PEAKS DB	APAPIHNQF	B07
APAPIHNQF	38.28	993.503	9	0.2	497.759	2	22.29	5972500	1	2527	F1:5945	No	PR487_Michele_20180604_B07.mzML	ENSP00000369118.2|ENST00000379792.6|ENSG00000051108.15|OTTHUMG00000133276.10|OTTHUMT00000432313.1|HERPUD1-203|HERPUD1|366:ENSP00000300302.5|ENST00000300302.9|ENSG00000051108.15|OTTHUMG00000133276.10|OTTHUMT00000432314.1|HERPUD1-201|HERPUD1|390:ENSP00000409555.2|ENST00000439977.7|ENSG00000051108.15|OTTHUMG00000133276.10|OTTHUMT00000257056.7|HERPUD1-204|HERPUD1|391			PEAKS DB	APAPIHNQF	B07
APAPIHNQF	37.11	993.503	9	0.2	497.759	2	22.73	3314500	3	21386	F3:6246	No	PR487_Michele_20180611_B07_rep2.mzML	ENSP00000369118.2|ENST00000379792.6|ENSG00000051108.15|OTTHUMG00000133276.10|OTTHUMT00000432313.1|HERPUD1-203|HERPUD1|366:ENSP00000300302.5|ENST00000300302.9|ENSG00000051108.15|OTTHUMG00000133276.10|OTTHUMT00000432314.1|HERPUD1-201|HERPUD1|390:ENSP00000409555.2|ENST00000439977.7|ENSG00000051108.15|OTTHUMG00000133276.10|OTTHUMT00000257056.7|HERPUD1-204|HERPUD1|391			PEAKS DB	APAPIHNQF	B07
APAPIHNQF	35.47	993.503	9	0.3	497.759	2	22.87	4327900	2	42610	F2:6323	No	PR487_Michele_20180611_B07_rep1.mzML	ENSP00000369118.2|ENST00000379792.6|ENSG00000051108.15|OTTHUMG00000133276.10|OTTHUMT00000432313.1|HERPUD1-203|HERPUD1|366:ENSP00000300302.5|ENST00000300302.9|ENSG00000051108.15|OTTHUMG00000133276.10|OTTHUMT00000432314.1|HERPUD1-201|HERPUD1|390:ENSP00000409555.2|ENST00000439977.7|ENSG00000051108.15|OTTHUMG00000133276.10|OTTHUMT00000257056.7|HERPUD1-204|HERPUD1|391			PEAKS DB	APAPIHNQF	B07
RPIKPSPPYFGL	45.22	1370.77	12	0.4	686.393	2	32.58	335300	1	6197	F1:10465	No	PR487_Michele_20180604_B07.mzML	ENSP00000497602.1|ENST00000650070.2|ENSG00000171793.16|OTTHUMG00000005712.13|OTTHUMT00000500784.2|CTPS1-217|CTPS1|591:ENSP00000497744.1|ENST00000649124.1|ENSG00000171793.16|OTTHUMG00000005712.13|OTTHUMT00000500756.1|CTPS1-214|CTPS1|591			PEAKS DB	RPIKPSPPYFGL	B07
RPIKPSPPYFGL	38.97	1370.77	12	-0.3	686.393	2	38.9	102200	2	47642	F2:12904	No	PR487_Michele_20180611_B07_rep1.mzML	ENSP00000497602.1|ENST00000650070.2|ENSG00000171793.16|OTTHUMG00000005712.13|OTTHUMT00000500784.2|CTPS1-217|CTPS1|591:ENSP00000497744.1|ENST00000649124.1|ENSG00000171793.16|OTTHUMG00000005712.13|OTTHUMT00000500756.1|CTPS1-214|CTPS1|591			PEAKS DB	RPIKPSPPYFGL	B07
RPIKPSPPYFGL	19	1370.77	12	0.2	686.393	2	38.61	88321	3	26378	F3:12705	No	PR487_Michele_20180611_B07_rep2.mzML	ENSP00000497602.1|ENST00000650070.2|ENSG00000171793.16|OTTHUMG00000005712.13|OTTHUMT00000500784.2|CTPS1-217|CTPS1|591:ENSP00000497744.1|ENST00000649124.1|ENSG00000171793.16|OTTHUMG00000005712.13|OTTHUMT00000500756.1|CTPS1-214|CTPS1|591			PEAKS DB	RPIKPSPPYFGL	B07
SPFASQSRGYFL	45.15	1358.66	12	1.6	680.339	2	34.75	2251200	1	6885	F1:11340	No	PR487_Michele_20180604_B07.mzML	ENSP00000422870.1|ENST00000507338.1|ENSG00000109255.11|OTTHUMG00000102161.4|OTTHUMT00000361662.2|NMU-203|NMU|149:ENSP00000422399.1|ENST00000511469.5|ENSG00000109255.11|OTTHUMG00000102161.4|OTTHUMT00000361661.2|NMU-205|NMU|158:ENSP00000264218.3|ENST00000264218.7|ENSG00000109255.11|OTTHUMG00000102161.4|OTTHUMT00000220006.2|NMU-201|NMU|174			PEAKS DB	SPFASQSRGYFL	B07
SPFASQSRGYFL	37.73	1358.66	12	0.3	680.338	2	42.61	851150	2	48595	F2:14352	No	PR487_Michele_20180611_B07_rep1.mzML	ENSP00000422870.1|ENST00000507338.1|ENSG00000109255.11|OTTHUMG00000102161.4|OTTHUMT00000361662.2|NMU-203|NMU|149:ENSP00000422399.1|ENST00000511469.5|ENSG00000109255.11|OTTHUMG00000102161.4|OTTHUMT00000361661.2|NMU-205|NMU|158:ENSP00000264218.3|ENST00000264218.7|ENSG00000109255.11|OTTHUMG00000102161.4|OTTHUMT00000220006.2|NMU-201|NMU|174			PEAKS DB	SPFASQSRGYFL	B07
SPFASQSRGYFL	32.33	1358.66	12	0.3	680.338	2	42.29	604300	3	27287	F3:14130	No	PR487_Michele_20180611_B07_rep2.mzML	ENSP00000422870.1|ENST00000507338.1|ENSG00000109255.11|OTTHUMG00000102161.4|OTTHUMT00000361662.2|NMU-203|NMU|149:ENSP00000422399.1|ENST00000511469.5|ENSG00000109255.11|OTTHUMG00000102161.4|OTTHUMT00000361661.2|NMU-205|NMU|158:ENSP00000264218.3|ENST00000264218.7|ENSG00000109255.11|OTTHUMG00000102161.4|OTTHUMT00000220006.2|NMU-201|NMU|174			PEAKS DB	SPFASQSRGYFL	B07
SPFASQSRGYFL	25.94	1358.66	12	1.6	1359.67	1	34.75	67712	1	6886	F1:11365	No	PR487_Michele_20180604_B07.mzML	ENSP00000422870.1|ENST00000507338.1|ENSG00000109255.11|OTTHUMG00000102161.4|OTTHUMT00000361662.2|NMU-203|NMU|149:ENSP00000422399.1|ENST00000511469.5|ENSG00000109255.11|OTTHUMG00000102161.4|OTTHUMT00000361661.2|NMU-205|NMU|158:ENSP00000264218.3|ENST00000264218.7|ENSG00000109255.11|OTTHUMG00000102161.4|OTTHUMT00000220006.2|NMU-201|NMU|174			PEAKS DB	SPFASQSRGYFL	B07
SPFASQSRGYFL	15.11	1358.66	12	0.5	680.339	2	43.16	0	3	35093	F3:14490	No	PR487_Michele_20180611_B07_rep2.mzML	ENSP00000422870.1|ENST00000507338.1|ENSG00000109255.11|OTTHUMG00000102161.4|OTTHUMT00000361662.2|NMU-203|NMU|149:ENSP00000422399.1|ENST00000511469.5|ENSG00000109255.11|OTTHUMG00000102161.4|OTTHUMT00000361661.2|NMU-205|NMU|158:ENSP00000264218.3|ENST00000264218.7|ENSG00000109255.11|OTTHUMG00000102161.4|OTTHUMT00000220006.2|NMU-201|NMU|174			PEAKS DB	SPFASQSRGYFL	B07
APYGGPSGRGQVLVF	44.94	1503.78	15	0.4	752.899	2	33.69	706170	1	6555	F1:10920	No	PR487_Michele_20180604_B07.mzML	ENSP00000262407.5|ENST00000262407.6|ENSG00000005961.19|OTTHUMG00000177935.5|OTTHUMT00000439823.2|ITGA2B-201|ITGA2B|1039			PEAKS DB	APYGGPSGRGQVLVF	B07
APYGGPSGRGQVLVF	37.34	1503.78	15	0.4	752.899	2	41.28	376180	2	48283	F2:13856	No	PR487_Michele_20180611_B07_rep1.mzML	ENSP00000262407.5|ENST00000262407.6|ENSG00000005961.19|OTTHUMG00000177935.5|OTTHUMT00000439823.2|ITGA2B-201|ITGA2B|1039			PEAKS DB	APYGGPSGRGQVLVF	B07
APYGGPSGRGQVLVF	36.93	1503.78	15	0.3	752.899	2	41	318410	3	26989	F3:13640	No	PR487_Michele_20180611_B07_rep2.mzML	ENSP00000262407.5|ENST00000262407.6|ENSG00000005961.19|OTTHUMG00000177935.5|OTTHUMT00000439823.2|ITGA2B-201|ITGA2B|1039			PEAKS DB	APYGGPSGRGQVLVF	B07
KPAGPPGILAL	44.88	1032.63	11	0.2	1033.64	1	34.82	45152	1	6910	F1:11402	No	PR487_Michele_20180604_B07.mzML	ENSP00000216181.5|ENST00000216181.10|ENSG00000100345.21|OTTHUMG00000030429.9|OTTHUMT00000259110.4|MYH9-201|MYH9|1960			PEAKS DB	KPAGPPGILAL	B07
KPAGPPGILAL	25.68	1032.63	11	0.2	517.324	2	42.68	798700	2	48633	F2:14401	No	PR487_Michele_20180611_B07_rep1.mzML	ENSP00000216181.5|ENST00000216181.10|ENSG00000100345.21|OTTHUMG00000030429.9|OTTHUMT00000259110.4|MYH9-201|MYH9|1960			PEAKS DB	KPAGPPGILAL	B07
KPAGPPGILAL	23.9	1032.63	11	1.3	517.324	2	34.82	2011300	1	6896	F1:11389	No	PR487_Michele_20180604_B07.mzML	ENSP00000216181.5|ENST00000216181.10|ENSG00000100345.21|OTTHUMG00000030429.9|OTTHUMT00000259110.4|MYH9-201|MYH9|1960			PEAKS DB	KPAGPPGILAL	B07
SENVDRGAGSIREAGGAF	44.76	1791.85	18	-0.2	598.29	3	24.27	128240	3	21906	F3:6900	No	PR487_Michele_20180611_B07_rep2.mzML	ENSP00000437337.1|ENST00000465645.1|ENSG00000130770.18|OTTHUMG00000003533.3|OTTHUMT00000009842.2|ATP5IF1-202|ATP5IF1|60:ENSP00000435579.1|ENST00000497986.5|ENSG00000130770.18|OTTHUMG00000003533.3|OTTHUMT00000009843.2|ATP5IF1-204|ATP5IF1|71:ENSP00000435341.1|ENST00000468425.2|ENSG00000130770.18|OTTHUMG00000003533.3|OTTHUMT00000009844.2|ATP5IF1-203|ATP5IF1|75:ENSP00000335203.5|ENST00000335514.10|EN…			PEAKS DB	SENVDRGAGSIREAGGAF	B07
SENVDRGAGSIREAGGAF	43.84	1791.85	18	-0.3	598.29	3	24.4	151850	2	43111	F2:6989	No	PR487_Michele_20180611_B07_rep1.mzML	ENSP00000437337.1|ENST00000465645.1|ENSG00000130770.18|OTTHUMG00000003533.3|OTTHUMT00000009842.2|ATP5IF1-202|ATP5IF1|60:ENSP00000435579.1|ENST00000497986.5|ENSG00000130770.18|OTTHUMG00000003533.3|OTTHUMT00000009843.2|ATP5IF1-204|ATP5IF1|71:ENSP00000435341.1|ENST00000468425.2|ENSG00000130770.18|OTTHUMG00000003533.3|OTTHUMT00000009844.2|ATP5IF1-203|ATP5IF1|75:ENSP00000335203.5|ENST00000335514.10|EN…			PEAKS DB	SENVDRGAGSIREAGGAF	B07
SENVDRGAGSIREAGGAF	16.96	1791.85	18	0.5	598.291	3	22.79	255610	1	2720	F1:6195	No	PR487_Michele_20180604_B07.mzML	ENSP00000437337.1|ENST00000465645.1|ENSG00000130770.18|OTTHUMG00000003533.3|OTTHUMT00000009842.2|ATP5IF1-202|ATP5IF1|60:ENSP00000435579.1|ENST00000497986.5|ENSG00000130770.18|OTTHUMG00000003533.3|OTTHUMT00000009843.2|ATP5IF1-204|ATP5IF1|71:ENSP00000435341.1|ENST00000468425.2|ENSG00000130770.18|OTTHUMG00000003533.3|OTTHUMT00000009844.2|ATP5IF1-203|ATP5IF1|75:ENSP00000335203.5|ENST00000335514.10|EN…			PEAKS DB	SENVDRGAGSIREAGGAF	B07
HPRAPVLL	44.59	901.55	8	0	451.782	2	28.67	477200	2	44471	F2:8754	No	PR487_Michele_20180611_B07_rep1.mzML	ENSP00000393818.1|ENST00000447885.1|ENSG00000127837.9|OTTHUMG00000155202.3|OTTHUMT00000338762.2|AAMP-205|AAMP|200:ENSP00000416394.1|ENST00000420660.5|ENSG00000127837.9|OTTHUMG00000155202.3|OTTHUMT00000338760.1|AAMP-202|AAMP|415:ENSP00000248450.4|ENST00000248450.8|ENSG00000127837.9|OTTHUMG00000155202.3|OTTHUMT00000338756.2|AAMP-201|AAMP|434:ENSP00000403343.1|ENST00000444053.5|ENSG00000127837.9|OTT…			PEAKS DB	HPRAPVLL	B07
HPRAPVLL	42.23	901.55	8	0	451.782	2	28.31	390990	3	23181	F3:8567	No	PR487_Michele_20180611_B07_rep2.mzML	ENSP00000393818.1|ENST00000447885.1|ENSG00000127837.9|OTTHUMG00000155202.3|OTTHUMT00000338762.2|AAMP-205|AAMP|200:ENSP00000416394.1|ENST00000420660.5|ENSG00000127837.9|OTTHUMG00000155202.3|OTTHUMT00000338760.1|AAMP-202|AAMP|415:ENSP00000248450.4|ENST00000248450.8|ENSG00000127837.9|OTTHUMG00000155202.3|OTTHUMT00000338756.2|AAMP-201|AAMP|434:ENSP00000403343.1|ENST00000444053.5|ENSG00000127837.9|OTT…			PEAKS DB	HPRAPVLL	B07
HPRAPVLL	41.78	901.55	8	0.1	451.782	2	27.23	877670	1	4358	F1:8152	No	PR487_Michele_20180604_B07.mzML	ENSP00000393818.1|ENST00000447885.1|ENSG00000127837.9|OTTHUMG00000155202.3|OTTHUMT00000338762.2|AAMP-205|AAMP|200:ENSP00000416394.1|ENST00000420660.5|ENSG00000127837.9|OTTHUMG00000155202.3|OTTHUMT00000338760.1|AAMP-202|AAMP|415:ENSP00000248450.4|ENST00000248450.8|ENSG00000127837.9|OTTHUMG00000155202.3|OTTHUMT00000338756.2|AAMP-201|AAMP|434:ENSP00000403343.1|ENST00000444053.5|ENSG00000127837.9|OTT…			PEAKS DB	HPRAPVLL	B07
LPQGPLGTSF	44.36	1015.53	10	0.2	1016.54	1	37.45	922190	1	7683	F1:12461	No	PR487_Michele_20180604_B07.mzML	ENSP00000396322.2|ENST00000425134.2|ENSG00000265972.6|OTTHUMG00000013755.7|OTTHUMT00000038548.3|TXNIP-201|TXNIP|336:ENSP00000462521.1|ENST00000582401.6|ENSG00000265972.6|OTTHUMG00000013755.7|OTTHUMT00000038547.4|TXNIP-204|TXNIP|391			PEAKS DB	LPQGPLGTSF	B07
LPQGPLGTSF	31.5	1015.53	10	0.4	1016.54	1	48.45	156250	3	28615	F3:16429	No	PR487_Michele_20180611_B07_rep2.mzML	ENSP00000396322.2|ENST00000425134.2|ENSG00000265972.6|OTTHUMG00000013755.7|OTTHUMT00000038548.3|TXNIP-201|TXNIP|336:ENSP00000462521.1|ENST00000582401.6|ENSG00000265972.6|OTTHUMG00000013755.7|OTTHUMT00000038547.4|TXNIP-204|TXNIP|391			PEAKS DB	LPQGPLGTSF	B07
LPQGPLGTSF	28.92	1015.53	10	-0.2	508.774	2	37.45	1394000	1	7670	F1:12459	No	PR487_Michele_20180604_B07.mzML	ENSP00000396322.2|ENST00000425134.2|ENSG00000265972.6|OTTHUMG00000013755.7|OTTHUMT00000038548.3|TXNIP-201|TXNIP|336:ENSP00000462521.1|ENST00000582401.6|ENSG00000265972.6|OTTHUMG00000013755.7|OTTHUMT00000038547.4|TXNIP-204|TXNIP|391			PEAKS DB	LPQGPLGTSF	B07
LPQGPLGTSF	25.18	1015.53	10	0	508.774	2	48.6	919940	2	49993	F2:16617	No	PR487_Michele_20180611_B07_rep1.mzML	ENSP00000396322.2|ENST00000425134.2|ENSG00000265972.6|OTTHUMG00000013755.7|OTTHUMT00000038548.3|TXNIP-201|TXNIP|336:ENSP00000462521.1|ENST00000582401.6|ENSG00000265972.6|OTTHUMG00000013755.7|OTTHUMT00000038547.4|TXNIP-204|TXNIP|391			PEAKS DB	LPQGPLGTSF	B07
LPQGPLGTSF	21.39	1015.53	10	0.2	508.774	2	48.45	739890	3	28613	F3:16417	No	PR487_Michele_20180611_B07_rep2.mzML	ENSP00000396322.2|ENST00000425134.2|ENSG00000265972.6|OTTHUMG00000013755.7|OTTHUMT00000038548.3|TXNIP-201|TXNIP|336:ENSP00000462521.1|ENST00000582401.6|ENSG00000265972.6|OTTHUMG00000013755.7|OTTHUMT00000038547.4|TXNIP-204|TXNIP|391			PEAKS DB	LPQGPLGTSF	B07
LPQGPLGTSF	20.04	1015.53	10	-0.1	1016.54	1	48.63	187730	2	50005	F2:16633	No	PR487_Michele_20180611_B07_rep1.mzML	ENSP00000396322.2|ENST00000425134.2|ENSG00000265972.6|OTTHUMG00000013755.7|OTTHUMT00000038548.3|TXNIP-201|TXNIP|336:ENSP00000462521.1|ENST00000582401.6|ENSG00000265972.6|OTTHUMG00000013755.7|OTTHUMT00000038547.4|TXNIP-204|TXNIP|391			PEAKS DB	LPQGPLGTSF	B07
GPMFSGKSTEL	44.1	1168.54	11	0	585.279	2	24.11	179720	2	43022	F2:6864	No	PR487_Michele_20180611_B07_rep1.mzML	ENSP00000468556.1|ENST00000590862.5|ENSG00000167900.12|OTTHUMG00000150674.6|OTTHUMT00000438864.1|TK1-205|TK1|180:ENSP00000468278.1|ENST00000586613.1|ENSG00000167900.12|OTTHUMG00000150674.6|OTTHUMT00000437052.2|TK1-202|TK1|187:ENSP00000301634.6|ENST00000301634.12|ENSG00000167900.12|OTTHUMG00000150674.6|OTTHUMT00000319577.3|TK1-201|TK1|234:ENSP00000468425.1|ENST00000588734.5|ENSG00000167900.12|OTTH…	Oxidation (M)	M3:Oxidation (M):1000.00	PEAKS DB	GPMFSGKSTEL	B07
GPMFSGKSTEL	41.64	1168.54	11	0.2	585.279	2	23.99	119600	3	21814	F3:6784	No	PR487_Michele_20180611_B07_rep2.mzML	ENSP00000468556.1|ENST00000590862.5|ENSG00000167900.12|OTTHUMG00000150674.6|OTTHUMT00000438864.1|TK1-205|TK1|180:ENSP00000468278.1|ENST00000586613.1|ENSG00000167900.12|OTTHUMG00000150674.6|OTTHUMT00000437052.2|TK1-202|TK1|187:ENSP00000301634.6|ENST00000301634.12|ENSG00000167900.12|OTTHUMG00000150674.6|OTTHUMT00000319577.3|TK1-201|TK1|234:ENSP00000468425.1|ENST00000588734.5|ENSG00000167900.12|OTTH…	Oxidation (M)	M3:Oxidation (M):1000.00	PEAKS DB	GPMFSGKSTEL	B07
GPMFSGKSTEL	39.61	1168.54	11	0	585.279	2	23.05	0	1	13482	F1:6285	No	PR487_Michele_20180604_B07.mzML	ENSP00000468556.1|ENST00000590862.5|ENSG00000167900.12|OTTHUMG00000150674.6|OTTHUMT00000438864.1|TK1-205|TK1|180:ENSP00000468278.1|ENST00000586613.1|ENSG00000167900.12|OTTHUMG00000150674.6|OTTHUMT00000437052.2|TK1-202|TK1|187:ENSP00000301634.6|ENST00000301634.12|ENSG00000167900.12|OTTHUMG00000150674.6|OTTHUMT00000319577.3|TK1-201|TK1|234:ENSP00000468425.1|ENST00000588734.5|ENSG00000167900.12|OTTH…	Oxidation (M)	M3:Oxidation (M):1000.00	PEAKS DB	GPMFSGKSTEL	B07
LPKSPPYTAF	44.04	1119.6	10	0.4	1120.6	1	30.33	246990	1	5458	F1:9505	No	PR487_Michele_20180604_B07.mzML	ENSP00000449746.1|ENST00000549481.5|ENSG00000063046.17|OTTHUMG00000169570.7|OTTHUMT00000405393.2|EIF4B-205|EIF4B|360:ENSP00000262056.9|ENST00000262056.13|ENSG00000063046.17|OTTHUMG00000169570.7|OTTHUMT00000404852.2|EIF4B-201|EIF4B|611:ENSP00000388806.3|ENST00000420463.7|ENSG00000063046.17|OTTHUMG00000169570.7|OTTHUMT00000404914.1|EIF4B-203|EIF4B|616:ENSP00000447192.1|ENST00000551002.5|ENSG0000006…			PEAKS DB	LPKSPPYTAF	B07
LPKSPPYTAF	38.6	1119.6	10	0.1	560.806	2	30.33	10352000	1	5454	F1:9499	No	PR487_Michele_20180604_B07.mzML	ENSP00000449746.1|ENST00000549481.5|ENSG00000063046.17|OTTHUMG00000169570.7|OTTHUMT00000405393.2|EIF4B-205|EIF4B|360:ENSP00000262056.9|ENST00000262056.13|ENSG00000063046.17|OTTHUMG00000169570.7|OTTHUMT00000404852.2|EIF4B-201|EIF4B|611:ENSP00000388806.3|ENST00000420463.7|ENSG00000063046.17|OTTHUMG00000169570.7|OTTHUMT00000404914.1|EIF4B-203|EIF4B|616:ENSP00000447192.1|ENST00000551002.5|ENSG0000006…			PEAKS DB	LPKSPPYTAF	B07
LPKSPPYTAF	37.45	1119.6	10	0.3	560.806	2	35.92	6043900	2	46653	F2:11605	No	PR487_Michele_20180611_B07_rep1.mzML	ENSP00000449746.1|ENST00000549481.5|ENSG00000063046.17|OTTHUMG00000169570.7|OTTHUMT00000405393.2|EIF4B-205|EIF4B|360:ENSP00000262056.9|ENST00000262056.13|ENSG00000063046.17|OTTHUMG00000169570.7|OTTHUMT00000404852.2|EIF4B-201|EIF4B|611:ENSP00000388806.3|ENST00000420463.7|ENSG00000063046.17|OTTHUMG00000169570.7|OTTHUMT00000404914.1|EIF4B-203|EIF4B|616:ENSP00000447192.1|ENST00000551002.5|ENSG0000006…			PEAKS DB	LPKSPPYTAF	B07
LPKSPPYTAF	36.36	1119.6	10	0.3	560.806	2	35.66	4952900	3	25381	F3:11450	No	PR487_Michele_20180611_B07_rep2.mzML	ENSP00000449746.1|ENST00000549481.5|ENSG00000063046.17|OTTHUMG00000169570.7|OTTHUMT00000405393.2|EIF4B-205|EIF4B|360:ENSP00000262056.9|ENST00000262056.13|ENSG00000063046.17|OTTHUMG00000169570.7|OTTHUMT00000404852.2|EIF4B-201|EIF4B|611:ENSP00000388806.3|ENST00000420463.7|ENSG00000063046.17|OTTHUMG00000169570.7|OTTHUMT00000404914.1|EIF4B-203|EIF4B|616:ENSP00000447192.1|ENST00000551002.5|ENSG0000006…			PEAKS DB	LPKSPPYTAF	B07
LPKSPPYTAF	29.1	1119.6	10	0.3	560.806	2	35.92	6043900	2	46654	F2:11813	No	PR487_Michele_20180611_B07_rep1.mzML	ENSP00000449746.1|ENST00000549481.5|ENSG00000063046.17|OTTHUMG00000169570.7|OTTHUMT00000405393.2|EIF4B-205|EIF4B|360:ENSP00000262056.9|ENST00000262056.13|ENSG00000063046.17|OTTHUMG00000169570.7|OTTHUMT00000404852.2|EIF4B-201|EIF4B|611:ENSP00000388806.3|ENST00000420463.7|ENSG00000063046.17|OTTHUMG00000169570.7|OTTHUMT00000404914.1|EIF4B-203|EIF4B|616:ENSP00000447192.1|ENST00000551002.5|ENSG0000006…			PEAKS DB	LPKSPPYTAF	B07
LPKSPPYTAF	24.96	1119.6	10	0.3	560.806	2	35.66	4952900	3	25382	F3:11674	No	PR487_Michele_20180611_B07_rep2.mzML	ENSP00000449746.1|ENST00000549481.5|ENSG00000063046.17|OTTHUMG00000169570.7|OTTHUMT00000405393.2|EIF4B-205|EIF4B|360:ENSP00000262056.9|ENST00000262056.13|ENSG00000063046.17|OTTHUMG00000169570.7|OTTHUMT00000404852.2|EIF4B-201|EIF4B|611:ENSP00000388806.3|ENST00000420463.7|ENSG00000063046.17|OTTHUMG00000169570.7|OTTHUMT00000404914.1|EIF4B-203|EIF4B|616:ENSP00000447192.1|ENST00000551002.5|ENSG0000006…			PEAKS DB	LPKSPPYTAF	B07
YVTTSTRTYSLGSALRPSTSRSL	44.02	2503.3	23	0.5	626.833	4	27.93	1282800	1	4625	F1:8484	No	PR487_Michele_20180604_B07.mzML	ENSP00000224237.5|ENST00000224237.9|ENSG00000026025.16|OTTHUMG00000017744.6|OTTHUMT00000047015.1|VIM-201|VIM|466:ENSP00000446007.1|ENST00000544301.7|ENSG00000026025.16|OTTHUMG00000017744.6|OTTHUMT00000047018.4|VIM-209|VIM|466			PEAKS DB	YVTTSTRTYSLGSALRPSTSRSL	B07
YVTTSTRTYSLGSALRPSTSRSL	37.56	2503.3	23	1.8	835.443	3	27.98	837580	1	4651	F1:8468	No	PR487_Michele_20180604_B07.mzML	ENSP00000224237.5|ENST00000224237.9|ENSG00000026025.16|OTTHUMG00000017744.6|OTTHUMT00000047015.1|VIM-201|VIM|466:ENSP00000446007.1|ENST00000544301.7|ENSG00000026025.16|OTTHUMG00000017744.6|OTTHUMT00000047018.4|VIM-209|VIM|466			PEAKS DB	YVTTSTRTYSLGSALRPSTSRSL	B07
YVTTSTRTYSLGSALRPSTSRSL	35.09	2503.3	23	0.2	626.833	4	32.26	385190	2	45566	F2:10246	No	PR487_Michele_20180611_B07_rep1.mzML	ENSP00000224237.5|ENST00000224237.9|ENSG00000026025.16|OTTHUMG00000017744.6|OTTHUMT00000047015.1|VIM-201|VIM|466:ENSP00000446007.1|ENST00000544301.7|ENSG00000026025.16|OTTHUMG00000017744.6|OTTHUMT00000047018.4|VIM-209|VIM|466			PEAKS DB	YVTTSTRTYSLGSALRPSTSRSL	B07
YVTTSTRTYSLGSALRPSTSRSL	29.87	2503.3	23	0.3	626.833	4	32	294240	3	24265	F3:10036	No	PR487_Michele_20180611_B07_rep2.mzML	ENSP00000224237.5|ENST00000224237.9|ENSG00000026025.16|OTTHUMG00000017744.6|OTTHUMT00000047015.1|VIM-201|VIM|466:ENSP00000446007.1|ENST00000544301.7|ENSG00000026025.16|OTTHUMG00000017744.6|OTTHUMT00000047018.4|VIM-209|VIM|466			PEAKS DB	YVTTSTRTYSLGSALRPSTSRSL	B07
KPRNQGGYGGSSSSSSYGSGRRF	43.97	2458.08	23	0.4	615.527	4	16.16	623360	1	635	F1:3394	No	PR487_Michele_20180604_B07.mzML	ENSP00000447260.1|ENST00000547276.5|ENSG00000135486.17|OTTHUMG00000169702.4|OTTHUMT00000405485.3|HNRNPA1-204|HNRNPA1|267:ENSP00000333504.8|ENST00000330752.12|ENSG00000135486.17|OTTHUMG00000169702.4|OTTHUMT00000468217.1|HNRNPA1-201|HNRNPA1|307:ENSP00000449913.1|ENST00000547566.5|ENSG00000135486.17|OTTHUMG00000169702.4|OTTHUMT00000405477.1|HNRNPA1-205|HNRNPA1|320:ENSP00000448617.1|ENST00000546500.5…	Phosphorylation (STY)	S19:Phosphorylation (STY):0.00	PEAKS DB	KPRNQGGYGGSSSSSSYGSGRRF	B07
SPRTPVSPVKF	43.97	1293.65	11	-0.2	432.223	3	26.68	382830	1	4153	F1:7911	No	PR487_Michele_20180604_B07.mzML	ENSP00000441993.1|ENST00000443572.6|ENSG00000108443.14|OTTHUMG00000150642.5|OTTHUMT00000449152.1|RPS6KB1-204|RPS6KB1|502:ENSP00000225577.4|ENST00000225577.9|ENSG00000108443.14|OTTHUMG00000150642.5|OTTHUMT00000319324.2|RPS6KB1-201|RPS6KB1|525	Phosphorylation (STY)	S7:Phosphorylation (STY):32.69	PEAKS DB	SPRTPVSPVKF	B07
SPRTPVSPVKF	41.66	1293.65	11	-0.2	432.223	3	30.63	308320	2	45068	F2:9574	No	PR487_Michele_20180611_B07_rep1.mzML	ENSP00000441993.1|ENST00000443572.6|ENSG00000108443.14|OTTHUMG00000150642.5|OTTHUMT00000449152.1|RPS6KB1-204|RPS6KB1|502:ENSP00000225577.4|ENST00000225577.9|ENSG00000108443.14|OTTHUMG00000150642.5|OTTHUMT00000319324.2|RPS6KB1-201|RPS6KB1|525	Phosphorylation (STY)	S7:Phosphorylation (STY):30.72	PEAKS DB	SPRTPVSPVKF	B07
SPRTPVSPVKF	40.94	1293.65	11	0	432.223	3	30.44	238380	3	23816	F3:9449	No	PR487_Michele_20180611_B07_rep2.mzML	ENSP00000441993.1|ENST00000443572.6|ENSG00000108443.14|OTTHUMG00000150642.5|OTTHUMT00000449152.1|RPS6KB1-204|RPS6KB1|502:ENSP00000225577.4|ENST00000225577.9|ENSG00000108443.14|OTTHUMG00000150642.5|OTTHUMT00000319324.2|RPS6KB1-201|RPS6KB1|525	Phosphorylation (STY)	S7:Phosphorylation (STY):26.52	PEAKS DB	SPRTPVSPVKF	B07
SPRTPVSPVKF	32.83	1293.65	11	0.1	647.831	2	30.63	367480	2	45074	F2:9547	No	PR487_Michele_20180611_B07_rep1.mzML	ENSP00000441993.1|ENST00000443572.6|ENSG00000108443.14|OTTHUMG00000150642.5|OTTHUMT00000449152.1|RPS6KB1-204|RPS6KB1|502:ENSP00000225577.4|ENST00000225577.9|ENSG00000108443.14|OTTHUMG00000150642.5|OTTHUMT00000319324.2|RPS6KB1-201|RPS6KB1|525	Phosphorylation (STY)	S7:Phosphorylation (STY):22.45	PEAKS DB	SPRTPVSPVKF	B07
SPRTPVSPVKF	32.6	1293.65	11	0.2	647.832	2	30.44	279730	3	23819	F3:9425	No	PR487_Michele_20180611_B07_rep2.mzML	ENSP00000441993.1|ENST00000443572.6|ENSG00000108443.14|OTTHUMG00000150642.5|OTTHUMT00000449152.1|RPS6KB1-204|RPS6KB1|502:ENSP00000225577.4|ENST00000225577.9|ENSG00000108443.14|OTTHUMG00000150642.5|OTTHUMT00000319324.2|RPS6KB1-201|RPS6KB1|525	Phosphorylation (STY)	S7:Phosphorylation (STY):32.69	PEAKS DB	SPRTPVSPVKF	B07
SPRTPVSPVKF	32.37	1293.65	11	0.3	647.832	2	26.68	545240	1	4163	F1:7910	No	PR487_Michele_20180604_B07.mzML	ENSP00000441993.1|ENST00000443572.6|ENSG00000108443.14|OTTHUMG00000150642.5|OTTHUMT00000449152.1|RPS6KB1-204|RPS6KB1|502:ENSP00000225577.4|ENST00000225577.9|ENSG00000108443.14|OTTHUMG00000150642.5|OTTHUMT00000319324.2|RPS6KB1-201|RPS6KB1|525	Phosphorylation (STY)	S7:Phosphorylation (STY):18.00	PEAKS DB	SPRTPVSPVKF	B07
LVQDVANNTNEEAGDGTTTATVLAR	43.96	2559.24	25	0.4	854.088	3	32.23	23046	2	45554	F2:10205	No	PR487_Michele_20180611_B07_rep1.mzML	ENSP00000373620.3|ENST00000388968.8|ENSG00000144381.17|OTTHUMG00000154463.5|OTTHUMT00000335324.3|HSPD1-202|HSPD1|573:ENSP00000340019.2|ENST00000345042.6|ENSG00000144381.17|OTTHUMG00000154463.5|-|HSPD1-201|HSPD1|573			PEAKS DB	LVQDVANNTNEEAGDGTTTATVLAR	B07
LVQDVANNTNEEAGDGTTTATVLAR	34.81	2559.24	25	-0.4	854.087	3	32.1	11052	3	24303	F3:10120	No	PR487_Michele_20180611_B07_rep2.mzML	ENSP00000373620.3|ENST00000388968.8|ENSG00000144381.17|OTTHUMG00000154463.5|OTTHUMT00000335324.3|HSPD1-202|HSPD1|573:ENSP00000340019.2|ENST00000345042.6|ENSG00000144381.17|OTTHUMG00000154463.5|-|HSPD1-201|HSPD1|573			PEAKS DB	LVQDVANNTNEEAGDGTTTATVLAR	B07
HPREPALGPHGPS	43.92	1350.68	13	0.1	451.234	3	17.68	571030	1	1042	F1:3985	No	PR487_Michele_20180604_B07.mzML	ENSP00000482277.1|ENST00000617231.5|ENSG00000161847.14|OTTHUMG00000180409.3|OTTHUMT00000476216.2|RAVER1-207|RAVER1|739			PEAKS DB	HPREPALGPHGPS	B07
HPREPALGPHGPS	40.54	1350.68	13	0.1	451.234	3	13.94	339880	2	39944	F2:2839	No	PR487_Michele_20180611_B07_rep1.mzML	ENSP00000482277.1|ENST00000617231.5|ENSG00000161847.14|OTTHUMG00000180409.3|OTTHUMT00000476216.2|RAVER1-207|RAVER1|739			PEAKS DB	HPREPALGPHGPS	B07
HPREPALGPHGPS	18.24	1350.68	13	0.1	451.234	3	13.94	339880	2	39943	F2:2726	No	PR487_Michele_20180611_B07_rep1.mzML	ENSP00000482277.1|ENST00000617231.5|ENSG00000161847.14|OTTHUMG00000180409.3|OTTHUMT00000476216.2|RAVER1-207|RAVER1|739			PEAKS DB	HPREPALGPHGPS	B07
HPREPALGPHGPS	14.55	1350.68	13	0.1	451.234	3	12.98	71568	3	18714	F3:2587	No	PR487_Michele_20180611_B07_rep2.mzML	ENSP00000482277.1|ENST00000617231.5|ENSG00000161847.14|OTTHUMG00000180409.3|OTTHUMT00000476216.2|RAVER1-207|RAVER1|739			PEAKS DB	HPREPALGPHGPS	B07
GGPAPSTAAAPAEEKKVEAKKEESEE	43.87	2639.29	26	-0.2	660.83	4	14.87	38246	1	363	F1:3045	No	PR487_Michele_20180604_B07.mzML	ENSP00000350437.5|ENST00000357790.5|ENSG00000137818.12|OTTHUMG00000172087.3|OTTHUMT00000345441.2|RPLP1-202|RPLP1|89:ENSP00000346037.5|ENST00000260379.11|ENSG00000137818.12|OTTHUMG00000172087.3|OTTHUMT00000257195.4|RPLP1-201|RPLP1|114			PEAKS DB	GGPAPSTAAAPAEEKKVEAKKEESEE	B07
KPRNQGGYGGSSSSSSYGSGRRF	43.72	2379.1	23	0	595.781	4	16.62	394950	1	752	F1:3559	No	PR487_Michele_20180604_B07.mzML	ENSP00000447260.1|ENST00000547276.5|ENSG00000135486.17|OTTHUMG00000169702.4|OTTHUMT00000405485.3|HNRNPA1-204|HNRNPA1|267:ENSP00000333504.8|ENST00000330752.12|ENSG00000135486.17|OTTHUMG00000169702.4|OTTHUMT00000468217.1|HNRNPA1-201|HNRNPA1|307:ENSP00000449913.1|ENST00000547566.5|ENSG00000135486.17|OTTHUMG00000169702.4|OTTHUMT00000405477.1|HNRNPA1-205|HNRNPA1|320:ENSP00000448617.1|ENST00000546500.5…	Deamidation (NQ)	N4:Deamidation (NQ):26.02	PEAKS DB	KPRNQGGYGGSSSSSSYGSGRRF	B07
YPNFAGPHAAL	43.44	1156.57	11	-0.1	579.29	2	30.13	621760	1	5388	F1:9437	No	PR487_Michele_20180604_B07.mzML	ENSP00000385292.3|ENST00000406576.7|ENSG00000144895.12|OTTHUMG00000159775.4|OTTHUMT00000357261.1|EIF2A-202|EIF2A|524:ENSP00000420537.1|ENST00000487799.5|ENSG00000144895.12|OTTHUMG00000159775.4|OTTHUMT00000357260.2|EIF2A-214|EIF2A|560:ENSP00000273435.5|ENST00000273435.9|ENSG00000144895.12|OTTHUMG00000159775.4|OTTHUMT00000357262.1|EIF2A-201|EIF2A|580:ENSP00000417229.1|ENST00000460851.6|ENSG00000144…			PEAKS DB	YPNFAGPHAAL	B07
YPNVGKSSVINTL	43.3	1390.75	13	0	696.38	2	35.72	47692	3	25395	F3:11549	No	PR487_Michele_20180611_B07_rep2.mzML	ENSP00000441288.2|ENST00000538069.2|ENSG00000134697.13|OTTHUMG00000004322.5|OTTHUMT00000012481.3|GNL2-209|GNL2|233:ENSP00000362153.3|ENST00000373062.8|ENSG00000134697.13|OTTHUMG00000004322.5|OTTHUMT00000012478.2|GNL2-201|GNL2|731			PEAKS DB	YPNVGKSSVINTL	B07
YPNVGKSSVINTL	35.87	1390.75	13	0.5	696.38	2	35.96	54289	2	46668	F2:11700	No	PR487_Michele_20180611_B07_rep1.mzML	ENSP00000441288.2|ENST00000538069.2|ENSG00000134697.13|OTTHUMG00000004322.5|OTTHUMT00000012481.3|GNL2-209|GNL2|233:ENSP00000362153.3|ENST00000373062.8|ENSG00000134697.13|OTTHUMG00000004322.5|OTTHUMT00000012478.2|GNL2-201|GNL2|731			PEAKS DB	YPNVGKSSVINTL	B07
APSGGWNGVGASL	43.19	1171.56	13	0.4	1172.57	1	33.69	309680	1	6559	F1:10913	No	PR487_Michele_20180604_B07.mzML	ENSP00000262947.2|ENST00000262947.8|ENSG00000074842.8|OTTHUMG00000182039.2|OTTHUMT00000458937.2|MYDGF-201|MYDGF|173:ENSP00000469945.1|ENST00000599630.1|ENSG00000074842.8|OTTHUMG00000182039.2|OTTHUMT00000458938.1|MYDGF-203|MYDGF|189			PEAKS DB	APSGGWNGVGASL	B07
APSGGWNGVGASL	36.14	1171.56	13	0.2	586.788	2	33.64	565370	1	6543	F1:10907	No	PR487_Michele_20180604_B07.mzML	ENSP00000262947.2|ENST00000262947.8|ENSG00000074842.8|OTTHUMG00000182039.2|OTTHUMT00000458937.2|MYDGF-201|MYDGF|173:ENSP00000469945.1|ENST00000599630.1|ENSG00000074842.8|OTTHUMG00000182039.2|OTTHUMT00000458938.1|MYDGF-203|MYDGF|189			PEAKS DB	APSGGWNGVGASL	B07
APRAGSQVVATTARHSA	43.12	1678.89	17	0.2	560.636	3	16.03	69729	1	608	F1:3367	No	PR487_Michele_20180604_B07.mzML	ENSP00000358510.3|ENST00000369498.8|ENSG00000165775.18|OTTHUMG00000013504.6|OTTHUMT00000037641.4|FUNDC2-201|FUNDC2|189			PEAKS DB	APRAGSQVVATTARHSA	B07
APRAGSQVVATTARHSA	35.82	1678.89	17	0	420.729	4	16.04	56549	1	613	F1:3354	No	PR487_Michele_20180604_B07.mzML	ENSP00000358510.3|ENST00000369498.8|ENSG00000165775.18|OTTHUMG00000013504.6|OTTHUMT00000037641.4|FUNDC2-201|FUNDC2|189			PEAKS DB	APRAGSQVVATTARHSA	B07
APFGPIKSIDM	42.81	1190.6	11	0.4	596.308	2	29.28	765470	1	5110	F1:9042	No	PR487_Michele_20180604_B07.mzML	ENSP00000322016.7|ENST00000313352.11|ENSG00000179950.14|OTTHUMG00000165155.3|OTTHUMT00000382224.1|PUF60-201|PUF60|499:ENSP00000431960.1|ENST00000527197.5|ENSG00000179950.14|OTTHUMG00000165155.3|OTTHUMT00000382227.2|PUF60-209|PUF60|513:ENSP00000402953.2|ENST00000453551.6|ENSG00000179950.14|OTTHUMG00000165155.3|OTTHUMT00000382223.1|PUF60-203|PUF60|516:ENSP00000395417.2|ENST00000456095.6|ENSG0000017…	Oxidation (M)	M11:Oxidation (M):1000.00	PEAKS DB	APFGPIKSIDM	B07
APFGPIKSIDM	41.32	1190.6	11	0.2	596.308	2	35.15	492640	2	46422	F2:11309	No	PR487_Michele_20180611_B07_rep1.mzML	ENSP00000322016.7|ENST00000313352.11|ENSG00000179950.14|OTTHUMG00000165155.3|OTTHUMT00000382224.1|PUF60-201|PUF60|499:ENSP00000431960.1|ENST00000527197.5|ENSG00000179950.14|OTTHUMG00000165155.3|OTTHUMT00000382227.2|PUF60-209|PUF60|513:ENSP00000402953.2|ENST00000453551.6|ENSG00000179950.14|OTTHUMG00000165155.3|OTTHUMT00000382223.1|PUF60-203|PUF60|516:ENSP00000395417.2|ENST00000456095.6|ENSG0000017…	Oxidation (M)	M11:Oxidation (M):1000.00	PEAKS DB	APFGPIKSIDM	B07
APFGPIKSIDM	40.04	1190.6	11	0.2	596.308	2	34.94	385660	3	25157	F3:11173	No	PR487_Michele_20180611_B07_rep2.mzML	ENSP00000322016.7|ENST00000313352.11|ENSG00000179950.14|OTTHUMG00000165155.3|OTTHUMT00000382224.1|PUF60-201|PUF60|499:ENSP00000431960.1|ENST00000527197.5|ENSG00000179950.14|OTTHUMG00000165155.3|OTTHUMT00000382227.2|PUF60-209|PUF60|513:ENSP00000402953.2|ENST00000453551.6|ENSG00000179950.14|OTTHUMG00000165155.3|OTTHUMT00000382223.1|PUF60-203|PUF60|516:ENSP00000395417.2|ENST00000456095.6|ENSG0000017…	Oxidation (M)	M11:Oxidation (M):1000.00	PEAKS DB	APFGPIKSIDM	B07
VYPFPGPIPN	42.76	1099.57	10	-0.1	1100.58	1	39.17	168000	1	8156	F1:13191	No	PR487_Michele_20180604_B07.mzML				PEAKS DB	VYPFPGPIPN	B07
VYPFPGPIPN	26.77	1099.57	10	0	550.792	2	39.17	149590	1	8153	F1:13179	No	PR487_Michele_20180604_B07.mzML				PEAKS DB	VYPFPGPIPN	B07
VYPFPGPIPN	19.9	1099.57	10	0	550.792	2	52.05	114330	2	50672	F2:17923	No	PR487_Michele_20180611_B07_rep1.mzML				PEAKS DB	VYPFPGPIPN	B07
VYPFPGPIPN	17.41	1099.57	10	-0.4	1100.58	1	52.05	80083	2	50678	F2:17925	No	PR487_Michele_20180611_B07_rep1.mzML				PEAKS DB	VYPFPGPIPN	B07
VYPFPGPIPN	16.37	1099.57	10	0.2	1100.58	1	51.87	67564	3	29231	F3:17650	No	PR487_Michele_20180611_B07_rep2.mzML				PEAKS DB	VYPFPGPIPN	B07
APGPGPSTF	42.57	829.397	9	0.5	830.405	1	26.19	388940	1	3988	F1:7684	No	PR487_Michele_20180604_B07.mzML	ENSP00000499001.1|ENST00000652454.1|ENSG00000126883.17|OTTHUMG00000020816.11|OTTHUMT00000502859.1|NUP214-232|NUP214|2078:ENSP00000396576.2|ENST00000411637.6|ENSG00000126883.17|OTTHUMG00000020816.11|OTTHUMT00000383963.1|NUP214-202|NUP214|2080:ENSP00000352400.5|ENST00000359428.10|ENSG00000126883.17|OTTHUMG00000020816.11|OTTHUMT00000054694.2|NUP214-201|NUP214|2090			PEAKS DB	APGPGPSTF	B07
APGPGPSTF	40.02	829.397	9	0.4	830.405	1	29.5	177690	3	23543	F3:9020	No	PR487_Michele_20180611_B07_rep2.mzML	ENSP00000499001.1|ENST00000652454.1|ENSG00000126883.17|OTTHUMG00000020816.11|OTTHUMT00000502859.1|NUP214-232|NUP214|2078:ENSP00000396576.2|ENST00000411637.6|ENSG00000126883.17|OTTHUMG00000020816.11|OTTHUMT00000383963.1|NUP214-202|NUP214|2080:ENSP00000352400.5|ENST00000359428.10|ENSG00000126883.17|OTTHUMG00000020816.11|OTTHUMT00000054694.2|NUP214-201|NUP214|2090			PEAKS DB	APGPGPSTF	B07
APGPGPSTF	38.97	829.397	9	0.6	830.405	1	29.66	188960	2	44780	F2:9116	No	PR487_Michele_20180611_B07_rep1.mzML	ENSP00000499001.1|ENST00000652454.1|ENSG00000126883.17|OTTHUMG00000020816.11|OTTHUMT00000502859.1|NUP214-232|NUP214|2078:ENSP00000396576.2|ENST00000411637.6|ENSG00000126883.17|OTTHUMG00000020816.11|OTTHUMT00000383963.1|NUP214-202|NUP214|2080:ENSP00000352400.5|ENST00000359428.10|ENSG00000126883.17|OTTHUMG00000020816.11|OTTHUMT00000054694.2|NUP214-201|NUP214|2090			PEAKS DB	APGPGPSTF	B07
VPDSSGPERIL	42.5	1168.61	11	0.1	1169.62	1	26.54	356310	1	4115	F1:7848	No	PR487_Michele_20180604_B07.mzML	ENSP00000353552.5|ENST00000360384.9|ENSG00000165119.21|OTTHUMG00000020107.6|OTTHUMT00000052846.2|HNRNPK-202|HNRNPK|463:ENSP00000365458.4|ENST00000376281.8|ENSG00000165119.21|OTTHUMG00000020107.6|OTTHUMT00000052855.1|HNRNPK-205|HNRNPK|464:ENSP00000365439.3|ENST00000376263.8|ENSG00000165119.21|OTTHUMG00000020107.6|OTTHUMT00000504408.2|HNRNPK-204|HNRNPK|464			PEAKS DB	VPDSSGPERIL	B07
VPDSSGPERIL	37.85	1168.61	11	1	585.312	2	26.54	19337000	1	4108	F1:7795	No	PR487_Michele_20180604_B07.mzML	ENSP00000353552.5|ENST00000360384.9|ENSG00000165119.21|OTTHUMG00000020107.6|OTTHUMT00000052846.2|HNRNPK-202|HNRNPK|463:ENSP00000365458.4|ENST00000376281.8|ENSG00000165119.21|OTTHUMG00000020107.6|OTTHUMT00000052855.1|HNRNPK-205|HNRNPK|464:ENSP00000365439.3|ENST00000376263.8|ENSG00000165119.21|OTTHUMG00000020107.6|OTTHUMT00000504408.2|HNRNPK-204|HNRNPK|464			PEAKS DB	VPDSSGPERIL	B07
VPDSSGPERIL	36.7	1168.61	11	0.5	585.312	2	29.94	11685000	2	44856	F2:9177	No	PR487_Michele_20180611_B07_rep1.mzML	ENSP00000353552.5|ENST00000360384.9|ENSG00000165119.21|OTTHUMG00000020107.6|OTTHUMT00000052846.2|HNRNPK-202|HNRNPK|463:ENSP00000365458.4|ENST00000376281.8|ENSG00000165119.21|OTTHUMG00000020107.6|OTTHUMT00000052855.1|HNRNPK-205|HNRNPK|464:ENSP00000365439.3|ENST00000376263.8|ENSG00000165119.21|OTTHUMG00000020107.6|OTTHUMT00000504408.2|HNRNPK-204|HNRNPK|464			PEAKS DB	VPDSSGPERIL	B07
VPDSSGPERIL	35.76	1168.61	11	0.4	585.312	2	29.74	9528000	3	23611	F3:9049	No	PR487_Michele_20180611_B07_rep2.mzML	ENSP00000353552.5|ENST00000360384.9|ENSG00000165119.21|OTTHUMG00000020107.6|OTTHUMT00000052846.2|HNRNPK-202|HNRNPK|463:ENSP00000365458.4|ENST00000376281.8|ENSG00000165119.21|OTTHUMG00000020107.6|OTTHUMT00000052855.1|HNRNPK-205|HNRNPK|464:ENSP00000365439.3|ENST00000376263.8|ENSG00000165119.21|OTTHUMG00000020107.6|OTTHUMT00000504408.2|HNRNPK-204|HNRNPK|464			PEAKS DB	VPDSSGPERIL	B07
VPDSSGPERIL	30.04	1168.61	11	0.4	585.312	2	29.74	9528000	3	23612	F3:9272	No	PR487_Michele_20180611_B07_rep2.mzML	ENSP00000353552.5|ENST00000360384.9|ENSG00000165119.21|OTTHUMG00000020107.6|OTTHUMT00000052846.2|HNRNPK-202|HNRNPK|463:ENSP00000365458.4|ENST00000376281.8|ENSG00000165119.21|OTTHUMG00000020107.6|OTTHUMT00000052855.1|HNRNPK-205|HNRNPK|464:ENSP00000365439.3|ENST00000376263.8|ENSG00000165119.21|OTTHUMG00000020107.6|OTTHUMT00000504408.2|HNRNPK-204|HNRNPK|464			PEAKS DB	VPDSSGPERIL	B07
VPDSSGPERIL	25.76	1168.61	11	0.5	585.312	2	29.94	11685000	2	44858	F2:9400	No	PR487_Michele_20180611_B07_rep1.mzML	ENSP00000353552.5|ENST00000360384.9|ENSG00000165119.21|OTTHUMG00000020107.6|OTTHUMT00000052846.2|HNRNPK-202|HNRNPK|463:ENSP00000365458.4|ENST00000376281.8|ENSG00000165119.21|OTTHUMG00000020107.6|OTTHUMT00000052855.1|HNRNPK-205|HNRNPK|464:ENSP00000365439.3|ENST00000376263.8|ENSG00000165119.21|OTTHUMG00000020107.6|OTTHUMT00000504408.2|HNRNPK-204|HNRNPK|464			PEAKS DB	VPDSSGPERIL	B07
VPDSSGPERIL	14.9	1168.61	11	0.5	585.312	2	29.94	11685000	2	44857	F2:9273	No	PR487_Michele_20180611_B07_rep1.mzML	ENSP00000353552.5|ENST00000360384.9|ENSG00000165119.21|OTTHUMG00000020107.6|OTTHUMT00000052846.2|HNRNPK-202|HNRNPK|463:ENSP00000365458.4|ENST00000376281.8|ENSG00000165119.21|OTTHUMG00000020107.6|OTTHUMT00000052855.1|HNRNPK-205|HNRNPK|464:ENSP00000365439.3|ENST00000376263.8|ENSG00000165119.21|OTTHUMG00000020107.6|OTTHUMT00000504408.2|HNRNPK-204|HNRNPK|464			PEAKS DB	VPDSSGPERIL	B07
VPRASVPDGFL	42.49	1156.62	11	0.1	579.319	2	32.93	1082400	1	6307	F1:10588	No	PR487_Michele_20180604_B07.mzML	ENSP00000215754.7|ENST00000215754.8|ENSG00000240972.2|OTTHUMG00000150773.3|OTTHUMT00000320009.2|MIF-201|MIF|115			PEAKS DB	VPRASVPDGFL	B07
VPRASVPDGFL	38.23	1156.62	11	0.5	579.32	2	40.29	591100	2	48005	F2:13440	No	PR487_Michele_20180611_B07_rep1.mzML	ENSP00000215754.7|ENST00000215754.8|ENSG00000240972.2|OTTHUMG00000150773.3|OTTHUMT00000320009.2|MIF-201|MIF|115			PEAKS DB	VPRASVPDGFL	B07
VPRASVPDGFL	36.63	1156.62	11	0	579.319	2	40.04	534400	3	26736	F3:13250	No	PR487_Michele_20180611_B07_rep2.mzML	ENSP00000215754.7|ENST00000215754.8|ENSG00000240972.2|OTTHUMG00000150773.3|OTTHUMT00000320009.2|MIF-201|MIF|115			PEAKS DB	VPRASVPDGFL	B07
APRAPPGPAGL	42.44	1002.56	11	-0.1	502.288	2	25.1	1018800	2	43338	F2:7299	No	PR487_Michele_20180611_B07_rep1.mzML	ENSP00000470040.2|ENST00000597063.6|ENSG00000090372.15|OTTHUMG00000183432.6|OTTHUMT00000466628.3|STRN4-215|STRN4|114:ENSP00000473607.1|ENST00000435164.6|ENSG00000090372.15|OTTHUMG00000183432.6|OTTHUMT00000466617.2|STRN4-203|STRN4|257:ENSP00000473446.2|ENST00000600358.7|ENSG00000090372.15|OTTHUMG00000183432.6|OTTHUMT00000466619.3|STRN4-218|STRN4|316:ENSP00000263280.4|ENST00000263280.11|ENSG0000009…			PEAKS DB	APRAPPGPAGL	B07
APRAPPGPAGL	40.77	1002.56	11	-0.9	502.287	2	23.6	0	1	13542	F1:6526	No	PR487_Michele_20180604_B07.mzML	ENSP00000470040.2|ENST00000597063.6|ENSG00000090372.15|OTTHUMG00000183432.6|OTTHUMT00000466628.3|STRN4-215|STRN4|114:ENSP00000473607.1|ENST00000435164.6|ENSG00000090372.15|OTTHUMG00000183432.6|OTTHUMT00000466617.2|STRN4-203|STRN4|257:ENSP00000473446.2|ENST00000600358.7|ENSG00000090372.15|OTTHUMG00000183432.6|OTTHUMT00000466619.3|STRN4-218|STRN4|316:ENSP00000263280.4|ENST00000263280.11|ENSG0000009…			PEAKS DB	APRAPPGPAGL	B07
GNPTVEVDLFTSK	42.19	1405.71	13	1.1	703.862	2	40.43	22306	2	48055	F2:13516	No	PR487_Michele_20180611_B07_rep1.mzML	ENSP00000496562.1|ENST00000646906.1|ENSG00000074800.16|OTTHUMG00000001773.11|OTTHUMT00000494654.1|ENO1-215|ENO1|125:ENSP00000494470.1|ENST00000646660.1|ENSG00000074800.16|OTTHUMG00000001773.11|OTTHUMT00000494651.1|ENO1-213|ENO1|171:ENSP00000466406.1|ENST00000497492.1|ENSG00000074800.16|OTTHUMG00000001773.11|OTTHUMT00000004948.3|ENO1-207|ENO1|195:ENSP00000234590.4|ENST00000234590.10|ENSG0000007480…			PEAKS DB	GNPTVEVDLFTSK	B07
GNPTVEVDLFTSK	41.37	1405.71	13	0.2	703.862	2	40.24	23652	3	26793	F3:13362	No	PR487_Michele_20180611_B07_rep2.mzML	ENSP00000496562.1|ENST00000646906.1|ENSG00000074800.16|OTTHUMG00000001773.11|OTTHUMT00000494654.1|ENO1-215|ENO1|125:ENSP00000494470.1|ENST00000646660.1|ENSG00000074800.16|OTTHUMG00000001773.11|OTTHUMT00000494651.1|ENO1-213|ENO1|171:ENSP00000466406.1|ENST00000497492.1|ENSG00000074800.16|OTTHUMG00000001773.11|OTTHUMT00000004948.3|ENO1-207|ENO1|195:ENSP00000234590.4|ENST00000234590.10|ENSG0000007480…			PEAKS DB	GNPTVEVDLFTSK	B07
SPRGGAGGSPGSSSGSGSSREDSAPVATA	42.17	2532.14	29	0.1	845.055	3	14.53	71922	1	336	F1:2955	No	PR487_Michele_20180604_B07.mzML	ENSP00000355260.4|ENST00000361131.5|ENSG00000198729.5|OTTHUMG00000015818.2|OTTHUMT00000042685.2|PPP1R14C-201|PPP1R14C|165			PEAKS DB	SPRGGAGGSPGSSSGSGSSREDSAPVATA	B07
AAFDGRHSQTL	42.11	1201.58	11	0.2	601.799	2	17.92	47323	2	41065	F2:4341	No	PR487_Michele_20180611_B07_rep1.mzML	ENSP00000381726.1|ENST00000398741.5|ENSG00000185686.18|OTTHUMG00000151172.4|-|PRAME-201|PRAME|509:ENSP00000381728.2|ENST00000398743.6|ENSG00000185686.18|OTTHUMG00000151172.4|OTTHUMT00000321642.2|PRAME-202|PRAME|509:ENSP00000445675.1|ENST00000543184.5|ENSG00000185686.18|OTTHUMG00000151172.4|-|PRAME-214|PRAME|509:ENSP00000384343.3|ENST00000405655.8|ENSG00000185686.18|OTTHUMG00000151172.4|OTTHUMT000…			PEAKS DB	AAFDGRHSQTL	B07
AAFDGRHSQTL	33.57	1201.58	11	0.6	601.8	2	17.63	45998	3	19813	F3:4215	No	PR487_Michele_20180611_B07_rep2.mzML	ENSP00000381726.1|ENST00000398741.5|ENSG00000185686.18|OTTHUMG00000151172.4|-|PRAME-201|PRAME|509:ENSP00000381728.2|ENST00000398743.6|ENSG00000185686.18|OTTHUMG00000151172.4|OTTHUMT00000321642.2|PRAME-202|PRAME|509:ENSP00000445675.1|ENST00000543184.5|ENSG00000185686.18|OTTHUMG00000151172.4|-|PRAME-214|PRAME|509:ENSP00000384343.3|ENST00000405655.8|ENSG00000185686.18|OTTHUMG00000151172.4|OTTHUMT000…			PEAKS DB	AAFDGRHSQTL	B07
AAFDGRHSQTL	26.53	1201.58	11	-0.3	601.799	2	19.94	56626	1	1690	F1:4947	No	PR487_Michele_20180604_B07.mzML	ENSP00000381726.1|ENST00000398741.5|ENSG00000185686.18|OTTHUMG00000151172.4|-|PRAME-201|PRAME|509:ENSP00000381728.2|ENST00000398743.6|ENSG00000185686.18|OTTHUMG00000151172.4|OTTHUMT00000321642.2|PRAME-202|PRAME|509:ENSP00000445675.1|ENST00000543184.5|ENSG00000185686.18|OTTHUMG00000151172.4|-|PRAME-214|PRAME|509:ENSP00000384343.3|ENST00000405655.8|ENSG00000185686.18|OTTHUMG00000151172.4|OTTHUMT000…			PEAKS DB	AAFDGRHSQTL	B07
FRPAGAAPRPPPKPM	41.97	1604.86	15	0.2	402.223	4	18.06	3125900	1	1140	F1:4042	No	PR487_Michele_20180604_B07.mzML	ENSP00000496643.1|ENST00000646449.2|ENSG00000197728.11|OTTHUMG00000170139.7|OTTHUMT00000494478.5|RPS26-204|RPS26|115:ENSP00000348849.5|ENST00000356464.10|ENSG00000197728.11|OTTHUMG00000170139.7|OTTHUMT00000407616.4|RPS26-201|RPS26|115:ENSP00000450339.1|ENST00000552361.1|ENSG00000197728.11|OTTHUMG00000170139.7|OTTHUMT00000407617.1|RPS26-203|RPS26|115	Oxidation (M)	M15:Oxidation (M):1000.00	PEAKS DB	FRPAGAAPRPPPKPM	B07
FRPAGAAPRPPPKPM	41.94	1604.86	15	0.2	402.223	4	15.62	1328400	3	19242	F3:3482	No	PR487_Michele_20180611_B07_rep2.mzML	ENSP00000496643.1|ENST00000646449.2|ENSG00000197728.11|OTTHUMG00000170139.7|OTTHUMT00000494478.5|RPS26-204|RPS26|115:ENSP00000348849.5|ENST00000356464.10|ENSG00000197728.11|OTTHUMG00000170139.7|OTTHUMT00000407616.4|RPS26-201|RPS26|115:ENSP00000450339.1|ENST00000552361.1|ENSG00000197728.11|OTTHUMG00000170139.7|OTTHUMT00000407617.1|RPS26-203|RPS26|115	Oxidation (M)	M15:Oxidation (M):1000.00	PEAKS DB	FRPAGAAPRPPPKPM	B07
APAGGFGGF	41.97	779.36	9	0.1	780.367	1	40.93	119490	2	48202	F2:13692	No	PR487_Michele_20180611_B07_rep1.mzML	ENSP00000425243.1|ENST00000507257.5|ENSG00000138750.15|OTTHUMG00000130098.5|OTTHUMT00000362697.1|NUP54-205|NUP54|102:ENSP00000264883.3|ENST00000264883.8|ENSG00000138750.15|OTTHUMG00000130098.5|OTTHUMT00000252402.4|NUP54-201|NUP54|507			PEAKS DB	APAGGFGGF	B07
APAGGFGGF	37.27	779.36	9	0.8	780.368	1	33.49	164890	1	6509	F1:10839	No	PR487_Michele_20180604_B07.mzML	ENSP00000425243.1|ENST00000507257.5|ENSG00000138750.15|OTTHUMG00000130098.5|OTTHUMT00000362697.1|NUP54-205|NUP54|102:ENSP00000264883.3|ENST00000264883.8|ENSG00000138750.15|OTTHUMG00000130098.5|OTTHUMT00000252402.4|NUP54-201|NUP54|507			PEAKS DB	APAGGFGGF	B07
APAGGFGGF	36.88	779.36	9	0.7	780.368	1	40.74	92583	3	26923	F3:13531	No	PR487_Michele_20180611_B07_rep2.mzML	ENSP00000425243.1|ENST00000507257.5|ENSG00000138750.15|OTTHUMG00000130098.5|OTTHUMT00000362697.1|NUP54-205|NUP54|102:ENSP00000264883.3|ENST00000264883.8|ENSG00000138750.15|OTTHUMG00000130098.5|OTTHUMT00000252402.4|NUP54-201|NUP54|507			PEAKS DB	APAGGFGGF	B07
SPRPSGPGPSSF	41.81	1171.56	12	0	586.788	2	21.48	163250	1	2233	F1:5618	No	PR487_Michele_20180604_B07.mzML	ENSP00000364912.3|ENST00000375759.8|ENSG00000065526.12|OTTHUMG00000009376.4|OTTHUMT00000025993.3|SPEN-201|SPEN|3664			PEAKS DB	SPRPSGPGPSSF	B07
SPRPSGPGPSSF	41.63	1171.56	12	0	586.788	2	21.56	120950	3	21012	F3:5788	No	PR487_Michele_20180611_B07_rep2.mzML	ENSP00000364912.3|ENST00000375759.8|ENSG00000065526.12|OTTHUMG00000009376.4|OTTHUMT00000025993.3|SPEN-201|SPEN|3664			PEAKS DB	SPRPSGPGPSSF	B07
SPRPSGPGPSSF	40.84	1171.56	12	0.3	586.788	2	21.69	156280	2	42240	F2:5871	No	PR487_Michele_20180611_B07_rep1.mzML	ENSP00000364912.3|ENST00000375759.8|ENSG00000065526.12|OTTHUMG00000009376.4|OTTHUMT00000025993.3|SPEN-201|SPEN|3664			PEAKS DB	SPRPSGPGPSSF	B07
RPRHQGVMVGMGQKDSYVGDEAQSK	41.75	2791.31	25	0.2	698.836	4	17.3	184250	1	946	F1:3826	No	PR487_Michele_20180604_B07.mzML	ENSP00000477968.1|ENST00000615544.4|ENSG00000184009.12|OTTHUMG00000177955.9|-|ACTG1-215|ACTG1|375:ENSP00000459124.1|ENST00000575087.5|ENSG00000184009.12|OTTHUMG00000177955.9|OTTHUMT00000439928.2|ACTG1-207|ACTG1|375:ENSP00000458162.1|ENST00000575842.5|ENSG00000184009.12|OTTHUMG00000177955.9|OTTHUMT00000439935.2|ACTG1-209|ACTG1|375:ENSP00000494750.1|ENST00000646664.1|ENSG00000075624.16|OTTHUMG00000…	Oxidation (M)	M8:Oxidation (M):1000.00;M11:Oxidation (M):1000.00	PEAKS DB	RPRHQGVMVGMGQKDSYVGDEAQSK	B07
SPANPAHIL	41.68	918.492	9	0.1	919.5	1	25.89	127940	1	3882	F1:7563	No	PR487_Michele_20180604_B07.mzML	ENSP00000370645.2|ENST00000381246.6|ENSG00000092470.12|OTTHUMG00000060143.12|OTTHUMT00000133483.4|WDR76-202|WDR76|562:ENSP00000263795.6|ENST00000263795.11|ENSG00000092470.12|OTTHUMG00000060143.12|OTTHUMT00000133482.3|WDR76-201|WDR76|626			PEAKS DB	SPANPAHIL	B07
SPANPAHIL	38.57	918.492	9	0	460.253	2	25.84	3012400	1	3853	F1:7539	No	PR487_Michele_20180604_B07.mzML	ENSP00000370645.2|ENST00000381246.6|ENSG00000092470.12|OTTHUMG00000060143.12|OTTHUMT00000133483.4|WDR76-202|WDR76|562:ENSP00000263795.6|ENST00000263795.11|ENSG00000092470.12|OTTHUMG00000060143.12|OTTHUMT00000133482.3|WDR76-201|WDR76|626			PEAKS DB	SPANPAHIL	B07
SPANPAHIL	36.64	918.492	9	0	460.253	2	27.77	1478600	3	22998	F3:8300	No	PR487_Michele_20180611_B07_rep2.mzML	ENSP00000370645.2|ENST00000381246.6|ENSG00000092470.12|OTTHUMG00000060143.12|OTTHUMT00000133483.4|WDR76-202|WDR76|562:ENSP00000263795.6|ENST00000263795.11|ENSG00000092470.12|OTTHUMG00000060143.12|OTTHUMT00000133482.3|WDR76-201|WDR76|626			PEAKS DB	SPANPAHIL	B07
SPANPAHIL	36.28	918.492	9	0.7	919.5	1	27.74	9176.5	3	22995	F3:8336	No	PR487_Michele_20180611_B07_rep2.mzML	ENSP00000370645.2|ENST00000381246.6|ENSG00000092470.12|OTTHUMG00000060143.12|OTTHUMT00000133483.4|WDR76-202|WDR76|562:ENSP00000263795.6|ENST00000263795.11|ENSG00000092470.12|OTTHUMG00000060143.12|OTTHUMT00000133482.3|WDR76-201|WDR76|626			PEAKS DB	SPANPAHIL	B07
QVTQPTVGMNFKTPRGPV	41.58	1972.02	18	0.1	658.347	3	27.77	375740	3	23005	F3:8326	No	PR487_Michele_20180611_B07_rep2.mzML	ENSP00000454786.2|ENST00000562833.2|ENSG00000260836.2|OTTHUMG00000172875.3|OTTHUMT00000421095.3|AC245033.1-201|AC245033.1|584	Oxidation (M)	M9:Oxidation (M):1000.00	PEAKS DB	QVTQPTVGMNFKTPRGPV	B07
QVTQPTVGMNFKTPRGPV	40.73	1972.02	18	0.3	658.347	3	27.99	549520	2	44250	F2:8445	No	PR487_Michele_20180611_B07_rep1.mzML	ENSP00000454786.2|ENST00000562833.2|ENSG00000260836.2|OTTHUMG00000172875.3|OTTHUMT00000421095.3|AC245033.1-201|AC245033.1|584	Oxidation (M)	M9:Oxidation (M):1000.00	PEAKS DB	QVTQPTVGMNFKTPRGPV	B07
QVTQPTVGMNFKTPRGPV	40.21	1972.02	18	0	658.347	3	24.69	1128700	1	3421	F1:7020	No	PR487_Michele_20180604_B07.mzML	ENSP00000454786.2|ENST00000562833.2|ENSG00000260836.2|OTTHUMG00000172875.3|OTTHUMT00000421095.3|AC245033.1-201|AC245033.1|584	Oxidation (M)	M9:Oxidation (M):1000.00	PEAKS DB	QVTQPTVGMNFKTPRGPV	B07
APAPVGPLVGL	41.5	989.591	11	0.2	990.598	1	40.99	386290	1	8647	F1:13923	No	PR487_Michele_20180604_B07.mzML	ENSP00000439919.1|ENST00000545653.5|ENSG00000153071.15|OTTHUMG00000162043.5|-|DAB2-217|DAB2|749:ENSP00000313391.6|ENST00000320816.11|ENSG00000153071.15|OTTHUMG00000162043.5|OTTHUMT00000367014.2|DAB2-201|DAB2|770			PEAKS DB	APAPVGPLVGL	B07
APAPVGPLVGL	37.23	989.591	11	0.6	990.599	1	54.45	106870	3	29678	F3:18549	No	PR487_Michele_20180611_B07_rep2.mzML	ENSP00000439919.1|ENST00000545653.5|ENSG00000153071.15|OTTHUMG00000162043.5|-|DAB2-217|DAB2|749:ENSP00000313391.6|ENST00000320816.11|ENSG00000153071.15|OTTHUMG00000162043.5|OTTHUMT00000367014.2|DAB2-201|DAB2|770			PEAKS DB	APAPVGPLVGL	B07
APAPVGPLVGL	29.87	989.591	11	0	495.803	2	40.99	256360	1	8640	F1:13934	No	PR487_Michele_20180604_B07.mzML	ENSP00000439919.1|ENST00000545653.5|ENSG00000153071.15|OTTHUMG00000162043.5|-|DAB2-217|DAB2|749:ENSP00000313391.6|ENST00000320816.11|ENSG00000153071.15|OTTHUMG00000162043.5|OTTHUMT00000367014.2|DAB2-201|DAB2|770			PEAKS DB	APAPVGPLVGL	B07
APAPVGPLVGL	19.93	989.591	11	0	495.803	2	54.67	229810	2	51120	F2:18888	No	PR487_Michele_20180611_B07_rep1.mzML	ENSP00000439919.1|ENST00000545653.5|ENSG00000153071.15|OTTHUMG00000162043.5|-|DAB2-217|DAB2|749:ENSP00000313391.6|ENST00000320816.11|ENSG00000153071.15|OTTHUMG00000162043.5|OTTHUMT00000367014.2|DAB2-201|DAB2|770			PEAKS DB	APAPVGPLVGL	B07
APAPVGPLVGL	18.6	989.591	11	0	495.803	2	54.45	139740	3	29677	F3:18540	No	PR487_Michele_20180611_B07_rep2.mzML	ENSP00000439919.1|ENST00000545653.5|ENSG00000153071.15|OTTHUMG00000162043.5|-|DAB2-217|DAB2|749:ENSP00000313391.6|ENST00000320816.11|ENSG00000153071.15|OTTHUMG00000162043.5|OTTHUMT00000367014.2|DAB2-201|DAB2|770			PEAKS DB	APAPVGPLVGL	B07
GPNGAGKSTII	41.46	1013.55	11	0	507.783	2	21.69	0	2	54709	F2:5877	No	PR487_Michele_20180611_B07_rep1.mzML	ENSP00000465351.1|ENST00000586811.1|ENSG00000154265.16|OTTHUMG00000180303.4|OTTHUMT00000450659.2|ABCA5-203|ABCA5|573			PEAKS DB	GPNGAGKSTII	B07
GPNGAGKSTII	37.56	1013.55	11	0.2	507.783	2	21.54	0	3	33099	F3:5786	No	PR487_Michele_20180611_B07_rep2.mzML	ENSP00000465351.1|ENST00000586811.1|ENSG00000154265.16|OTTHUMG00000180303.4|OTTHUMT00000450659.2|ABCA5-203|ABCA5|573			PEAKS DB	GPNGAGKSTII	B07
GPNGAGKSTLL	41.46	1013.55	11	0	507.783	2	21.69	0	2	54709	F2:5877	No	PR487_Michele_20180611_B07_rep1.mzML	ENSP00000287844.2|ENST00000287844.7|ENSG00000033050.9|OTTHUMG00000192398.2|OTTHUMT00000336086.2|ABCF2-201|ABCF2|623:ENSP00000222388.2|ENST00000222388.6|ENSG00000285292.1|OTTHUMG00000154570.4|OTTHUMT00000336088.2|ABCF2-206|ABCF2|634			PEAKS DB	GPNGAGKSTLL	B07
GPNGAGKSTLL	37.56	1013.55	11	0.2	507.783	2	21.54	0	3	33099	F3:5786	No	PR487_Michele_20180611_B07_rep2.mzML	ENSP00000287844.2|ENST00000287844.7|ENSG00000033050.9|OTTHUMG00000192398.2|OTTHUMT00000336086.2|ABCF2-201|ABCF2|623:ENSP00000222388.2|ENST00000222388.6|ENSG00000285292.1|OTTHUMG00000154570.4|OTTHUMT00000336088.2|ABCF2-206|ABCF2|634			PEAKS DB	GPNGAGKSTLL	B07
YPNVNIHNF	41.23	1116.54	9	0.2	559.275	2	34.75	338650	3	25073	F3:11146	No	PR487_Michele_20180611_B07_rep2.mzML	ENSP00000349259.4|ENST00000356805.9|ENSG00000115306.16|OTTHUMG00000133746.7|OTTHUMT00000258115.4|SPTBN1-202|SPTBN1|2364			PEAKS DB	YPNVNIHNF	B07
YPNVNIHNF	40.83	1116.54	9	0.1	559.275	2	34.97	441780	2	46361	F2:11289	No	PR487_Michele_20180611_B07_rep1.mzML	ENSP00000349259.4|ENST00000356805.9|ENSG00000115306.16|OTTHUMG00000133746.7|OTTHUMT00000258115.4|SPTBN1-202|SPTBN1|2364			PEAKS DB	YPNVNIHNF	B07
YPNVNIHNF	37.79	1116.54	9	0.1	559.275	2	29.53	461550	1	5186	F1:9156	No	PR487_Michele_20180604_B07.mzML	ENSP00000349259.4|ENST00000356805.9|ENSG00000115306.16|OTTHUMG00000133746.7|OTTHUMT00000258115.4|SPTBN1-202|SPTBN1|2364			PEAKS DB	YPNVNIHNF	B07
APDGNGGLYRAL	41.14	1202.6	12	0.2	602.31	2	27.58	642550	1	4490	F1:8320	No	PR487_Michele_20180604_B07.mzML	ENSP00000356903.4|ENST00000367926.8|ENSG00000117143.13|OTTHUMG00000034419.4|OTTHUMT00000083202.1|UAP1-204|UAP1|505:ENSP00000356901.1|ENST00000367924.1|ENSG00000117143.13|OTTHUMG00000034419.4|OTTHUMT00000083204.1|UAP1-202|UAP1|521:ENSP00000356902.1|ENST00000367925.5|ENSG00000117143.13|OTTHUMG00000034419.4|OTTHUMT00000083203.1|UAP1-203|UAP1|522:ENSP00000271469.3|ENST00000271469.7|ENSG00000117143.13…			PEAKS DB	APDGNGGLYRAL	B07
APDGNGGLYRAL	37.72	1202.6	12	0	602.309	2	31.37	428580	2	45285	F2:9838	No	PR487_Michele_20180611_B07_rep1.mzML	ENSP00000356903.4|ENST00000367926.8|ENSG00000117143.13|OTTHUMG00000034419.4|OTTHUMT00000083202.1|UAP1-204|UAP1|505:ENSP00000356901.1|ENST00000367924.1|ENSG00000117143.13|OTTHUMG00000034419.4|OTTHUMT00000083204.1|UAP1-202|UAP1|521:ENSP00000356902.1|ENST00000367925.5|ENSG00000117143.13|OTTHUMG00000034419.4|OTTHUMT00000083203.1|UAP1-203|UAP1|522:ENSP00000271469.3|ENST00000271469.7|ENSG00000117143.13…			PEAKS DB	APDGNGGLYRAL	B07
APDGNGGLYRAL	37.32	1202.6	12	0	602.309	2	31.18	367570	3	24029	F3:9709	No	PR487_Michele_20180611_B07_rep2.mzML	ENSP00000356903.4|ENST00000367926.8|ENSG00000117143.13|OTTHUMG00000034419.4|OTTHUMT00000083202.1|UAP1-204|UAP1|505:ENSP00000356901.1|ENST00000367924.1|ENSG00000117143.13|OTTHUMG00000034419.4|OTTHUMT00000083204.1|UAP1-202|UAP1|521:ENSP00000356902.1|ENST00000367925.5|ENSG00000117143.13|OTTHUMG00000034419.4|OTTHUMT00000083203.1|UAP1-203|UAP1|522:ENSP00000271469.3|ENST00000271469.7|ENSG00000117143.13…			PEAKS DB	APDGNGGLYRAL	B07
APRTVLLLLSA	40.97	1152.72	11	-0.2	1153.73	1	41.89	608170	1	8876	F1:14282	No	PR487_Michele_20180604_B07.mzML	ENSP00000399168.2|ENST00000412585.7|ENSG00000234745.11|OTTHUMG00000031153.7|OTTHUMT00000076280.5|HLA-B-249|HLA-B|362:ENSP00000491291.1|ENST00000639848.1|ENSG00000234745.11|OTTHUMG00000031153.7|-|HLA-B-256|HLA-B|363			PEAKS DB	APRTVLLLLSA	B07
APRTVLLLLSA	21.89	1152.72	11	0.8	577.369	2	41.89	31258000	1	8862	F1:14276	No	PR487_Michele_20180604_B07.mzML	ENSP00000399168.2|ENST00000412585.7|ENSG00000234745.11|OTTHUMG00000031153.7|OTTHUMT00000076280.5|HLA-B-249|HLA-B|362:ENSP00000491291.1|ENST00000639848.1|ENSG00000234745.11|OTTHUMG00000031153.7|-|HLA-B-256|HLA-B|363			PEAKS DB	APRTVLLLLSA	B07
APRTVLLLLSA	19.56	1152.72	11	0.7	577.369	2	54.37	4898200	2	51082	F2:18806	No	PR487_Michele_20180611_B07_rep1.mzML	ENSP00000399168.2|ENST00000412585.7|ENSG00000234745.11|OTTHUMG00000031153.7|OTTHUMT00000076280.5|HLA-B-249|HLA-B|362:ENSP00000491291.1|ENST00000639848.1|ENSG00000234745.11|OTTHUMG00000031153.7|-|HLA-B-256|HLA-B|363			PEAKS DB	APRTVLLLLSA	B07
APRTVLLLLSA	17.28	1152.72	11	0.8	577.369	2	53.99	4331500	3	29613	F3:18403	No	PR487_Michele_20180611_B07_rep2.mzML	ENSP00000399168.2|ENST00000412585.7|ENSG00000234745.11|OTTHUMG00000031153.7|OTTHUMT00000076280.5|HLA-B-249|HLA-B|362:ENSP00000491291.1|ENST00000639848.1|ENSG00000234745.11|OTTHUMG00000031153.7|-|HLA-B-256|HLA-B|363			PEAKS DB	APRTVLLLLSA	B07
APAPEGPIVL	40.92	962.544	10	0.2	963.551	1	46.77	94943	2	49547	F2:15936	No	PR487_Michele_20180611_B07_rep1.mzML	ENSP00000361196.1|ENST00000372123.5|ENSG00000165702.14|OTTHUMG00000020848.5|OTTHUMT00000054809.4|GFI1B-203|GFI1B|284:ENSP00000361195.1|ENST00000372122.3|ENSG00000165702.14|OTTHUMG00000020848.5|OTTHUMT00000054810.3|GFI1B-202|GFI1B|330:ENSP00000344782.3|ENST00000339463.7|ENSG00000165702.14|OTTHUMG00000020848.5|OTTHUMT00000393840.1|GFI1B-201|GFI1B|330:ENSP00000490303.1|ENST00000636137.1|ENSG00000165…			PEAKS DB	APAPEGPIVL	B07
APAPEGPIVL	39.85	962.544	10	0.3	963.551	1	36.44	295420	1	7378	F1:12067	No	PR487_Michele_20180604_B07.mzML	ENSP00000361196.1|ENST00000372123.5|ENSG00000165702.14|OTTHUMG00000020848.5|OTTHUMT00000054809.4|GFI1B-203|GFI1B|284:ENSP00000361195.1|ENST00000372122.3|ENSG00000165702.14|OTTHUMG00000020848.5|OTTHUMT00000054810.3|GFI1B-202|GFI1B|330:ENSP00000344782.3|ENST00000339463.7|ENSG00000165702.14|OTTHUMG00000020848.5|OTTHUMT00000393840.1|GFI1B-201|GFI1B|330:ENSP00000490303.1|ENST00000636137.1|ENSG00000165…			PEAKS DB	APAPEGPIVL	B07
APAPEGPIVL	36.14	962.544	10	0.4	963.551	1	46.55	83634	3	28147	F3:15737	No	PR487_Michele_20180611_B07_rep2.mzML	ENSP00000361196.1|ENST00000372123.5|ENSG00000165702.14|OTTHUMG00000020848.5|OTTHUMT00000054809.4|GFI1B-203|GFI1B|284:ENSP00000361195.1|ENST00000372122.3|ENSG00000165702.14|OTTHUMG00000020848.5|OTTHUMT00000054810.3|GFI1B-202|GFI1B|330:ENSP00000344782.3|ENST00000339463.7|ENSG00000165702.14|OTTHUMG00000020848.5|OTTHUMT00000393840.1|GFI1B-201|GFI1B|330:ENSP00000490303.1|ENST00000636137.1|ENSG00000165…			PEAKS DB	APAPEGPIVL	B07
APAPEGPIVL	31.59	962.544	10	0.2	482.279	2	46.75	98676	2	49542	F2:15926	No	PR487_Michele_20180611_B07_rep1.mzML	ENSP00000361196.1|ENST00000372123.5|ENSG00000165702.14|OTTHUMG00000020848.5|OTTHUMT00000054809.4|GFI1B-203|GFI1B|284:ENSP00000361195.1|ENST00000372122.3|ENSG00000165702.14|OTTHUMG00000020848.5|OTTHUMT00000054810.3|GFI1B-202|GFI1B|330:ENSP00000344782.3|ENST00000339463.7|ENSG00000165702.14|OTTHUMG00000020848.5|OTTHUMT00000393840.1|GFI1B-201|GFI1B|330:ENSP00000490303.1|ENST00000636137.1|ENSG00000165…			PEAKS DB	APAPEGPIVL	B07
APAPEGPIVL	19.35	962.544	10	0.4	482.279	2	46.55	79062	3	28151	F3:15732	No	PR487_Michele_20180611_B07_rep2.mzML	ENSP00000361196.1|ENST00000372123.5|ENSG00000165702.14|OTTHUMG00000020848.5|OTTHUMT00000054809.4|GFI1B-203|GFI1B|284:ENSP00000361195.1|ENST00000372122.3|ENSG00000165702.14|OTTHUMG00000020848.5|OTTHUMT00000054810.3|GFI1B-202|GFI1B|330:ENSP00000344782.3|ENST00000339463.7|ENSG00000165702.14|OTTHUMG00000020848.5|OTTHUMT00000393840.1|GFI1B-201|GFI1B|330:ENSP00000490303.1|ENST00000636137.1|ENSG00000165…			PEAKS DB	APAPEGPIVL	B07
APAPEGPIVL	19.17	962.544	10	0.8	482.279	2	36.44	84977	1	7369	F1:12084	No	PR487_Michele_20180604_B07.mzML	ENSP00000361196.1|ENST00000372123.5|ENSG00000165702.14|OTTHUMG00000020848.5|OTTHUMT00000054809.4|GFI1B-203|GFI1B|284:ENSP00000361195.1|ENST00000372122.3|ENSG00000165702.14|OTTHUMG00000020848.5|OTTHUMT00000054810.3|GFI1B-202|GFI1B|330:ENSP00000344782.3|ENST00000339463.7|ENSG00000165702.14|OTTHUMG00000020848.5|OTTHUMT00000393840.1|GFI1B-201|GFI1B|330:ENSP00000490303.1|ENST00000636137.1|ENSG00000165…			PEAKS DB	APAPEGPIVL	B07
VGPFAPGITEKAPEEKK	40.89	1796.97	17	-0.1	599.996	3	23.6	57973	3	21686	F3:6649	No	PR487_Michele_20180611_B07_rep2.mzML	ENSP00000468476.1|ENST00000589163.5|ENSG00000105355.9|OTTHUMG00000180249.3|OTTHUMT00000450438.1|PLIN3-205|PLIN3|292:ENSP00000467803.1|ENST00000592528.5|ENSG00000105355.9|OTTHUMG00000180249.3|OTTHUMT00000450437.1|PLIN3-207|PLIN3|422:ENSP00000465596.1|ENST00000585479.5|ENSG00000105355.9|OTTHUMG00000180249.3|OTTHUMT00000450439.1|PLIN3-202|PLIN3|433:ENSP00000221957.3|ENST00000221957.9|ENSG00000105355…			PEAKS DB	VGPFAPGITEKAPEEKK	B07
VGPFAPGITEKAPEEKK	38.04	1796.97	17	-0.3	599.996	3	23.8	80339	2	42928	F2:6735	No	PR487_Michele_20180611_B07_rep1.mzML	ENSP00000468476.1|ENST00000589163.5|ENSG00000105355.9|OTTHUMG00000180249.3|OTTHUMT00000450438.1|PLIN3-205|PLIN3|292:ENSP00000467803.1|ENST00000592528.5|ENSG00000105355.9|OTTHUMG00000180249.3|OTTHUMT00000450437.1|PLIN3-207|PLIN3|422:ENSP00000465596.1|ENST00000585479.5|ENSG00000105355.9|OTTHUMG00000180249.3|OTTHUMT00000450439.1|PLIN3-202|PLIN3|433:ENSP00000221957.3|ENST00000221957.9|ENSG00000105355…			PEAKS DB	VGPFAPGITEKAPEEKK	B07
KPSPIYGGL	40.81	930.518	9	0.3	931.525	1	27.53	660970	1	4471	F1:8286	No	PR487_Michele_20180604_B07.mzML	ENSP00000354665.2|ENST00000361681.2|ENSG00000198695.2|-|-|MT-ND6-201|MT-ND6|174			PEAKS DB	KPSPIYGGL	B07
KPSPIYGGL	36.96	930.518	9	0	466.266	2	27.53	4570500	1	4458	F1:8269	No	PR487_Michele_20180604_B07.mzML	ENSP00000354665.2|ENST00000361681.2|ENSG00000198695.2|-|-|MT-ND6-201|MT-ND6|174			PEAKS DB	KPSPIYGGL	B07
KPSPIYGGL	36.81	930.518	9	0.4	931.525	1	30.3	64353	3	23791	F3:9399	No	PR487_Michele_20180611_B07_rep2.mzML	ENSP00000354665.2|ENST00000361681.2|ENSG00000198695.2|-|-|MT-ND6-201|MT-ND6|174			PEAKS DB	KPSPIYGGL	B07
KPSPIYGGL	36.78	930.518	9	0	466.266	2	30.55	2537600	2	45041	F2:9501	No	PR487_Michele_20180611_B07_rep1.mzML	ENSP00000354665.2|ENST00000361681.2|ENSG00000198695.2|-|-|MT-ND6-201|MT-ND6|174			PEAKS DB	KPSPIYGGL	B07
KPSPIYGGL	35.87	930.518	9	0.3	931.525	1	30.58	72479	2	45064	F2:9511	No	PR487_Michele_20180611_B07_rep1.mzML	ENSP00000354665.2|ENST00000361681.2|ENSG00000198695.2|-|-|MT-ND6-201|MT-ND6|174			PEAKS DB	KPSPIYGGL	B07
KPSPIYGGL	35.36	930.518	9	0	466.266	2	30.3	2013100	3	23785	F3:9344	No	PR487_Michele_20180611_B07_rep2.mzML	ENSP00000354665.2|ENST00000361681.2|ENSG00000198695.2|-|-|MT-ND6-201|MT-ND6|174			PEAKS DB	KPSPIYGGL	B07
HPYGLGPPSL	40.71	1036.53	10	0.2	1037.54	1	30.93	391420	1	5675	F1:9759	No	PR487_Michele_20180604_B07.mzML	ENSP00000395538.1|ENST00000430969.5|ENSG00000182095.14|OTTHUMG00000151831.8|-|TNRC18-205|TNRC18|2968:ENSP00000382452.4|ENST00000399537.8|ENSG00000182095.14|OTTHUMG00000151831.8|OTTHUMT00000324088.6|TNRC18-203|TNRC18|2968			PEAKS DB	HPYGLGPPSL	B07
HPYGLGPPSL	31.15	1036.53	10	0.1	519.274	2	37	1223200	2	46963	F2:12144	No	PR487_Michele_20180611_B07_rep1.mzML	ENSP00000395538.1|ENST00000430969.5|ENSG00000182095.14|OTTHUMG00000151831.8|-|TNRC18-205|TNRC18|2968:ENSP00000382452.4|ENST00000399537.8|ENSG00000182095.14|OTTHUMG00000151831.8|OTTHUMT00000324088.6|TNRC18-203|TNRC18|2968			PEAKS DB	HPYGLGPPSL	B07
HPYGLGPPSL	30.95	1036.53	10	0.1	519.274	2	30.93	2147000	1	5652	F1:9755	No	PR487_Michele_20180604_B07.mzML	ENSP00000395538.1|ENST00000430969.5|ENSG00000182095.14|OTTHUMG00000151831.8|-|TNRC18-205|TNRC18|2968:ENSP00000382452.4|ENST00000399537.8|ENSG00000182095.14|OTTHUMG00000151831.8|OTTHUMT00000324088.6|TNRC18-203|TNRC18|2968			PEAKS DB	HPYGLGPPSL	B07
HPYGLGPPSL	18.46	1036.53	10	-0.7	1037.54	1	36.71	6174.5	3	25697	F3:11989	No	PR487_Michele_20180611_B07_rep2.mzML	ENSP00000395538.1|ENST00000430969.5|ENSG00000182095.14|OTTHUMG00000151831.8|-|TNRC18-205|TNRC18|2968:ENSP00000382452.4|ENST00000399537.8|ENSG00000182095.14|OTTHUMG00000151831.8|OTTHUMT00000324088.6|TNRC18-203|TNRC18|2968			PEAKS DB	HPYGLGPPSL	B07
TPYGGQFERM	40.55	1200.52	10	0.2	601.269	2	20.28	1116900	1	1797	F1:5067	No	PR487_Michele_20180604_B07.mzML	ENSP00000480334.1|ENST00000620315.1|ENSG00000165732.13|OTTHUMG00000018366.2|-|DDX21-202|DDX21|715:ENSP00000346120.4|ENST00000354185.9|ENSG00000165732.13|OTTHUMG00000018366.2|OTTHUMT00000048374.2|DDX21-201|DDX21|783	Oxidation (M)	M10:Oxidation (M):1000.00	PEAKS DB	TPYGGQFERM	B07
TPYGGQFERM	36.39	1200.52	10	0.2	601.269	2	20.16	875120	3	20578	F3:5209	No	PR487_Michele_20180611_B07_rep2.mzML	ENSP00000480334.1|ENST00000620315.1|ENSG00000165732.13|OTTHUMG00000018366.2|-|DDX21-202|DDX21|715:ENSP00000346120.4|ENST00000354185.9|ENSG00000165732.13|OTTHUMG00000018366.2|OTTHUMT00000048374.2|DDX21-201|DDX21|783	Oxidation (M)	M10:Oxidation (M):1000.00	PEAKS DB	TPYGGQFERM	B07
TPYGGQFERM	36.21	1200.52	10	0.3	601.269	2	20.25	1047100	2	41778	F2:5264	No	PR487_Michele_20180611_B07_rep1.mzML	ENSP00000480334.1|ENST00000620315.1|ENSG00000165732.13|OTTHUMG00000018366.2|-|DDX21-202|DDX21|715:ENSP00000346120.4|ENST00000354185.9|ENSG00000165732.13|OTTHUMG00000018366.2|OTTHUMT00000048374.2|DDX21-201|DDX21|783	Oxidation (M)	M10:Oxidation (M):1000.00	PEAKS DB	TPYGGQFERM	B07
NPRAPTDDDKNIYL	40.53	1630.8	14	0.4	544.606	3	25.56	369640	3	22320	F3:7439	No	PR487_Michele_20180611_B07_rep2.mzML	ENSP00000356949.4|ENST00000367972.8|ENSG00000143226.14|OTTHUMG00000034469.9|OTTHUMT00000083319.2|FCGR2A-202|FCGR2A|316:ENSP00000271450.6|ENST00000271450.11|ENSG00000143226.14|OTTHUMG00000034469.9|OTTHUMT00000083318.4|FCGR2A-201|FCGR2A|317:ENSP00000444663.2|ENST00000543859.5|ENSG00000244682.7|OTTHUMG00000074101.5|-|FCGR2C-211|FCGR2C|322			PEAKS DB	NPRAPTDDDKNIYL	B07
NPRAPTDDDKNIYL	36.11	1630.8	14	0.1	544.606	3	23.89	774750	1	3116	F1:6682	No	PR487_Michele_20180604_B07.mzML	ENSP00000356949.4|ENST00000367972.8|ENSG00000143226.14|OTTHUMG00000034469.9|OTTHUMT00000083319.2|FCGR2A-202|FCGR2A|316:ENSP00000271450.6|ENST00000271450.11|ENSG00000143226.14|OTTHUMG00000034469.9|OTTHUMT00000083318.4|FCGR2A-201|FCGR2A|317:ENSP00000444663.2|ENST00000543859.5|ENSG00000244682.7|OTTHUMG00000074101.5|-|FCGR2C-211|FCGR2C|322			PEAKS DB	NPRAPTDDDKNIYL	B07
NPRAPTDDDKNIYL	26.82	1630.8	14	0.2	816.405	2	23.89	75838	1	3122	F1:6689	No	PR487_Michele_20180604_B07.mzML	ENSP00000356949.4|ENST00000367972.8|ENSG00000143226.14|OTTHUMG00000034469.9|OTTHUMT00000083319.2|FCGR2A-202|FCGR2A|316:ENSP00000271450.6|ENST00000271450.11|ENSG00000143226.14|OTTHUMG00000034469.9|OTTHUMT00000083318.4|FCGR2A-201|FCGR2A|317:ENSP00000444663.2|ENST00000543859.5|ENSG00000244682.7|OTTHUMG00000074101.5|-|FCGR2C-211|FCGR2C|322			PEAKS DB	NPRAPTDDDKNIYL	B07
NPRAPTDDDKNIYL	23.93	1630.8	14	-0.4	816.404	2	25.6	0	3	33465	F3:7455	No	PR487_Michele_20180611_B07_rep2.mzML	ENSP00000356949.4|ENST00000367972.8|ENSG00000143226.14|OTTHUMG00000034469.9|OTTHUMT00000083319.2|FCGR2A-202|FCGR2A|316:ENSP00000271450.6|ENST00000271450.11|ENSG00000143226.14|OTTHUMG00000034469.9|OTTHUMT00000083318.4|FCGR2A-201|FCGR2A|317:ENSP00000444663.2|ENST00000543859.5|ENSG00000244682.7|OTTHUMG00000074101.5|-|FCGR2C-211|FCGR2C|322			PEAKS DB	NPRAPTDDDKNIYL	B07
NPNSKIVLL	40.52	996.597	9	0.3	499.306	2	35.43	4772500	3	25326	F3:11442	No	PR487_Michele_20180611_B07_rep2.mzML	ENSP00000262407.5|ENST00000262407.6|ENSG00000005961.19|OTTHUMG00000177935.5|OTTHUMT00000439823.2|ITGA2B-201|ITGA2B|1039			PEAKS DB	NPNSKIVLL	B07
NPNSKIVLL	39.45	996.597	9	0.4	499.306	2	35.74	4869700	2	46608	F2:11602	No	PR487_Michele_20180611_B07_rep1.mzML	ENSP00000262407.5|ENST00000262407.6|ENSG00000005961.19|OTTHUMG00000177935.5|OTTHUMT00000439823.2|ITGA2B-201|ITGA2B|1039			PEAKS DB	NPNSKIVLL	B07
NPNSKIVLL	38.11	996.597	9	0.4	997.604	1	30.88	1383300	1	5631	F1:9736	No	PR487_Michele_20180604_B07.mzML	ENSP00000262407.5|ENST00000262407.6|ENSG00000005961.19|OTTHUMG00000177935.5|OTTHUMT00000439823.2|ITGA2B-201|ITGA2B|1039			PEAKS DB	NPNSKIVLL	B07
NPNSKIVLL	35.33	996.597	9	0.2	499.306	2	30.88	8365900	1	5629	F1:9733	No	PR487_Michele_20180604_B07.mzML	ENSP00000262407.5|ENST00000262407.6|ENSG00000005961.19|OTTHUMG00000177935.5|OTTHUMT00000439823.2|ITGA2B-201|ITGA2B|1039			PEAKS DB	NPNSKIVLL	B07
NPNSKIVLL	30.99	996.597	9	-0.4	997.604	1	35.7	30426	2	46602	F2:11613	No	PR487_Michele_20180611_B07_rep1.mzML	ENSP00000262407.5|ENST00000262407.6|ENSG00000005961.19|OTTHUMG00000177935.5|OTTHUMT00000439823.2|ITGA2B-201|ITGA2B|1039			PEAKS DB	NPNSKIVLL	B07
NPNSKIVLL	30.8	996.597	9	1.2	997.605	1	35.43	26279	3	25319	F3:11436	No	PR487_Michele_20180611_B07_rep2.mzML	ENSP00000262407.5|ENST00000262407.6|ENSG00000005961.19|OTTHUMG00000177935.5|OTTHUMT00000439823.2|ITGA2B-201|ITGA2B|1039			PEAKS DB	NPNSKIVLL	B07
NPNSKIVLL	28.6	996.597	9	0.4	499.306	2	35.74	4869700	2	46609	F2:11822	No	PR487_Michele_20180611_B07_rep1.mzML	ENSP00000262407.5|ENST00000262407.6|ENSG00000005961.19|OTTHUMG00000177935.5|OTTHUMT00000439823.2|ITGA2B-201|ITGA2B|1039			PEAKS DB	NPNSKIVLL	B07
NPNSKIVLL	26.85	996.597	9	0.3	499.306	2	35.43	4772500	3	25327	F3:11673	No	PR487_Michele_20180611_B07_rep2.mzML	ENSP00000262407.5|ENST00000262407.6|ENSG00000005961.19|OTTHUMG00000177935.5|OTTHUMT00000439823.2|ITGA2B-201|ITGA2B|1039			PEAKS DB	NPNSKIVLL	B07
NPNSKIVLL	18.25	996.597	9	0.4	499.306	2	35.74	4869700	2	46610	F2:12055	No	PR487_Michele_20180611_B07_rep1.mzML	ENSP00000262407.5|ENST00000262407.6|ENSG00000005961.19|OTTHUMG00000177935.5|OTTHUMT00000439823.2|ITGA2B-201|ITGA2B|1039			PEAKS DB	NPNSKIVLL	B07
APSSRGLGAAEFGGAA	40.49	1417.69	16	0.2	709.855	2	25.44	408220	1	3723	F1:7384	No	PR487_Michele_20180604_B07.mzML	ENSP00000497820.1|ENST00000649091.1|ENSG00000255529.9|OTTHUMG00000166486.6|OTTHUMT00000500797.1|POLR2M-209|POLR2M|86			PEAKS DB	APSSRGLGAAEFGGAA	B07
APSSRGLGAAEFGGAA	37.37	1417.69	16	0.4	709.855	2	28.31	248740	3	23187	F3:8558	No	PR487_Michele_20180611_B07_rep2.mzML	ENSP00000497820.1|ENST00000649091.1|ENSG00000255529.9|OTTHUMG00000166486.6|OTTHUMT00000500797.1|POLR2M-209|POLR2M|86			PEAKS DB	APSSRGLGAAEFGGAA	B07
SDQSENVDRGAGSIREAGGAF	40.4	2121.97	21	0.4	708.33	3	23.34	721870	1	2919	F1:6439	No	PR487_Michele_20180604_B07.mzML	ENSP00000437337.1|ENST00000465645.1|ENSG00000130770.18|OTTHUMG00000003533.3|OTTHUMT00000009842.2|ATP5IF1-202|ATP5IF1|60:ENSP00000435579.1|ENST00000497986.5|ENSG00000130770.18|OTTHUMG00000003533.3|OTTHUMT00000009843.2|ATP5IF1-204|ATP5IF1|71:ENSP00000435341.1|ENST00000468425.2|ENSG00000130770.18|OTTHUMG00000003533.3|OTTHUMT00000009844.2|ATP5IF1-203|ATP5IF1|75:ENSP00000335203.5|ENST00000335514.10|EN…			PEAKS DB	SDQSENVDRGAGSIREAGGAF	B07
SDQSENVDRGAGSIREAGGAF	34.63	2121.97	21	0.3	708.33	3	25.85	245050	3	22419	F3:7537	No	PR487_Michele_20180611_B07_rep2.mzML	ENSP00000437337.1|ENST00000465645.1|ENSG00000130770.18|OTTHUMG00000003533.3|OTTHUMT00000009842.2|ATP5IF1-202|ATP5IF1|60:ENSP00000435579.1|ENST00000497986.5|ENSG00000130770.18|OTTHUMG00000003533.3|OTTHUMT00000009843.2|ATP5IF1-204|ATP5IF1|71:ENSP00000435341.1|ENST00000468425.2|ENSG00000130770.18|OTTHUMG00000003533.3|OTTHUMT00000009844.2|ATP5IF1-203|ATP5IF1|75:ENSP00000335203.5|ENST00000335514.10|EN…			PEAKS DB	SDQSENVDRGAGSIREAGGAF	B07
GPRTPNPYASDNSSL	40.37	1574.73	15	0.2	788.374	2	24.55	24240	3	22011	F3:7032	No	PR487_Michele_20180611_B07_rep2.mzML	ENSP00000228506.3|ENST00000228506.8|ENSG00000110917.8|OTTHUMG00000169187.5|OTTHUMT00000402781.3|MLEC-201|MLEC|292			PEAKS DB	GPRTPNPYASDNSSL	B07
GPRTPNPYASDNSSL	30.35	1574.73	15	0.5	788.374	2	24.68	31946	2	43208	F2:7124	No	PR487_Michele_20180611_B07_rep1.mzML	ENSP00000228506.3|ENST00000228506.8|ENSG00000110917.8|OTTHUMG00000169187.5|OTTHUMT00000402781.3|MLEC-201|MLEC|292			PEAKS DB	GPRTPNPYASDNSSL	B07
GPRTPNPYASDNSSL	21.56	1574.73	15	0.1	788.374	2	22.84	61937	1	2744	F1:6209	No	PR487_Michele_20180604_B07.mzML	ENSP00000228506.3|ENST00000228506.8|ENSG00000110917.8|OTTHUMG00000169187.5|OTTHUMT00000402781.3|MLEC-201|MLEC|292			PEAKS DB	GPRTPNPYASDNSSL	B07
FPVGPGTGF	40.31	877.433	9	0.3	878.441	1	37.15	567420	1	7578	F1:12297	No	PR487_Michele_20180604_B07.mzML	ENSP00000384289.3|ENST00000405944.7|ENSG00000136986.10|OTTHUMG00000165080.4|OTTHUMT00000381716.1|DERL1-202|DERL1|231:ENSP00000259512.3|ENST00000259512.9|ENSG00000136986.10|OTTHUMG00000165080.4|OTTHUMT00000381714.3|DERL1-201|DERL1|251			PEAKS DB	FPVGPGTGF	B07
FPVGPGTGF	37.45	877.433	9	0.5	878.441	1	47.89	270280	2	49837	F2:16346	No	PR487_Michele_20180611_B07_rep1.mzML	ENSP00000384289.3|ENST00000405944.7|ENSG00000136986.10|OTTHUMG00000165080.4|OTTHUMT00000381716.1|DERL1-202|DERL1|231:ENSP00000259512.3|ENST00000259512.9|ENSG00000136986.10|OTTHUMG00000165080.4|OTTHUMT00000381714.3|DERL1-201|DERL1|251			PEAKS DB	FPVGPGTGF	B07
FPVGPGTGF	29.74	877.433	9	0.5	878.441	1	47.71	223480	3	28444	F3:16133	No	PR487_Michele_20180611_B07_rep2.mzML	ENSP00000384289.3|ENST00000405944.7|ENSG00000136986.10|OTTHUMG00000165080.4|OTTHUMT00000381716.1|DERL1-202|DERL1|231:ENSP00000259512.3|ENST00000259512.9|ENSG00000136986.10|OTTHUMG00000165080.4|OTTHUMT00000381714.3|DERL1-201|DERL1|251			PEAKS DB	FPVGPGTGF	B07
MPDGQFKDISL	40.29	1265.6	11	0.2	633.806	2	30.18	1312000	1	5407	F1:9439	No	PR487_Michele_20180604_B07.mzML	ENSP00000407034.1|ENST00000447184.5|ENSG00000117450.14|OTTHUMG00000007738.7|OTTHUMT00000020846.6|PRDX1-205|PRDX1|171:ENSP00000389047.1|ENST00000424390.1|ENSG00000117450.14|OTTHUMG00000007738.7|OTTHUMT00000020848.1|PRDX1-204|PRDX1|171:ENSP00000262746.1|ENST00000262746.5|ENSG00000117450.14|OTTHUMG00000007738.7|-|PRDX1-201|PRDX1|199:ENSP00000361152.5|ENST00000319248.13|ENSG00000117450.14|OTTHUMG0000…	Oxidation (M)	M1:Oxidation (M):1000.00	PEAKS DB	MPDGQFKDISL	B07
MPDGQFKDISL	38.9	1265.6	11	0.4	633.806	2	36.49	509800	2	46821	F2:11889	No	PR487_Michele_20180611_B07_rep1.mzML	ENSP00000407034.1|ENST00000447184.5|ENSG00000117450.14|OTTHUMG00000007738.7|OTTHUMT00000020846.6|PRDX1-205|PRDX1|171:ENSP00000389047.1|ENST00000424390.1|ENSG00000117450.14|OTTHUMG00000007738.7|OTTHUMT00000020848.1|PRDX1-204|PRDX1|171:ENSP00000262746.1|ENST00000262746.5|ENSG00000117450.14|OTTHUMG00000007738.7|-|PRDX1-201|PRDX1|199:ENSP00000361152.5|ENST00000319248.13|ENSG00000117450.14|OTTHUMG0000…	Oxidation (M)	M1:Oxidation (M):1000.00	PEAKS DB	MPDGQFKDISL	B07
MPDGQFKDISL	38.14	1265.6	11	0.3	633.806	2	36.26	425590	3	25570	F3:11740	No	PR487_Michele_20180611_B07_rep2.mzML	ENSP00000407034.1|ENST00000447184.5|ENSG00000117450.14|OTTHUMG00000007738.7|OTTHUMT00000020846.6|PRDX1-205|PRDX1|171:ENSP00000389047.1|ENST00000424390.1|ENSG00000117450.14|OTTHUMG00000007738.7|OTTHUMT00000020848.1|PRDX1-204|PRDX1|171:ENSP00000262746.1|ENST00000262746.5|ENSG00000117450.14|OTTHUMG00000007738.7|-|PRDX1-201|PRDX1|199:ENSP00000361152.5|ENST00000319248.13|ENSG00000117450.14|OTTHUMG0000…	Oxidation (M)	M1:Oxidation (M):1000.00	PEAKS DB	MPDGQFKDISL	B07
APRLVQKEKID	40.26	1295.76	11	-0.1	432.926	3	15.26	287180	2	40279	F2:3307	No	PR487_Michele_20180611_B07_rep1.mzML	ENSP00000396387.1|ENST00000418611.5|ENSG00000211456.13|OTTHUMG00000156653.7|OTTHUMT00000345066.1|SACM1L-202|SACM1L|484:ENSP00000373713.4|ENST00000389061.10|ENSG00000211456.13|OTTHUMG00000156653.7|OTTHUMT00000345065.3|SACM1L-201|SACM1L|587			PEAKS DB	APRLVQKEKID	B07
APRLVQKEKID	38.24	1295.76	11	-0.2	432.926	3	18.54	134260	1	1282	F1:4338	No	PR487_Michele_20180604_B07.mzML	ENSP00000396387.1|ENST00000418611.5|ENSG00000211456.13|OTTHUMG00000156653.7|OTTHUMT00000345066.1|SACM1L-202|SACM1L|484:ENSP00000373713.4|ENST00000389061.10|ENSG00000211456.13|OTTHUMG00000156653.7|OTTHUMT00000345065.3|SACM1L-201|SACM1L|587			PEAKS DB	APRLVQKEKID	B07
APRLVQKEKID	18.4	1295.76	11	-0.2	432.926	3	14.86	261230	3	18981	F3:3119	Yes	PR487_Michele_20180611_B07_rep2.mzML	ENSP00000396387.1|ENST00000418611.5|ENSG00000211456.13|OTTHUMG00000156653.7|OTTHUMT00000345066.1|SACM1L-202|SACM1L|484:ENSP00000373713.4|ENST00000389061.10|ENSG00000211456.13|OTTHUMG00000156653.7|OTTHUMT00000345065.3|SACM1L-201|SACM1L|587			PEAKS DB	APRLVQKEKID	B07
GSHSMRYFYTSVSRPGR	40.25	2002.94	17	0.2	501.743	4	19.43	2248800	2	41517	F2:4948	No	PR487_Michele_20180611_B07_rep1.mzML	ENSP00000399168.2|ENST00000412585.7|ENSG00000234745.11|OTTHUMG00000031153.7|OTTHUMT00000076280.5|HLA-B-249|HLA-B|362:ENSP00000491291.1|ENST00000639848.1|ENSG00000234745.11|OTTHUMG00000031153.7|-|HLA-B-256|HLA-B|363	Oxidation (M)	M5:Oxidation (M):1000.00	PEAKS DB	GSHSMRYFYTSVSRPGR	B07
GSHSMRYFYTSVSRPGR	39.34	2002.94	17	0.5	501.743	4	20.78	3938900	1	1974	F1:5283	No	PR487_Michele_20180604_B07.mzML	ENSP00000399168.2|ENST00000412585.7|ENSG00000234745.11|OTTHUMG00000031153.7|OTTHUMT00000076280.5|HLA-B-249|HLA-B|362:ENSP00000491291.1|ENST00000639848.1|ENSG00000234745.11|OTTHUMG00000031153.7|-|HLA-B-256|HLA-B|363	Oxidation (M)	M5:Oxidation (M):1000.00	PEAKS DB	GSHSMRYFYTSVSRPGR	B07
GSHSMRYFYTSVSRPGR	38.43	2002.94	17	0.2	501.743	4	19.19	1901300	3	20271	F3:4834	No	PR487_Michele_20180611_B07_rep2.mzML	ENSP00000399168.2|ENST00000412585.7|ENSG00000234745.11|OTTHUMG00000031153.7|OTTHUMT00000076280.5|HLA-B-249|HLA-B|362:ENSP00000491291.1|ENST00000639848.1|ENSG00000234745.11|OTTHUMG00000031153.7|-|HLA-B-256|HLA-B|363	Oxidation (M)	M5:Oxidation (M):1000.00	PEAKS DB	GSHSMRYFYTSVSRPGR	B07
GSHSMRYFYTSVSRPGR	24.72	2002.94	17	0.3	668.655	3	20.78	272760	1	1979	F1:5299	No	PR487_Michele_20180604_B07.mzML	ENSP00000399168.2|ENST00000412585.7|ENSG00000234745.11|OTTHUMG00000031153.7|OTTHUMT00000076280.5|HLA-B-249|HLA-B|362:ENSP00000491291.1|ENST00000639848.1|ENSG00000234745.11|OTTHUMG00000031153.7|-|HLA-B-256|HLA-B|363	Oxidation (M)	M5:Oxidation (M):1000.00	PEAKS DB	GSHSMRYFYTSVSRPGR	B07
SPDPHKGLVLL	40.24	1174.67	11	0	588.343	2	30.43	513000	1	5479	F1:9555	No	PR487_Michele_20180604_B07.mzML	ENSP00000251166.4|ENST00000251166.9|ENSG00000262246.6|OTTHUMG00000129465.6|OTTHUMT00000251628.3|CORO7-201|CORO7|925:ENSP00000460885.1|ENST00000572467.5|ENSG00000103426.12|OTTHUMG00000177664.1|OTTHUMT00000438329.1|CORO7-PAM16-202|CORO7-PAM16|1048			PEAKS DB	SPDPHKGLVLL	B07
SPDPHKGLVLL	35.71	1174.67	11	0.3	588.343	2	34.92	280040	2	46344	F2:11258	No	PR487_Michele_20180611_B07_rep1.mzML	ENSP00000251166.4|ENST00000251166.9|ENSG00000262246.6|OTTHUMG00000129465.6|OTTHUMT00000251628.3|CORO7-201|CORO7|925:ENSP00000460885.1|ENST00000572467.5|ENSG00000103426.12|OTTHUMG00000177664.1|OTTHUMT00000438329.1|CORO7-PAM16-202|CORO7-PAM16|1048			PEAKS DB	SPDPHKGLVLL	B07
SPDPHKGLVLL	31.78	1174.67	11	-0.1	392.564	3	30.43	1099400	1	5471	F1:9552	No	PR487_Michele_20180604_B07.mzML	ENSP00000251166.4|ENST00000251166.9|ENSG00000262246.6|OTTHUMG00000129465.6|OTTHUMT00000251628.3|CORO7-201|CORO7|925:ENSP00000460885.1|ENST00000572467.5|ENSG00000103426.12|OTTHUMG00000177664.1|OTTHUMT00000438329.1|CORO7-PAM16-202|CORO7-PAM16|1048			PEAKS DB	SPDPHKGLVLL	B07
SPDPHKGLVLL	27.27	1174.67	11	0.2	588.343	2	34.61	209700	3	25022	F3:11075	No	PR487_Michele_20180611_B07_rep2.mzML	ENSP00000251166.4|ENST00000251166.9|ENSG00000262246.6|OTTHUMG00000129465.6|OTTHUMT00000251628.3|CORO7-201|CORO7|925:ENSP00000460885.1|ENST00000572467.5|ENSG00000103426.12|OTTHUMG00000177664.1|OTTHUMT00000438329.1|CORO7-PAM16-202|CORO7-PAM16|1048			PEAKS DB	SPDPHKGLVLL	B07
SPDPHKGLVLL	19.73	1174.67	11	-0.3	392.564	3	34.92	554580	2	46335	F2:11261	No	PR487_Michele_20180611_B07_rep1.mzML	ENSP00000251166.4|ENST00000251166.9|ENSG00000262246.6|OTTHUMG00000129465.6|OTTHUMT00000251628.3|CORO7-201|CORO7|925:ENSP00000460885.1|ENST00000572467.5|ENSG00000103426.12|OTTHUMG00000177664.1|OTTHUMT00000438329.1|CORO7-PAM16-202|CORO7-PAM16|1048			PEAKS DB	SPDPHKGLVLL	B07
RPYENFQNTEGKGTA	40.21	1710.8	15	0.4	571.273	3	17.49	168390	1	984	F1:3911	No	PR487_Michele_20180604_B07.mzML	ENSP00000259808.3|ENST00000259808.9|ENSG00000137275.14|OTTHUMG00000014134.3|OTTHUMT00000039659.3|RIPK1-201|RIPK1|671:ENSP00000369773.2|ENST00000380409.2|ENSG00000137275.14|OTTHUMG00000014134.3|-|RIPK1-202|RIPK1|671			PEAKS DB	RPYENFQNTEGKGTA	B07
RPYENFQNTEGKGTA	34.52	1710.8	15	0.2	571.273	3	14.36	62404	3	18861	F3:2958	No	PR487_Michele_20180611_B07_rep2.mzML	ENSP00000259808.3|ENST00000259808.9|ENSG00000137275.14|OTTHUMG00000014134.3|OTTHUMT00000039659.3|RIPK1-201|RIPK1|671:ENSP00000369773.2|ENST00000380409.2|ENSG00000137275.14|OTTHUMG00000014134.3|-|RIPK1-202|RIPK1|671			PEAKS DB	RPYENFQNTEGKGTA	B07
RPYENFQNTEGKGTA	32.67	1710.8	15	0.4	571.273	3	14.72	86877	2	40147	F2:3080	No	PR487_Michele_20180611_B07_rep1.mzML	ENSP00000259808.3|ENST00000259808.9|ENSG00000137275.14|OTTHUMG00000014134.3|OTTHUMT00000039659.3|RIPK1-201|RIPK1|671:ENSP00000369773.2|ENST00000380409.2|ENSG00000137275.14|OTTHUMG00000014134.3|-|RIPK1-202|RIPK1|671			PEAKS DB	RPYENFQNTEGKGTA	B07
YPFKPPKVTF	40.17	1222.67	10	0.4	612.345	2	31.83	2875700	1	5943	F1:10072	No	PR487_Michele_20180604_B07.mzML	ENSP00000411351.1|ENST00000424381.5|ENSG00000170142.12|OTTHUMG00000130483.9|OTTHUMT00000340771.1|UBE2E1-203|UBE2E1|160:ENSP00000475890.1|ENST00000467766.5|ENSG00000170142.12|OTTHUMG00000130483.9|OTTHUMT00000340772.2|UBE2E1-206|UBE2E1|167:ENSP00000329113.4|ENST00000346855.7|ENSG00000170142.12|OTTHUMG00000130483.9|OTTHUMT00000252883.1|UBE2E1-202|UBE2E1|176:ENSP00000303709.3|ENST00000306627.8|ENSG00…			PEAKS DB	YPFKPPKVTF	B07
YPFKPPKVTF	36.49	1222.67	10	0.3	612.345	2	37.73	607780	3	26046	F3:12305	No	PR487_Michele_20180611_B07_rep2.mzML	ENSP00000411351.1|ENST00000424381.5|ENSG00000170142.12|OTTHUMG00000130483.9|OTTHUMT00000340771.1|UBE2E1-203|UBE2E1|160:ENSP00000475890.1|ENST00000467766.5|ENSG00000170142.12|OTTHUMG00000130483.9|OTTHUMT00000340772.2|UBE2E1-206|UBE2E1|167:ENSP00000329113.4|ENST00000346855.7|ENSG00000170142.12|OTTHUMG00000130483.9|OTTHUMT00000252883.1|UBE2E1-202|UBE2E1|176:ENSP00000303709.3|ENST00000306627.8|ENSG00…			PEAKS DB	YPFKPPKVTF	B07
YPFKPPKVTF	35.62	1222.67	10	0.2	612.345	2	38.08	754780	2	47437	F2:12465	No	PR487_Michele_20180611_B07_rep1.mzML	ENSP00000411351.1|ENST00000424381.5|ENSG00000170142.12|OTTHUMG00000130483.9|OTTHUMT00000340771.1|UBE2E1-203|UBE2E1|160:ENSP00000475890.1|ENST00000467766.5|ENSG00000170142.12|OTTHUMG00000130483.9|OTTHUMT00000340772.2|UBE2E1-206|UBE2E1|167:ENSP00000329113.4|ENST00000346855.7|ENSG00000170142.12|OTTHUMG00000130483.9|OTTHUMT00000252883.1|UBE2E1-202|UBE2E1|176:ENSP00000303709.3|ENST00000306627.8|ENSG00…			PEAKS DB	YPFKPPKVTF	B07
YPFKPPKVTF	33.77	1222.67	10	0.2	612.345	2	38.08	754780	2	47438	F2:12683	No	PR487_Michele_20180611_B07_rep1.mzML	ENSP00000411351.1|ENST00000424381.5|ENSG00000170142.12|OTTHUMG00000130483.9|OTTHUMT00000340771.1|UBE2E1-203|UBE2E1|160:ENSP00000475890.1|ENST00000467766.5|ENSG00000170142.12|OTTHUMG00000130483.9|OTTHUMT00000340772.2|UBE2E1-206|UBE2E1|167:ENSP00000329113.4|ENST00000346855.7|ENSG00000170142.12|OTTHUMG00000130483.9|OTTHUMT00000252883.1|UBE2E1-202|UBE2E1|176:ENSP00000303709.3|ENST00000306627.8|ENSG00…			PEAKS DB	YPFKPPKVTF	B07
YPFKPPKVTF	31.43	1222.67	10	0.1	408.566	3	38.08	5346500	2	47431	F2:12435	No	PR487_Michele_20180611_B07_rep1.mzML	ENSP00000411351.1|ENST00000424381.5|ENSG00000170142.12|OTTHUMG00000130483.9|OTTHUMT00000340771.1|UBE2E1-203|UBE2E1|160:ENSP00000475890.1|ENST00000467766.5|ENSG00000170142.12|OTTHUMG00000130483.9|OTTHUMT00000340772.2|UBE2E1-206|UBE2E1|167:ENSP00000329113.4|ENST00000346855.7|ENSG00000170142.12|OTTHUMG00000130483.9|OTTHUMT00000252883.1|UBE2E1-202|UBE2E1|176:ENSP00000303709.3|ENST00000306627.8|ENSG00…			PEAKS DB	YPFKPPKVTF	B07
YPFKPPKVTF	26	1222.67	10	0.3	612.345	2	37.73	607780	3	26047	F3:12555	No	PR487_Michele_20180611_B07_rep2.mzML	ENSP00000411351.1|ENST00000424381.5|ENSG00000170142.12|OTTHUMG00000130483.9|OTTHUMT00000340771.1|UBE2E1-203|UBE2E1|160:ENSP00000475890.1|ENST00000467766.5|ENSG00000170142.12|OTTHUMG00000130483.9|OTTHUMT00000340772.2|UBE2E1-206|UBE2E1|167:ENSP00000329113.4|ENST00000346855.7|ENSG00000170142.12|OTTHUMG00000130483.9|OTTHUMT00000252883.1|UBE2E1-202|UBE2E1|176:ENSP00000303709.3|ENST00000306627.8|ENSG00…			PEAKS DB	YPFKPPKVTF	B07
YPFKPPKVTF	22.57	1222.67	10	0.2	408.566	3	37.73	4358500	3	26040	F3:12704	No	PR487_Michele_20180611_B07_rep2.mzML	ENSP00000411351.1|ENST00000424381.5|ENSG00000170142.12|OTTHUMG00000130483.9|OTTHUMT00000340771.1|UBE2E1-203|UBE2E1|160:ENSP00000475890.1|ENST00000467766.5|ENSG00000170142.12|OTTHUMG00000130483.9|OTTHUMT00000340772.2|UBE2E1-206|UBE2E1|167:ENSP00000329113.4|ENST00000346855.7|ENSG00000170142.12|OTTHUMG00000130483.9|OTTHUMT00000252883.1|UBE2E1-202|UBE2E1|176:ENSP00000303709.3|ENST00000306627.8|ENSG00…			PEAKS DB	YPFKPPKVTF	B07
YPFKPPKVTF	22.37	1222.67	10	0.1	408.566	3	38.08	5346500	2	47432	F2:12648	No	PR487_Michele_20180611_B07_rep1.mzML	ENSP00000411351.1|ENST00000424381.5|ENSG00000170142.12|OTTHUMG00000130483.9|OTTHUMT00000340771.1|UBE2E1-203|UBE2E1|160:ENSP00000475890.1|ENST00000467766.5|ENSG00000170142.12|OTTHUMG00000130483.9|OTTHUMT00000340772.2|UBE2E1-206|UBE2E1|167:ENSP00000329113.4|ENST00000346855.7|ENSG00000170142.12|OTTHUMG00000130483.9|OTTHUMT00000252883.1|UBE2E1-202|UBE2E1|176:ENSP00000303709.3|ENST00000306627.8|ENSG00…			PEAKS DB	YPFKPPKVTF	B07
YPFKPPKVTF	22.31	1222.67	10	0.2	408.566	3	37.73	4358500	3	26042	F3:13114	No	PR487_Michele_20180611_B07_rep2.mzML	ENSP00000411351.1|ENST00000424381.5|ENSG00000170142.12|OTTHUMG00000130483.9|OTTHUMT00000340771.1|UBE2E1-203|UBE2E1|160:ENSP00000475890.1|ENST00000467766.5|ENSG00000170142.12|OTTHUMG00000130483.9|OTTHUMT00000340772.2|UBE2E1-206|UBE2E1|167:ENSP00000329113.4|ENST00000346855.7|ENSG00000170142.12|OTTHUMG00000130483.9|OTTHUMT00000252883.1|UBE2E1-202|UBE2E1|176:ENSP00000303709.3|ENST00000306627.8|ENSG00…			PEAKS DB	YPFKPPKVTF	B07
YPFKPPKVTF	22.2	1222.67	10	0.2	408.566	3	37.73	4358500	3	26039	F3:12480	No	PR487_Michele_20180611_B07_rep2.mzML	ENSP00000411351.1|ENST00000424381.5|ENSG00000170142.12|OTTHUMG00000130483.9|OTTHUMT00000340771.1|UBE2E1-203|UBE2E1|160:ENSP00000475890.1|ENST00000467766.5|ENSG00000170142.12|OTTHUMG00000130483.9|OTTHUMT00000340772.2|UBE2E1-206|UBE2E1|167:ENSP00000329113.4|ENST00000346855.7|ENSG00000170142.12|OTTHUMG00000130483.9|OTTHUMT00000252883.1|UBE2E1-202|UBE2E1|176:ENSP00000303709.3|ENST00000306627.8|ENSG00…			PEAKS DB	YPFKPPKVTF	B07
YPFKPPKVTF	20.68	1222.67	10	0.4	408.566	3	31.82	11706000	1	5939	F1:10017	No	PR487_Michele_20180604_B07.mzML	ENSP00000411351.1|ENST00000424381.5|ENSG00000170142.12|OTTHUMG00000130483.9|OTTHUMT00000340771.1|UBE2E1-203|UBE2E1|160:ENSP00000475890.1|ENST00000467766.5|ENSG00000170142.12|OTTHUMG00000130483.9|OTTHUMT00000340772.2|UBE2E1-206|UBE2E1|167:ENSP00000329113.4|ENST00000346855.7|ENSG00000170142.12|OTTHUMG00000130483.9|OTTHUMT00000252883.1|UBE2E1-202|UBE2E1|176:ENSP00000303709.3|ENST00000306627.8|ENSG00…			PEAKS DB	YPFKPPKVTF	B07
YPFKPPKVTF	19.24	1222.67	10	0.4	408.566	3	31.82	11706000	1	5940	F1:10278	No	PR487_Michele_20180604_B07.mzML	ENSP00000411351.1|ENST00000424381.5|ENSG00000170142.12|OTTHUMG00000130483.9|OTTHUMT00000340771.1|UBE2E1-203|UBE2E1|160:ENSP00000475890.1|ENST00000467766.5|ENSG00000170142.12|OTTHUMG00000130483.9|OTTHUMT00000340772.2|UBE2E1-206|UBE2E1|167:ENSP00000329113.4|ENST00000346855.7|ENSG00000170142.12|OTTHUMG00000130483.9|OTTHUMT00000252883.1|UBE2E1-202|UBE2E1|176:ENSP00000303709.3|ENST00000306627.8|ENSG00…			PEAKS DB	YPFKPPKVTF	B07
YPFKPPKVTF	18.48	1222.67	10	0.2	408.566	3	37.73	4358500	3	26038	F3:12272	No	PR487_Michele_20180611_B07_rep2.mzML	ENSP00000411351.1|ENST00000424381.5|ENSG00000170142.12|OTTHUMG00000130483.9|OTTHUMT00000340771.1|UBE2E1-203|UBE2E1|160:ENSP00000475890.1|ENST00000467766.5|ENSG00000170142.12|OTTHUMG00000130483.9|OTTHUMT00000340772.2|UBE2E1-206|UBE2E1|167:ENSP00000329113.4|ENST00000346855.7|ENSG00000170142.12|OTTHUMG00000130483.9|OTTHUMT00000252883.1|UBE2E1-202|UBE2E1|176:ENSP00000303709.3|ENST00000306627.8|ENSG00…			PEAKS DB	YPFKPPKVTF	B07
YPFKPPKVTF	16.46	1222.67	10	0.1	408.566	3	38.08	5346500	2	47435	F2:13333	No	PR487_Michele_20180611_B07_rep1.mzML	ENSP00000411351.1|ENST00000424381.5|ENSG00000170142.12|OTTHUMG00000130483.9|OTTHUMT00000340771.1|UBE2E1-203|UBE2E1|160:ENSP00000475890.1|ENST00000467766.5|ENSG00000170142.12|OTTHUMG00000130483.9|OTTHUMT00000340772.2|UBE2E1-206|UBE2E1|167:ENSP00000329113.4|ENST00000346855.7|ENSG00000170142.12|OTTHUMG00000130483.9|OTTHUMT00000252883.1|UBE2E1-202|UBE2E1|176:ENSP00000303709.3|ENST00000306627.8|ENSG00…			PEAKS DB	YPFKPPKVTF	B07
YPFKPPKVTF	15.01	1222.67	10	0.1	408.566	3	38.08	5346500	2	47433	F2:12873	No	PR487_Michele_20180611_B07_rep1.mzML	ENSP00000411351.1|ENST00000424381.5|ENSG00000170142.12|OTTHUMG00000130483.9|OTTHUMT00000340771.1|UBE2E1-203|UBE2E1|160:ENSP00000475890.1|ENST00000467766.5|ENSG00000170142.12|OTTHUMG00000130483.9|OTTHUMT00000340772.2|UBE2E1-206|UBE2E1|167:ENSP00000329113.4|ENST00000346855.7|ENSG00000170142.12|OTTHUMG00000130483.9|OTTHUMT00000252883.1|UBE2E1-202|UBE2E1|176:ENSP00000303709.3|ENST00000306627.8|ENSG00…			PEAKS DB	YPFKPPKVTF	B07
PKTTGEGTSL	40.16	989.503	10	-0.7	990.51	1	16.88	15110	2	40774	F2:3920	No	PR487_Michele_20180611_B07_rep1.mzML	ENSP00000264156.2|ENST00000264156.3|ENSG00000076003.5|OTTHUMG00000131739.3|OTTHUMT00000254658.2|MCM6-201|MCM6|821			PEAKS DB	PKTTGEGTSL	B07
PKTTGEGTSL	32.2	989.503	10	1.2	990.511	1	18.54	16205	1	1298	F1:4352	No	PR487_Michele_20180604_B07.mzML	ENSP00000264156.2|ENST00000264156.3|ENSG00000076003.5|OTTHUMG00000131739.3|OTTHUMT00000254658.2|MCM6-201|MCM6|821			PEAKS DB	PKTTGEGTSL	B07
PKTTGEGTSL	17.54	989.503	10	0.9	990.511	1	16.71	0	3	32693	F3:3869	No	PR487_Michele_20180611_B07_rep2.mzML	ENSP00000264156.2|ENST00000264156.3|ENSG00000076003.5|OTTHUMG00000131739.3|OTTHUMT00000254658.2|MCM6-201|MCM6|821			PEAKS DB	PKTTGEGTSL	B07
SPGGVYATRSSAV	40.13	1250.63	13	0.2	626.32	2	19.47	199100	2	41532	F2:4965	No	PR487_Michele_20180611_B07_rep1.mzML	ENSP00000224237.5|ENST00000224237.9|ENSG00000026025.16|OTTHUMG00000017744.6|OTTHUMT00000047015.1|VIM-201|VIM|466:ENSP00000446007.1|ENST00000544301.7|ENSG00000026025.16|OTTHUMG00000017744.6|OTTHUMT00000047018.4|VIM-209|VIM|466			PEAKS DB	SPGGVYATRSSAV	B07
SPGGVYATRSSAV	37	1250.63	13	0.1	626.32	2	20.01	81381	1	1707	F1:4964	No	PR487_Michele_20180604_B07.mzML	ENSP00000224237.5|ENST00000224237.9|ENSG00000026025.16|OTTHUMG00000017744.6|OTTHUMT00000047015.1|VIM-201|VIM|466:ENSP00000446007.1|ENST00000544301.7|ENSG00000026025.16|OTTHUMG00000017744.6|OTTHUMT00000047018.4|VIM-209|VIM|466			PEAKS DB	SPGGVYATRSSAV	B07
SPGGVYATRSSAV	35.09	1250.63	13	0.2	626.32	2	19.3	184910	3	20303	F3:4873	No	PR487_Michele_20180611_B07_rep2.mzML	ENSP00000224237.5|ENST00000224237.9|ENSG00000026025.16|OTTHUMG00000017744.6|OTTHUMT00000047015.1|VIM-201|VIM|466:ENSP00000446007.1|ENST00000544301.7|ENSG00000026025.16|OTTHUMG00000017744.6|OTTHUMT00000047018.4|VIM-209|VIM|466			PEAKS DB	SPGGVYATRSSAV	B07
APRPASGPIRP	39.94	1117.64	11	0.5	373.553	3	17.76	4237400	1	1068	F1:3984	No	PR487_Michele_20180604_B07.mzML	ENSP00000464612.1|ENST00000467736.5|ENSG00000167526.13|OTTHUMG00000133770.8|OTTHUMT00000258298.3|RPL13-205|RPL13|126:ENSP00000455009.1|ENST00000567815.5|ENSG00000167526.13|OTTHUMG00000133770.8|OTTHUMT00000426169.1|RPL13-214|RPL13|211:ENSP00000307889.5|ENST00000311528.9|ENSG00000167526.13|OTTHUMG00000133770.8|OTTHUMT00000258293.3|RPL13-201|RPL13|211:ENSP00000376811.3|ENST00000393099.3|ENSG00000167…			PEAKS DB	APRPASGPIRP	B07
APRPASGPIRP	37.98	1117.64	11	-0.1	373.553	3	12.98	3540000	3	18705	F3:2602	No	PR487_Michele_20180611_B07_rep2.mzML	ENSP00000464612.1|ENST00000467736.5|ENSG00000167526.13|OTTHUMG00000133770.8|OTTHUMT00000258298.3|RPL13-205|RPL13|126:ENSP00000455009.1|ENST00000567815.5|ENSG00000167526.13|OTTHUMG00000133770.8|OTTHUMT00000426169.1|RPL13-214|RPL13|211:ENSP00000307889.5|ENST00000311528.9|ENSG00000167526.13|OTTHUMG00000133770.8|OTTHUMT00000258293.3|RPL13-201|RPL13|211:ENSP00000376811.3|ENST00000393099.3|ENSG00000167…			PEAKS DB	APRPASGPIRP	B07
APRPASGPIRP	32.96	1117.64	11	0.4	373.553	3	14.36	4067100	2	40046	F2:2889	No	PR487_Michele_20180611_B07_rep1.mzML	ENSP00000464612.1|ENST00000467736.5|ENSG00000167526.13|OTTHUMG00000133770.8|OTTHUMT00000258298.3|RPL13-205|RPL13|126:ENSP00000455009.1|ENST00000567815.5|ENSG00000167526.13|OTTHUMG00000133770.8|OTTHUMT00000426169.1|RPL13-214|RPL13|211:ENSP00000307889.5|ENST00000311528.9|ENSG00000167526.13|OTTHUMG00000133770.8|OTTHUMT00000258293.3|RPL13-201|RPL13|211:ENSP00000376811.3|ENST00000393099.3|ENSG00000167…			PEAKS DB	APRPASGPIRP	B07
APRPASGPIRP	31.62	1117.64	11	0.1	559.825	2	17.76	408430	1	1071	F1:3992	No	PR487_Michele_20180604_B07.mzML	ENSP00000464612.1|ENST00000467736.5|ENSG00000167526.13|OTTHUMG00000133770.8|OTTHUMT00000258298.3|RPL13-205|RPL13|126:ENSP00000455009.1|ENST00000567815.5|ENSG00000167526.13|OTTHUMG00000133770.8|OTTHUMT00000426169.1|RPL13-214|RPL13|211:ENSP00000307889.5|ENST00000311528.9|ENSG00000167526.13|OTTHUMG00000133770.8|OTTHUMT00000258293.3|RPL13-201|RPL13|211:ENSP00000376811.3|ENST00000393099.3|ENSG00000167…			PEAKS DB	APRPASGPIRP	B07
APRPASGPIRP	17.56	1117.64	11	0.3	559.825	2	14.36	362900	2	40043	F2:2929	No	PR487_Michele_20180611_B07_rep1.mzML	ENSP00000464612.1|ENST00000467736.5|ENSG00000167526.13|OTTHUMG00000133770.8|OTTHUMT00000258298.3|RPL13-205|RPL13|126:ENSP00000455009.1|ENST00000567815.5|ENSG00000167526.13|OTTHUMG00000133770.8|OTTHUMT00000426169.1|RPL13-214|RPL13|211:ENSP00000307889.5|ENST00000311528.9|ENSG00000167526.13|OTTHUMG00000133770.8|OTTHUMT00000258293.3|RPL13-201|RPL13|211:ENSP00000376811.3|ENST00000393099.3|ENSG00000167…			PEAKS DB	APRPASGPIRP	B07
DPYSGKLISL	39.92	1091.59	10	0.9	546.801	2	34.64	283310	1	6845	F1:11322	No	PR487_Michele_20180604_B07.mzML	ENSP00000323856.4|ENST00000322810.8|ENSG00000178209.15|OTTHUMG00000165291.5|OTTHUMT00000383281.1|PLEC-201|PLEC|4684			PEAKS DB	DPYSGKLISL	B07
DPYSGKLISL	34.48	1091.59	10	0	546.8	2	43.95	103760	2	48966	F2:14887	No	PR487_Michele_20180611_B07_rep1.mzML	ENSP00000323856.4|ENST00000322810.8|ENSG00000178209.15|OTTHUMG00000165291.5|OTTHUMT00000383281.1|PLEC-201|PLEC|4684			PEAKS DB	DPYSGKLISL	B07
DPYSGKLISL	33.26	1091.59	10	0.2	546.801	2	43.72	60779	3	27597	F3:14687	No	PR487_Michele_20180611_B07_rep2.mzML	ENSP00000323856.4|ENST00000322810.8|ENSG00000178209.15|OTTHUMG00000165291.5|OTTHUMT00000383281.1|PLEC-201|PLEC|4684			PEAKS DB	DPYSGKLISL	B07
APAPPSSGLG	39.87	852.434	10	0.2	853.442	1	22.96	880870	2	42654	F2:6355	No	PR487_Michele_20180611_B07_rep1.mzML	ENSP00000437000.1|ENST00000465076.5|ENSG00000176986.16|OTTHUMG00000018476.6|OTTHUMT00000048680.3|SEC24C-203|SEC24C|1042:ENSP00000321845.6|ENST00000345254.9|ENSG00000176986.16|OTTHUMG00000018476.6|OTTHUMT00000048678.2|SEC24C-202|SEC24C|1094:ENSP00000343405.2|ENST00000339365.2|ENSG00000176986.16|OTTHUMG00000018476.6|OTTHUMT00000048679.1|SEC24C-201|SEC24C|1094			PEAKS DB	APAPPSSGLG	B07
APAPPSSGLG	37.08	852.434	10	0.4	853.442	1	21.33	1649500	1	2168	F1:5502	No	PR487_Michele_20180604_B07.mzML	ENSP00000437000.1|ENST00000465076.5|ENSG00000176986.16|OTTHUMG00000018476.6|OTTHUMT00000048680.3|SEC24C-203|SEC24C|1042:ENSP00000321845.6|ENST00000345254.9|ENSG00000176986.16|OTTHUMG00000018476.6|OTTHUMT00000048678.2|SEC24C-202|SEC24C|1094:ENSP00000343405.2|ENST00000339365.2|ENSG00000176986.16|OTTHUMG00000018476.6|OTTHUMT00000048679.1|SEC24C-201|SEC24C|1094			PEAKS DB	APAPPSSGLG	B07
APAPPSSGLG	35.98	852.434	10	0.1	853.442	1	22.89	656550	3	21456	F3:6308	No	PR487_Michele_20180611_B07_rep2.mzML	ENSP00000437000.1|ENST00000465076.5|ENSG00000176986.16|OTTHUMG00000018476.6|OTTHUMT00000048680.3|SEC24C-203|SEC24C|1042:ENSP00000321845.6|ENST00000345254.9|ENSG00000176986.16|OTTHUMG00000018476.6|OTTHUMT00000048678.2|SEC24C-202|SEC24C|1094:ENSP00000343405.2|ENST00000339365.2|ENSG00000176986.16|OTTHUMG00000018476.6|OTTHUMT00000048679.1|SEC24C-201|SEC24C|1094			PEAKS DB	APAPPSSGLG	B07
HPYPPGPGVAL	39.86	1103.58	11	0.2	552.795	2	28.58	2458200	1	4862	F1:8691	No	PR487_Michele_20180604_B07.mzML	ENSP00000423454.1|ENST00000504341.1|ENSG00000171566.12|OTTHUMG00000161411.4|OTTHUMT00000364829.2|PLRG1-205|PLRG1|212:ENSP00000424417.1|ENST00000499023.7|ENSG00000171566.12|OTTHUMG00000161411.4|OTTHUMT00000364824.2|PLRG1-202|PLRG1|514			PEAKS DB	HPYPPGPGVAL	B07
HPYPPGPGVAL	38.65	1103.58	11	0.3	552.796	2	33.41	1375500	2	45894	F2:10627	No	PR487_Michele_20180611_B07_rep1.mzML	ENSP00000423454.1|ENST00000504341.1|ENSG00000171566.12|OTTHUMG00000161411.4|OTTHUMT00000364829.2|PLRG1-205|PLRG1|212:ENSP00000424417.1|ENST00000499023.7|ENSG00000171566.12|OTTHUMG00000161411.4|OTTHUMT00000364824.2|PLRG1-202|PLRG1|514			PEAKS DB	HPYPPGPGVAL	B07
HPYPPGPGVAL	33.44	1103.58	11	0.3	552.796	2	33.19	1124200	3	24627	F3:10472	No	PR487_Michele_20180611_B07_rep2.mzML	ENSP00000423454.1|ENST00000504341.1|ENSG00000171566.12|OTTHUMG00000161411.4|OTTHUMT00000364829.2|PLRG1-205|PLRG1|212:ENSP00000424417.1|ENST00000499023.7|ENSG00000171566.12|OTTHUMG00000161411.4|OTTHUMT00000364824.2|PLRG1-202|PLRG1|514			PEAKS DB	HPYPPGPGVAL	B07
HPAAFPLPV	39.76	947.523	9	0.2	948.53	1	35.93	237170	1	7229	F1:11851	No	PR487_Michele_20180604_B07.mzML	ENSP00000458375.1|ENST00000576452.5|ENSG00000108523.16|OTTHUMG00000099397.6|OTTHUMT00000438729.1|RNF167-215|RNF167|97:ENSP00000460991.1|ENST00000575400.5|ENSG00000108523.16|OTTHUMG00000099397.6|OTTHUMT00000438735.1|RNF167-212|RNF167|133:ENSP00000262482.6|ENST00000262482.11|ENSG00000108523.16|OTTHUMG00000099397.6|OTTHUMT00000216854.4|RNF167-201|RNF167|350:ENSP00000459324.1|ENST00000571816.5|ENSG00…			PEAKS DB	HPAAFPLPV	B07
HPAAFPLPV	30.95	947.523	9	-0.9	948.529	1	44.51	14079	3	27739	F3:14991	No	PR487_Michele_20180611_B07_rep2.mzML	ENSP00000458375.1|ENST00000576452.5|ENSG00000108523.16|OTTHUMG00000099397.6|OTTHUMT00000438729.1|RNF167-215|RNF167|97:ENSP00000460991.1|ENST00000575400.5|ENSG00000108523.16|OTTHUMG00000099397.6|OTTHUMT00000438735.1|RNF167-212|RNF167|133:ENSP00000262482.6|ENST00000262482.11|ENSG00000108523.16|OTTHUMG00000099397.6|OTTHUMT00000216854.4|RNF167-201|RNF167|350:ENSP00000459324.1|ENST00000571816.5|ENSG00…			PEAKS DB	HPAAFPLPV	B07
HPAAFPLPV	28.32	947.523	9	1.4	948.531	1	44.87	32275	2	49146	F2:15291	No	PR487_Michele_20180611_B07_rep1.mzML	ENSP00000458375.1|ENST00000576452.5|ENSG00000108523.16|OTTHUMG00000099397.6|OTTHUMT00000438729.1|RNF167-215|RNF167|97:ENSP00000460991.1|ENST00000575400.5|ENSG00000108523.16|OTTHUMG00000099397.6|OTTHUMT00000438735.1|RNF167-212|RNF167|133:ENSP00000262482.6|ENST00000262482.11|ENSG00000108523.16|OTTHUMG00000099397.6|OTTHUMT00000216854.4|RNF167-201|RNF167|350:ENSP00000459324.1|ENST00000571816.5|ENSG00…			PEAKS DB	HPAAFPLPV	B07
HPAAFPLPV	24.75	947.523	9	0.1	474.769	2	35.93	1414200	1	7218	F1:11832	No	PR487_Michele_20180604_B07.mzML	ENSP00000458375.1|ENST00000576452.5|ENSG00000108523.16|OTTHUMG00000099397.6|OTTHUMT00000438729.1|RNF167-215|RNF167|97:ENSP00000460991.1|ENST00000575400.5|ENSG00000108523.16|OTTHUMG00000099397.6|OTTHUMT00000438735.1|RNF167-212|RNF167|133:ENSP00000262482.6|ENST00000262482.11|ENSG00000108523.16|OTTHUMG00000099397.6|OTTHUMT00000216854.4|RNF167-201|RNF167|350:ENSP00000459324.1|ENST00000571816.5|ENSG00…			PEAKS DB	HPAAFPLPV	B07
HPAAFPLPV	22.81	947.523	9	0.1	474.769	2	44.53	472930	3	27741	F3:14959	No	PR487_Michele_20180611_B07_rep2.mzML	ENSP00000458375.1|ENST00000576452.5|ENSG00000108523.16|OTTHUMG00000099397.6|OTTHUMT00000438729.1|RNF167-215|RNF167|97:ENSP00000460991.1|ENST00000575400.5|ENSG00000108523.16|OTTHUMG00000099397.6|OTTHUMT00000438735.1|RNF167-212|RNF167|133:ENSP00000262482.6|ENST00000262482.11|ENSG00000108523.16|OTTHUMG00000099397.6|OTTHUMT00000216854.4|RNF167-201|RNF167|350:ENSP00000459324.1|ENST00000571816.5|ENSG00…			PEAKS DB	HPAAFPLPV	B07
HPAAFPLPV	22.63	947.523	9	0	474.769	2	44.86	875860	2	49139	F2:15199	No	PR487_Michele_20180611_B07_rep1.mzML	ENSP00000458375.1|ENST00000576452.5|ENSG00000108523.16|OTTHUMG00000099397.6|OTTHUMT00000438729.1|RNF167-215|RNF167|97:ENSP00000460991.1|ENST00000575400.5|ENSG00000108523.16|OTTHUMG00000099397.6|OTTHUMT00000438735.1|RNF167-212|RNF167|133:ENSP00000262482.6|ENST00000262482.11|ENSG00000108523.16|OTTHUMG00000099397.6|OTTHUMT00000216854.4|RNF167-201|RNF167|350:ENSP00000459324.1|ENST00000571816.5|ENSG00…			PEAKS DB	HPAAFPLPV	B07
VPKTTGEGTSL	39.65	1088.57	11	0.2	545.293	2	18.54	3239900	1	1287	F1:4306	No	PR487_Michele_20180604_B07.mzML	ENSP00000264156.2|ENST00000264156.3|ENSG00000076003.5|OTTHUMG00000131739.3|OTTHUMT00000254658.2|MCM6-201|MCM6|821			PEAKS DB	VPKTTGEGTSL	B07
VPKTTGEGTSL	38.99	1088.57	11	0.5	1089.58	1	18.54	33174	1	1281	F1:4351	No	PR487_Michele_20180604_B07.mzML	ENSP00000264156.2|ENST00000264156.3|ENSG00000076003.5|OTTHUMG00000131739.3|OTTHUMT00000254658.2|MCM6-201|MCM6|821			PEAKS DB	VPKTTGEGTSL	B07
VPKTTGEGTSL	36.81	1088.57	11	0.2	545.293	2	16.62	2381100	3	19529	F3:3982	No	PR487_Michele_20180611_B07_rep2.mzML	ENSP00000264156.2|ENST00000264156.3|ENSG00000076003.5|OTTHUMG00000131739.3|OTTHUMT00000254658.2|MCM6-201|MCM6|821			PEAKS DB	VPKTTGEGTSL	B07
VPKTTGEGTSL	35.74	1088.57	11	0.2	545.293	2	16.84	2795700	2	40761	F2:4082	No	PR487_Michele_20180611_B07_rep1.mzML	ENSP00000264156.2|ENST00000264156.3|ENSG00000076003.5|OTTHUMG00000131739.3|OTTHUMT00000254658.2|MCM6-201|MCM6|821			PEAKS DB	VPKTTGEGTSL	B07
VPKTTGEGTSL	34.9	1088.57	11	0.2	545.293	2	16.84	2795700	2	40760	F2:3867	No	PR487_Michele_20180611_B07_rep1.mzML	ENSP00000264156.2|ENST00000264156.3|ENSG00000076003.5|OTTHUMG00000131739.3|OTTHUMT00000254658.2|MCM6-201|MCM6|821			PEAKS DB	VPKTTGEGTSL	B07
VPKTTGEGTSL	33.67	1088.57	11	0.2	545.293	2	16.62	2381100	3	19528	F3:3777	No	PR487_Michele_20180611_B07_rep2.mzML	ENSP00000264156.2|ENST00000264156.3|ENSG00000076003.5|OTTHUMG00000131739.3|OTTHUMT00000254658.2|MCM6-201|MCM6|821			PEAKS DB	VPKTTGEGTSL	B07
SPMGVDHMSGL	39.62	1161.48	11	0.1	581.747	2	18.28	473020	1	1216	F1:4217	No	PR487_Michele_20180604_B07.mzML	ENSP00000472197.1|ENST00000596459.5|ENSG00000066044.15|OTTHUMG00000182470.4|OTTHUMT00000461495.1|ELAVL1-205|ELAVL1|326:ENSP00000385269.1|ENST00000407627.7|ENSG00000066044.15|OTTHUMG00000182470.4|OTTHUMT00000461494.4|ELAVL1-201|ELAVL1|326	Oxidation (M)	M3:Oxidation (M):1000.00;M8:Oxidation (M):1000.00	PEAKS DB	SPMGVDHMSGL	B07
SPMGVDHMSGL	34.76	1161.48	11	0.1	581.747	2	16.37	216630	3	19446	F3:3714	No	PR487_Michele_20180611_B07_rep2.mzML	ENSP00000472197.1|ENST00000596459.5|ENSG00000066044.15|OTTHUMG00000182470.4|OTTHUMT00000461495.1|ELAVL1-205|ELAVL1|326:ENSP00000385269.1|ENST00000407627.7|ENSG00000066044.15|OTTHUMG00000182470.4|OTTHUMT00000461494.4|ELAVL1-201|ELAVL1|326	Oxidation (M)	M3:Oxidation (M):1000.00;M8:Oxidation (M):1000.00	PEAKS DB	SPMGVDHMSGL	B07
SPMGVDHMSGL	32.71	1161.48	11	-0.1	581.747	2	19.04	128290	1	1431	F1:4548	No	PR487_Michele_20180604_B07.mzML	ENSP00000472197.1|ENST00000596459.5|ENSG00000066044.15|OTTHUMG00000182470.4|OTTHUMT00000461495.1|ELAVL1-205|ELAVL1|326:ENSP00000385269.1|ENST00000407627.7|ENSG00000066044.15|OTTHUMG00000182470.4|OTTHUMT00000461494.4|ELAVL1-201|ELAVL1|326	Oxidation (M)	M3:Oxidation (M):1000.00;M8:Oxidation (M):1000.00	PEAKS DB	SPMGVDHMSGL	B07
SPMGVDHMSGL	32.64	1161.48	11	0.1	581.747	2	16.56	245900	2	40671	F2:3796	No	PR487_Michele_20180611_B07_rep1.mzML	ENSP00000472197.1|ENST00000596459.5|ENSG00000066044.15|OTTHUMG00000182470.4|OTTHUMT00000461495.1|ELAVL1-205|ELAVL1|326:ENSP00000385269.1|ENST00000407627.7|ENSG00000066044.15|OTTHUMG00000182470.4|OTTHUMT00000461494.4|ELAVL1-201|ELAVL1|326	Oxidation (M)	M3:Oxidation (M):1000.00;M8:Oxidation (M):1000.00	PEAKS DB	SPMGVDHMSGL	B07
SPMGVDHMSGL	21.8	1161.48	11	-0.2	581.747	2	17.12	37481	3	19663	F3:4025	No	PR487_Michele_20180611_B07_rep2.mzML	ENSP00000472197.1|ENST00000596459.5|ENSG00000066044.15|OTTHUMG00000182470.4|OTTHUMT00000461495.1|ELAVL1-205|ELAVL1|326:ENSP00000385269.1|ENST00000407627.7|ENSG00000066044.15|OTTHUMG00000182470.4|OTTHUMT00000461494.4|ELAVL1-201|ELAVL1|326	Oxidation (M)	M3:Oxidation (M):1000.00;M8:Oxidation (M):1000.00	PEAKS DB	SPMGVDHMSGL	B07
GPYGGGGQYF	39.59	1001.42	10	-0.1	1002.43	1	36.87	6846000	3	25757	F3:11980	No	PR487_Michele_20180611_B07_rep2.mzML	ENSP00000447260.1|ENST00000547276.5|ENSG00000135486.17|OTTHUMG00000169702.4|OTTHUMT00000405485.3|HNRNPA1-204|HNRNPA1|267:ENSP00000333504.8|ENST00000330752.12|ENSG00000135486.17|OTTHUMG00000169702.4|OTTHUMT00000468217.1|HNRNPA1-201|HNRNPA1|307:ENSP00000449913.1|ENST00000547566.5|ENSG00000135486.17|OTTHUMG00000169702.4|OTTHUMT00000405477.1|HNRNPA1-205|HNRNPA1|320:ENSP00000448617.1|ENST00000546500.5…			PEAKS DB	GPYGGGGQYF	B07
GPYGGGGQYF	38.92	1001.42	10	-0.3	1002.43	1	30.83	31706000	1	5624	F1:9711	No	PR487_Michele_20180604_B07.mzML	ENSP00000447260.1|ENST00000547276.5|ENSG00000135486.17|OTTHUMG00000169702.4|OTTHUMT00000405485.3|HNRNPA1-204|HNRNPA1|267:ENSP00000333504.8|ENST00000330752.12|ENSG00000135486.17|OTTHUMG00000169702.4|OTTHUMT00000468217.1|HNRNPA1-201|HNRNPA1|307:ENSP00000449913.1|ENST00000547566.5|ENSG00000135486.17|OTTHUMG00000169702.4|OTTHUMT00000405477.1|HNRNPA1-205|HNRNPA1|320:ENSP00000448617.1|ENST00000546500.5…			PEAKS DB	GPYGGGGQYF	B07
GPYGGGGQYF	37.47	1001.42	10	-0.4	1002.43	1	37.03	7705400	2	47000	F2:12101	No	PR487_Michele_20180611_B07_rep1.mzML	ENSP00000447260.1|ENST00000547276.5|ENSG00000135486.17|OTTHUMG00000169702.4|OTTHUMT00000405485.3|HNRNPA1-204|HNRNPA1|267:ENSP00000333504.8|ENST00000330752.12|ENSG00000135486.17|OTTHUMG00000169702.4|OTTHUMT00000468217.1|HNRNPA1-201|HNRNPA1|307:ENSP00000449913.1|ENST00000547566.5|ENSG00000135486.17|OTTHUMG00000169702.4|OTTHUMT00000405477.1|HNRNPA1-205|HNRNPA1|320:ENSP00000448617.1|ENST00000546500.5…			PEAKS DB	GPYGGGGQYF	B07
GPYGGGGQYF	36.19	1001.42	10	-0.4	1002.43	1	37.03	7705400	2	47001	F2:12326	No	PR487_Michele_20180611_B07_rep1.mzML	ENSP00000447260.1|ENST00000547276.5|ENSG00000135486.17|OTTHUMG00000169702.4|OTTHUMT00000405485.3|HNRNPA1-204|HNRNPA1|267:ENSP00000333504.8|ENST00000330752.12|ENSG00000135486.17|OTTHUMG00000169702.4|OTTHUMT00000468217.1|HNRNPA1-201|HNRNPA1|307:ENSP00000449913.1|ENST00000547566.5|ENSG00000135486.17|OTTHUMG00000169702.4|OTTHUMT00000405477.1|HNRNPA1-205|HNRNPA1|320:ENSP00000448617.1|ENST00000546500.5…			PEAKS DB	GPYGGGGQYF	B07
GPYGGGGQYF	34.01	1001.42	10	0.8	1002.43	1	37.34	0	3	34557	F3:12218	No	PR487_Michele_20180611_B07_rep2.mzML	ENSP00000447260.1|ENST00000547276.5|ENSG00000135486.17|OTTHUMG00000169702.4|OTTHUMT00000405485.3|HNRNPA1-204|HNRNPA1|267:ENSP00000333504.8|ENST00000330752.12|ENSG00000135486.17|OTTHUMG00000169702.4|OTTHUMT00000468217.1|HNRNPA1-201|HNRNPA1|307:ENSP00000449913.1|ENST00000547566.5|ENSG00000135486.17|OTTHUMG00000169702.4|OTTHUMT00000405477.1|HNRNPA1-205|HNRNPA1|320:ENSP00000448617.1|ENST00000546500.5…			PEAKS DB	GPYGGGGQYF	B07
GPYGGGGQYF	33.91	1001.42	10	0.2	1002.43	1	31.41	0	1	14342	F1:9959	No	PR487_Michele_20180604_B07.mzML	ENSP00000447260.1|ENST00000547276.5|ENSG00000135486.17|OTTHUMG00000169702.4|OTTHUMT00000405485.3|HNRNPA1-204|HNRNPA1|267:ENSP00000333504.8|ENST00000330752.12|ENSG00000135486.17|OTTHUMG00000169702.4|OTTHUMT00000468217.1|HNRNPA1-201|HNRNPA1|307:ENSP00000449913.1|ENST00000547566.5|ENSG00000135486.17|OTTHUMG00000169702.4|OTTHUMT00000405477.1|HNRNPA1-205|HNRNPA1|320:ENSP00000448617.1|ENST00000546500.5…			PEAKS DB	GPYGGGGQYF	B07
GPYGGGGQYF	32.86	1001.42	10	0.5	501.72	2	36.87	6300100	3	25739	F3:12004	No	PR487_Michele_20180611_B07_rep2.mzML	ENSP00000447260.1|ENST00000547276.5|ENSG00000135486.17|OTTHUMG00000169702.4|OTTHUMT00000405485.3|HNRNPA1-204|HNRNPA1|267:ENSP00000333504.8|ENST00000330752.12|ENSG00000135486.17|OTTHUMG00000169702.4|OTTHUMT00000468217.1|HNRNPA1-201|HNRNPA1|307:ENSP00000449913.1|ENST00000547566.5|ENSG00000135486.17|OTTHUMG00000169702.4|OTTHUMT00000405477.1|HNRNPA1-205|HNRNPA1|320:ENSP00000448617.1|ENST00000546500.5…			PEAKS DB	GPYGGGGQYF	B07
GPYGGGGQYF	32.6	1001.42	10	0.3	501.719	2	37.03	7886100	2	46980	F2:12127	No	PR487_Michele_20180611_B07_rep1.mzML	ENSP00000447260.1|ENST00000547276.5|ENSG00000135486.17|OTTHUMG00000169702.4|OTTHUMT00000405485.3|HNRNPA1-204|HNRNPA1|267:ENSP00000333504.8|ENST00000330752.12|ENSG00000135486.17|OTTHUMG00000169702.4|OTTHUMT00000468217.1|HNRNPA1-201|HNRNPA1|307:ENSP00000449913.1|ENST00000547566.5|ENSG00000135486.17|OTTHUMG00000169702.4|OTTHUMT00000405477.1|HNRNPA1-205|HNRNPA1|320:ENSP00000448617.1|ENST00000546500.5…			PEAKS DB	GPYGGGGQYF	B07
GPYGGGGQYF	31.4	1001.42	10	0.3	501.719	2	30.83	7533100	1	5609	F1:9713	No	PR487_Michele_20180604_B07.mzML	ENSP00000447260.1|ENST00000547276.5|ENSG00000135486.17|OTTHUMG00000169702.4|OTTHUMT00000405485.3|HNRNPA1-204|HNRNPA1|267:ENSP00000333504.8|ENST00000330752.12|ENSG00000135486.17|OTTHUMG00000169702.4|OTTHUMT00000468217.1|HNRNPA1-201|HNRNPA1|307:ENSP00000449913.1|ENST00000547566.5|ENSG00000135486.17|OTTHUMG00000169702.4|OTTHUMT00000405477.1|HNRNPA1-205|HNRNPA1|320:ENSP00000448617.1|ENST00000546500.5…			PEAKS DB	GPYGGGGQYF	B07
YPHGPPGPLGL	39.57	1103.58	11	0.3	552.796	2	32.89	123660	1	6294	F1:10604	No	PR487_Michele_20180604_B07.mzML	ENSP00000265069.8|ENST00000265069.13|ENSG00000056097.16|OTTHUMG00000161979.2|OTTHUMT00000366586.2|ZFR-201|ZFR|1074			PEAKS DB	YPHGPPGPLGL	B07
YPHGPPGPLGL	34.23	1103.58	11	0.2	552.795	2	39.81	64384	2	47876	F2:13235	No	PR487_Michele_20180611_B07_rep1.mzML	ENSP00000265069.8|ENST00000265069.13|ENSG00000056097.16|OTTHUMG00000161979.2|OTTHUMT00000366586.2|ZFR-201|ZFR|1074			PEAKS DB	YPHGPPGPLGL	B07
YPHGPPGPLGL	29.4	1103.58	11	0.5	552.796	2	39.5	42541	3	26607	F3:13047	No	PR487_Michele_20180611_B07_rep2.mzML	ENSP00000265069.8|ENST00000265069.13|ENSG00000056097.16|OTTHUMG00000161979.2|OTTHUMT00000366586.2|ZFR-201|ZFR|1074			PEAKS DB	YPHGPPGPLGL	B07
TPVAGSQSL	39.53	858.445	9	0.2	859.452	1	23.75	2276200	2	42914	F2:6687	No	PR487_Michele_20180611_B07_rep1.mzML	ENSP00000301740.8|ENST00000301740.13|ENSG00000167978.17|OTTHUMG00000177358.6|OTTHUMT00000436411.2|SRRM2-201|SRRM2|2752			PEAKS DB	TPVAGSQSL	B07
TPVAGSQSL	37.63	858.445	9	0	859.452	1	22.24	6287000	1	2515	F1:5923	No	PR487_Michele_20180604_B07.mzML	ENSP00000301740.8|ENST00000301740.13|ENSG00000167978.17|OTTHUMG00000177358.6|OTTHUMT00000436411.2|SRRM2-201|SRRM2|2752			PEAKS DB	TPVAGSQSL	B07
TPVAGSQSL	37.32	858.445	9	0.3	859.452	1	23.69	2174800	3	21722	F3:6636	No	PR487_Michele_20180611_B07_rep2.mzML	ENSP00000301740.8|ENST00000301740.13|ENSG00000167978.17|OTTHUMG00000177358.6|OTTHUMT00000436411.2|SRRM2-201|SRRM2|2752			PEAKS DB	TPVAGSQSL	B07
TPVAGSQSL	30.29	858.445	9	-0.1	430.23	2	23.75	1715300	2	42901	F2:6723	No	PR487_Michele_20180611_B07_rep1.mzML	ENSP00000301740.8|ENST00000301740.13|ENSG00000167978.17|OTTHUMG00000177358.6|OTTHUMT00000436411.2|SRRM2-201|SRRM2|2752			PEAKS DB	TPVAGSQSL	B07
TPVAGSQSL	29.69	858.445	9	0.1	430.23	2	23.69	1220500	3	21707	F3:6668	No	PR487_Michele_20180611_B07_rep2.mzML	ENSP00000301740.8|ENST00000301740.13|ENSG00000167978.17|OTTHUMG00000177358.6|OTTHUMT00000436411.2|SRRM2-201|SRRM2|2752			PEAKS DB	TPVAGSQSL	B07
TPVAGSQSL	27.76	858.445	9	-0.1	430.23	2	22.24	2057900	1	2498	F1:5946	No	PR487_Michele_20180604_B07.mzML	ENSP00000301740.8|ENST00000301740.13|ENSG00000167978.17|OTTHUMG00000177358.6|OTTHUMT00000436411.2|SRRM2-201|SRRM2|2752			PEAKS DB	TPVAGSQSL	B07
TPVAGSQSL	20.45	858.445	9	0.9	859.453	1	24.29	0	2	54963	F2:6944	No	PR487_Michele_20180611_B07_rep1.mzML	ENSP00000301740.8|ENST00000301740.13|ENSG00000167978.17|OTTHUMG00000177358.6|OTTHUMT00000436411.2|SRRM2-201|SRRM2|2752			PEAKS DB	TPVAGSQSL	B07
LQGDPALQDAGDSSRKEYFI	39.48	2209.06	20	0.4	737.362	3	30.73	137660	1	5586	F1:9692	No	PR487_Michele_20180604_B07.mzML	ENSP00000386904.3|ENST00000409836.3|ENSG00000136732.16|OTTHUMG00000131464.4|OTTHUMT00000330925.1|GYPC-203|GYPC|109:ENSP00000259254.4|ENST00000259254.9|ENSG00000136732.16|OTTHUMG00000131464.4|OTTHUMT00000254297.2|GYPC-201|GYPC|128			PEAKS DB	LQGDPALQDAGDSSRKEYFI	B07
LQGDPALQDAGDSSRKEYFI	38.03	2209.06	20	0.4	737.362	3	37.58	84172	2	47157	F2:12372	No	PR487_Michele_20180611_B07_rep1.mzML	ENSP00000386904.3|ENST00000409836.3|ENSG00000136732.16|OTTHUMG00000131464.4|OTTHUMT00000330925.1|GYPC-203|GYPC|109:ENSP00000259254.4|ENST00000259254.9|ENSG00000136732.16|OTTHUMG00000131464.4|OTTHUMT00000254297.2|GYPC-201|GYPC|128			PEAKS DB	LQGDPALQDAGDSSRKEYFI	B07
LQGDPALQDAGDSSRKEYFI	28.2	2209.06	20	0.7	737.363	3	37.32	50315	3	25890	F3:12221	No	PR487_Michele_20180611_B07_rep2.mzML	ENSP00000386904.3|ENST00000409836.3|ENSG00000136732.16|OTTHUMG00000131464.4|OTTHUMT00000330925.1|GYPC-203|GYPC|109:ENSP00000259254.4|ENST00000259254.9|ENSG00000136732.16|OTTHUMG00000131464.4|OTTHUMT00000254297.2|GYPC-201|GYPC|128			PEAKS DB	LQGDPALQDAGDSSRKEYFI	B07
QPYSGSPANL	39.41	1032.49	10	0.5	1033.5	1	25.14	669320	1	3585	F1:7239	No	PR487_Michele_20180604_B07.mzML	ENSP00000406881.3|ENST00000414700.7|ENSG00000182199.11|OTTHUMG00000171246.15|OTTHUMT00000412529.1|SHMT2-202|SHMT2|483:ENSP00000452419.1|ENST00000553474.5|ENSG00000182199.11|OTTHUMG00000171246.15|OTTHUMT00000412533.2|SHMT2-205|SHMT2|483:ENSP00000413770.3|ENST00000449049.7|ENSG00000182199.11|OTTHUMG00000171246.15|OTTHUMT00000412534.2|SHMT2-203|SHMT2|483:ENSP00000452315.1|ENST00000557487.5|ENSG00000…			PEAKS DB	QPYSGSPANL	B07
QPYSGSPANL	36.76	1032.49	10	0.5	1033.5	1	28.5	158980	2	44426	F2:8674	No	PR487_Michele_20180611_B07_rep1.mzML	ENSP00000406881.3|ENST00000414700.7|ENSG00000182199.11|OTTHUMG00000171246.15|OTTHUMT00000412529.1|SHMT2-202|SHMT2|483:ENSP00000452419.1|ENST00000553474.5|ENSG00000182199.11|OTTHUMG00000171246.15|OTTHUMT00000412533.2|SHMT2-205|SHMT2|483:ENSP00000413770.3|ENST00000449049.7|ENSG00000182199.11|OTTHUMG00000171246.15|OTTHUMT00000412534.2|SHMT2-203|SHMT2|483:ENSP00000452315.1|ENST00000557487.5|ENSG00000…			PEAKS DB	QPYSGSPANL	B07
QPYSGSPANL	32.31	1032.49	10	0.3	1033.5	1	28.39	180200	3	23204	F3:8578	No	PR487_Michele_20180611_B07_rep2.mzML	ENSP00000406881.3|ENST00000414700.7|ENSG00000182199.11|OTTHUMG00000171246.15|OTTHUMT00000412529.1|SHMT2-202|SHMT2|483:ENSP00000452419.1|ENST00000553474.5|ENSG00000182199.11|OTTHUMG00000171246.15|OTTHUMT00000412533.2|SHMT2-205|SHMT2|483:ENSP00000413770.3|ENST00000449049.7|ENSG00000182199.11|OTTHUMG00000171246.15|OTTHUMT00000412534.2|SHMT2-203|SHMT2|483:ENSP00000452315.1|ENST00000557487.5|ENSG00000…			PEAKS DB	QPYSGSPANL	B07
VPKADSGAF	39.33	890.45	9	1.2	891.458	1	20.08	0	1	13199	F1:4979	No	PR487_Michele_20180604_B07.mzML	ENSP00000440062.1|ENST00000537045.5|ENSG00000070413.20|OTTHUMG00000150141.3|-|DGCR2-205|DGCR2|509:ENSP00000445069.2|ENST00000545799.5|ENSG00000070413.20|OTTHUMG00000150141.3|-|DGCR2-206|DGCR2|550:ENSP00000263196.7|ENST00000263196.12|ENSG00000070413.20|OTTHUMG00000150141.3|OTTHUMT00000316504.2|DGCR2-201|DGCR2|550			PEAKS DB	VPKADSGAF	B07
APDVGRMGIEIL	39.19	1285.67	12	0.3	643.842	2	32.73	1145100	1	6230	F1:10501	No	PR487_Michele_20180604_B07.mzML	ENSP00000463503.1|ENST00000585169.5|ENSG00000132589.16|OTTHUMG00000132674.7|OTTHUMT00000446727.1|FLOT2-210|FLOT2|428:ENSP00000378368.3|ENST00000394908.9|ENSG00000132589.16|OTTHUMG00000132674.7|OTTHUMT00000255935.4|FLOT2-202|FLOT2|428:ENSP00000378366.2|ENST00000394906.6|ENSG00000132589.16|OTTHUMG00000132674.7|OTTHUMT00000255934.2|FLOT2-201|FLOT2|483	Oxidation (M)	M7:Oxidation (M):1000.00	PEAKS DB	APDVGRMGIEIL	B07
APDVGRMGIEIL	33.98	1285.67	12	0.3	643.842	2	40.51	539350	2	48073	F2:13501	No	PR487_Michele_20180611_B07_rep1.mzML	ENSP00000463503.1|ENST00000585169.5|ENSG00000132589.16|OTTHUMG00000132674.7|OTTHUMT00000446727.1|FLOT2-210|FLOT2|428:ENSP00000378368.3|ENST00000394908.9|ENSG00000132589.16|OTTHUMG00000132674.7|OTTHUMT00000255935.4|FLOT2-202|FLOT2|428:ENSP00000378366.2|ENST00000394906.6|ENSG00000132589.16|OTTHUMG00000132674.7|OTTHUMT00000255934.2|FLOT2-201|FLOT2|483	Oxidation (M)	M7:Oxidation (M):1000.00	PEAKS DB	APDVGRMGIEIL	B07
APDVGRMGIEIL	19.83	1285.67	12	0.3	643.842	2	40.28	440110	3	26797	F3:13317	Yes	PR487_Michele_20180611_B07_rep2.mzML	ENSP00000463503.1|ENST00000585169.5|ENSG00000132589.16|OTTHUMG00000132674.7|OTTHUMT00000446727.1|FLOT2-210|FLOT2|428:ENSP00000378368.3|ENST00000394908.9|ENSG00000132589.16|OTTHUMG00000132674.7|OTTHUMT00000255935.4|FLOT2-202|FLOT2|428:ENSP00000378366.2|ENST00000394906.6|ENSG00000132589.16|OTTHUMG00000132674.7|OTTHUMT00000255934.2|FLOT2-201|FLOT2|483	Oxidation (M)	M7:Oxidation (M):1000.00	PEAKS DB	APDVGRMGIEIL	B07
YPFKPPKVAF	39.07	1192.66	10	0.6	597.34	2	31.83	4244700	1	5959	F1:10071	No	PR487_Michele_20180604_B07.mzML	ENSP00000426523.1|ENST00000505007.5|ENSG00000131508.16|OTTHUMG00000163282.6|OTTHUMT00000372456.2|UBE2D2-204|UBE2D2|98:ENSP00000424941.1|ENST00000505548.5|ENSG00000131508.16|OTTHUMG00000163282.6|OTTHUMT00000372455.1|UBE2D2-205|UBE2D2|118:ENSP00000424359.1|ENST00000507845.5|ENSG00000109332.20|OTTHUMG00000131119.17|OTTHUMT00000363401.1|UBE2D3-221|UBE2D3|118:ENSP00000381718.4|ENST00000398734.8|ENSG00…			PEAKS DB	YPFKPPKVAF	B07
YPFKPPKVAF	35.91	1192.66	10	0.2	597.34	2	37.67	1004900	3	26004	F3:12430	No	PR487_Michele_20180611_B07_rep2.mzML	ENSP00000426523.1|ENST00000505007.5|ENSG00000131508.16|OTTHUMG00000163282.6|OTTHUMT00000372456.2|UBE2D2-204|UBE2D2|98:ENSP00000424941.1|ENST00000505548.5|ENSG00000131508.16|OTTHUMG00000163282.6|OTTHUMT00000372455.1|UBE2D2-205|UBE2D2|118:ENSP00000424359.1|ENST00000507845.5|ENSG00000109332.20|OTTHUMG00000131119.17|OTTHUMT00000363401.1|UBE2D3-221|UBE2D3|118:ENSP00000381718.4|ENST00000398734.8|ENSG00…			PEAKS DB	YPFKPPKVAF	B07
YPFKPPKVAF	35.88	1192.66	10	-0.2	1193.67	1	31.78	146490	1	5938	F1:10130	No	PR487_Michele_20180604_B07.mzML	ENSP00000426523.1|ENST00000505007.5|ENSG00000131508.16|OTTHUMG00000163282.6|OTTHUMT00000372456.2|UBE2D2-204|UBE2D2|98:ENSP00000424941.1|ENST00000505548.5|ENSG00000131508.16|OTTHUMG00000163282.6|OTTHUMT00000372455.1|UBE2D2-205|UBE2D2|118:ENSP00000424359.1|ENST00000507845.5|ENSG00000109332.20|OTTHUMG00000131119.17|OTTHUMT00000363401.1|UBE2D3-221|UBE2D3|118:ENSP00000381718.4|ENST00000398734.8|ENSG00…			PEAKS DB	YPFKPPKVAF	B07
YPFKPPKVAF	33.95	1192.66	10	0.1	597.34	2	37.95	1265600	2	47396	F2:12626	No	PR487_Michele_20180611_B07_rep1.mzML	ENSP00000426523.1|ENST00000505007.5|ENSG00000131508.16|OTTHUMG00000163282.6|OTTHUMT00000372456.2|UBE2D2-204|UBE2D2|98:ENSP00000424941.1|ENST00000505548.5|ENSG00000131508.16|OTTHUMG00000163282.6|OTTHUMT00000372455.1|UBE2D2-205|UBE2D2|118:ENSP00000424359.1|ENST00000507845.5|ENSG00000109332.20|OTTHUMG00000131119.17|OTTHUMT00000363401.1|UBE2D3-221|UBE2D3|118:ENSP00000381718.4|ENST00000398734.8|ENSG00…			PEAKS DB	YPFKPPKVAF	B07
YPFKPPKVAF	33.59	1192.66	10	0.2	597.34	2	37.67	1004900	3	26003	F3:12224	No	PR487_Michele_20180611_B07_rep2.mzML	ENSP00000426523.1|ENST00000505007.5|ENSG00000131508.16|OTTHUMG00000163282.6|OTTHUMT00000372456.2|UBE2D2-204|UBE2D2|98:ENSP00000424941.1|ENST00000505548.5|ENSG00000131508.16|OTTHUMG00000163282.6|OTTHUMT00000372455.1|UBE2D2-205|UBE2D2|118:ENSP00000424359.1|ENST00000507845.5|ENSG00000109332.20|OTTHUMG00000131119.17|OTTHUMT00000363401.1|UBE2D3-221|UBE2D3|118:ENSP00000381718.4|ENST00000398734.8|ENSG00…			PEAKS DB	YPFKPPKVAF	B07
YPFKPPKVAF	33.54	1192.66	10	0.1	597.34	2	37.95	1265600	2	47395	F2:12401	No	PR487_Michele_20180611_B07_rep1.mzML	ENSP00000426523.1|ENST00000505007.5|ENSG00000131508.16|OTTHUMG00000163282.6|OTTHUMT00000372456.2|UBE2D2-204|UBE2D2|98:ENSP00000424941.1|ENST00000505548.5|ENSG00000131508.16|OTTHUMG00000163282.6|OTTHUMT00000372455.1|UBE2D2-205|UBE2D2|118:ENSP00000424359.1|ENST00000507845.5|ENSG00000109332.20|OTTHUMG00000131119.17|OTTHUMT00000363401.1|UBE2D3-221|UBE2D3|118:ENSP00000381718.4|ENST00000398734.8|ENSG00…			PEAKS DB	YPFKPPKVAF	B07
YPFKPPKVAF	23.82	1192.66	10	0.3	398.562	3	37.95	7368900	2	47386	F2:12561	No	PR487_Michele_20180611_B07_rep1.mzML	ENSP00000426523.1|ENST00000505007.5|ENSG00000131508.16|OTTHUMG00000163282.6|OTTHUMT00000372456.2|UBE2D2-204|UBE2D2|98:ENSP00000424941.1|ENST00000505548.5|ENSG00000131508.16|OTTHUMG00000163282.6|OTTHUMT00000372455.1|UBE2D2-205|UBE2D2|118:ENSP00000424359.1|ENST00000507845.5|ENSG00000109332.20|OTTHUMG00000131119.17|OTTHUMT00000363401.1|UBE2D3-221|UBE2D3|118:ENSP00000381718.4|ENST00000398734.8|ENSG00…			PEAKS DB	YPFKPPKVAF	B07
YPFKPPKVAF	21.66	1192.66	10	0.4	398.562	3	37.64	6056800	3	25983	F3:12394	No	PR487_Michele_20180611_B07_rep2.mzML	ENSP00000426523.1|ENST00000505007.5|ENSG00000131508.16|OTTHUMG00000163282.6|OTTHUMT00000372456.2|UBE2D2-204|UBE2D2|98:ENSP00000424941.1|ENST00000505548.5|ENSG00000131508.16|OTTHUMG00000163282.6|OTTHUMT00000372455.1|UBE2D2-205|UBE2D2|118:ENSP00000424359.1|ENST00000507845.5|ENSG00000109332.20|OTTHUMG00000131119.17|OTTHUMT00000363401.1|UBE2D3-221|UBE2D3|118:ENSP00000381718.4|ENST00000398734.8|ENSG00…			PEAKS DB	YPFKPPKVAF	B07
YPFKPPKVAF	17.98	1192.66	10	1	398.562	3	31.83	16380000	1	5941	F1:10014	No	PR487_Michele_20180604_B07.mzML	ENSP00000426523.1|ENST00000505007.5|ENSG00000131508.16|OTTHUMG00000163282.6|OTTHUMT00000372456.2|UBE2D2-204|UBE2D2|98:ENSP00000424941.1|ENST00000505548.5|ENSG00000131508.16|OTTHUMG00000163282.6|OTTHUMT00000372455.1|UBE2D2-205|UBE2D2|118:ENSP00000424359.1|ENST00000507845.5|ENSG00000109332.20|OTTHUMG00000131119.17|OTTHUMT00000363401.1|UBE2D3-221|UBE2D3|118:ENSP00000381718.4|ENST00000398734.8|ENSG00…			PEAKS DB	YPFKPPKVAF	B07
YPFKPPKVAF	16.84	1192.66	10	1	398.562	3	31.83	16380000	1	5942	F1:10276	No	PR487_Michele_20180604_B07.mzML	ENSP00000426523.1|ENST00000505007.5|ENSG00000131508.16|OTTHUMG00000163282.6|OTTHUMT00000372456.2|UBE2D2-204|UBE2D2|98:ENSP00000424941.1|ENST00000505548.5|ENSG00000131508.16|OTTHUMG00000163282.6|OTTHUMT00000372455.1|UBE2D2-205|UBE2D2|118:ENSP00000424359.1|ENST00000507845.5|ENSG00000109332.20|OTTHUMG00000131119.17|OTTHUMT00000363401.1|UBE2D3-221|UBE2D3|118:ENSP00000381718.4|ENST00000398734.8|ENSG00…			PEAKS DB	YPFKPPKVAF	B07
YPFKPPKVAF	16.74	1192.66	10	0.4	398.562	3	37.64	6056800	3	25984	F3:12598	No	PR487_Michele_20180611_B07_rep2.mzML	ENSP00000426523.1|ENST00000505007.5|ENSG00000131508.16|OTTHUMG00000163282.6|OTTHUMT00000372456.2|UBE2D2-204|UBE2D2|98:ENSP00000424941.1|ENST00000505548.5|ENSG00000131508.16|OTTHUMG00000163282.6|OTTHUMT00000372455.1|UBE2D2-205|UBE2D2|118:ENSP00000424359.1|ENST00000507845.5|ENSG00000109332.20|OTTHUMG00000131119.17|OTTHUMT00000363401.1|UBE2D3-221|UBE2D3|118:ENSP00000381718.4|ENST00000398734.8|ENSG00…			PEAKS DB	YPFKPPKVAF	B07
YPFKPPKVAF	15.86	1192.66	10	0.4	398.562	3	37.64	6056800	3	25982	F3:12183	No	PR487_Michele_20180611_B07_rep2.mzML	ENSP00000426523.1|ENST00000505007.5|ENSG00000131508.16|OTTHUMG00000163282.6|OTTHUMT00000372456.2|UBE2D2-204|UBE2D2|98:ENSP00000424941.1|ENST00000505548.5|ENSG00000131508.16|OTTHUMG00000163282.6|OTTHUMT00000372455.1|UBE2D2-205|UBE2D2|118:ENSP00000424359.1|ENST00000507845.5|ENSG00000109332.20|OTTHUMG00000131119.17|OTTHUMT00000363401.1|UBE2D3-221|UBE2D3|118:ENSP00000381718.4|ENST00000398734.8|ENSG00…			PEAKS DB	YPFKPPKVAF	B07
YPFKPPKVAF	14.3	1192.66	10	0.3	398.562	3	37.95	7368900	2	47388	F2:13001	No	PR487_Michele_20180611_B07_rep1.mzML	ENSP00000426523.1|ENST00000505007.5|ENSG00000131508.16|OTTHUMG00000163282.6|OTTHUMT00000372456.2|UBE2D2-204|UBE2D2|98:ENSP00000424941.1|ENST00000505548.5|ENSG00000131508.16|OTTHUMG00000163282.6|OTTHUMT00000372455.1|UBE2D2-205|UBE2D2|118:ENSP00000424359.1|ENST00000507845.5|ENSG00000109332.20|OTTHUMG00000131119.17|OTTHUMT00000363401.1|UBE2D3-221|UBE2D3|118:ENSP00000381718.4|ENST00000398734.8|ENSG00…			PEAKS DB	YPFKPPKVAF	B07
YPFKPPKVAF	13.52	1192.66	10	0.3	398.562	3	37.95	7368900	2	47387	F2:12780	No	PR487_Michele_20180611_B07_rep1.mzML	ENSP00000426523.1|ENST00000505007.5|ENSG00000131508.16|OTTHUMG00000163282.6|OTTHUMT00000372456.2|UBE2D2-204|UBE2D2|98:ENSP00000424941.1|ENST00000505548.5|ENSG00000131508.16|OTTHUMG00000163282.6|OTTHUMT00000372455.1|UBE2D2-205|UBE2D2|118:ENSP00000424359.1|ENST00000507845.5|ENSG00000109332.20|OTTHUMG00000131119.17|OTTHUMT00000363401.1|UBE2D3-221|UBE2D3|118:ENSP00000381718.4|ENST00000398734.8|ENSG00…			PEAKS DB	YPFKPPKVAF	B07
HPRDLGPHSGPAL	39	1352.69	13	-0.1	451.906	3	19.21	190350	3	20276	F3:4847	No	PR487_Michele_20180611_B07_rep2.mzML	ENSP00000344377.5|ENST00000338624.10|ENSG00000125505.17|OTTHUMG00000066516.11|OTTHUMT00000469977.2|MBOAT7-202|MBOAT7|399:ENSP00000410503.2|ENST00000431666.6|ENSG00000125505.17|OTTHUMG00000066516.11|-|MBOAT7-205|MBOAT7|399			PEAKS DB	HPRDLGPHSGPAL	B07
HPRDLGPHSGPAL	35.26	1352.69	13	0	451.906	3	20.98	336770	1	2040	F1:5394	No	PR487_Michele_20180604_B07.mzML	ENSP00000344377.5|ENST00000338624.10|ENSG00000125505.17|OTTHUMG00000066516.11|OTTHUMT00000469977.2|MBOAT7-202|MBOAT7|399:ENSP00000410503.2|ENST00000431666.6|ENSG00000125505.17|OTTHUMG00000066516.11|-|MBOAT7-205|MBOAT7|399			PEAKS DB	HPRDLGPHSGPAL	B07
VPAPVPLMSL	38.95	1038.58	10	0.3	1039.59	1	38.08	237180	1	7839	F1:12722	No	PR487_Michele_20180604_B07.mzML	ENSP00000301740.8|ENST00000301740.13|ENSG00000167978.17|OTTHUMG00000177358.6|OTTHUMT00000436411.2|SRRM2-201|SRRM2|2752	Oxidation (M)	M8:Oxidation (M):1000.00	PEAKS DB	VPAPVPLMSL	B07
VPAPVPLMSL	29.92	1038.58	10	-0.4	1039.59	1	50.3	45513	3	28914	F3:17078	No	PR487_Michele_20180611_B07_rep2.mzML	ENSP00000301740.8|ENST00000301740.13|ENSG00000167978.17|OTTHUMG00000177358.6|OTTHUMT00000436411.2|SRRM2-201|SRRM2|2752	Oxidation (M)	M8:Oxidation (M):1000.00	PEAKS DB	VPAPVPLMSL	B07
VPAPVPLMSL	22.21	1038.58	10	0	1039.59	1	50.48	58433	2	50353	F2:17322	No	PR487_Michele_20180611_B07_rep1.mzML	ENSP00000301740.8|ENST00000301740.13|ENSG00000167978.17|OTTHUMG00000177358.6|OTTHUMT00000436411.2|SRRM2-201|SRRM2|2752	Oxidation (M)	M8:Oxidation (M):1000.00	PEAKS DB	VPAPVPLMSL	B07
RPSAGVGGSSSSL	38.94	1160.58	13	0	581.297	2	18.54	113920	1	1289	F1:4339	No	PR487_Michele_20180604_B07.mzML	ENSP00000433517.1|ENST00000474194.1|ENSG00000143207.21|OTTHUMG00000034986.7|OTTHUMT00000084677.2|COP1-207|COP1|157:ENSP00000310943.8|ENST00000308769.12|ENSG00000143207.21|OTTHUMG00000034986.7|OTTHUMT00000393314.2|COP1-201|COP1|707:ENSP00000356641.3|ENST00000367669.8|ENSG00000143207.21|OTTHUMG00000034986.7|OTTHUMT00000084672.3|COP1-204|COP1|731			PEAKS DB	RPSAGVGGSSSSL	B07
RPSAGVGGSSSSL	28.23	1160.58	13	0.3	581.297	2	16.67	113000	2	40697	F2:3871	No	PR487_Michele_20180611_B07_rep1.mzML	ENSP00000433517.1|ENST00000474194.1|ENSG00000143207.21|OTTHUMG00000034986.7|OTTHUMT00000084677.2|COP1-207|COP1|157:ENSP00000310943.8|ENST00000308769.12|ENSG00000143207.21|OTTHUMG00000034986.7|OTTHUMT00000393314.2|COP1-201|COP1|707:ENSP00000356641.3|ENST00000367669.8|ENSG00000143207.21|OTTHUMG00000034986.7|OTTHUMT00000084672.3|COP1-204|COP1|731			PEAKS DB	RPSAGVGGSSSSL	B07
RPSAGVGGSSSSL	22.62	1160.58	13	0.2	581.297	2	16.46	93095	3	19475	F3:3801	No	PR487_Michele_20180611_B07_rep2.mzML	ENSP00000433517.1|ENST00000474194.1|ENSG00000143207.21|OTTHUMG00000034986.7|OTTHUMT00000084677.2|COP1-207|COP1|157:ENSP00000310943.8|ENST00000308769.12|ENSG00000143207.21|OTTHUMG00000034986.7|OTTHUMT00000393314.2|COP1-201|COP1|707:ENSP00000356641.3|ENST00000367669.8|ENSG00000143207.21|OTTHUMG00000034986.7|OTTHUMT00000084672.3|COP1-204|COP1|731			PEAKS DB	RPSAGVGGSSSSL	B07
APFEPLASGIL	38.91	1113.61	11	-0.3	1114.61	1	45.63	34239000	1	9809	F1:15773	No	PR487_Michele_20180604_B07.mzML	ENSP00000405380.1|ENST00000441738.1|ENSG00000102265.12|OTTHUMG00000021447.3|OTTHUMT00000056426.2|TIMP1-203|TIMP1|95:ENSP00000406671.2|ENST00000456754.6|ENSG00000102265.12|OTTHUMG00000021447.3|OTTHUMT00000056424.1|TIMP1-205|TIMP1|136:ENSP00000218388.4|ENST00000218388.9|ENSG00000102265.12|OTTHUMG00000021447.3|OTTHUMT00000056423.2|TIMP1-201|TIMP1|207			PEAKS DB	APFEPLASGIL	B07
APFEPLASGIL	34.3	1113.61	11	0.3	1114.61	1	46.05	0	1	16377	F1:15993	No	PR487_Michele_20180604_B07.mzML	ENSP00000405380.1|ENST00000441738.1|ENSG00000102265.12|OTTHUMG00000021447.3|OTTHUMT00000056426.2|TIMP1-203|TIMP1|95:ENSP00000406671.2|ENST00000456754.6|ENSG00000102265.12|OTTHUMG00000021447.3|OTTHUMT00000056424.1|TIMP1-205|TIMP1|136:ENSP00000218388.4|ENST00000218388.9|ENSG00000102265.12|OTTHUMG00000021447.3|OTTHUMT00000056423.2|TIMP1-201|TIMP1|207			PEAKS DB	APFEPLASGIL	B07
APFEPLASGIL	33.28	1113.61	11	-0.3	1114.61	1	62.2	10524000	3	30671	F3:21165	No	PR487_Michele_20180611_B07_rep2.mzML	ENSP00000405380.1|ENST00000441738.1|ENSG00000102265.12|OTTHUMG00000021447.3|OTTHUMT00000056426.2|TIMP1-203|TIMP1|95:ENSP00000406671.2|ENST00000456754.6|ENSG00000102265.12|OTTHUMG00000021447.3|OTTHUMT00000056424.1|TIMP1-205|TIMP1|136:ENSP00000218388.4|ENST00000218388.9|ENSG00000102265.12|OTTHUMG00000021447.3|OTTHUMT00000056423.2|TIMP1-201|TIMP1|207			PEAKS DB	APFEPLASGIL	B07
APFEPLASGIL	31.64	1113.61	11	-0.4	1114.61	1	62.43	12817000	2	52232	F2:21769	No	PR487_Michele_20180611_B07_rep1.mzML	ENSP00000405380.1|ENST00000441738.1|ENSG00000102265.12|OTTHUMG00000021447.3|OTTHUMT00000056426.2|TIMP1-203|TIMP1|95:ENSP00000406671.2|ENST00000456754.6|ENSG00000102265.12|OTTHUMG00000021447.3|OTTHUMT00000056424.1|TIMP1-205|TIMP1|136:ENSP00000218388.4|ENST00000218388.9|ENSG00000102265.12|OTTHUMG00000021447.3|OTTHUMT00000056423.2|TIMP1-201|TIMP1|207			PEAKS DB	APFEPLASGIL	B07
APFEPLASGIL	31.39	1113.61	11	-0.4	1114.61	1	62.43	12817000	2	52231	F2:21632	No	PR487_Michele_20180611_B07_rep1.mzML	ENSP00000405380.1|ENST00000441738.1|ENSG00000102265.12|OTTHUMG00000021447.3|OTTHUMT00000056426.2|TIMP1-203|TIMP1|95:ENSP00000406671.2|ENST00000456754.6|ENSG00000102265.12|OTTHUMG00000021447.3|OTTHUMT00000056424.1|TIMP1-205|TIMP1|136:ENSP00000218388.4|ENST00000218388.9|ENSG00000102265.12|OTTHUMG00000021447.3|OTTHUMT00000056423.2|TIMP1-201|TIMP1|207			PEAKS DB	APFEPLASGIL	B07
APFEPLASGIL	29.11	1113.61	11	-0.3	1114.61	1	62.2	10524000	3	30670	F3:20990	No	PR487_Michele_20180611_B07_rep2.mzML	ENSP00000405380.1|ENST00000441738.1|ENSG00000102265.12|OTTHUMG00000021447.3|OTTHUMT00000056426.2|TIMP1-203|TIMP1|95:ENSP00000406671.2|ENST00000456754.6|ENSG00000102265.12|OTTHUMG00000021447.3|OTTHUMT00000056424.1|TIMP1-205|TIMP1|136:ENSP00000218388.4|ENST00000218388.9|ENSG00000102265.12|OTTHUMG00000021447.3|OTTHUMT00000056423.2|TIMP1-201|TIMP1|207			PEAKS DB	APFEPLASGIL	B07
APFEPLASGIL	27.82	1113.61	11	1.5	1114.62	1	62.25	0	2	59367	F2:21577	No	PR487_Michele_20180611_B07_rep1.mzML	ENSP00000405380.1|ENST00000441738.1|ENSG00000102265.12|OTTHUMG00000021447.3|OTTHUMT00000056426.2|TIMP1-203|TIMP1|95:ENSP00000406671.2|ENST00000456754.6|ENSG00000102265.12|OTTHUMG00000021447.3|OTTHUMT00000056424.1|TIMP1-205|TIMP1|136:ENSP00000218388.4|ENST00000218388.9|ENSG00000102265.12|OTTHUMG00000021447.3|OTTHUMT00000056423.2|TIMP1-201|TIMP1|207			PEAKS DB	APFEPLASGIL	B07
APFEPLASGIL	25.13	1113.61	11	-0.6	1114.61	1	47.26	0	1	16605	F1:16473	No	PR487_Michele_20180604_B07.mzML	ENSP00000405380.1|ENST00000441738.1|ENSG00000102265.12|OTTHUMG00000021447.3|OTTHUMT00000056426.2|TIMP1-203|TIMP1|95:ENSP00000406671.2|ENST00000456754.6|ENSG00000102265.12|OTTHUMG00000021447.3|OTTHUMT00000056424.1|TIMP1-205|TIMP1|136:ENSP00000218388.4|ENST00000218388.9|ENSG00000102265.12|OTTHUMG00000021447.3|OTTHUMT00000056423.2|TIMP1-201|TIMP1|207			PEAKS DB	APFEPLASGIL	B07
APFEPLASGIL	24.34	1113.61	11	0.6	557.811	2	62.42	7605800	2	52207	F2:21590	No	PR487_Michele_20180611_B07_rep1.mzML	ENSP00000405380.1|ENST00000441738.1|ENSG00000102265.12|OTTHUMG00000021447.3|OTTHUMT00000056426.2|TIMP1-203|TIMP1|95:ENSP00000406671.2|ENST00000456754.6|ENSG00000102265.12|OTTHUMG00000021447.3|OTTHUMT00000056424.1|TIMP1-205|TIMP1|136:ENSP00000218388.4|ENST00000218388.9|ENSG00000102265.12|OTTHUMG00000021447.3|OTTHUMT00000056423.2|TIMP1-201|TIMP1|207			PEAKS DB	APFEPLASGIL	B07
APFEPLASGIL	24.33	1113.61	11	1	557.811	2	45.63	15563000	1	9798	F1:15775	No	PR487_Michele_20180604_B07.mzML	ENSP00000405380.1|ENST00000441738.1|ENSG00000102265.12|OTTHUMG00000021447.3|OTTHUMT00000056426.2|TIMP1-203|TIMP1|95:ENSP00000406671.2|ENST00000456754.6|ENSG00000102265.12|OTTHUMG00000021447.3|OTTHUMT00000056424.1|TIMP1-205|TIMP1|136:ENSP00000218388.4|ENST00000218388.9|ENSG00000102265.12|OTTHUMG00000021447.3|OTTHUMT00000056423.2|TIMP1-201|TIMP1|207			PEAKS DB	APFEPLASGIL	B07
APFEPLASGIL	22.98	1113.61	11	1	1114.62	1	63.29	0	2	59508	F2:21940	No	PR487_Michele_20180611_B07_rep1.mzML	ENSP00000405380.1|ENST00000441738.1|ENSG00000102265.12|OTTHUMG00000021447.3|OTTHUMT00000056426.2|TIMP1-203|TIMP1|95:ENSP00000406671.2|ENST00000456754.6|ENSG00000102265.12|OTTHUMG00000021447.3|OTTHUMT00000056424.1|TIMP1-205|TIMP1|136:ENSP00000218388.4|ENST00000218388.9|ENSG00000102265.12|OTTHUMG00000021447.3|OTTHUMT00000056423.2|TIMP1-201|TIMP1|207			PEAKS DB	APFEPLASGIL	B07
APFEPLASGIL	22.01	1113.61	11	0.6	557.811	2	62.42	7605800	2	52208	F2:21782	No	PR487_Michele_20180611_B07_rep1.mzML	ENSP00000405380.1|ENST00000441738.1|ENSG00000102265.12|OTTHUMG00000021447.3|OTTHUMT00000056426.2|TIMP1-203|TIMP1|95:ENSP00000406671.2|ENST00000456754.6|ENSG00000102265.12|OTTHUMG00000021447.3|OTTHUMT00000056424.1|TIMP1-205|TIMP1|136:ENSP00000218388.4|ENST00000218388.9|ENSG00000102265.12|OTTHUMG00000021447.3|OTTHUMT00000056423.2|TIMP1-201|TIMP1|207			PEAKS DB	APFEPLASGIL	B07
APFEPLASGIL	20.47	1113.61	11	0.3	557.811	2	46.09	0	1	16383	F1:16006	No	PR487_Michele_20180604_B07.mzML	ENSP00000405380.1|ENST00000441738.1|ENSG00000102265.12|OTTHUMG00000021447.3|OTTHUMT00000056426.2|TIMP1-203|TIMP1|95:ENSP00000406671.2|ENST00000456754.6|ENSG00000102265.12|OTTHUMG00000021447.3|OTTHUMT00000056424.1|TIMP1-205|TIMP1|136:ENSP00000218388.4|ENST00000218388.9|ENSG00000102265.12|OTTHUMG00000021447.3|OTTHUMT00000056423.2|TIMP1-201|TIMP1|207			PEAKS DB	APFEPLASGIL	B07
APFEPLASGIL	19.62	1113.61	11	0.7	557.811	2	62.22	8184200	3	30680	F3:21162	No	PR487_Michele_20180611_B07_rep2.mzML	ENSP00000405380.1|ENST00000441738.1|ENSG00000102265.12|OTTHUMG00000021447.3|OTTHUMT00000056426.2|TIMP1-203|TIMP1|95:ENSP00000406671.2|ENST00000456754.6|ENSG00000102265.12|OTTHUMG00000021447.3|OTTHUMT00000056424.1|TIMP1-205|TIMP1|136:ENSP00000218388.4|ENST00000218388.9|ENSG00000102265.12|OTTHUMG00000021447.3|OTTHUMT00000056423.2|TIMP1-201|TIMP1|207			PEAKS DB	APFEPLASGIL	B07
APFEPLASGIL	18.07	1113.61	11	0.7	1114.62	1	46.71	0	1	16497	F1:16256	No	PR487_Michele_20180604_B07.mzML	ENSP00000405380.1|ENST00000441738.1|ENSG00000102265.12|OTTHUMG00000021447.3|OTTHUMT00000056426.2|TIMP1-203|TIMP1|95:ENSP00000406671.2|ENST00000456754.6|ENSG00000102265.12|OTTHUMG00000021447.3|OTTHUMT00000056424.1|TIMP1-205|TIMP1|136:ENSP00000218388.4|ENST00000218388.9|ENSG00000102265.12|OTTHUMG00000021447.3|OTTHUMT00000056423.2|TIMP1-201|TIMP1|207			PEAKS DB	APFEPLASGIL	B07
APFEPLASGIL	17.99	1113.61	11	0.3	557.811	2	63.36	0	2	59515	F2:21966	No	PR487_Michele_20180611_B07_rep1.mzML	ENSP00000405380.1|ENST00000441738.1|ENSG00000102265.12|OTTHUMG00000021447.3|OTTHUMT00000056426.2|TIMP1-203|TIMP1|95:ENSP00000406671.2|ENST00000456754.6|ENSG00000102265.12|OTTHUMG00000021447.3|OTTHUMT00000056424.1|TIMP1-205|TIMP1|136:ENSP00000218388.4|ENST00000218388.9|ENSG00000102265.12|OTTHUMG00000021447.3|OTTHUMT00000056423.2|TIMP1-201|TIMP1|207			PEAKS DB	APFEPLASGIL	B07
APFEPLASGIL	15.03	1113.61	11	0.7	557.811	2	63.06	0	3	37261	F3:21317	No	PR487_Michele_20180611_B07_rep2.mzML	ENSP00000405380.1|ENST00000441738.1|ENSG00000102265.12|OTTHUMG00000021447.3|OTTHUMT00000056426.2|TIMP1-203|TIMP1|95:ENSP00000406671.2|ENST00000456754.6|ENSG00000102265.12|OTTHUMG00000021447.3|OTTHUMT00000056424.1|TIMP1-205|TIMP1|136:ENSP00000218388.4|ENST00000218388.9|ENSG00000102265.12|OTTHUMG00000021447.3|OTTHUMT00000056423.2|TIMP1-201|TIMP1|207			PEAKS DB	APFEPLASGIL	B07
APFEPLASGIL	14.71	1113.61	11	-0.1	1114.61	1	63.58	0	3	37318	F3:21485	No	PR487_Michele_20180611_B07_rep2.mzML	ENSP00000405380.1|ENST00000441738.1|ENSG00000102265.12|OTTHUMG00000021447.3|OTTHUMT00000056426.2|TIMP1-203|TIMP1|95:ENSP00000406671.2|ENST00000456754.6|ENSG00000102265.12|OTTHUMG00000021447.3|OTTHUMT00000056424.1|TIMP1-205|TIMP1|136:ENSP00000218388.4|ENST00000218388.9|ENSG00000102265.12|OTTHUMG00000021447.3|OTTHUMT00000056423.2|TIMP1-201|TIMP1|207			PEAKS DB	APFEPLASGIL	B07
APFEPLASGIL	14.52	1113.61	11	0.7	557.811	2	62.22	8184200	3	30679	F3:20988	No	PR487_Michele_20180611_B07_rep2.mzML	ENSP00000405380.1|ENST00000441738.1|ENSG00000102265.12|OTTHUMG00000021447.3|OTTHUMT00000056426.2|TIMP1-203|TIMP1|95:ENSP00000406671.2|ENST00000456754.6|ENSG00000102265.12|OTTHUMG00000021447.3|OTTHUMT00000056424.1|TIMP1-205|TIMP1|136:ENSP00000218388.4|ENST00000218388.9|ENSG00000102265.12|OTTHUMG00000021447.3|OTTHUMT00000056423.2|TIMP1-201|TIMP1|207			PEAKS DB	APFEPLASGIL	B07
VPQPHPQTL	38.89	1015.54	9	0.1	508.78	2	20.71	900700	3	20751	F3:5438	No	PR487_Michele_20180611_B07_rep2.mzML	ENSP00000377943.2|ENST00000394421.6|ENSG00000113649.11|OTTHUMG00000129683.4|OTTHUMT00000373450.1|TCERG1-202|TCERG1|1077:ENSP00000296702.5|ENST00000296702.9|ENSG00000113649.11|OTTHUMG00000129683.4|OTTHUMT00000251886.1|TCERG1-201|TCERG1|1098			PEAKS DB	VPQPHPQTL	B07
VPQPHPQTL	38.02	1015.54	9	0.1	508.78	2	20.83	974940	1	1995	F1:5326	No	PR487_Michele_20180604_B07.mzML	ENSP00000377943.2|ENST00000394421.6|ENSG00000113649.11|OTTHUMG00000129683.4|OTTHUMT00000373450.1|TCERG1-202|TCERG1|1077:ENSP00000296702.5|ENST00000296702.9|ENSG00000113649.11|OTTHUMG00000129683.4|OTTHUMT00000251886.1|TCERG1-201|TCERG1|1098			PEAKS DB	VPQPHPQTL	B07
VPQPHPQTL	37.96	1015.54	9	0.2	508.78	2	20.84	1087500	2	41967	F2:5519	No	PR487_Michele_20180611_B07_rep1.mzML	ENSP00000377943.2|ENST00000394421.6|ENSG00000113649.11|OTTHUMG00000129683.4|OTTHUMT00000373450.1|TCERG1-202|TCERG1|1077:ENSP00000296702.5|ENST00000296702.9|ENSG00000113649.11|OTTHUMG00000129683.4|OTTHUMT00000251886.1|TCERG1-201|TCERG1|1098			PEAKS DB	VPQPHPQTL	B07
VPLLRDTDSSVA	38.86	1271.67	12	0.1	636.843	2	31.95	467790	2	45454	F2:10060	No	PR487_Michele_20180611_B07_rep1.mzML	ENSP00000394479.1|ENST00000427250.5|ENSG00000105699.16|OTTHUMG00000183142.6|OTTHUMT00000465517.3|LSR-205|LSR|493:ENSP00000354034.2|ENST00000360798.7|ENSG00000105699.16|OTTHUMG00000183142.6|OTTHUMT00000465515.1|LSR-203|LSR|581:ENSP00000474797.2|ENST00000605618.5|ENSG00000105699.16|OTTHUMG00000183142.6|OTTHUMT00000476217.1|LSR-213|LSR|601:ENSP00000472569.1|ENST00000602122.5|ENSG00000105699.16|OTTHU…			PEAKS DB	VPLLRDTDSSVA	B07
VPLLRDTDSSVA	29.62	1271.67	12	0.3	636.843	2	27.43	510310	1	4431	F1:8261	No	PR487_Michele_20180604_B07.mzML	ENSP00000394479.1|ENST00000427250.5|ENSG00000105699.16|OTTHUMG00000183142.6|OTTHUMT00000465517.3|LSR-205|LSR|493:ENSP00000354034.2|ENST00000360798.7|ENSG00000105699.16|OTTHUMG00000183142.6|OTTHUMT00000465515.1|LSR-203|LSR|581:ENSP00000474797.2|ENST00000605618.5|ENSG00000105699.16|OTTHUMG00000183142.6|OTTHUMT00000476217.1|LSR-213|LSR|601:ENSP00000472569.1|ENST00000602122.5|ENSG00000105699.16|OTTHU…			PEAKS DB	VPLLRDTDSSVA	B07
VPLLRDTDSSVA	26.94	1271.67	12	0.2	636.843	2	31.73	363300	3	24185	F3:9922	No	PR487_Michele_20180611_B07_rep2.mzML	ENSP00000394479.1|ENST00000427250.5|ENSG00000105699.16|OTTHUMG00000183142.6|OTTHUMT00000465517.3|LSR-205|LSR|493:ENSP00000354034.2|ENST00000360798.7|ENSG00000105699.16|OTTHUMG00000183142.6|OTTHUMT00000465515.1|LSR-203|LSR|581:ENSP00000474797.2|ENST00000605618.5|ENSG00000105699.16|OTTHUMG00000183142.6|OTTHUMT00000476217.1|LSR-213|LSR|601:ENSP00000472569.1|ENST00000602122.5|ENSG00000105699.16|OTTHU…			PEAKS DB	VPLLRDTDSSVA	B07
HPIEGSTTVF	38.84	1086.53	10	0.4	1087.54	1	26.39	302920	1	4062	F1:7786	No	PR487_Michele_20180604_B07.mzML	ENSP00000304592.2|ENST00000306749.4|ENSG00000169710.9|OTTHUMG00000178527.6|OTTHUMT00000442369.4|FASN-201|FASN|2511			PEAKS DB	HPIEGSTTVF	B07
HPIEGSTTVF	27.72	1086.53	10	0.2	544.275	2	26.39	2181200	1	4052	F1:7769	No	PR487_Michele_20180604_B07.mzML	ENSP00000304592.2|ENST00000306749.4|ENSG00000169710.9|OTTHUMG00000178527.6|OTTHUMT00000442369.4|FASN-201|FASN|2511			PEAKS DB	HPIEGSTTVF	B07
HPIEGSTTVF	27.15	1086.53	10	0.2	544.275	2	29.26	1475400	2	44653	F2:8970	No	PR487_Michele_20180611_B07_rep1.mzML	ENSP00000304592.2|ENST00000306749.4|ENSG00000169710.9|OTTHUMG00000178527.6|OTTHUMT00000442369.4|FASN-201|FASN|2511			PEAKS DB	HPIEGSTTVF	B07
HPIEGSTTVF	27.05	1086.53	10	0.1	544.275	2	29.03	1172900	3	23378	F3:8841	No	PR487_Michele_20180611_B07_rep2.mzML	ENSP00000304592.2|ENST00000306749.4|ENSG00000169710.9|OTTHUMG00000178527.6|OTTHUMT00000442369.4|FASN-201|FASN|2511			PEAKS DB	HPIEGSTTVF	B07
HPIEGSTTVF	16.02	1086.53	10	0	1087.54	1	29.03	22693	3	23385	F3:8870	No	PR487_Michele_20180611_B07_rep2.mzML	ENSP00000304592.2|ENST00000306749.4|ENSG00000169710.9|OTTHUMG00000178527.6|OTTHUMT00000442369.4|FASN-201|FASN|2511			PEAKS DB	HPIEGSTTVF	B07
HPIEGSTTVF	13.38	1086.53	10	-0.2	1087.54	1	29.28	14658	2	44660	F2:9021	No	PR487_Michele_20180611_B07_rep1.mzML	ENSP00000304592.2|ENST00000306749.4|ENSG00000169710.9|OTTHUMG00000178527.6|OTTHUMT00000442369.4|FASN-201|FASN|2511			PEAKS DB	HPIEGSTTVF	B07
HPFPGPGLAI	38.82	1004.54	10	1.1	1005.55	1	34.82	324210	1	6909	F1:11396	No	PR487_Michele_20180604_B07.mzML	ENSP00000295920.7|ENST00000295920.7|ENSG00000163655.16|OTTHUMG00000158551.3|OTTHUMT00000351261.1|GMPS-201|GMPS|594:ENSP00000419851.1|ENST00000496455.7|ENSG00000163655.16|OTTHUMG00000158551.3|OTTHUMT00000351260.3|GMPS-203|GMPS|693			PEAKS DB	HPFPGPGLAI	B07
HPFPGPGLAI	26.84	1004.54	10	1.2	503.28	2	34.82	2703000	1	6895	F1:11427	No	PR487_Michele_20180604_B07.mzML	ENSP00000295920.7|ENST00000295920.7|ENSG00000163655.16|OTTHUMG00000158551.3|OTTHUMT00000351261.1|GMPS-201|GMPS|594:ENSP00000419851.1|ENST00000496455.7|ENSG00000163655.16|OTTHUMG00000158551.3|OTTHUMT00000351260.3|GMPS-203|GMPS|693			PEAKS DB	HPFPGPGLAI	B07
APVGSGSAL	38.77	757.397	9	0.3	758.404	1	24.02	3485100	2	42992	F2:6777	No	PR487_Michele_20180611_B07_rep1.mzML	ENSP00000311280.5|ENST00000308167.9|ENSG00000102034.16|OTTHUMG00000022390.2|OTTHUMT00000058243.1|ELF4-201|ELF4|663:ENSP00000338608.7|ENST00000335997.11|ENSG00000102034.16|OTTHUMG00000022390.2|OTTHUMT00000058244.1|ELF4-202|ELF4|663			PEAKS DB	APVGSGSAL	B07
APVGSGSAL	38.34	757.397	9	0.4	758.404	1	23.94	2862600	3	21793	F3:6714	No	PR487_Michele_20180611_B07_rep2.mzML	ENSP00000311280.5|ENST00000308167.9|ENSG00000102034.16|OTTHUMG00000022390.2|OTTHUMT00000058243.1|ELF4-201|ELF4|663:ENSP00000338608.7|ENST00000335997.11|ENSG00000102034.16|OTTHUMG00000022390.2|OTTHUMT00000058244.1|ELF4-202|ELF4|663			PEAKS DB	APVGSGSAL	B07
APVGSGSAL	38.14	757.397	9	0.3	758.404	1	22.69	5628900	1	2691	F1:6109	No	PR487_Michele_20180604_B07.mzML	ENSP00000311280.5|ENST00000308167.9|ENSG00000102034.16|OTTHUMG00000022390.2|OTTHUMT00000058243.1|ELF4-201|ELF4|663:ENSP00000338608.7|ENST00000335997.11|ENSG00000102034.16|OTTHUMG00000022390.2|OTTHUMT00000058244.1|ELF4-202|ELF4|663			PEAKS DB	APVGSGSAL	B07
APVGSGSAL	33.75	757.397	9	0.3	758.404	1	24.02	3485100	2	42993	F2:7013	No	PR487_Michele_20180611_B07_rep1.mzML	ENSP00000311280.5|ENST00000308167.9|ENSG00000102034.16|OTTHUMG00000022390.2|OTTHUMT00000058243.1|ELF4-201|ELF4|663:ENSP00000338608.7|ENST00000335997.11|ENSG00000102034.16|OTTHUMG00000022390.2|OTTHUMT00000058244.1|ELF4-202|ELF4|663			PEAKS DB	APVGSGSAL	B07
APVGSGSAL	25.56	757.397	9	0.4	758.404	1	23.94	2862600	3	21794	F3:6960	No	PR487_Michele_20180611_B07_rep2.mzML	ENSP00000311280.5|ENST00000308167.9|ENSG00000102034.16|OTTHUMG00000022390.2|OTTHUMT00000058243.1|ELF4-201|ELF4|663:ENSP00000338608.7|ENST00000335997.11|ENSG00000102034.16|OTTHUMG00000022390.2|OTTHUMT00000058244.1|ELF4-202|ELF4|663			PEAKS DB	APVGSGSAL	B07
RPKTPPVVI	38.69	1085.6	9	0.2	543.807	2	25.14	2766500	1	3578	F1:7221	No	PR487_Michele_20180604_B07.mzML	ENSP00000369500.3|ENST00000380155.4|ENSG00000169895.6|OTTHUMG00000021192.2|OTTHUMT00000055904.2|SYAP1-201|SYAP1|352	Phosphorylation (STY)	T4:Phosphorylation (STY):1000.00	PEAKS DB	RPKTPPVVI	B07
RPKTPPVVI	37.41	1085.6	9	0	543.807	2	27.08	1498100	3	22806	F3:8040	No	PR487_Michele_20180611_B07_rep2.mzML	ENSP00000369500.3|ENST00000380155.4|ENSG00000169895.6|OTTHUMG00000021192.2|OTTHUMT00000055904.2|SYAP1-201|SYAP1|352	Phosphorylation (STY)	T4:Phosphorylation (STY):1000.00	PEAKS DB	RPKTPPVVI	B07
RPKTPPVVI	32.44	1085.6	9	0.1	543.807	2	27.29	1721500	2	44043	F2:8182	No	PR487_Michele_20180611_B07_rep1.mzML	ENSP00000369500.3|ENST00000380155.4|ENSG00000169895.6|OTTHUMG00000021192.2|OTTHUMT00000055904.2|SYAP1-201|SYAP1|352	Phosphorylation (STY)	T4:Phosphorylation (STY):1000.00	PEAKS DB	RPKTPPVVI	B07
APDVGRMGIEI	38.67	1172.59	11	0.4	587.301	2	32.24	604380	2	45561	F2:10153	No	PR487_Michele_20180611_B07_rep1.mzML	ENSP00000463503.1|ENST00000585169.5|ENSG00000132589.16|OTTHUMG00000132674.7|OTTHUMT00000446727.1|FLOT2-210|FLOT2|428:ENSP00000378368.3|ENST00000394908.9|ENSG00000132589.16|OTTHUMG00000132674.7|OTTHUMT00000255935.4|FLOT2-202|FLOT2|428:ENSP00000378366.2|ENST00000394906.6|ENSG00000132589.16|OTTHUMG00000132674.7|OTTHUMT00000255934.2|FLOT2-201|FLOT2|483	Oxidation (M)	M7:Oxidation (M):1000.00	PEAKS DB	APDVGRMGIEI	B07
APDVGRMGIEI	36.25	1172.59	11	0.3	587.3	2	27.72	1060400	1	4546	F1:8374	No	PR487_Michele_20180604_B07.mzML	ENSP00000463503.1|ENST00000585169.5|ENSG00000132589.16|OTTHUMG00000132674.7|OTTHUMT00000446727.1|FLOT2-210|FLOT2|428:ENSP00000378368.3|ENST00000394908.9|ENSG00000132589.16|OTTHUMG00000132674.7|OTTHUMT00000255935.4|FLOT2-202|FLOT2|428:ENSP00000378366.2|ENST00000394906.6|ENSG00000132589.16|OTTHUMG00000132674.7|OTTHUMT00000255934.2|FLOT2-201|FLOT2|483	Oxidation (M)	M7:Oxidation (M):1000.00	PEAKS DB	APDVGRMGIEI	B07
APDVGRMGIEI	30.67	1172.59	11	0.6	587.301	2	32.02	478040	3	24272	F3:10016	No	PR487_Michele_20180611_B07_rep2.mzML	ENSP00000463503.1|ENST00000585169.5|ENSG00000132589.16|OTTHUMG00000132674.7|OTTHUMT00000446727.1|FLOT2-210|FLOT2|428:ENSP00000378368.3|ENST00000394908.9|ENSG00000132589.16|OTTHUMG00000132674.7|OTTHUMT00000255935.4|FLOT2-202|FLOT2|428:ENSP00000378366.2|ENST00000394906.6|ENSG00000132589.16|OTTHUMG00000132674.7|OTTHUMT00000255934.2|FLOT2-201|FLOT2|483	Oxidation (M)	M7:Oxidation (M):1000.00	PEAKS DB	APDVGRMGIEI	B07
SPKNIGGSHSVL	38.65	1194.64	12	-1.2	598.324	2	17.83	32406	2	41037	F2:4336	No	PR487_Michele_20180611_B07_rep1.mzML	ENSP00000496583.1|ENST00000646001.1|ENSG00000156869.13|OTTHUMG00000010768.5|OTTHUMT00000494396.2|FRRS1-205|FRRS1|592			PEAKS DB	SPKNIGGSHSVL	B07
SPKNIGGSHSVL	35.07	1194.64	12	0	399.219	3	20.08	263160	1	1725	F1:5004	No	PR487_Michele_20180604_B07.mzML	ENSP00000496583.1|ENST00000646001.1|ENSG00000156869.13|OTTHUMG00000010768.5|OTTHUMT00000494396.2|FRRS1-205|FRRS1|592			PEAKS DB	SPKNIGGSHSVL	B07
SPKNIGGSHSVL	34.7	1194.64	12	-0.1	399.219	3	17.85	322470	2	41039	F2:4298	No	PR487_Michele_20180611_B07_rep1.mzML	ENSP00000496583.1|ENST00000646001.1|ENSG00000156869.13|OTTHUMG00000010768.5|OTTHUMT00000494396.2|FRRS1-205|FRRS1|592			PEAKS DB	SPKNIGGSHSVL	B07
SPKNIGGSHSVL	33.94	1194.64	12	-1.2	598.324	2	17.83	32406	2	41036	F2:4313	No	PR487_Michele_20180611_B07_rep1.mzML	ENSP00000496583.1|ENST00000646001.1|ENSG00000156869.13|OTTHUMG00000010768.5|OTTHUMT00000494396.2|FRRS1-205|FRRS1|592			PEAKS DB	SPKNIGGSHSVL	B07
SPKNIGGSHSVL	23.93	1194.64	12	2.1	598.326	2	17.51	24120	3	19780	F3:4187	No	PR487_Michele_20180611_B07_rep2.mzML	ENSP00000496583.1|ENST00000646001.1|ENSG00000156869.13|OTTHUMG00000010768.5|OTTHUMT00000494396.2|FRRS1-205|FRRS1|592			PEAKS DB	SPKNIGGSHSVL	B07
SPKNIGGSHSVL	19.32	1194.64	12	-0.2	399.219	3	17.48	281480	3	19770	F3:4148	No	PR487_Michele_20180611_B07_rep2.mzML	ENSP00000496583.1|ENST00000646001.1|ENSG00000156869.13|OTTHUMG00000010768.5|OTTHUMT00000494396.2|FRRS1-205|FRRS1|592			PEAKS DB	SPKNIGGSHSVL	B07
YPMPTGYSQ	38.64	1058.44	9	-1.5	1059.44	1	21.88	1438200	1	2375	F1:5729	No	PR487_Michele_20180604_B07.mzML	ENSP00000462885.1|ENST00000578804.5|ENSG00000108654.15|OTTHUMG00000178936.11|OTTHUMT00000444032.1|DDX5-210|DDX5|614:ENSP00000225792.5|ENST00000225792.10|ENSG00000108654.15|OTTHUMG00000178936.11|OTTHUMT00000444030.2|DDX5-201|DDX5|614	Oxidation (M)	M3:Oxidation (M):1000.00	PEAKS DB	YPMPTGYSQ	B07
YPMPTGYSQ	29.73	1058.44	9	0.4	1059.45	1	24.07	373870	2	43008	F2:6780	No	PR487_Michele_20180611_B07_rep1.mzML	ENSP00000462885.1|ENST00000578804.5|ENSG00000108654.15|OTTHUMG00000178936.11|OTTHUMT00000444032.1|DDX5-210|DDX5|614:ENSP00000225792.5|ENST00000225792.10|ENSG00000108654.15|OTTHUMG00000178936.11|OTTHUMT00000444030.2|DDX5-201|DDX5|614	Oxidation (M)	M3:Oxidation (M):1000.00	PEAKS DB	YPMPTGYSQ	B07
YPMPTGYSQ	25.13	1058.44	9	0.4	1059.45	1	23.99	307660	3	21816	F3:6738	No	PR487_Michele_20180611_B07_rep2.mzML	ENSP00000462885.1|ENST00000578804.5|ENSG00000108654.15|OTTHUMG00000178936.11|OTTHUMT00000444032.1|DDX5-210|DDX5|614:ENSP00000225792.5|ENST00000225792.10|ENSG00000108654.15|OTTHUMG00000178936.11|OTTHUMT00000444030.2|DDX5-201|DDX5|614	Oxidation (M)	M3:Oxidation (M):1000.00	PEAKS DB	YPMPTGYSQ	B07
YPMPTGYSQ	13.92	1058.44	9	-1.5	530.225	2	21.88	1933700	1	2366	F1:5747	No	PR487_Michele_20180604_B07.mzML	ENSP00000462885.1|ENST00000578804.5|ENSG00000108654.15|OTTHUMG00000178936.11|OTTHUMT00000444032.1|DDX5-210|DDX5|614:ENSP00000225792.5|ENST00000225792.10|ENSG00000108654.15|OTTHUMG00000178936.11|OTTHUMT00000444030.2|DDX5-201|DDX5|614	Oxidation (M)	M3:Oxidation (M):1000.00	PEAKS DB	YPMPTGYSQ	B07
YPMPTGYSQ	13.8	1058.44	9	0.2	530.226	2	24.11	1202600	2	43018	F2:6808	No	PR487_Michele_20180611_B07_rep1.mzML	ENSP00000462885.1|ENST00000578804.5|ENSG00000108654.15|OTTHUMG00000178936.11|OTTHUMT00000444032.1|DDX5-210|DDX5|614:ENSP00000225792.5|ENST00000225792.10|ENSG00000108654.15|OTTHUMG00000178936.11|OTTHUMT00000444030.2|DDX5-201|DDX5|614	Oxidation (M)	M3:Oxidation (M):1000.00	PEAKS DB	YPMPTGYSQ	B07
MPSEQIRNQL	38.63	1230.6	10	0.2	616.309	2	20.88	649790	1	2014	F1:5330	No	PR487_Michele_20180604_B07.mzML	ENSP00000358140.3|ENST00000369144.8|ENSG00000107581.13|OTTHUMG00000019144.4|OTTHUMT00000050634.3|EIF3A-201|EIF3A|1382:ENSP00000438178.2|ENST00000541549.2|ENSG00000107581.13|OTTHUMG00000019144.4|-|EIF3A-203|EIF3A|1382	Oxidation (M)	M1:Oxidation (M):1000.00	PEAKS DB	MPSEQIRNQL	B07
MPSEQIRNQL	38.5	1230.6	10	0	616.309	2	20.85	430900	3	20802	F3:5485	No	PR487_Michele_20180611_B07_rep2.mzML	ENSP00000358140.3|ENST00000369144.8|ENSG00000107581.13|OTTHUMG00000019144.4|OTTHUMT00000050634.3|EIF3A-201|EIF3A|1382:ENSP00000438178.2|ENST00000541549.2|ENSG00000107581.13|OTTHUMG00000019144.4|-|EIF3A-203|EIF3A|1382	Oxidation (M)	M1:Oxidation (M):1000.00	PEAKS DB	MPSEQIRNQL	B07
MPSEQIRNQL	37.87	1230.6	10	0.1	616.309	2	20.96	528800	2	42003	F2:5554	No	PR487_Michele_20180611_B07_rep1.mzML	ENSP00000358140.3|ENST00000369144.8|ENSG00000107581.13|OTTHUMG00000019144.4|OTTHUMT00000050634.3|EIF3A-201|EIF3A|1382:ENSP00000438178.2|ENST00000541549.2|ENSG00000107581.13|OTTHUMG00000019144.4|-|EIF3A-203|EIF3A|1382	Oxidation (M)	M1:Oxidation (M):1000.00	PEAKS DB	MPSEQIRNQL	B07
GPATREAGSALL	38.6	1141.61	12	-0.3	571.812	2	27.07	51658	2	43956	F2:8095	No	PR487_Michele_20180611_B07_rep1.mzML	ENSP00000274026.5|ENST00000274026.10|ENSG00000145386.10|OTTHUMG00000133072.4|OTTHUMT00000256712.3|CCNA2-201|CCNA2|432:ENSP00000481380.1|ENST00000618014.1|ENSG00000145386.10|OTTHUMG00000133072.4|-|CCNA2-202|CCNA2|432			PEAKS DB	GPATREAGSALL	B07
GPATREAGSALL	31.49	1141.61	12	1	571.812	2	26.85	33159	3	22732	F3:7965	No	PR487_Michele_20180611_B07_rep2.mzML	ENSP00000274026.5|ENST00000274026.10|ENSG00000145386.10|OTTHUMG00000133072.4|OTTHUMT00000256712.3|CCNA2-201|CCNA2|432:ENSP00000481380.1|ENST00000618014.1|ENSG00000145386.10|OTTHUMG00000133072.4|-|CCNA2-202|CCNA2|432			PEAKS DB	GPATREAGSALL	B07
ALNATRAAVEE	38.56	1143.59	11	0.5	572.802	2	18.14	43260	2	41117	F2:4433	No	PR487_Michele_20180611_B07_rep1.mzML	ENSP00000373620.3|ENST00000388968.8|ENSG00000144381.17|OTTHUMG00000154463.5|OTTHUMT00000335324.3|HSPD1-202|HSPD1|573:ENSP00000340019.2|ENST00000345042.6|ENSG00000144381.17|OTTHUMG00000154463.5|-|HSPD1-201|HSPD1|573			PEAKS DB	ALNATRAAVEE	B07
ALNATRAAVEE	34.01	1143.59	11	0.8	572.802	2	17.94	37693	3	19900	F3:4350	No	PR487_Michele_20180611_B07_rep2.mzML	ENSP00000373620.3|ENST00000388968.8|ENSG00000144381.17|OTTHUMG00000154463.5|OTTHUMT00000335324.3|HSPD1-202|HSPD1|573:ENSP00000340019.2|ENST00000345042.6|ENSG00000144381.17|OTTHUMG00000154463.5|-|HSPD1-201|HSPD1|573			PEAKS DB	ALNATRAAVEE	B07
AANPNRFITL	38.5	1115.61	10	0.1	558.812	2	37.47	202560	3	25926	F3:12253	No	PR487_Michele_20180611_B07_rep2.mzML	ENSP00000394645.1|ENST00000456197.1|ENSG00000196367.13|OTTHUMG00000150403.5|OTTHUMT00000317980.1|TRRAP-206|TRRAP|3588:ENSP00000347733.3|ENST00000355540.7|ENSG00000196367.13|OTTHUMG00000150403.5|OTTHUMT00000317979.1|TRRAP-201|TRRAP|3830:ENSP00000485781.1|ENST00000628380.2|ENSG00000196367.13|OTTHUMG00000150403.5|-|TRRAP-210|TRRAP|3848:ENSP00000352925.4|ENST00000359863.8|ENSG00000196367.13|OTTHUMG00…			PEAKS DB	AANPNRFITL	B07
AANPNRFITL	37.12	1115.61	10	0	558.812	2	37.74	223020	2	47219	F2:12434	No	PR487_Michele_20180611_B07_rep1.mzML	ENSP00000394645.1|ENST00000456197.1|ENSG00000196367.13|OTTHUMG00000150403.5|OTTHUMT00000317980.1|TRRAP-206|TRRAP|3588:ENSP00000347733.3|ENST00000355540.7|ENSG00000196367.13|OTTHUMG00000150403.5|OTTHUMT00000317979.1|TRRAP-201|TRRAP|3830:ENSP00000485781.1|ENST00000628380.2|ENSG00000196367.13|OTTHUMG00000150403.5|-|TRRAP-210|TRRAP|3848:ENSP00000352925.4|ENST00000359863.8|ENSG00000196367.13|OTTHUMG00…			PEAKS DB	AANPNRFITL	B07
AANPNRFITL	34.35	1115.61	10	0.1	558.812	2	31.78	529930	1	5926	F1:10124	No	PR487_Michele_20180604_B07.mzML	ENSP00000394645.1|ENST00000456197.1|ENSG00000196367.13|OTTHUMG00000150403.5|OTTHUMT00000317980.1|TRRAP-206|TRRAP|3588:ENSP00000347733.3|ENST00000355540.7|ENSG00000196367.13|OTTHUMG00000150403.5|OTTHUMT00000317979.1|TRRAP-201|TRRAP|3830:ENSP00000485781.1|ENST00000628380.2|ENSG00000196367.13|OTTHUMG00000150403.5|-|TRRAP-210|TRRAP|3848:ENSP00000352925.4|ENST00000359863.8|ENSG00000196367.13|OTTHUMG00…			PEAKS DB	AANPNRFITL	B07
SPRPPRAGEARPGPTAESASGPSEDPSVN	38.47	2872.37	29	0.1	719.1	4	17.92	121450	2	41057	F2:4352	No	PR487_Michele_20180611_B07_rep1.mzML	ENSP00000374455.4|ENST00000389805.9|ENSG00000161011.20|OTTHUMG00000150643.80|OTTHUMT00000319344.2|SQSTM1-202|SQSTM1|440			PEAKS DB	SPRPPRAGEARPGPTAESASGPSEDPSVN	B07
SPRPPRAGEARPGPTAESASGPSEDPSVN	33.61	2872.37	29	0.3	719.1	4	18.28	214150	1	1223	F1:4233	No	PR487_Michele_20180604_B07.mzML	ENSP00000374455.4|ENST00000389805.9|ENSG00000161011.20|OTTHUMG00000150643.80|OTTHUMT00000319344.2|SQSTM1-202|SQSTM1|440			PEAKS DB	SPRPPRAGEARPGPTAESASGPSEDPSVN	B07
SPRPPRAGEARPGPTAESASGPSEDPSVN	29.94	2872.37	29	0.6	719.1	4	17.74	103860	3	19847	F3:4250	No	PR487_Michele_20180611_B07_rep2.mzML	ENSP00000374455.4|ENST00000389805.9|ENSG00000161011.20|OTTHUMG00000150643.80|OTTHUMT00000319344.2|SQSTM1-202|SQSTM1|440			PEAKS DB	SPRPPRAGEARPGPTAESASGPSEDPSVN	B07
SPNQARAQAAL	38.47	1125.59	11	0.1	563.802	2	17.49	119210	1	983	F1:3902	No	PR487_Michele_20180604_B07.mzML	ENSP00000014112.5|ENST00000349038.8|ENSG00000011304.20|OTTHUMG00000181789.13|OTTHUMT00000457605.2|PTBP1-201|PTBP1|531:ENSP00000408096.1|ENST00000394601.8|ENSG00000011304.20|OTTHUMG00000181789.13|OTTHUMT00000457608.1|PTBP1-204|PTBP1|550:ENSP00000349428.4|ENST00000356948.11|ENSG00000011304.20|OTTHUMG00000181789.13|OTTHUMT00000457603.5|PTBP1-203|PTBP1|557			PEAKS DB	SPNQARAQAAL	B07
SPNQARAQAAL	31.96	1125.59	11	0.4	563.802	2	14.88	107390	2	40184	F2:3149	No	PR487_Michele_20180611_B07_rep1.mzML	ENSP00000014112.5|ENST00000349038.8|ENSG00000011304.20|OTTHUMG00000181789.13|OTTHUMT00000457605.2|PTBP1-201|PTBP1|531:ENSP00000408096.1|ENST00000394601.8|ENSG00000011304.20|OTTHUMG00000181789.13|OTTHUMT00000457608.1|PTBP1-204|PTBP1|550:ENSP00000349428.4|ENST00000356948.11|ENSG00000011304.20|OTTHUMG00000181789.13|OTTHUMT00000457603.5|PTBP1-203|PTBP1|557			PEAKS DB	SPNQARAQAAL	B07
SPRGGAGGSPGSSSGSGSSREDSAPVATAAAAGQVQQ	38.46	3285.52	37	0.2	1096.18	3	19.21	319160	2	41444	F2:4846	No	PR487_Michele_20180611_B07_rep1.mzML	ENSP00000355260.4|ENST00000361131.5|ENSG00000198729.5|OTTHUMG00000015818.2|OTTHUMT00000042685.2|PPP1R14C-201|PPP1R14C|165			PEAKS DB	SPRGGAGGSPGSSSGSGSSREDSAPVATAAAAGQVQQ	B07
SPRGGAGGSPGSSSGSGSSREDSAPVATAAAAGQVQQ	24.2	3285.52	37	1.5	822.389	4	19.17	28630	2	41439	F2:4868	No	PR487_Michele_20180611_B07_rep1.mzML	ENSP00000355260.4|ENST00000361131.5|ENSG00000198729.5|OTTHUMG00000015818.2|OTTHUMT00000042685.2|PPP1R14C-201|PPP1R14C|165			PEAKS DB	SPRGGAGGSPGSSSGSGSSREDSAPVATAAAAGQVQQ	B07
SPRGGAGGSPGSSSGSGSSREDSAPVATAAAAGQVQQ	14.23	3285.52	37	1.5	822.389	4	19.17	28630	2	41440	F2:4878	No	PR487_Michele_20180611_B07_rep1.mzML	ENSP00000355260.4|ENST00000361131.5|ENSG00000198729.5|OTTHUMG00000015818.2|OTTHUMT00000042685.2|PPP1R14C-201|PPP1R14C|165			PEAKS DB	SPRGGAGGSPGSSSGSGSSREDSAPVATAAAAGQVQQ	B07
VPVSGTQGL	38.45	856.465	9	0.5	857.473	1	27.78	766150	3	23018	F3:8340	No	PR487_Michele_20180611_B07_rep2.mzML	ENSP00000229418.6|ENST00000353205.5|ENSG00000001167.14|OTTHUMG00000014669.1|OTTHUMT00000040497.1|NFYA-202|NFYA|318:ENSP00000345702.6|ENST00000341376.10|ENSG00000001167.14|OTTHUMG00000014669.1|OTTHUMT00000040496.1|NFYA-201|NFYA|347			PEAKS DB	VPVSGTQGL	B07
VPVSGTQGL	37.72	856.465	9	0.1	857.473	1	27.92	966550	2	44235	F2:8413	No	PR487_Michele_20180611_B07_rep1.mzML	ENSP00000229418.6|ENST00000353205.5|ENSG00000001167.14|OTTHUMG00000014669.1|OTTHUMT00000040497.1|NFYA-202|NFYA|318:ENSP00000345702.6|ENST00000341376.10|ENSG00000001167.14|OTTHUMG00000014669.1|OTTHUMT00000040496.1|NFYA-201|NFYA|347			PEAKS DB	VPVSGTQGL	B07
VPVSGTQGL	36.82	856.465	9	0	857.473	1	23.49	451280	1	2974	F1:6487	No	PR487_Michele_20180604_B07.mzML	ENSP00000229418.6|ENST00000353205.5|ENSG00000001167.14|OTTHUMG00000014669.1|OTTHUMT00000040497.1|NFYA-202|NFYA|318:ENSP00000345702.6|ENST00000341376.10|ENSG00000001167.14|OTTHUMG00000014669.1|OTTHUMT00000040496.1|NFYA-201|NFYA|347			PEAKS DB	VPVSGTQGL	B07
VPVSGTQGL	34.69	856.465	9	0	857.473	1	26.14	247080	3	22504	F3:7653	No	PR487_Michele_20180611_B07_rep2.mzML	ENSP00000229418.6|ENST00000353205.5|ENSG00000001167.14|OTTHUMG00000014669.1|OTTHUMT00000040497.1|NFYA-202|NFYA|318:ENSP00000345702.6|ENST00000341376.10|ENSG00000001167.14|OTTHUMG00000014669.1|OTTHUMT00000040496.1|NFYA-201|NFYA|347			PEAKS DB	VPVSGTQGL	B07
VPVSGTQGL	34.63	856.465	9	0.5	857.473	1	24.79	1497500	1	3461	F1:7071	No	PR487_Michele_20180604_B07.mzML	ENSP00000229418.6|ENST00000353205.5|ENSG00000001167.14|OTTHUMG00000014669.1|OTTHUMT00000040497.1|NFYA-202|NFYA|318:ENSP00000345702.6|ENST00000341376.10|ENSG00000001167.14|OTTHUMG00000014669.1|OTTHUMT00000040496.1|NFYA-201|NFYA|347			PEAKS DB	VPVSGTQGL	B07
VPVSGTQGL	33.28	856.465	9	0.3	857.473	1	26.22	320640	2	43703	F2:7715	No	PR487_Michele_20180611_B07_rep1.mzML	ENSP00000229418.6|ENST00000353205.5|ENSG00000001167.14|OTTHUMG00000014669.1|OTTHUMT00000040497.1|NFYA-202|NFYA|318:ENSP00000345702.6|ENST00000341376.10|ENSG00000001167.14|OTTHUMG00000014669.1|OTTHUMT00000040496.1|NFYA-201|NFYA|347			PEAKS DB	VPVSGTQGL	B07
LPKQPPLAL	38.41	975.612	9	0.1	976.619	1	31.23	1645500	1	5771	F1:9883	No	PR487_Michele_20180604_B07.mzML	ENSP00000011619.3|ENST00000011619.6|ENSG00000010017.13|OTTHUMG00000015642.2|OTTHUMT00000042373.2|RANBP9-201|RANBP9|729			PEAKS DB	LPKQPPLAL	B07
LPKQPPLAL	32.52	975.612	9	-0.3	976.619	1	36.97	34632	3	25788	F3:12077	No	PR487_Michele_20180611_B07_rep2.mzML	ENSP00000011619.3|ENST00000011619.6|ENSG00000010017.13|OTTHUMG00000015642.2|OTTHUMT00000042373.2|RANBP9-201|RANBP9|729			PEAKS DB	LPKQPPLAL	B07
LPKQPPLAL	31.89	975.612	9	1	488.814	2	37.26	18117000	2	47052	F2:12199	No	PR487_Michele_20180611_B07_rep1.mzML	ENSP00000011619.3|ENST00000011619.6|ENSG00000010017.13|OTTHUMG00000015642.2|OTTHUMT00000042373.2|RANBP9-201|RANBP9|729			PEAKS DB	LPKQPPLAL	B07
LPKQPPLAL	31.81	975.612	9	-0.2	976.619	1	37.3	43290	2	47082	F2:12243	No	PR487_Michele_20180611_B07_rep1.mzML	ENSP00000011619.3|ENST00000011619.6|ENSG00000010017.13|OTTHUMG00000015642.2|OTTHUMT00000042373.2|RANBP9-201|RANBP9|729			PEAKS DB	LPKQPPLAL	B07
LPKQPPLAL	31.39	975.612	9	0.6	488.813	2	31.23	33775000	1	5763	F1:9864	Yes	PR487_Michele_20180604_B07.mzML	ENSP00000011619.3|ENST00000011619.6|ENSG00000010017.13|OTTHUMG00000015642.2|OTTHUMT00000042373.2|RANBP9-201|RANBP9|729			PEAKS DB	LPKQPPLAL	B07
LPKQPPLAL	31	975.612	9	0.9	488.813	2	36.97	14578000	3	25777	F3:12028	No	PR487_Michele_20180611_B07_rep2.mzML	ENSP00000011619.3|ENST00000011619.6|ENSG00000010017.13|OTTHUMG00000015642.2|OTTHUMT00000042373.2|RANBP9-201|RANBP9|729			PEAKS DB	LPKQPPLAL	B07
RPVPPPPSL	38.39	958.56	9	-0.3	480.287	2	27.38	108280	3	22887	F3:8173	No	PR487_Michele_20180611_B07_rep2.mzML	ENSP00000337398.2|ENST00000336865.6|ENSG00000076248.10|OTTHUMG00000169247.1|OTTHUMT00000403069.1|UNG-202|UNG|304:ENSP00000242576.2|ENST00000242576.6|ENSG00000076248.10|OTTHUMG00000169247.1|OTTHUMT00000403067.1|UNG-201|UNG|313			PEAKS DB	RPVPPPPSL	B07
RPVPPPPSL	36.53	958.56	9	-0.8	480.287	2	27.58	126590	2	44116	F2:8291	No	PR487_Michele_20180611_B07_rep1.mzML	ENSP00000337398.2|ENST00000336865.6|ENSG00000076248.10|OTTHUMG00000169247.1|OTTHUMT00000403069.1|UNG-202|UNG|304:ENSP00000242576.2|ENST00000242576.6|ENSG00000076248.10|OTTHUMG00000169247.1|OTTHUMT00000403067.1|UNG-201|UNG|313			PEAKS DB	RPVPPPPSL	B07
IPDAKHVFTTF	38.28	1274.67	11	0.1	638.34	2	38.13	52746	3	26229	F3:12520	No	PR487_Michele_20180611_B07_rep2.mzML	ENSP00000312599.5|ENST00000312184.6|ENSG00000175606.11|OTTHUMG00000164502.1|OTTHUMT00000379028.1|TMEM70-201|TMEM70|260			PEAKS DB	IPDAKHVFTTF	B07
IPDAKHVFTTF	37.22	1274.67	11	0	638.34	2	31.88	138140	1	5971	F1:10163	No	PR487_Michele_20180604_B07.mzML	ENSP00000312599.5|ENST00000312184.6|ENSG00000175606.11|OTTHUMG00000164502.1|OTTHUMT00000379028.1|TMEM70-201|TMEM70|260			PEAKS DB	IPDAKHVFTTF	B07
IPDAKHVFTTF	18.65	1274.67	11	0	638.34	2	38.41	75565	2	47520	F2:12678	No	PR487_Michele_20180611_B07_rep1.mzML	ENSP00000312599.5|ENST00000312184.6|ENSG00000175606.11|OTTHUMG00000164502.1|OTTHUMT00000379028.1|TMEM70-201|TMEM70|260			PEAKS DB	IPDAKHVFTTF	B07
APAPPSSGLGF	38.2	999.503	11	-0.1	1000.51	1	32.94	97132	1	6321	F1:10618	No	PR487_Michele_20180604_B07.mzML	ENSP00000437000.1|ENST00000465076.5|ENSG00000176986.16|OTTHUMG00000018476.6|OTTHUMT00000048680.3|SEC24C-203|SEC24C|1042:ENSP00000321845.6|ENST00000345254.9|ENSG00000176986.16|OTTHUMG00000018476.6|OTTHUMT00000048678.2|SEC24C-202|SEC24C|1094:ENSP00000343405.2|ENST00000339365.2|ENSG00000176986.16|OTTHUMG00000018476.6|OTTHUMT00000048679.1|SEC24C-201|SEC24C|1094			PEAKS DB	APAPPSSGLGF	B07
APAPPSSGLGF	29.3	999.503	11	0.1	500.759	2	41.11	34991	3	27012	F3:13708	No	PR487_Michele_20180611_B07_rep2.mzML	ENSP00000437000.1|ENST00000465076.5|ENSG00000176986.16|OTTHUMG00000018476.6|OTTHUMT00000048680.3|SEC24C-203|SEC24C|1042:ENSP00000321845.6|ENST00000345254.9|ENSG00000176986.16|OTTHUMG00000018476.6|OTTHUMT00000048678.2|SEC24C-202|SEC24C|1094:ENSP00000343405.2|ENST00000339365.2|ENSG00000176986.16|OTTHUMG00000018476.6|OTTHUMT00000048679.1|SEC24C-201|SEC24C|1094			PEAKS DB	APAPPSSGLGF	B07
APAPPSSGLGF	28.46	999.503	11	0.2	500.759	2	41.31	67363	2	48292	F2:13850	No	PR487_Michele_20180611_B07_rep1.mzML	ENSP00000437000.1|ENST00000465076.5|ENSG00000176986.16|OTTHUMG00000018476.6|OTTHUMT00000048680.3|SEC24C-203|SEC24C|1042:ENSP00000321845.6|ENST00000345254.9|ENSG00000176986.16|OTTHUMG00000018476.6|OTTHUMT00000048678.2|SEC24C-202|SEC24C|1094:ENSP00000343405.2|ENST00000339365.2|ENSG00000176986.16|OTTHUMG00000018476.6|OTTHUMT00000048679.1|SEC24C-201|SEC24C|1094			PEAKS DB	APAPPSSGLGF	B07
APAPPSSGLGF	18.21	999.503	11	1.5	1000.51	1	41.28	27854	2	48280	F2:13842	No	PR487_Michele_20180611_B07_rep1.mzML	ENSP00000437000.1|ENST00000465076.5|ENSG00000176986.16|OTTHUMG00000018476.6|OTTHUMT00000048680.3|SEC24C-203|SEC24C|1042:ENSP00000321845.6|ENST00000345254.9|ENSG00000176986.16|OTTHUMG00000018476.6|OTTHUMT00000048678.2|SEC24C-202|SEC24C|1094:ENSP00000343405.2|ENST00000339365.2|ENSG00000176986.16|OTTHUMG00000018476.6|OTTHUMT00000048679.1|SEC24C-201|SEC24C|1094			PEAKS DB	APAPPSSGLGF	B07
APAPPSSGLGF	17.93	999.503	11	1.2	1000.51	1	41.09	10471	3	27011	F3:13720	No	PR487_Michele_20180611_B07_rep2.mzML	ENSP00000437000.1|ENST00000465076.5|ENSG00000176986.16|OTTHUMG00000018476.6|OTTHUMT00000048680.3|SEC24C-203|SEC24C|1042:ENSP00000321845.6|ENST00000345254.9|ENSG00000176986.16|OTTHUMG00000018476.6|OTTHUMT00000048678.2|SEC24C-202|SEC24C|1094:ENSP00000343405.2|ENST00000339365.2|ENSG00000176986.16|OTTHUMG00000018476.6|OTTHUMT00000048679.1|SEC24C-201|SEC24C|1094			PEAKS DB	APAPPSSGLGF	B07
YPSKQFDVL	38.2	1095.56	9	0	548.787	2	35.87	423220	2	46639	F2:11632	No	PR487_Michele_20180611_B07_rep1.mzML	ENSP00000364354.3|ENST00000375208.7|ENSG00000127463.15|OTTHUMG00000002497.6|OTTHUMT00000007077.1|EMC1-202|EMC1|971:ENSP00000364345.3|ENST00000375199.7|ENSG00000127463.15|OTTHUMG00000002497.6|OTTHUMT00000355698.1|EMC1-201|EMC1|992:ENSP00000420608.1|ENST00000477853.6|ENSG00000127463.15|OTTHUMG00000002497.6|OTTHUMT00000007076.3|EMC1-207|EMC1|993			PEAKS DB	YPSKQFDVL	B07
YPSKQFDVL	36.62	1095.56	9	-0.5	548.787	2	30.53	858710	1	5516	F1:9572	No	PR487_Michele_20180604_B07.mzML	ENSP00000364354.3|ENST00000375208.7|ENSG00000127463.15|OTTHUMG00000002497.6|OTTHUMT00000007077.1|EMC1-202|EMC1|971:ENSP00000364345.3|ENST00000375199.7|ENSG00000127463.15|OTTHUMG00000002497.6|OTTHUMT00000355698.1|EMC1-201|EMC1|992:ENSP00000420608.1|ENST00000477853.6|ENSG00000127463.15|OTTHUMG00000002497.6|OTTHUMT00000007076.3|EMC1-207|EMC1|993			PEAKS DB	YPSKQFDVL	B07
YPSKQFDVL	31.73	1095.56	9	-0.2	548.787	2	35.63	362160	3	25375	F3:11477	No	PR487_Michele_20180611_B07_rep2.mzML	ENSP00000364354.3|ENST00000375208.7|ENSG00000127463.15|OTTHUMG00000002497.6|OTTHUMT00000007077.1|EMC1-202|EMC1|971:ENSP00000364345.3|ENST00000375199.7|ENSG00000127463.15|OTTHUMG00000002497.6|OTTHUMT00000355698.1|EMC1-201|EMC1|992:ENSP00000420608.1|ENST00000477853.6|ENSG00000127463.15|OTTHUMG00000002497.6|OTTHUMT00000007076.3|EMC1-207|EMC1|993			PEAKS DB	YPSKQFDVL	B07
APRLPLPYGF	38.19	1129.63	10	0.4	565.822	2	39.8	659940	1	8336	F1:13408	No	PR487_Michele_20180604_B07.mzML	ENSP00000342778.4|ENST00000344034.5|ENSG00000115241.11|OTTHUMG00000097788.3|OTTHUMT00000215032.2|PPM1G-201|PPM1G|546			PEAKS DB	APRLPLPYGF	B07
APRLPLPYGF	34.35	1129.63	10	0.2	565.822	2	51.75	268950	2	50624	F2:17825	No	PR487_Michele_20180611_B07_rep1.mzML	ENSP00000342778.4|ENST00000344034.5|ENSG00000115241.11|OTTHUMG00000097788.3|OTTHUMT00000215032.2|PPM1G-201|PPM1G|546			PEAKS DB	APRLPLPYGF	B07
APRLPLPYGF	34.01	1129.63	10	0.2	565.822	2	51.44	234070	3	29124	F3:17514	No	PR487_Michele_20180611_B07_rep2.mzML	ENSP00000342778.4|ENST00000344034.5|ENSG00000115241.11|OTTHUMG00000097788.3|OTTHUMT00000215032.2|PPM1G-201|PPM1G|546			PEAKS DB	APRLPLPYGF	B07
APRLPLPYGF	17.75	1129.63	10	-0.1	565.821	2	52.18	0	3	36067	F3:17798	No	PR487_Michele_20180611_B07_rep2.mzML	ENSP00000342778.4|ENST00000344034.5|ENSG00000115241.11|OTTHUMG00000097788.3|OTTHUMT00000215032.2|PPM1G-201|PPM1G|546			PEAKS DB	APRLPLPYGF	B07
APRAGSQVVATTARHSAA	38.07	1749.92	18	-0.1	438.488	4	16.46	21060	1	718	F1:3522	No	PR487_Michele_20180604_B07.mzML	ENSP00000358510.3|ENST00000369498.8|ENSG00000165775.18|OTTHUMG00000013504.6|OTTHUMT00000037641.4|FUNDC2-201|FUNDC2|189			PEAKS DB	APRAGSQVVATTARHSAA	B07
APRAGSQVVATTARHSAA	23.49	1749.92	18	0.5	584.315	3	16.46	26432	1	721	F1:3507	No	PR487_Michele_20180604_B07.mzML	ENSP00000358510.3|ENST00000369498.8|ENSG00000165775.18|OTTHUMG00000013504.6|OTTHUMT00000037641.4|FUNDC2-201|FUNDC2|189			PEAKS DB	APRAGSQVVATTARHSAA	B07
HPRYFGPNLL	38.05	1212.64	10	0.2	607.328	2	33.14	138140	1	6376	F1:10693	No	PR487_Michele_20180604_B07.mzML	ENSP00000433877.1|ENST00000531944.5|ENSG00000168002.12|OTTHUMG00000167609.3|OTTHUMT00000395348.1|POLR2G-206|POLR2G|41:ENSP00000433529.1|ENST00000525455.5|ENSG00000168002.12|OTTHUMG00000167609.3|OTTHUMT00000395346.1|POLR2G-203|POLR2G|64:ENSP00000301788.7|ENST00000301788.12|ENSG00000168002.12|OTTHUMG00000167609.3|OTTHUMT00000395344.2|POLR2G-201|POLR2G|172			PEAKS DB	HPRYFGPNLL	B07
HPRYFGPNLL	28.89	1212.64	10	0.7	607.328	2	39.2	46226	2	47743	F2:13034	No	PR487_Michele_20180611_B07_rep1.mzML	ENSP00000433877.1|ENST00000531944.5|ENSG00000168002.12|OTTHUMG00000167609.3|OTTHUMT00000395348.1|POLR2G-206|POLR2G|41:ENSP00000433529.1|ENST00000525455.5|ENSG00000168002.12|OTTHUMG00000167609.3|OTTHUMT00000395346.1|POLR2G-203|POLR2G|64:ENSP00000301788.7|ENST00000301788.12|ENSG00000168002.12|OTTHUMG00000167609.3|OTTHUMT00000395344.2|POLR2G-201|POLR2G|172			PEAKS DB	HPRYFGPNLL	B07
APEEHPVLL	38.02	1003.53	9	0	1004.54	1	28.53	1111900	1	4850	F1:8736	No	PR487_Michele_20180604_B07.mzML	ENSP00000477968.1|ENST00000615544.4|ENSG00000184009.12|OTTHUMG00000177955.9|-|ACTG1-215|ACTG1|375:ENSP00000459124.1|ENST00000575087.5|ENSG00000184009.12|OTTHUMG00000177955.9|OTTHUMT00000439928.2|ACTG1-207|ACTG1|375:ENSP00000458162.1|ENST00000575842.5|ENSG00000184009.12|OTTHUMG00000177955.9|OTTHUMT00000439935.2|ACTG1-209|ACTG1|375:ENSP00000494750.1|ENST00000646664.1|ENSG00000075624.16|OTTHUMG00000…			PEAKS DB	APEEHPVLL	B07
APEEHPVLL	36.13	1003.53	9	0.9	502.775	2	31.95	13360000	2	45459	F2:10057	No	PR487_Michele_20180611_B07_rep1.mzML	ENSP00000477968.1|ENST00000615544.4|ENSG00000184009.12|OTTHUMG00000177955.9|-|ACTG1-215|ACTG1|375:ENSP00000459124.1|ENST00000575087.5|ENSG00000184009.12|OTTHUMG00000177955.9|OTTHUMT00000439928.2|ACTG1-207|ACTG1|375:ENSP00000458162.1|ENST00000575842.5|ENSG00000184009.12|OTTHUMG00000177955.9|OTTHUMT00000439935.2|ACTG1-209|ACTG1|375:ENSP00000494750.1|ENST00000646664.1|ENSG00000075624.16|OTTHUMG00000…			PEAKS DB	APEEHPVLL	B07
APEEHPVLL	34.93	1003.53	9	0.9	502.775	2	28.57	21996000	1	4853	F1:8721	No	PR487_Michele_20180604_B07.mzML	ENSP00000477968.1|ENST00000615544.4|ENSG00000184009.12|OTTHUMG00000177955.9|-|ACTG1-215|ACTG1|375:ENSP00000459124.1|ENST00000575087.5|ENSG00000184009.12|OTTHUMG00000177955.9|OTTHUMT00000439928.2|ACTG1-207|ACTG1|375:ENSP00000458162.1|ENST00000575842.5|ENSG00000184009.12|OTTHUMG00000177955.9|OTTHUMT00000439935.2|ACTG1-209|ACTG1|375:ENSP00000494750.1|ENST00000646664.1|ENSG00000075624.16|OTTHUMG00000…			PEAKS DB	APEEHPVLL	B07
APEEHPVLL	34.37	1003.53	9	-0.6	1004.54	1	31.95	50201	2	45468	F2:10068	No	PR487_Michele_20180611_B07_rep1.mzML	ENSP00000477968.1|ENST00000615544.4|ENSG00000184009.12|OTTHUMG00000177955.9|-|ACTG1-215|ACTG1|375:ENSP00000459124.1|ENST00000575087.5|ENSG00000184009.12|OTTHUMG00000177955.9|OTTHUMT00000439928.2|ACTG1-207|ACTG1|375:ENSP00000458162.1|ENST00000575842.5|ENSG00000184009.12|OTTHUMG00000177955.9|OTTHUMT00000439935.2|ACTG1-209|ACTG1|375:ENSP00000494750.1|ENST00000646664.1|ENSG00000075624.16|OTTHUMG00000…			PEAKS DB	APEEHPVLL	B07
APEEHPVLL	34.15	1003.53	9	0.8	502.775	2	31.69	10632000	3	24164	F3:9916	No	PR487_Michele_20180611_B07_rep2.mzML	ENSP00000477968.1|ENST00000615544.4|ENSG00000184009.12|OTTHUMG00000177955.9|-|ACTG1-215|ACTG1|375:ENSP00000459124.1|ENST00000575087.5|ENSG00000184009.12|OTTHUMG00000177955.9|OTTHUMT00000439928.2|ACTG1-207|ACTG1|375:ENSP00000458162.1|ENST00000575842.5|ENSG00000184009.12|OTTHUMG00000177955.9|OTTHUMT00000439935.2|ACTG1-209|ACTG1|375:ENSP00000494750.1|ENST00000646664.1|ENSG00000075624.16|OTTHUMG00000…			PEAKS DB	APEEHPVLL	B07
APEEHPVLL	31.66	1003.53	9	-0.4	1004.54	1	31.69	44107	3	24171	F3:9928	No	PR487_Michele_20180611_B07_rep2.mzML	ENSP00000477968.1|ENST00000615544.4|ENSG00000184009.12|OTTHUMG00000177955.9|-|ACTG1-215|ACTG1|375:ENSP00000459124.1|ENST00000575087.5|ENSG00000184009.12|OTTHUMG00000177955.9|OTTHUMT00000439928.2|ACTG1-207|ACTG1|375:ENSP00000458162.1|ENST00000575842.5|ENSG00000184009.12|OTTHUMG00000177955.9|OTTHUMT00000439935.2|ACTG1-209|ACTG1|375:ENSP00000494750.1|ENST00000646664.1|ENSG00000075624.16|OTTHUMG00000…			PEAKS DB	APEEHPVLL	B07
RPIFPGKHYL	38.01	1226.69	10	-0.2	409.905	3	30.05	1459200	2	44876	F2:9259	No	PR487_Michele_20180611_B07_rep1.mzML	ENSP00000215832.6|ENST00000215832.10|ENSG00000100030.14|OTTHUMG00000030508.2|OTTHUMT00000075396.2|MAPK1-201|MAPK1|360:ENSP00000381803.3|ENST00000398822.7|ENSG00000100030.14|OTTHUMG00000030508.2|OTTHUMT00000268186.1|MAPK1-202|MAPK1|360			PEAKS DB	RPIFPGKHYL	B07
RPIFPGKHYL	37.69	1226.69	10	0	409.905	3	27.98	3077100	1	4634	F1:8425	No	PR487_Michele_20180604_B07.mzML	ENSP00000215832.6|ENST00000215832.10|ENSG00000100030.14|OTTHUMG00000030508.2|OTTHUMT00000075396.2|MAPK1-201|MAPK1|360:ENSP00000381803.3|ENST00000398822.7|ENSG00000100030.14|OTTHUMG00000030508.2|OTTHUMT00000268186.1|MAPK1-202|MAPK1|360			PEAKS DB	RPIFPGKHYL	B07
RPIFPGKHYL	34.2	1226.69	10	-0.1	409.905	3	29.5	1146500	3	23536	F3:9242	No	PR487_Michele_20180611_B07_rep2.mzML	ENSP00000215832.6|ENST00000215832.10|ENSG00000100030.14|OTTHUMG00000030508.2|OTTHUMT00000075396.2|MAPK1-201|MAPK1|360:ENSP00000381803.3|ENST00000398822.7|ENSG00000100030.14|OTTHUMG00000030508.2|OTTHUMT00000268186.1|MAPK1-202|MAPK1|360			PEAKS DB	RPIFPGKHYL	B07
RPIFPGKHYL	33.42	1226.69	10	-0.2	409.905	3	30.05	1459200	2	44877	F2:9492	No	PR487_Michele_20180611_B07_rep1.mzML	ENSP00000215832.6|ENST00000215832.10|ENSG00000100030.14|OTTHUMG00000030508.2|OTTHUMT00000075396.2|MAPK1-201|MAPK1|360:ENSP00000381803.3|ENST00000398822.7|ENSG00000100030.14|OTTHUMG00000030508.2|OTTHUMT00000268186.1|MAPK1-202|MAPK1|360			PEAKS DB	RPIFPGKHYL	B07
RPIFPGKHYL	24.17	1226.69	10	0.3	614.354	2	30.01	25467	2	44874	F2:9283	No	PR487_Michele_20180611_B07_rep1.mzML	ENSP00000215832.6|ENST00000215832.10|ENSG00000100030.14|OTTHUMG00000030508.2|OTTHUMT00000075396.2|MAPK1-201|MAPK1|360:ENSP00000381803.3|ENST00000398822.7|ENSG00000100030.14|OTTHUMG00000030508.2|OTTHUMT00000268186.1|MAPK1-202|MAPK1|360			PEAKS DB	RPIFPGKHYL	B07
RPIFPGKHYL	24.15	1226.69	10	0.7	614.354	2	28.02	147950	1	4672	F1:8521	No	PR487_Michele_20180604_B07.mzML	ENSP00000215832.6|ENST00000215832.10|ENSG00000100030.14|OTTHUMG00000030508.2|OTTHUMT00000075396.2|MAPK1-201|MAPK1|360:ENSP00000381803.3|ENST00000398822.7|ENSG00000100030.14|OTTHUMG00000030508.2|OTTHUMT00000268186.1|MAPK1-202|MAPK1|360			PEAKS DB	RPIFPGKHYL	B07
SPNAEIHIL	38.01	992.529	9	0	993.536	1	30.48	2043800	1	5487	F1:9549	No	PR487_Michele_20180604_B07.mzML	ENSP00000456165.2|ENST00000569382.2|ENSG00000079616.12|OTTHUMG00000097771.5|OTTHUMT00000435529.2|KIF22-208|KIF22|611:ENSP00000160827.4|ENST00000160827.8|ENSG00000079616.12|OTTHUMG00000097771.5|OTTHUMT00000215012.2|KIF22-201|KIF22|665			PEAKS DB	SPNAEIHIL	B07
SPNAEIHIL	35.52	992.529	9	0.7	497.272	2	30.48	20044000	1	5497	F1:9541	No	PR487_Michele_20180604_B07.mzML	ENSP00000456165.2|ENST00000569382.2|ENSG00000079616.12|OTTHUMG00000097771.5|OTTHUMT00000435529.2|KIF22-208|KIF22|611:ENSP00000160827.4|ENST00000160827.8|ENSG00000079616.12|OTTHUMG00000097771.5|OTTHUMT00000215012.2|KIF22-201|KIF22|665			PEAKS DB	SPNAEIHIL	B07
SPNAEIHIL	34.5	992.529	9	1.1	497.272	2	35.59	9627700	2	46562	F2:11530	No	PR487_Michele_20180611_B07_rep1.mzML	ENSP00000456165.2|ENST00000569382.2|ENSG00000079616.12|OTTHUMG00000097771.5|OTTHUMT00000435529.2|KIF22-208|KIF22|611:ENSP00000160827.4|ENST00000160827.8|ENSG00000079616.12|OTTHUMG00000097771.5|OTTHUMT00000215012.2|KIF22-201|KIF22|665			PEAKS DB	SPNAEIHIL	B07
SPNAEIHIL	33.7	992.529	9	1.1	497.272	2	35.32	8382300	3	25281	F3:11359	No	PR487_Michele_20180611_B07_rep2.mzML	ENSP00000456165.2|ENST00000569382.2|ENSG00000079616.12|OTTHUMG00000097771.5|OTTHUMT00000435529.2|KIF22-208|KIF22|611:ENSP00000160827.4|ENST00000160827.8|ENSG00000079616.12|OTTHUMG00000097771.5|OTTHUMT00000215012.2|KIF22-201|KIF22|665			PEAKS DB	SPNAEIHIL	B07
SPNAEIHIL	31.9	992.529	9	1.1	497.272	2	35.59	9627700	2	46563	F2:11745	No	PR487_Michele_20180611_B07_rep1.mzML	ENSP00000456165.2|ENST00000569382.2|ENSG00000079616.12|OTTHUMG00000097771.5|OTTHUMT00000435529.2|KIF22-208|KIF22|611:ENSP00000160827.4|ENST00000160827.8|ENSG00000079616.12|OTTHUMG00000097771.5|OTTHUMT00000215012.2|KIF22-201|KIF22|665			PEAKS DB	SPNAEIHIL	B07
SPNAEIHIL	31.71	992.529	9	1.1	497.272	2	35.32	8382300	3	25282	F3:11571	No	PR487_Michele_20180611_B07_rep2.mzML	ENSP00000456165.2|ENST00000569382.2|ENSG00000079616.12|OTTHUMG00000097771.5|OTTHUMT00000435529.2|KIF22-208|KIF22|611:ENSP00000160827.4|ENST00000160827.8|ENSG00000079616.12|OTTHUMG00000097771.5|OTTHUMT00000215012.2|KIF22-201|KIF22|665			PEAKS DB	SPNAEIHIL	B07
SPNAEIHIL	31.38	992.529	9	0.4	993.537	1	35.32	51239	3	25291	F3:11387	No	PR487_Michele_20180611_B07_rep2.mzML	ENSP00000456165.2|ENST00000569382.2|ENSG00000079616.12|OTTHUMG00000097771.5|OTTHUMT00000435529.2|KIF22-208|KIF22|611:ENSP00000160827.4|ENST00000160827.8|ENSG00000079616.12|OTTHUMG00000097771.5|OTTHUMT00000215012.2|KIF22-201|KIF22|665			PEAKS DB	SPNAEIHIL	B07
SPNAEIHIL	31.07	992.529	9	0.8	993.537	1	35.59	68844	2	46573	F2:11561	No	PR487_Michele_20180611_B07_rep1.mzML	ENSP00000456165.2|ENST00000569382.2|ENSG00000079616.12|OTTHUMG00000097771.5|OTTHUMT00000435529.2|KIF22-208|KIF22|611:ENSP00000160827.4|ENST00000160827.8|ENSG00000079616.12|OTTHUMG00000097771.5|OTTHUMT00000215012.2|KIF22-201|KIF22|665			PEAKS DB	SPNAEIHIL	B07
SPNAEIHIL	30.81	992.529	9	0	497.272	2	36.3	0	3	34470	F3:11794	No	PR487_Michele_20180611_B07_rep2.mzML	ENSP00000456165.2|ENST00000569382.2|ENSG00000079616.12|OTTHUMG00000097771.5|OTTHUMT00000435529.2|KIF22-208|KIF22|611:ENSP00000160827.4|ENST00000160827.8|ENSG00000079616.12|OTTHUMG00000097771.5|OTTHUMT00000215012.2|KIF22-201|KIF22|665			PEAKS DB	SPNAEIHIL	B07
SPNAEIHIL	28.15	992.529	9	0.5	497.272	2	36.58	0	2	56142	F2:11957	No	PR487_Michele_20180611_B07_rep1.mzML	ENSP00000456165.2|ENST00000569382.2|ENSG00000079616.12|OTTHUMG00000097771.5|OTTHUMT00000435529.2|KIF22-208|KIF22|611:ENSP00000160827.4|ENST00000160827.8|ENSG00000079616.12|OTTHUMG00000097771.5|OTTHUMT00000215012.2|KIF22-201|KIF22|665			PEAKS DB	SPNAEIHIL	B07
TPIGDGPVL	37.99	867.47	9	0.1	868.477	1	42.73	0	2	56795	F2:14427	No	PR487_Michele_20180611_B07_rep1.mzML				PEAKS DB	TPIGDGPVL	B07
TPIGDGPVL	37.74	867.47	9	0.3	868.478	1	34.47	0	1	14674	F1:11241	No	PR487_Michele_20180604_B07.mzML				PEAKS DB	TPIGDGPVL	B07
TPIGDGPVL	37.35	867.47	9	-0.1	868.477	1	33.34	90145000	1	6443	F1:10749	No	PR487_Michele_20180604_B07.mzML				PEAKS DB	TPIGDGPVL	B07
TPIGDGPVL	36.94	867.47	9	0.4	868.478	1	41.55	58998000	2	48352	F2:14007	No	PR487_Michele_20180611_B07_rep1.mzML				PEAKS DB	TPIGDGPVL	B07
TPIGDGPVL	36.61	867.47	9	1.2	868.479	1	33.85	0	1	14612	F1:10985	No	PR487_Michele_20180604_B07.mzML				PEAKS DB	TPIGDGPVL	B07
TPIGDGPVL	36.3	867.47	9	0.3	868.478	1	42.19	0	2	56731	F2:14220	No	PR487_Michele_20180611_B07_rep1.mzML				PEAKS DB	TPIGDGPVL	B07
TPIGDGPVL	36	867.47	9	0.4	868.478	1	41.33	45791000	3	27078	F3:13862	No	PR487_Michele_20180611_B07_rep2.mzML				PEAKS DB	TPIGDGPVL	B07
TPIGDGPVL	35.33	867.47	9	0.3	868.478	1	42.51	0	3	35032	F3:14249	No	PR487_Michele_20180611_B07_rep2.mzML				PEAKS DB	TPIGDGPVL	B07
TPIGDGPVL	35.26	867.47	9	0.4	868.478	1	41.99	0	3	34979	F3:14053	No	PR487_Michele_20180611_B07_rep2.mzML				PEAKS DB	TPIGDGPVL	B07
TPIGDGPVL	33.01	867.47	9	1.4	868.479	1	34.82	667710	1	6905	F1:11799	No	PR487_Michele_20180604_B07.mzML				PEAKS DB	TPIGDGPVL	B07
TPIGDGPVL	32.25	867.47	9	0.7	868.478	1	43.03	0	3	35081	F3:14439	No	PR487_Michele_20180611_B07_rep2.mzML				PEAKS DB	TPIGDGPVL	B07
TPIGDGPVL	31.82	867.47	9	0.4	868.478	1	43.25	0	2	56853	F2:14629	No	PR487_Michele_20180611_B07_rep1.mzML				PEAKS DB	TPIGDGPVL	B07
TPIGDGPVL	31.64	867.47	9	1.4	868.479	1	34.82	667710	1	6903	F1:11488	No	PR487_Michele_20180604_B07.mzML				PEAKS DB	TPIGDGPVL	B07
TPIGDGPVL	29.93	867.47	9	0.4	868.478	1	43.8	0	2	56914	F2:14843	No	PR487_Michele_20180611_B07_rep1.mzML				PEAKS DB	TPIGDGPVL	B07
TPIGDGPVL	28.13	867.47	9	1.3	868.479	1	43.56	0	3	35145	F3:14642	No	PR487_Michele_20180611_B07_rep2.mzML				PEAKS DB	TPIGDGPVL	B07
TPIGDGPVL	22.79	867.47	9	0	434.742	2	33.34	830420	1	6431	F1:10771	No	PR487_Michele_20180604_B07.mzML				PEAKS DB	TPIGDGPVL	B07
TPIGDGPVL	22.08	867.47	9	1.1	434.743	2	41.55	1168500	2	48339	F2:13939	No	PR487_Michele_20180611_B07_rep1.mzML				PEAKS DB	TPIGDGPVL	B07
TPIGDGPVL	21.07	867.47	9	1.1	434.743	2	41.33	893960	3	27069	F3:13783	No	PR487_Michele_20180611_B07_rep2.mzML				PEAKS DB	TPIGDGPVL	B07
TPIGDGPVL	20.36	867.47	9	0.3	868.478	1	44.63	0	3	35280	F3:15038	No	PR487_Michele_20180611_B07_rep2.mzML				PEAKS DB	TPIGDGPVL	B07
TPIGDGPVL	19.4	867.47	9	2.3	868.479	1	44.9	0	2	57056	F2:15261	No	PR487_Michele_20180611_B07_rep1.mzML				PEAKS DB	TPIGDGPVL	B07
TPIGDGPVL	16.09	867.47	9	1.9	868.479	1	45.32	0	3	35363	F3:15301	No	PR487_Michele_20180611_B07_rep2.mzML				PEAKS DB	TPIGDGPVL	B07
LPKPGGAHSL	37.88	975.55	10	0	488.782	2	17.6	369740	2	40964	F2:4214	No	PR487_Michele_20180611_B07_rep1.mzML	ENSP00000455998.1|ENST00000569482.5|ENSG00000140400.17|OTTHUMG00000172698.7|OTTHUMT00000419962.2|MAN2C1-242|MAN2C1|1017:ENSP00000267978.4|ENST00000267978.10|ENSG00000140400.17|OTTHUMG00000172698.7|OTTHUMT00000419965.3|MAN2C1-201|MAN2C1|1040			PEAKS DB	LPKPGGAHSL	B07
LPKPGGAHSL	35.15	975.55	10	0.1	488.782	2	17.25	288160	3	19700	F3:4068	No	PR487_Michele_20180611_B07_rep2.mzML	ENSP00000455998.1|ENST00000569482.5|ENSG00000140400.17|OTTHUMG00000172698.7|OTTHUMT00000419962.2|MAN2C1-242|MAN2C1|1017:ENSP00000267978.4|ENST00000267978.10|ENSG00000140400.17|OTTHUMG00000172698.7|OTTHUMT00000419965.3|MAN2C1-201|MAN2C1|1040			PEAKS DB	LPKPGGAHSL	B07
LPKPGGAHSL	28.11	975.55	10	0.3	488.783	2	19.89	576430	1	1671	F1:4918	No	PR487_Michele_20180604_B07.mzML	ENSP00000455998.1|ENST00000569482.5|ENSG00000140400.17|OTTHUMG00000172698.7|OTTHUMT00000419962.2|MAN2C1-242|MAN2C1|1017:ENSP00000267978.4|ENST00000267978.10|ENSG00000140400.17|OTTHUMG00000172698.7|OTTHUMT00000419965.3|MAN2C1-201|MAN2C1|1040			PEAKS DB	LPKPGGAHSL	B07
FPNKQGYVL	37.85	1064.57	9	-0.3	1065.57	1	28.78	505220	1	4947	F1:8798	No	PR487_Michele_20180604_B07.mzML	ENSP00000357851.5|ENST00000368858.9|ENSG00000154473.18|OTTHUMG00000019197.5|OTTHUMT00000050836.1|BUB3-201|BUB3|326:ENSP00000357858.4|ENST00000368865.9|ENSG00000154473.18|OTTHUMG00000019197.5|OTTHUMT00000050835.3|BUB3-203|BUB3|328			PEAKS DB	FPNKQGYVL	B07
FPNKQGYVL	32.94	1064.57	9	0.3	533.29	2	32.36	6077700	3	24377	F3:10326	No	PR487_Michele_20180611_B07_rep2.mzML	ENSP00000357851.5|ENST00000368858.9|ENSG00000154473.18|OTTHUMG00000019197.5|OTTHUMT00000050836.1|BUB3-201|BUB3|326:ENSP00000357858.4|ENST00000368865.9|ENSG00000154473.18|OTTHUMG00000019197.5|OTTHUMT00000050835.3|BUB3-203|BUB3|328			PEAKS DB	FPNKQGYVL	B07
FPNKQGYVL	32.38	1064.57	9	0.3	533.29	2	32.36	6077700	3	24376	F3:10100	No	PR487_Michele_20180611_B07_rep2.mzML	ENSP00000357851.5|ENST00000368858.9|ENSG00000154473.18|OTTHUMG00000019197.5|OTTHUMT00000050836.1|BUB3-201|BUB3|326:ENSP00000357858.4|ENST00000368865.9|ENSG00000154473.18|OTTHUMG00000019197.5|OTTHUMT00000050835.3|BUB3-203|BUB3|328			PEAKS DB	FPNKQGYVL	B07
FPNKQGYVL	31.92	1064.57	9	0.2	533.29	2	32.58	7499400	2	45650	F2:10301	No	PR487_Michele_20180611_B07_rep1.mzML	ENSP00000357851.5|ENST00000368858.9|ENSG00000154473.18|OTTHUMG00000019197.5|OTTHUMT00000050836.1|BUB3-201|BUB3|326:ENSP00000357858.4|ENST00000368865.9|ENSG00000154473.18|OTTHUMG00000019197.5|OTTHUMT00000050835.3|BUB3-203|BUB3|328			PEAKS DB	FPNKQGYVL	B07
FPNKQGYVL	31.26	1064.57	9	0.2	533.29	2	28.73	13026000	1	4921	F1:8914	No	PR487_Michele_20180604_B07.mzML	ENSP00000357851.5|ENST00000368858.9|ENSG00000154473.18|OTTHUMG00000019197.5|OTTHUMT00000050836.1|BUB3-201|BUB3|326:ENSP00000357858.4|ENST00000368865.9|ENSG00000154473.18|OTTHUMG00000019197.5|OTTHUMT00000050835.3|BUB3-203|BUB3|328			PEAKS DB	FPNKQGYVL	B07
FPNKQGYVL	30.8	1064.57	9	0.2	533.29	2	32.58	7499400	2	45651	F2:10519	No	PR487_Michele_20180611_B07_rep1.mzML	ENSP00000357851.5|ENST00000368858.9|ENSG00000154473.18|OTTHUMG00000019197.5|OTTHUMT00000050836.1|BUB3-201|BUB3|326:ENSP00000357858.4|ENST00000368865.9|ENSG00000154473.18|OTTHUMG00000019197.5|OTTHUMT00000050835.3|BUB3-203|BUB3|328			PEAKS DB	FPNKQGYVL	B07
FPNKQGYVL	30.24	1064.57	9	0.2	533.29	2	28.73	13026000	1	4920	F1:8680	No	PR487_Michele_20180604_B07.mzML	ENSP00000357851.5|ENST00000368858.9|ENSG00000154473.18|OTTHUMG00000019197.5|OTTHUMT00000050836.1|BUB3-201|BUB3|326:ENSP00000357858.4|ENST00000368865.9|ENSG00000154473.18|OTTHUMG00000019197.5|OTTHUMT00000050835.3|BUB3-203|BUB3|328			PEAKS DB	FPNKQGYVL	B07
FPNKQGYVL	15.88	1064.57	9	0.3	533.29	2	32.36	6077700	3	24378	F3:10588	No	PR487_Michele_20180611_B07_rep2.mzML	ENSP00000357851.5|ENST00000368858.9|ENSG00000154473.18|OTTHUMG00000019197.5|OTTHUMT00000050836.1|BUB3-201|BUB3|326:ENSP00000357858.4|ENST00000368865.9|ENSG00000154473.18|OTTHUMG00000019197.5|OTTHUMT00000050835.3|BUB3-203|BUB3|328			PEAKS DB	FPNKQGYVL	B07
FPNKQGYVL	13.12	1064.57	9	0.2	533.29	2	32.58	7499400	2	45652	F2:10788	No	PR487_Michele_20180611_B07_rep1.mzML	ENSP00000357851.5|ENST00000368858.9|ENSG00000154473.18|OTTHUMG00000019197.5|OTTHUMT00000050836.1|BUB3-201|BUB3|326:ENSP00000357858.4|ENST00000368865.9|ENSG00000154473.18|OTTHUMG00000019197.5|OTTHUMT00000050835.3|BUB3-203|BUB3|328			PEAKS DB	FPNKQGYVL	B07
RIHPVSTMV	37.78	1054.56	9	0.1	528.287	2	18.66	878960	2	41274	F2:4626	No	PR487_Michele_20180611_B07_rep1.mzML	ENSP00000379386.1|ENST00000396076.5|ENSG00000111716.14|OTTHUMG00000133760.5|OTTHUMT00000258220.2|LDHB-203|LDHB|334:ENSP00000229319.1|ENST00000350669.5|ENSG00000111716.14|OTTHUMG00000133760.5|OTTHUMT00000258219.1|LDHB-201|LDHB|334:ENSP00000500484.2|ENST00000673047.2|ENSG00000111716.14|OTTHUMG00000133760.5|OTTHUMT00000505307.1|LDHB-211|LDHB|341	Oxidation (M)	M8:Oxidation (M):1000.00	PEAKS DB	RIHPVSTMV	B07
RIHPVSTMV	34.91	1054.56	9	0.1	528.287	2	18.36	820470	3	20020	F3:4479	No	PR487_Michele_20180611_B07_rep2.mzML	ENSP00000379386.1|ENST00000396076.5|ENSG00000111716.14|OTTHUMG00000133760.5|OTTHUMT00000258220.2|LDHB-203|LDHB|334:ENSP00000229319.1|ENST00000350669.5|ENSG00000111716.14|OTTHUMG00000133760.5|OTTHUMT00000258219.1|LDHB-201|LDHB|334:ENSP00000500484.2|ENST00000673047.2|ENSG00000111716.14|OTTHUMG00000133760.5|OTTHUMT00000505307.1|LDHB-211|LDHB|341	Oxidation (M)	M8:Oxidation (M):1000.00	PEAKS DB	RIHPVSTMV	B07
RIHPVSTMV	27.12	1054.56	9	-0.5	352.527	3	18.66	313410	2	41267	F2:4642	No	PR487_Michele_20180611_B07_rep1.mzML	ENSP00000379386.1|ENST00000396076.5|ENSG00000111716.14|OTTHUMG00000133760.5|OTTHUMT00000258220.2|LDHB-203|LDHB|334:ENSP00000229319.1|ENST00000350669.5|ENSG00000111716.14|OTTHUMG00000133760.5|OTTHUMT00000258219.1|LDHB-201|LDHB|334:ENSP00000500484.2|ENST00000673047.2|ENSG00000111716.14|OTTHUMG00000133760.5|OTTHUMT00000505307.1|LDHB-211|LDHB|341	Oxidation (M)	M8:Oxidation (M):1000.00	PEAKS DB	RIHPVSTMV	B07
RIHPVSTMV	26.59	1054.56	9	0	352.527	3	18.36	229820	3	20013	F3:4497	No	PR487_Michele_20180611_B07_rep2.mzML	ENSP00000379386.1|ENST00000396076.5|ENSG00000111716.14|OTTHUMG00000133760.5|OTTHUMT00000258220.2|LDHB-203|LDHB|334:ENSP00000229319.1|ENST00000350669.5|ENSG00000111716.14|OTTHUMG00000133760.5|OTTHUMT00000258219.1|LDHB-201|LDHB|334:ENSP00000500484.2|ENST00000673047.2|ENSG00000111716.14|OTTHUMG00000133760.5|OTTHUMT00000505307.1|LDHB-211|LDHB|341	Oxidation (M)	M8:Oxidation (M):1000.00	PEAKS DB	RIHPVSTMV	B07
LPSASHFSQL	37.77	1085.55	10	0.2	543.783	2	32.54	1201700	2	45636	F2:10305	No	PR487_Michele_20180611_B07_rep1.mzML	ENSP00000343629.4|ENST00000338920.8|ENSG00000117523.16|OTTHUMG00000034665.10|OTTHUMT00000314826.4|PRRC2C-201|PRRC2C|2817:ENSP00000356716.3|ENST00000367742.7|ENSG00000117523.16|OTTHUMG00000034665.10|OTTHUMT00000083864.4|PRRC2C-202|PRRC2C|2819:ENSP00000495968.1|ENST00000644916.1|ENSG00000117523.16|OTTHUMG00000034665.10|OTTHUMT00000494493.1|PRRC2C-213|PRRC2C|910			PEAKS DB	LPSASHFSQL	B07
LPSASHFSQL	37.52	1085.55	10	0.2	1086.56	1	28.22	65954	1	4732	F1:8607	No	PR487_Michele_20180604_B07.mzML	ENSP00000343629.4|ENST00000338920.8|ENSG00000117523.16|OTTHUMG00000034665.10|OTTHUMT00000314826.4|PRRC2C-201|PRRC2C|2817:ENSP00000356716.3|ENST00000367742.7|ENSG00000117523.16|OTTHUMG00000034665.10|OTTHUMT00000083864.4|PRRC2C-202|PRRC2C|2819:ENSP00000495968.1|ENST00000644916.1|ENSG00000117523.16|OTTHUMG00000034665.10|OTTHUMT00000494493.1|PRRC2C-213|PRRC2C|910			PEAKS DB	LPSASHFSQL	B07
LPSASHFSQL	37.48	1085.55	10	0.1	543.783	2	28.22	1671400	1	4744	F1:8590	No	PR487_Michele_20180604_B07.mzML	ENSP00000343629.4|ENST00000338920.8|ENSG00000117523.16|OTTHUMG00000034665.10|OTTHUMT00000314826.4|PRRC2C-201|PRRC2C|2817:ENSP00000356716.3|ENST00000367742.7|ENSG00000117523.16|OTTHUMG00000034665.10|OTTHUMT00000083864.4|PRRC2C-202|PRRC2C|2819:ENSP00000495968.1|ENST00000644916.1|ENSG00000117523.16|OTTHUMG00000034665.10|OTTHUMT00000494493.1|PRRC2C-213|PRRC2C|910			PEAKS DB	LPSASHFSQL	B07
LPSASHFSQL	36.52	1085.55	10	0.2	543.783	2	32.31	965240	3	24361	F3:10160	No	PR487_Michele_20180611_B07_rep2.mzML	ENSP00000343629.4|ENST00000338920.8|ENSG00000117523.16|OTTHUMG00000034665.10|OTTHUMT00000314826.4|PRRC2C-201|PRRC2C|2817:ENSP00000356716.3|ENST00000367742.7|ENSG00000117523.16|OTTHUMG00000034665.10|OTTHUMT00000083864.4|PRRC2C-202|PRRC2C|2819:ENSP00000495968.1|ENST00000644916.1|ENSG00000117523.16|OTTHUMG00000034665.10|OTTHUMT00000494493.1|PRRC2C-213|PRRC2C|910			PEAKS DB	LPSASHFSQL	B07
SPYFQRPLAL	37.73	1190.64	10	0.2	596.33	2	34.44	288890	1	6811	F1:11255	No	PR487_Michele_20180604_B07.mzML	ENSP00000413407.2|ENST00000411986.6|ENSG00000116761.12|OTTHUMG00000009352.2|-|CTH-203|CTH|373:ENSP00000359976.3|ENST00000370938.8|ENSG00000116761.12|OTTHUMG00000009352.2|OTTHUMT00000025918.2|CTH-202|CTH|405			PEAKS DB	SPYFQRPLAL	B07
SPYFQRPLAL	32.61	1190.64	10	0	596.33	2	42.16	60524	3	27248	F3:14108	No	PR487_Michele_20180611_B07_rep2.mzML	ENSP00000413407.2|ENST00000411986.6|ENSG00000116761.12|OTTHUMG00000009352.2|-|CTH-203|CTH|373:ENSP00000359976.3|ENST00000370938.8|ENSG00000116761.12|OTTHUMG00000009352.2|OTTHUMT00000025918.2|CTH-202|CTH|405			PEAKS DB	SPYFQRPLAL	B07
SPYFQRPLAL	30.99	1190.64	10	0.2	596.33	2	42.51	113980	2	48577	F2:14305	No	PR487_Michele_20180611_B07_rep1.mzML	ENSP00000413407.2|ENST00000411986.6|ENSG00000116761.12|OTTHUMG00000009352.2|-|CTH-203|CTH|373:ENSP00000359976.3|ENST00000370938.8|ENSG00000116761.12|OTTHUMG00000009352.2|OTTHUMT00000025918.2|CTH-202|CTH|405			PEAKS DB	SPYFQRPLAL	B07
SPRGHLTSLQDA	37.7	1280.65	12	0.1	641.331	2	20.38	3138800	1	1836	F1:5109	No	PR487_Michele_20180604_B07.mzML	ENSP00000434833.1|ENST00000527696.5|ENSG00000177963.14|OTTHUMG00000119069.7|OTTHUMT00000384762.1|RIC8A-208|RIC8A|525:ENSP00000432008.1|ENST00000526104.5|ENSG00000177963.14|OTTHUMG00000119069.7|OTTHUMT00000384761.1|RIC8A-203|RIC8A|531:ENSP00000325941.5|ENST00000325207.9|ENSG00000177963.14|OTTHUMG00000119069.7|OTTHUMT00000239282.1|RIC8A-201|RIC8A|537			PEAKS DB	SPRGHLTSLQDA	B07
SPRGHLTSLQDA	29.31	1280.65	12	0.3	641.331	2	18.94	1219700	2	41368	F2:4717	No	PR487_Michele_20180611_B07_rep1.mzML	ENSP00000434833.1|ENST00000527696.5|ENSG00000177963.14|OTTHUMG00000119069.7|OTTHUMT00000384762.1|RIC8A-208|RIC8A|525:ENSP00000432008.1|ENST00000526104.5|ENSG00000177963.14|OTTHUMG00000119069.7|OTTHUMT00000384761.1|RIC8A-203|RIC8A|531:ENSP00000325941.5|ENST00000325207.9|ENSG00000177963.14|OTTHUMG00000119069.7|OTTHUMT00000239282.1|RIC8A-201|RIC8A|537			PEAKS DB	SPRGHLTSLQDA	B07
SPRGHLTSLQDA	28.52	1280.65	12	0.3	641.331	2	18.69	976600	3	20121	F3:4601	No	PR487_Michele_20180611_B07_rep2.mzML	ENSP00000434833.1|ENST00000527696.5|ENSG00000177963.14|OTTHUMG00000119069.7|OTTHUMT00000384762.1|RIC8A-208|RIC8A|525:ENSP00000432008.1|ENST00000526104.5|ENSG00000177963.14|OTTHUMG00000119069.7|OTTHUMT00000384761.1|RIC8A-203|RIC8A|531:ENSP00000325941.5|ENST00000325207.9|ENSG00000177963.14|OTTHUMG00000119069.7|OTTHUMT00000239282.1|RIC8A-201|RIC8A|537			PEAKS DB	SPRGHLTSLQDA	B07
SPRGHLTSLQDA	27.76	1280.65	12	0.2	427.89	3	18.92	3150400	2	41349	F2:4738	No	PR487_Michele_20180611_B07_rep1.mzML	ENSP00000434833.1|ENST00000527696.5|ENSG00000177963.14|OTTHUMG00000119069.7|OTTHUMT00000384762.1|RIC8A-208|RIC8A|525:ENSP00000432008.1|ENST00000526104.5|ENSG00000177963.14|OTTHUMG00000119069.7|OTTHUMT00000384761.1|RIC8A-203|RIC8A|531:ENSP00000325941.5|ENST00000325207.9|ENSG00000177963.14|OTTHUMG00000119069.7|OTTHUMT00000239282.1|RIC8A-201|RIC8A|537			PEAKS DB	SPRGHLTSLQDA	B07
SPRGHLTSLQDA	26.72	1280.65	12	0	427.89	3	18.69	2684000	3	20116	F3:4628	No	PR487_Michele_20180611_B07_rep2.mzML	ENSP00000434833.1|ENST00000527696.5|ENSG00000177963.14|OTTHUMG00000119069.7|OTTHUMT00000384762.1|RIC8A-208|RIC8A|525:ENSP00000432008.1|ENST00000526104.5|ENSG00000177963.14|OTTHUMG00000119069.7|OTTHUMT00000384761.1|RIC8A-203|RIC8A|531:ENSP00000325941.5|ENST00000325207.9|ENSG00000177963.14|OTTHUMG00000119069.7|OTTHUMT00000239282.1|RIC8A-201|RIC8A|537			PEAKS DB	SPRGHLTSLQDA	B07
TPPVTQPVSL	37.69	1037.58	10	0.6	1038.58	1	37	101230	2	46973	F2:12119	No	PR487_Michele_20180611_B07_rep1.mzML	ENSP00000382703.1|ENST00000399804.5|ENSG00000156304.15|OTTHUMG00000084903.6|OTTHUMT00000192660.1|SCAF4-202|SCAF4|1125:ENSP00000402377.2|ENST00000434667.3|ENSG00000156304.15|OTTHUMG00000084903.6|OTTHUMT00000468466.1|SCAF4-203|SCAF4|1132:ENSP00000286835.7|ENST00000286835.12|ENSG00000156304.15|OTTHUMG00000084903.6|OTTHUMT00000192659.2|SCAF4-201|SCAF4|1147			PEAKS DB	TPPVTQPVSL	B07
TPPVTQPVSL	25.16	1037.58	10	-0.1	1038.58	1	36.11	27720	2	46702	F2:11753	No	PR487_Michele_20180611_B07_rep1.mzML	ENSP00000382703.1|ENST00000399804.5|ENSG00000156304.15|OTTHUMG00000084903.6|OTTHUMT00000192660.1|SCAF4-202|SCAF4|1125:ENSP00000402377.2|ENST00000434667.3|ENSG00000156304.15|OTTHUMG00000084903.6|OTTHUMT00000468466.1|SCAF4-203|SCAF4|1132:ENSP00000286835.7|ENST00000286835.12|ENSG00000156304.15|OTTHUMG00000084903.6|OTTHUMT00000192659.2|SCAF4-201|SCAF4|1147			PEAKS DB	TPPVTQPVSL	B07
TPPVTQPVSL	24.98	1037.58	10	-1.2	1038.58	1	29.73	100300	1	5258	F1:9259	No	PR487_Michele_20180604_B07.mzML	ENSP00000382703.1|ENST00000399804.5|ENSG00000156304.15|OTTHUMG00000084903.6|OTTHUMT00000192660.1|SCAF4-202|SCAF4|1125:ENSP00000402377.2|ENST00000434667.3|ENSG00000156304.15|OTTHUMG00000084903.6|OTTHUMT00000468466.1|SCAF4-203|SCAF4|1132:ENSP00000286835.7|ENST00000286835.12|ENSG00000156304.15|OTTHUMG00000084903.6|OTTHUMT00000192659.2|SCAF4-201|SCAF4|1147			PEAKS DB	TPPVTQPVSL	B07
TPPVTQPVSL	23.45	1037.58	10	0.3	1038.58	1	36.85	94281	3	25734	F3:11999	No	PR487_Michele_20180611_B07_rep2.mzML	ENSP00000382703.1|ENST00000399804.5|ENSG00000156304.15|OTTHUMG00000084903.6|OTTHUMT00000192660.1|SCAF4-202|SCAF4|1125:ENSP00000402377.2|ENST00000434667.3|ENSG00000156304.15|OTTHUMG00000084903.6|OTTHUMT00000468466.1|SCAF4-203|SCAF4|1132:ENSP00000286835.7|ENST00000286835.12|ENSG00000156304.15|OTTHUMG00000084903.6|OTTHUMT00000192659.2|SCAF4-201|SCAF4|1147			PEAKS DB	TPPVTQPVSL	B07
TPPVTQPVSL	20.28	1037.58	10	0.3	1038.58	1	36.01	0	3	34447	F3:11676	No	PR487_Michele_20180611_B07_rep2.mzML	ENSP00000382703.1|ENST00000399804.5|ENSG00000156304.15|OTTHUMG00000084903.6|OTTHUMT00000192660.1|SCAF4-202|SCAF4|1125:ENSP00000402377.2|ENST00000434667.3|ENSG00000156304.15|OTTHUMG00000084903.6|OTTHUMT00000468466.1|SCAF4-203|SCAF4|1132:ENSP00000286835.7|ENST00000286835.12|ENSG00000156304.15|OTTHUMG00000084903.6|OTTHUMT00000192659.2|SCAF4-201|SCAF4|1147			PEAKS DB	TPPVTQPVSL	B07
YPMLNKKGPVPA	37.61	1329.71	12	0.3	665.863	2	21.68	572830	1	2295	F1:5664	No	PR487_Michele_20180604_B07.mzML	ENSP00000337746.7|ENST00000338128.13|ENSG00000105655.19|OTTHUMG00000179027.10|OTTHUMT00000444469.3|ISYNA1-201|ISYNA1|558	Oxidation (M)	M3:Oxidation (M):1000.00	PEAKS DB	YPMLNKKGPVPA	B07
YPMLNKKGPVPA	33.82	1329.71	12	0.4	665.863	2	22.07	311470	2	42356	F2:5947	No	PR487_Michele_20180611_B07_rep1.mzML	ENSP00000337746.7|ENST00000338128.13|ENSG00000105655.19|OTTHUMG00000179027.10|OTTHUMT00000444469.3|ISYNA1-201|ISYNA1|558	Oxidation (M)	M3:Oxidation (M):1000.00	PEAKS DB	YPMLNKKGPVPA	B07
YPMLNKKGPVPA	29.12	1329.71	12	0.3	665.863	2	21.91	275630	3	21123	F3:5851	No	PR487_Michele_20180611_B07_rep2.mzML	ENSP00000337746.7|ENST00000338128.13|ENSG00000105655.19|OTTHUMG00000179027.10|OTTHUMT00000444469.3|ISYNA1-201|ISYNA1|558	Oxidation (M)	M3:Oxidation (M):1000.00	PEAKS DB	YPMLNKKGPVPA	B07
TPPPRFRPAGAAPRPPPKPM	37.6	2153.17	20	-0.1	539.299	4	19.61	1657000	2	41576	F2:5051	No	PR487_Michele_20180611_B07_rep1.mzML	ENSP00000496643.1|ENST00000646449.2|ENSG00000197728.11|OTTHUMG00000170139.7|OTTHUMT00000494478.5|RPS26-204|RPS26|115:ENSP00000348849.5|ENST00000356464.10|ENSG00000197728.11|OTTHUMG00000170139.7|OTTHUMT00000407616.4|RPS26-201|RPS26|115:ENSP00000450339.1|ENST00000552361.1|ENSG00000197728.11|OTTHUMG00000170139.7|OTTHUMT00000407617.1|RPS26-203|RPS26|115	Oxidation (M)	M20:Oxidation (M):1000.00	PEAKS DB	TPPPRFRPAGAAPRPPPKPM	B07
TPPPRFRPAGAAPRPPPKPM	33.7	2153.17	20	0.1	539.299	4	19.58	1245500	3	20401	F3:4961	No	PR487_Michele_20180611_B07_rep2.mzML	ENSP00000496643.1|ENST00000646449.2|ENSG00000197728.11|OTTHUMG00000170139.7|OTTHUMT00000494478.5|RPS26-204|RPS26|115:ENSP00000348849.5|ENST00000356464.10|ENSG00000197728.11|OTTHUMG00000170139.7|OTTHUMT00000407616.4|RPS26-201|RPS26|115:ENSP00000450339.1|ENST00000552361.1|ENSG00000197728.11|OTTHUMG00000170139.7|OTTHUMT00000407617.1|RPS26-203|RPS26|115	Oxidation (M)	M20:Oxidation (M):1000.00	PEAKS DB	TPPPRFRPAGAAPRPPPKPM	B07
TPPPRFRPAGAAPRPPPKPM	23.95	2153.17	20	-0.1	539.299	4	20.03	3081700	1	1711	F1:4941	No	PR487_Michele_20180604_B07.mzML	ENSP00000496643.1|ENST00000646449.2|ENSG00000197728.11|OTTHUMG00000170139.7|OTTHUMT00000494478.5|RPS26-204|RPS26|115:ENSP00000348849.5|ENST00000356464.10|ENSG00000197728.11|OTTHUMG00000170139.7|OTTHUMT00000407616.4|RPS26-201|RPS26|115:ENSP00000450339.1|ENST00000552361.1|ENSG00000197728.11|OTTHUMG00000170139.7|OTTHUMT00000407617.1|RPS26-203|RPS26|115	Oxidation (M)	M20:Oxidation (M):1000.00	PEAKS DB	TPPPRFRPAGAAPRPPPKPM	B07
MPSDKTIGGGDDSFNTF	37.59	1803.76	17	0.3	902.889	2	29.23	437270	1	5095	F1:9039	No	PR487_Michele_20180604_B07.mzML	ENSP00000301072.6|ENST00000301072.10|ENSG00000167553.15|OTTHUMG00000169497.4|OTTHUMT00000404424.2|TUBA1C-201|TUBA1C|449:ENSP00000439020.2|ENST00000295766.9|ENSG00000167552.14|OTTHUMG00000169511.4|OTTHUMT00000404547.2|TUBA1A-201|TUBA1A|451:ENSP00000336799.5|ENST00000336023.9|ENSG00000123416.15|OTTHUMG00000170410.2|OTTHUMT00000409005.1|TUBA1B-202|TUBA1B|451:ENSP00000301071.7|ENST00000301071.12|ENSG…	Oxidation (M)	M1:Oxidation (M):1000.00	PEAKS DB	MPSDKTIGGGDDSFNTF	B07
LPAPPPATAV	37.55	932.533	10	0.3	933.541	1	29.18	1015100	1	5083	F1:8983	No	PR487_Michele_20180604_B07.mzML	ENSP00000294173.3|ENST00000348721.3|ENSG00000114737.15|OTTHUMG00000156853.1|OTTHUMT00000346245.1|CISH-201|CISH|258:ENSP00000409346.2|ENST00000443053.6|ENSG00000114737.15|OTTHUMG00000156853.1|OTTHUMT00000346246.1|CISH-202|CISH|275			PEAKS DB	LPAPPPATAV	B07
LPAPPPATAV	34.25	932.533	10	0.4	933.541	1	35.96	579070	2	46670	F2:11666	No	PR487_Michele_20180611_B07_rep1.mzML	ENSP00000294173.3|ENST00000348721.3|ENSG00000114737.15|OTTHUMG00000156853.1|OTTHUMT00000346245.1|CISH-201|CISH|258:ENSP00000409346.2|ENST00000443053.6|ENSG00000114737.15|OTTHUMG00000156853.1|OTTHUMT00000346246.1|CISH-202|CISH|275			PEAKS DB	LPAPPPATAV	B07
LPAPPPATAV	28.06	932.533	10	0.2	933.541	1	35.82	491840	3	25433	F3:11539	No	PR487_Michele_20180611_B07_rep2.mzML	ENSP00000294173.3|ENST00000348721.3|ENSG00000114737.15|OTTHUMG00000156853.1|OTTHUMT00000346245.1|CISH-201|CISH|258:ENSP00000409346.2|ENST00000443053.6|ENSG00000114737.15|OTTHUMG00000156853.1|OTTHUMT00000346246.1|CISH-202|CISH|275			PEAKS DB	LPAPPPATAV	B07
LPAPPPATAV	25.16	932.533	10	-0.2	467.274	2	35.97	214730	2	46672	F2:11687	No	PR487_Michele_20180611_B07_rep1.mzML	ENSP00000294173.3|ENST00000348721.3|ENSG00000114737.15|OTTHUMG00000156853.1|OTTHUMT00000346245.1|CISH-201|CISH|258:ENSP00000409346.2|ENST00000443053.6|ENSG00000114737.15|OTTHUMG00000156853.1|OTTHUMT00000346246.1|CISH-202|CISH|275			PEAKS DB	LPAPPPATAV	B07
LPAPPPATAV	21.5	932.533	10	0.5	467.274	2	29.18	146740	1	5073	F1:9011	No	PR487_Michele_20180604_B07.mzML	ENSP00000294173.3|ENST00000348721.3|ENSG00000114737.15|OTTHUMG00000156853.1|OTTHUMT00000346245.1|CISH-201|CISH|258:ENSP00000409346.2|ENST00000443053.6|ENSG00000114737.15|OTTHUMG00000156853.1|OTTHUMT00000346246.1|CISH-202|CISH|275			PEAKS DB	LPAPPPATAV	B07
SPSSVTGNAL	37.54	931.461	10	0.2	932.469	1	25.64	2504400	3	22370	F3:7453	No	PR487_Michele_20180611_B07_rep2.mzML	ENSP00000300086.4|ENST00000300086.5|ENSG00000166848.7|OTTHUMG00000177136.5|OTTHUMT00000435519.2|TERF2IP-201|TERF2IP|399			PEAKS DB	SPSSVTGNAL	B07
SPSSVTGNAL	36.47	931.461	10	0.2	932.468	1	25.77	2593700	2	43558	F2:7527	No	PR487_Michele_20180611_B07_rep1.mzML	ENSP00000300086.4|ENST00000300086.5|ENSG00000166848.7|OTTHUMG00000177136.5|OTTHUMT00000435519.2|TERF2IP-201|TERF2IP|399			PEAKS DB	SPSSVTGNAL	B07
SPSSVTGNAL	35.99	931.461	10	0	932.468	1	23.64	6523300	1	3042	F1:6532	No	PR487_Michele_20180604_B07.mzML	ENSP00000300086.4|ENST00000300086.5|ENSG00000166848.7|OTTHUMG00000177136.5|OTTHUMT00000435519.2|TERF2IP-201|TERF2IP|399			PEAKS DB	SPSSVTGNAL	B07
SPSSVTGNAL	34.97	931.461	10	0.2	466.738	2	25.64	2308400	3	22358	F3:7470	No	PR487_Michele_20180611_B07_rep2.mzML	ENSP00000300086.4|ENST00000300086.5|ENSG00000166848.7|OTTHUMG00000177136.5|OTTHUMT00000435519.2|TERF2IP-201|TERF2IP|399			PEAKS DB	SPSSVTGNAL	B07
SPSSVTGNAL	33.51	931.461	10	0.3	466.738	2	25.77	3101400	2	43544	F2:7536	No	PR487_Michele_20180611_B07_rep1.mzML	ENSP00000300086.4|ENST00000300086.5|ENSG00000166848.7|OTTHUMG00000177136.5|OTTHUMT00000435519.2|TERF2IP-201|TERF2IP|399			PEAKS DB	SPSSVTGNAL	B07
HPYFNQRKL	37.49	1201.64	9	-0.3	401.552	3	17.64	361260	2	40979	F2:4218	No	PR487_Michele_20180611_B07_rep1.mzML	ENSP00000416415.1|ENST00000442997.5|ENSG00000187134.14|OTTHUMG00000017580.4|OTTHUMT00000046525.2|AKR1C1-203|AKR1C1|248:ENSP00000392694.2|ENST00000421196.7|ENSG00000151632.17|OTTHUMG00000017584.4|OTTHUMT00000468442.1|AKR1C2-202|AKR1C2|297:ENSP00000370254.4|ENST00000380872.9|ENSG00000187134.14|OTTHUMG00000017580.4|OTTHUMT00000046523.3|AKR1C1-202|AKR1C1|323:ENSP00000370129.4|ENST00000380753.8|ENSG00…			PEAKS DB	HPYFNQRKL	B07
HPYFNQRKL	35.97	1201.64	9	-0.2	401.552	3	20.53	144440	1	1888	F1:5180	No	PR487_Michele_20180604_B07.mzML	ENSP00000416415.1|ENST00000442997.5|ENSG00000187134.14|OTTHUMG00000017580.4|OTTHUMT00000046525.2|AKR1C1-203|AKR1C1|248:ENSP00000392694.2|ENST00000421196.7|ENSG00000151632.17|OTTHUMG00000017584.4|OTTHUMT00000468442.1|AKR1C2-202|AKR1C2|297:ENSP00000370254.4|ENST00000380872.9|ENSG00000187134.14|OTTHUMG00000017580.4|OTTHUMT00000046523.3|AKR1C1-202|AKR1C1|323:ENSP00000370129.4|ENST00000380753.8|ENSG00…			PEAKS DB	HPYFNQRKL	B07
HPYFNQRKL	19.04	1201.64	9	-0.2	401.552	3	17.25	273930	3	19695	F3:4199	Yes	PR487_Michele_20180611_B07_rep2.mzML	ENSP00000416415.1|ENST00000442997.5|ENSG00000187134.14|OTTHUMG00000017580.4|OTTHUMT00000046525.2|AKR1C1-203|AKR1C1|248:ENSP00000392694.2|ENST00000421196.7|ENSG00000151632.17|OTTHUMG00000017584.4|OTTHUMT00000468442.1|AKR1C2-202|AKR1C2|297:ENSP00000370254.4|ENST00000380872.9|ENSG00000187134.14|OTTHUMG00000017580.4|OTTHUMT00000046523.3|AKR1C1-202|AKR1C1|323:ENSP00000370129.4|ENST00000380753.8|ENSG00…			PEAKS DB	HPYFNQRKL	B07
SPLDSAARDEL	37.45	1172.57	11	0.2	1173.57	1	26.59	556730	1	4136	F1:7873	No	PR487_Michele_20180604_B07.mzML	ENSP00000252599.3|ENST00000252599.9|ENSG00000130309.11|OTTHUMG00000182893.3|OTTHUMT00000464216.2|COLGALT1-201|COLGALT1|622			PEAKS DB	SPLDSAARDEL	B07
SPLDSAARDEL	30.24	1172.57	11	0.8	587.291	2	30.73	13345000	2	45101	F2:9564	No	PR487_Michele_20180611_B07_rep1.mzML	ENSP00000252599.3|ENST00000252599.9|ENSG00000130309.11|OTTHUMG00000182893.3|OTTHUMT00000464216.2|COLGALT1-201|COLGALT1|622			PEAKS DB	SPLDSAARDEL	B07
SPLDSAARDEL	29.49	1172.57	11	0.9	587.291	2	30.6	11120000	3	23864	F3:9453	No	PR487_Michele_20180611_B07_rep2.mzML	ENSP00000252599.3|ENST00000252599.9|ENSG00000130309.11|OTTHUMG00000182893.3|OTTHUMT00000464216.2|COLGALT1-201|COLGALT1|622			PEAKS DB	SPLDSAARDEL	B07
SPLDSAARDEL	28.86	1172.57	11	0.6	587.291	2	26.59	21707000	1	4127	F1:7887	No	PR487_Michele_20180604_B07.mzML	ENSP00000252599.3|ENST00000252599.9|ENSG00000130309.11|OTTHUMG00000182893.3|OTTHUMT00000464216.2|COLGALT1-201|COLGALT1|622			PEAKS DB	SPLDSAARDEL	B07
SPLDSAARDEL	25.13	1172.57	11	0.8	1173.58	1	30.6	42466	3	23859	F3:9502	No	PR487_Michele_20180611_B07_rep2.mzML	ENSP00000252599.3|ENST00000252599.9|ENSG00000130309.11|OTTHUMG00000182893.3|OTTHUMT00000464216.2|COLGALT1-201|COLGALT1|622			PEAKS DB	SPLDSAARDEL	B07
SPLDSAARDEL	17.75	1172.57	11	-0.2	1173.57	1	30.73	34988	2	45110	F2:9606	No	PR487_Michele_20180611_B07_rep1.mzML	ENSP00000252599.3|ENST00000252599.9|ENSG00000130309.11|OTTHUMG00000182893.3|OTTHUMT00000464216.2|COLGALT1-201|COLGALT1|622			PEAKS DB	SPLDSAARDEL	B07
MTQQPRPVL	37.44	1084.57	9	-0.7	543.292	2	21.37	285090	2	42139	F2:5726	No	PR487_Michele_20180611_B07_rep1.mzML	ENSP00000332198.4|ENST00000328848.5|ENSG00000182117.5|OTTHUMG00000129440.3|OTTHUMT00000251602.3|NOP10-201|NOP10|64	Oxidation (M)	M1:Oxidation (M):1000.00	PEAKS DB	MTQQPRPVL	B07
MTQQPRPVL	34.86	1084.57	9	0	543.292	2	21.18	253950	3	20905	F3:5641	No	PR487_Michele_20180611_B07_rep2.mzML	ENSP00000332198.4|ENST00000328848.5|ENSG00000182117.5|OTTHUMG00000129440.3|OTTHUMT00000251602.3|NOP10-201|NOP10|64	Oxidation (M)	M1:Oxidation (M):1000.00	PEAKS DB	MTQQPRPVL	B07
MTQQPRPVL	33.82	1084.57	9	-0.1	543.292	2	21.73	399320	1	2314	F1:5704	No	PR487_Michele_20180604_B07.mzML	ENSP00000332198.4|ENST00000328848.5|ENSG00000182117.5|OTTHUMG00000129440.3|OTTHUMT00000251602.3|NOP10-201|NOP10|64	Oxidation (M)	M1:Oxidation (M):1000.00	PEAKS DB	MTQQPRPVL	B07
APFDREPFTL	37.41	1191.59	10	-0.1	596.803	2	36.64	1446200	1	7444	F1:12143	No	PR487_Michele_20180604_B07.mzML	ENSP00000428871.1|ENST00000521416.5|ENSG00000043462.12|OTTHUMG00000163121.4|OTTHUMT00000371731.1|LCP2-206|LCP2|328:ENSP00000487460.1|ENST00000628092.2|ENSG00000043462.12|OTTHUMG00000163121.4|-|LCP2-210|LCP2|533:ENSP00000046794.5|ENST00000046794.10|ENSG00000043462.12|OTTHUMG00000163121.4|OTTHUMT00000371727.2|LCP2-201|LCP2|533			PEAKS DB	APFDREPFTL	B07
APFDREPFTL	34.17	1191.59	10	0.1	596.803	2	46.59	623050	2	49511	F2:15859	No	PR487_Michele_20180611_B07_rep1.mzML	ENSP00000428871.1|ENST00000521416.5|ENSG00000043462.12|OTTHUMG00000163121.4|OTTHUMT00000371731.1|LCP2-206|LCP2|328:ENSP00000487460.1|ENST00000628092.2|ENSG00000043462.12|OTTHUMG00000163121.4|-|LCP2-210|LCP2|533:ENSP00000046794.5|ENST00000046794.10|ENSG00000043462.12|OTTHUMG00000163121.4|OTTHUMT00000371727.2|LCP2-201|LCP2|533			PEAKS DB	APFDREPFTL	B07
APFDREPFTL	24.19	1191.59	10	0.2	596.804	2	46.3	615340	3	28102	F3:15628	No	PR487_Michele_20180611_B07_rep2.mzML	ENSP00000428871.1|ENST00000521416.5|ENSG00000043462.12|OTTHUMG00000163121.4|OTTHUMT00000371731.1|LCP2-206|LCP2|328:ENSP00000487460.1|ENST00000628092.2|ENSG00000043462.12|OTTHUMG00000163121.4|-|LCP2-210|LCP2|533:ENSP00000046794.5|ENST00000046794.10|ENSG00000043462.12|OTTHUMG00000163121.4|OTTHUMT00000371727.2|LCP2-201|LCP2|533			PEAKS DB	APFDREPFTL	B07
APFDREPFTL	12.94	1191.59	10	0.2	596.804	2	47.63	84936	2	49761	F2:16353	No	PR487_Michele_20180611_B07_rep1.mzML	ENSP00000428871.1|ENST00000521416.5|ENSG00000043462.12|OTTHUMG00000163121.4|OTTHUMT00000371731.1|LCP2-206|LCP2|328:ENSP00000487460.1|ENST00000628092.2|ENSG00000043462.12|OTTHUMG00000163121.4|-|LCP2-210|LCP2|533:ENSP00000046794.5|ENST00000046794.10|ENSG00000043462.12|OTTHUMG00000163121.4|OTTHUMT00000371727.2|LCP2-201|LCP2|533			PEAKS DB	APFDREPFTL	B07
APAFRDYVAV	37.34	1107.57	10	-0.5	554.793	2	37.64	43260	3	25996	F3:12330	No	PR487_Michele_20180611_B07_rep2.mzML	ENSP00000345182.4|ENST00000338368.7|ENSG00000253729.8|OTTHUMG00000164239.7|OTTHUMT00000378400.2|PRKDC-202|PRKDC|4097:ENSP00000313420.3|ENST00000314191.7|ENSG00000253729.8|OTTHUMG00000164239.7|OTTHUMT00000377896.4|PRKDC-201|PRKDC|4128			PEAKS DB	APAFRDYVAV	B07
APAFRDYVAV	28.39	1107.57	10	-0.5	554.793	2	37.89	45819	2	47360	F2:12509	No	PR487_Michele_20180611_B07_rep1.mzML	ENSP00000345182.4|ENST00000338368.7|ENSG00000253729.8|OTTHUMG00000164239.7|OTTHUMT00000378400.2|PRKDC-202|PRKDC|4097:ENSP00000313420.3|ENST00000314191.7|ENSG00000253729.8|OTTHUMG00000164239.7|OTTHUMT00000377896.4|PRKDC-201|PRKDC|4128			PEAKS DB	APAFRDYVAV	B07
APAFRDYVAV	19.69	1107.57	10	-0.2	554.793	2	31.38	69283	1	5813	F1:9977	No	PR487_Michele_20180604_B07.mzML	ENSP00000345182.4|ENST00000338368.7|ENSG00000253729.8|OTTHUMG00000164239.7|OTTHUMT00000378400.2|PRKDC-202|PRKDC|4097:ENSP00000313420.3|ENST00000314191.7|ENSG00000253729.8|OTTHUMG00000164239.7|OTTHUMT00000377896.4|PRKDC-201|PRKDC|4128			PEAKS DB	APAFRDYVAV	B07
HPTLGPKITY	37.33	1125.62	10	0	563.816	2	26.62	0	3	33568	F3:7872	No	PR487_Michele_20180611_B07_rep2.mzML	ENSP00000412779.1|ENST00000429366.5|ENSG00000114388.14|OTTHUMG00000156864.4|OTTHUMT00000346308.2|NPRL2-203|NPRL2|57:ENSP00000396172.1|ENST00000418825.5|ENSG00000114388.14|OTTHUMG00000156864.4|OTTHUMT00000346312.1|NPRL2-202|NPRL2|87:ENSP00000388019.1|ENST00000433381.5|ENSG00000114388.14|OTTHUMG00000156864.4|OTTHUMT00000346301.2|NPRL2-204|NPRL2|87:ENSP00000388358.1|ENST00000451194.5|ENSG00000114388…			PEAKS DB	HPTLGPKITY	B07
HPTLGPKITY	35.22	1125.62	10	0.1	563.816	2	25.1	0	1	13702	F1:7201	No	PR487_Michele_20180604_B07.mzML	ENSP00000412779.1|ENST00000429366.5|ENSG00000114388.14|OTTHUMG00000156864.4|OTTHUMT00000346308.2|NPRL2-203|NPRL2|57:ENSP00000396172.1|ENST00000418825.5|ENSG00000114388.14|OTTHUMG00000156864.4|OTTHUMT00000346312.1|NPRL2-202|NPRL2|87:ENSP00000388019.1|ENST00000433381.5|ENSG00000114388.14|OTTHUMG00000156864.4|OTTHUMT00000346301.2|NPRL2-204|NPRL2|87:ENSP00000388358.1|ENST00000451194.5|ENSG00000114388…			PEAKS DB	HPTLGPKITY	B07
VPAEPKLAF	37.33	970.549	9	0.5	971.557	1	30.78	481010	1	5603	F1:9679	No	PR487_Michele_20180604_B07.mzML	ENSP00000379729.1|ENST00000396465.5|ENSG00000147604.14|OTTHUMG00000134312.5|OTTHUMT00000259289.1|RPL7-202|RPL7|208:ENSP00000379730.1|ENST00000396466.5|ENSG00000147604.14|OTTHUMG00000134312.5|OTTHUMT00000259290.1|RPL7-203|RPL7|208:ENSP00000379731.1|ENST00000396467.5|ENSG00000147604.14|OTTHUMG00000134312.5|OTTHUMT00000259288.2|RPL7-204|RPL7|208:ENSP00000339795.2|ENST00000352983.7|ENSG00000147604.14…			PEAKS DB	VPAEPKLAF	B07
VPAEPKLAF	34.17	970.549	9	0.4	486.282	2	30.73	7372100	1	5577	F1:9633	No	PR487_Michele_20180604_B07.mzML	ENSP00000379729.1|ENST00000396465.5|ENSG00000147604.14|OTTHUMG00000134312.5|OTTHUMT00000259289.1|RPL7-202|RPL7|208:ENSP00000379730.1|ENST00000396466.5|ENSG00000147604.14|OTTHUMG00000134312.5|OTTHUMT00000259290.1|RPL7-203|RPL7|208:ENSP00000379731.1|ENST00000396467.5|ENSG00000147604.14|OTTHUMG00000134312.5|OTTHUMT00000259288.2|RPL7-204|RPL7|208:ENSP00000339795.2|ENST00000352983.7|ENSG00000147604.14…			PEAKS DB	VPAEPKLAF	B07
VPAEPKLAF	33.89	970.549	9	0.3	486.282	2	36.26	3173700	3	25567	F3:11725	No	PR487_Michele_20180611_B07_rep2.mzML	ENSP00000379729.1|ENST00000396465.5|ENSG00000147604.14|OTTHUMG00000134312.5|OTTHUMT00000259289.1|RPL7-202|RPL7|208:ENSP00000379730.1|ENST00000396466.5|ENSG00000147604.14|OTTHUMG00000134312.5|OTTHUMT00000259290.1|RPL7-203|RPL7|208:ENSP00000379731.1|ENST00000396467.5|ENSG00000147604.14|OTTHUMG00000134312.5|OTTHUMT00000259288.2|RPL7-204|RPL7|208:ENSP00000339795.2|ENST00000352983.7|ENSG00000147604.14…			PEAKS DB	VPAEPKLAF	B07
VPAEPKLAF	33.8	970.549	9	0.4	486.282	2	36.53	3701900	2	46840	F2:11888	No	PR487_Michele_20180611_B07_rep1.mzML	ENSP00000379729.1|ENST00000396465.5|ENSG00000147604.14|OTTHUMG00000134312.5|OTTHUMT00000259289.1|RPL7-202|RPL7|208:ENSP00000379730.1|ENST00000396466.5|ENSG00000147604.14|OTTHUMG00000134312.5|OTTHUMT00000259290.1|RPL7-203|RPL7|208:ENSP00000379731.1|ENST00000396467.5|ENSG00000147604.14|OTTHUMG00000134312.5|OTTHUMT00000259288.2|RPL7-204|RPL7|208:ENSP00000339795.2|ENST00000352983.7|ENSG00000147604.14…			PEAKS DB	VPAEPKLAF	B07
VPAEPKLAF	22.86	970.549	9	-0.3	971.556	1	36.24	9289.7	3	25560	F3:11775	No	PR487_Michele_20180611_B07_rep2.mzML	ENSP00000379729.1|ENST00000396465.5|ENSG00000147604.14|OTTHUMG00000134312.5|OTTHUMT00000259289.1|RPL7-202|RPL7|208:ENSP00000379730.1|ENST00000396466.5|ENSG00000147604.14|OTTHUMG00000134312.5|OTTHUMT00000259290.1|RPL7-203|RPL7|208:ENSP00000379731.1|ENST00000396467.5|ENSG00000147604.14|OTTHUMG00000134312.5|OTTHUMT00000259288.2|RPL7-204|RPL7|208:ENSP00000339795.2|ENST00000352983.7|ENSG00000147604.14…			PEAKS DB	VPAEPKLAF	B07
GPHASGVNSIL	37.32	1050.55	11	0.3	526.28	2	29.18	326980	2	44637	F2:8976	No	PR487_Michele_20180611_B07_rep1.mzML	ENSP00000422808.1|ENST00000506044.1|ENSG00000137177.20|OTTHUMG00000014313.9|OTTHUMT00000367822.2|KIF13A-210|KIF13A|270:ENSP00000425616.1|ENST00000502297.5|ENSG00000137177.20|OTTHUMG00000014313.9|OTTHUMT00000367815.1|KIF13A-206|KIF13A|801:ENSP00000351150.6|ENST00000358380.10|ENSG00000137177.20|OTTHUMG00000014313.9|OTTHUMT00000039956.2|KIF13A-202|KIF13A|889:ENSP00000368091.5|ENST00000378814.9|ENSG0…			PEAKS DB	GPHASGVNSIL	B07
GPHASGVNSIL	34.86	1050.55	11	0.2	526.28	2	28.95	184980	3	23346	F3:8839	No	PR487_Michele_20180611_B07_rep2.mzML	ENSP00000422808.1|ENST00000506044.1|ENSG00000137177.20|OTTHUMG00000014313.9|OTTHUMT00000367822.2|KIF13A-210|KIF13A|270:ENSP00000425616.1|ENST00000502297.5|ENSG00000137177.20|OTTHUMG00000014313.9|OTTHUMT00000367815.1|KIF13A-206|KIF13A|801:ENSP00000351150.6|ENST00000358380.10|ENSG00000137177.20|OTTHUMG00000014313.9|OTTHUMT00000039956.2|KIF13A-202|KIF13A|889:ENSP00000368091.5|ENST00000378814.9|ENSG0…			PEAKS DB	GPHASGVNSIL	B07
GPHASGVNSIL	32.65	1050.55	11	0.2	526.28	2	26.64	440310	1	4141	F1:7899	No	PR487_Michele_20180604_B07.mzML	ENSP00000422808.1|ENST00000506044.1|ENSG00000137177.20|OTTHUMG00000014313.9|OTTHUMT00000367822.2|KIF13A-210|KIF13A|270:ENSP00000425616.1|ENST00000502297.5|ENSG00000137177.20|OTTHUMG00000014313.9|OTTHUMT00000367815.1|KIF13A-206|KIF13A|801:ENSP00000351150.6|ENST00000358380.10|ENSG00000137177.20|OTTHUMG00000014313.9|OTTHUMT00000039956.2|KIF13A-202|KIF13A|889:ENSP00000368091.5|ENST00000378814.9|ENSG0…			PEAKS DB	GPHASGVNSIL	B07
TPFAGGLGQNAL	37.3	1144.59	12	0.3	573.301	2	46.13	66750	2	49400	F2:15718	No	PR487_Michele_20180611_B07_rep1.mzML	ENSP00000405562.2|ENST00000434423.4|ENSG00000196313.11|OTTHUMG00000023527.5|OTTHUMT00000347344.2|POM121-203|POM121|1249			PEAKS DB	TPFAGGLGQNAL	B07
TPFAGGLGQNAL	35.71	1144.59	12	0.2	573.301	2	45.95	58851	3	28010	F3:15514	No	PR487_Michele_20180611_B07_rep2.mzML	ENSP00000405562.2|ENST00000434423.4|ENSG00000196313.11|OTTHUMG00000023527.5|OTTHUMT00000347344.2|POM121-203|POM121|1249			PEAKS DB	TPFAGGLGQNAL	B07
SPKLQSSKKVAF	37.3	1318.76	12	-0.1	440.594	3	16.43	157330	2	40617	F2:3773	No	PR487_Michele_20180611_B07_rep1.mzML	ENSP00000382392.2|ENST00000399466.6|ENSG00000111641.11|OTTHUMG00000169163.2|OTTHUMT00000402612.1|NOP2-203|NOP2|808:ENSP00000313272.5|ENST00000322166.9|ENSG00000111641.11|OTTHUMG00000169163.2|OTTHUMT00000402614.1|NOP2-201|NOP2|812:ENSP00000479320.1|ENST00000620535.4|ENSG00000111641.11|OTTHUMG00000169163.2|-|NOP2-223|NOP2|845			PEAKS DB	SPKLQSSKKVAF	B07
RPDNTGRGYVL	37.28	1246.64	11	-0.1	416.555	3	21.01	195080	2	42015	F2:5608	No	PR487_Michele_20180611_B07_rep1.mzML	ENSP00000261772.7|ENST00000261772.12|ENSG00000090861.15|OTTHUMG00000177042.7|OTTHUMT00000435021.2|AARS1-201|AARS1|968			PEAKS DB	RPDNTGRGYVL	B07
RPDNTGRGYVL	36.36	1246.64	11	0.2	624.328	2	22.04	245720	1	2428	F1:5841	No	PR487_Michele_20180604_B07.mzML	ENSP00000261772.7|ENST00000261772.12|ENSG00000090861.15|OTTHUMG00000177042.7|OTTHUMT00000435021.2|AARS1-201|AARS1|968			PEAKS DB	RPDNTGRGYVL	B07
RPDNTGRGYVL	30.71	1246.64	11	-0.2	416.555	3	20.78	182650	3	20776	F3:5514	No	PR487_Michele_20180611_B07_rep2.mzML	ENSP00000261772.7|ENST00000261772.12|ENSG00000090861.15|OTTHUMG00000177042.7|OTTHUMT00000435021.2|AARS1-201|AARS1|968			PEAKS DB	RPDNTGRGYVL	B07
RPDNTGRGYVL	30.55	1246.64	11	-0.1	624.328	2	21.01	126390	2	42019	F2:5606	No	PR487_Michele_20180611_B07_rep1.mzML	ENSP00000261772.7|ENST00000261772.12|ENSG00000090861.15|OTTHUMG00000177042.7|OTTHUMT00000435021.2|AARS1-201|AARS1|968			PEAKS DB	RPDNTGRGYVL	B07
RPDNTGRGYVL	18.78	1246.64	11	0.1	624.328	2	20.78	128830	3	20780	F3:5473	No	PR487_Michele_20180611_B07_rep2.mzML	ENSP00000261772.7|ENST00000261772.12|ENSG00000090861.15|OTTHUMG00000177042.7|OTTHUMT00000435021.2|AARS1-201|AARS1|968			PEAKS DB	RPDNTGRGYVL	B07
KPVYPGQTL	37.26	1001.55	9	-0.1	501.784	2	24.86	0	2	55021	F2:7180	No	PR487_Michele_20180611_B07_rep1.mzML	ENSP00000494133.1|ENST00000646125.1|ENSG00000133835.16|OTTHUMG00000128899.6|-|HSD17B4-233|HSD17B4|712:ENSP00000424613.1|ENST00000515320.5|ENSG00000133835.16|OTTHUMG00000128899.6|OTTHUMT00000371138.1|HSD17B4-220|HSD17B4|718:ENSP00000424940.2|ENST00000510025.6|ENSG00000133835.16|OTTHUMG00000128899.6|OTTHUMT00000495995.1|HSD17B4-213|HSD17B4|736:ENSP00000411960.3|ENST00000414835.7|ENSG00000133835.16|…			PEAKS DB	KPVYPGQTL	B07
KPVYPGQTL	28.91	1001.55	9	0.1	501.785	2	23.64	2153800	1	3013	F1:6526	Yes	PR487_Michele_20180604_B07.mzML	ENSP00000494133.1|ENST00000646125.1|ENSG00000133835.16|OTTHUMG00000128899.6|-|HSD17B4-233|HSD17B4|712:ENSP00000424613.1|ENST00000515320.5|ENSG00000133835.16|OTTHUMG00000128899.6|OTTHUMT00000371138.1|HSD17B4-220|HSD17B4|718:ENSP00000424940.2|ENST00000510025.6|ENSG00000133835.16|OTTHUMG00000128899.6|OTTHUMT00000495995.1|HSD17B4-213|HSD17B4|736:ENSP00000411960.3|ENST00000414835.7|ENSG00000133835.16|…			PEAKS DB	KPVYPGQTL	B07
APYRGQLASPSSQSA	37.22	1518.74	15	0.7	760.379	2	18.52	14554	2	41216	F2:4606	No	PR487_Michele_20180611_B07_rep1.mzML	ENSP00000311747.4|ENST00000310137.4|ENSG00000239306.4|OTTHUMG00000140380.5|OTTHUMT00000277128.1|RBM14-201|RBM14|669			PEAKS DB	APYRGQLASPSSQSA	B07
VAGMDVELTVEER	37.2	1462.7	13	1.3	732.357	2	29.07	23196	2	44593	F2:8861	No	PR487_Michele_20180611_B07_rep1.mzML	ENSP00000461766.1|ENST00000573196.5|ENSG00000108953.17|OTTHUMG00000134316.7|OTTHUMT00000437349.1|YWHAE-211|YWHAE|94:ENSP00000460712.1|ENST00000575977.1|ENSG00000108953.17|OTTHUMG00000134316.7|OTTHUMT00000437358.1|YWHAE-212|YWHAE|107:ENSP00000464883.1|ENST00000466227.6|ENSG00000108953.17|OTTHUMG00000134316.7|OTTHUMT00000259355.2|YWHAE-202|YWHAE|109:ENSP00000461762.1|ENST00000571732.5|ENSG000001089…	Oxidation (M)	M4:Oxidation (M):1000.00	PEAKS DB	VAGMDVELTVEER	B07
VAGMDVELTVEER	35.32	1462.7	13	0.1	732.356	2	28.79	0	3	33800	F3:8758	No	PR487_Michele_20180611_B07_rep2.mzML	ENSP00000461766.1|ENST00000573196.5|ENSG00000108953.17|OTTHUMG00000134316.7|OTTHUMT00000437349.1|YWHAE-211|YWHAE|94:ENSP00000460712.1|ENST00000575977.1|ENSG00000108953.17|OTTHUMG00000134316.7|OTTHUMT00000437358.1|YWHAE-212|YWHAE|107:ENSP00000464883.1|ENST00000466227.6|ENSG00000108953.17|OTTHUMG00000134316.7|OTTHUMT00000259355.2|YWHAE-202|YWHAE|109:ENSP00000461762.1|ENST00000571732.5|ENSG000001089…	Oxidation (M)	M4:Oxidation (M):1000.00	PEAKS DB	VAGMDVELTVEER	B07
RPIFKDTQGSL	37.15	1260.68	11	-0.2	631.348	2	24.49	232420	1	3352	F1:6946	No	PR487_Michele_20180604_B07.mzML	ENSP00000487829.1|ENST00000633080.1|ENSG00000147251.15|OTTHUMG00000022256.4|OTTHUMT00000487909.1|DOCK11-204|DOCK11|1902:ENSP00000276202.7|ENST00000276202.8|ENSG00000147251.15|OTTHUMG00000022256.4|OTTHUMT00000356002.1|DOCK11-201|DOCK11|2073:ENSP00000276204.6|ENST00000276204.10|ENSG00000147251.15|OTTHUMG00000022256.4|OTTHUMT00000058006.2|DOCK11-202|DOCK11|2077			PEAKS DB	RPIFKDTQGSL	B07
RPIFKDTQGSL	37.05	1260.68	11	0.2	631.349	2	25.21	99565	3	22225	F3:7267	No	PR487_Michele_20180611_B07_rep2.mzML	ENSP00000487829.1|ENST00000633080.1|ENSG00000147251.15|OTTHUMG00000022256.4|OTTHUMT00000487909.1|DOCK11-204|DOCK11|1902:ENSP00000276202.7|ENST00000276202.8|ENSG00000147251.15|OTTHUMG00000022256.4|OTTHUMT00000356002.1|DOCK11-201|DOCK11|2073:ENSP00000276204.6|ENST00000276204.10|ENSG00000147251.15|OTTHUMG00000022256.4|OTTHUMT00000058006.2|DOCK11-202|DOCK11|2077			PEAKS DB	RPIFKDTQGSL	B07
RPIFKDTQGSL	32.46	1260.68	11	0.4	631.349	2	25.43	100340	2	43455	F2:7394	No	PR487_Michele_20180611_B07_rep1.mzML	ENSP00000487829.1|ENST00000633080.1|ENSG00000147251.15|OTTHUMG00000022256.4|OTTHUMT00000487909.1|DOCK11-204|DOCK11|1902:ENSP00000276202.7|ENST00000276202.8|ENSG00000147251.15|OTTHUMG00000022256.4|OTTHUMT00000356002.1|DOCK11-201|DOCK11|2073:ENSP00000276204.6|ENST00000276204.10|ENSG00000147251.15|OTTHUMG00000022256.4|OTTHUMT00000058006.2|DOCK11-202|DOCK11|2077			PEAKS DB	RPIFKDTQGSL	B07
GPEADRHLL	37.14	1006.52	9	0.5	504.267	2	20.12	528240	2	41741	F2:5241	No	PR487_Michele_20180611_B07_rep1.mzML	ENSP00000455635.1|ENST00000569240.5|ENSG00000125107.18|OTTHUMG00000133487.12|OTTHUMT00000422244.1|CNOT1-216|CNOT1|2371:ENSP00000320949.5|ENST00000317147.10|ENSG00000125107.18|OTTHUMG00000133487.12|OTTHUMT00000257385.4|CNOT1-201|CNOT1|2376			PEAKS DB	GPEADRHLL	B07
GPEADRHLL	28.93	1006.52	9	0.3	504.267	2	21.68	449520	1	2291	F1:5701	No	PR487_Michele_20180604_B07.mzML	ENSP00000455635.1|ENST00000569240.5|ENSG00000125107.18|OTTHUMG00000133487.12|OTTHUMT00000422244.1|CNOT1-216|CNOT1|2371:ENSP00000320949.5|ENST00000317147.10|ENSG00000125107.18|OTTHUMG00000133487.12|OTTHUMT00000257385.4|CNOT1-201|CNOT1|2376			PEAKS DB	GPEADRHLL	B07
LPAFKRKTL	37.13	1072.68	9	0.1	537.345	2	22.07	450490	2	42352	F2:6016	No	PR487_Michele_20180611_B07_rep1.mzML	ENSP00000410888.1|ENST00000453245.5|ENSG00000130830.15|OTTHUMG00000024244.10|OTTHUMT00000316139.4|MPP1-209|MPP1|205:ENSP00000377163.1|ENST00000393529.5|ENSG00000130830.15|OTTHUMG00000024244.10|OTTHUMT00000316144.3|MPP1-203|MPP1|241:ENSP00000400155.3|ENST00000413259.7|ENSG00000130830.15|OTTHUMG00000024244.10|-|MPP1-205|MPP1|436:ENSP00000377165.1|ENST00000393531.5|ENSG00000130830.15|OTTHUMG00000024…			PEAKS DB	LPAFKRKTL	B07
LPAFKRKTL	36.08	1072.68	9	0.1	537.345	2	21.78	374580	3	21092	F3:5891	No	PR487_Michele_20180611_B07_rep2.mzML	ENSP00000410888.1|ENST00000453245.5|ENSG00000130830.15|OTTHUMG00000024244.10|OTTHUMT00000316139.4|MPP1-209|MPP1|205:ENSP00000377163.1|ENST00000393529.5|ENSG00000130830.15|OTTHUMG00000024244.10|OTTHUMT00000316144.3|MPP1-203|MPP1|241:ENSP00000400155.3|ENST00000413259.7|ENSG00000130830.15|OTTHUMG00000024244.10|-|MPP1-205|MPP1|436:ENSP00000377165.1|ENST00000393531.5|ENSG00000130830.15|OTTHUMG00000024…			PEAKS DB	LPAFKRKTL	B07
LPAFKRKTL	31.73	1072.68	9	-0.1	358.566	3	22.07	2823700	2	42345	F2:5998	No	PR487_Michele_20180611_B07_rep1.mzML	ENSP00000410888.1|ENST00000453245.5|ENSG00000130830.15|OTTHUMG00000024244.10|OTTHUMT00000316139.4|MPP1-209|MPP1|205:ENSP00000377163.1|ENST00000393529.5|ENSG00000130830.15|OTTHUMG00000024244.10|OTTHUMT00000316144.3|MPP1-203|MPP1|241:ENSP00000400155.3|ENST00000413259.7|ENSG00000130830.15|OTTHUMG00000024244.10|-|MPP1-205|MPP1|436:ENSP00000377165.1|ENST00000393531.5|ENSG00000130830.15|OTTHUMG00000024…			PEAKS DB	LPAFKRKTL	B07
LPAFKRKTL	30.56	1072.68	9	0	358.566	3	21.78	2006100	3	21081	F3:5868	No	PR487_Michele_20180611_B07_rep2.mzML	ENSP00000410888.1|ENST00000453245.5|ENSG00000130830.15|OTTHUMG00000024244.10|OTTHUMT00000316139.4|MPP1-209|MPP1|205:ENSP00000377163.1|ENST00000393529.5|ENSG00000130830.15|OTTHUMG00000024244.10|OTTHUMT00000316144.3|MPP1-203|MPP1|241:ENSP00000400155.3|ENST00000413259.7|ENSG00000130830.15|OTTHUMG00000024244.10|-|MPP1-205|MPP1|436:ENSP00000377165.1|ENST00000393531.5|ENSG00000130830.15|OTTHUMG00000024…			PEAKS DB	LPAFKRKTL	B07
APAGRKVGLIAA	37.13	1122.69	12	0.2	562.351	2	22.74	155410	1	2709	F1:6173	No	PR487_Michele_20180604_B07.mzML	ENSP00000436460.1|ENST00000527914.5|ENSG00000161016.17|OTTHUMG00000165249.3|OTTHUMT00000382947.1|RPL8-205|RPL8|148:ENSP00000435313.1|ENST00000533397.5|ENSG00000161016.17|OTTHUMG00000165249.3|OTTHUMT00000382953.2|RPL8-213|RPL8|235:ENSP00000262584.3|ENST00000262584.7|ENSG00000161016.17|OTTHUMG00000165249.3|OTTHUMT00000382948.1|RPL8-201|RPL8|257:ENSP00000433464.2|ENST00000528957.5|ENSG00000161016.17…			PEAKS DB	APAGRKVGLIAA	B07
APAGRKVGLIAA	33.27	1122.69	12	0.3	562.351	2	22.44	126320	2	42476	F2:6212	No	PR487_Michele_20180611_B07_rep1.mzML	ENSP00000436460.1|ENST00000527914.5|ENSG00000161016.17|OTTHUMG00000165249.3|OTTHUMT00000382947.1|RPL8-205|RPL8|148:ENSP00000435313.1|ENST00000533397.5|ENSG00000161016.17|OTTHUMG00000165249.3|OTTHUMT00000382953.2|RPL8-213|RPL8|235:ENSP00000262584.3|ENST00000262584.7|ENSG00000161016.17|OTTHUMG00000165249.3|OTTHUMT00000382948.1|RPL8-201|RPL8|257:ENSP00000433464.2|ENST00000528957.5|ENSG00000161016.17…			PEAKS DB	APAGRKVGLIAA	B07
APAGRKVGLIAA	21.63	1122.69	12	0.3	562.351	2	22.21	92484	3	21234	F3:6110	No	PR487_Michele_20180611_B07_rep2.mzML	ENSP00000436460.1|ENST00000527914.5|ENSG00000161016.17|OTTHUMG00000165249.3|OTTHUMT00000382947.1|RPL8-205|RPL8|148:ENSP00000435313.1|ENST00000533397.5|ENSG00000161016.17|OTTHUMG00000165249.3|OTTHUMT00000382953.2|RPL8-213|RPL8|235:ENSP00000262584.3|ENST00000262584.7|ENSG00000161016.17|OTTHUMG00000165249.3|OTTHUMT00000382948.1|RPL8-201|RPL8|257:ENSP00000433464.2|ENST00000528957.5|ENSG00000161016.17…			PEAKS DB	APAGRKVGLIAA	B07
TPNAGDTTVL	37.12	987.487	10	0.5	988.495	1	30.21	98049	2	44952	F2:9376	No	PR487_Michele_20180611_B07_rep1.mzML	ENSP00000447661.1|ENST00000549808.1|ENSG00000111142.14|OTTHUMG00000170280.3|OTTHUMT00000408305.2|METAP2-208|METAP2|163:ENSP00000446052.1|ENST00000535095.5|ENSG00000111142.14|OTTHUMG00000170280.3|OTTHUMT00000408295.1|METAP2-203|METAP2|328:ENSP00000448614.1|ENST00000550777.5|ENSG00000111142.14|OTTHUMG00000170280.3|OTTHUMT00000408302.1|METAP2-209|METAP2|442:ENSP00000261220.9|ENST00000261220.13|ENSG0…			PEAKS DB	TPNAGDTTVL	B07
TPNAGDTTVL	33.37	987.487	10	0.5	988.495	1	30.08	95294	3	23720	F3:9281	No	PR487_Michele_20180611_B07_rep2.mzML	ENSP00000447661.1|ENST00000549808.1|ENSG00000111142.14|OTTHUMG00000170280.3|OTTHUMT00000408305.2|METAP2-208|METAP2|163:ENSP00000446052.1|ENST00000535095.5|ENSG00000111142.14|OTTHUMG00000170280.3|OTTHUMT00000408295.1|METAP2-203|METAP2|328:ENSP00000448614.1|ENST00000550777.5|ENSG00000111142.14|OTTHUMG00000170280.3|OTTHUMT00000408302.1|METAP2-209|METAP2|442:ENSP00000261220.9|ENST00000261220.13|ENSG0…			PEAKS DB	TPNAGDTTVL	B07
TPNAGDTTVL	32.22	987.487	10	0.3	988.495	1	26.39	205100	1	4061	F1:7792	No	PR487_Michele_20180604_B07.mzML	ENSP00000447661.1|ENST00000549808.1|ENSG00000111142.14|OTTHUMG00000170280.3|OTTHUMT00000408305.2|METAP2-208|METAP2|163:ENSP00000446052.1|ENST00000535095.5|ENSG00000111142.14|OTTHUMG00000170280.3|OTTHUMT00000408295.1|METAP2-203|METAP2|328:ENSP00000448614.1|ENST00000550777.5|ENSG00000111142.14|OTTHUMG00000170280.3|OTTHUMT00000408302.1|METAP2-209|METAP2|442:ENSP00000261220.9|ENST00000261220.13|ENSG0…			PEAKS DB	TPNAGDTTVL	B07
VPKADSGAFL	37.1	1003.53	10	-0.2	1004.54	1	27.48	134740	1	4449	F1:8276	No	PR487_Michele_20180604_B07.mzML	ENSP00000440062.1|ENST00000537045.5|ENSG00000070413.20|OTTHUMG00000150141.3|-|DGCR2-205|DGCR2|509:ENSP00000445069.2|ENST00000545799.5|ENSG00000070413.20|OTTHUMG00000150141.3|-|DGCR2-206|DGCR2|550:ENSP00000263196.7|ENST00000263196.12|ENSG00000070413.20|OTTHUMG00000150141.3|OTTHUMT00000316504.2|DGCR2-201|DGCR2|550			PEAKS DB	VPKADSGAFL	B07
APSFVKGFL	37.09	964.538	9	0.3	483.276	2	36.74	190130	1	7454	F1:12185	No	PR487_Michele_20180604_B07.mzML	ENSP00000481724.1|ENST00000613434.4|ENSG00000136758.18|OTTHUMG00000017853.3|-|YME1L1-209|YME1L1|683:ENSP00000365184.3|ENST00000376016.7|ENSG00000136758.18|OTTHUMG00000017853.3|OTTHUMT00000047305.1|YME1L1-203|YME1L1|716:ENSP00000365139.4|ENST00000375972.7|ENSG00000136758.18|OTTHUMG00000017853.3|-|YME1L1-202|YME1L1|740			PEAKS DB	APSFVKGFL	B07
APSFVKGFL	29.78	964.538	9	0.5	483.277	2	45.49	37463	3	27932	F3:15359	No	PR487_Michele_20180611_B07_rep2.mzML	ENSP00000481724.1|ENST00000613434.4|ENSG00000136758.18|OTTHUMG00000017853.3|-|YME1L1-209|YME1L1|683:ENSP00000365184.3|ENST00000376016.7|ENSG00000136758.18|OTTHUMG00000017853.3|OTTHUMT00000047305.1|YME1L1-203|YME1L1|716:ENSP00000365139.4|ENST00000375972.7|ENSG00000136758.18|OTTHUMG00000017853.3|-|YME1L1-202|YME1L1|740			PEAKS DB	APSFVKGFL	B07
APSFVKGFL	25.34	964.538	9	0.2	483.276	2	45.82	58633	2	49355	F2:15594	No	PR487_Michele_20180611_B07_rep1.mzML	ENSP00000481724.1|ENST00000613434.4|ENSG00000136758.18|OTTHUMG00000017853.3|-|YME1L1-209|YME1L1|683:ENSP00000365184.3|ENST00000376016.7|ENSG00000136758.18|OTTHUMG00000017853.3|OTTHUMT00000047305.1|YME1L1-203|YME1L1|716:ENSP00000365139.4|ENST00000375972.7|ENSG00000136758.18|OTTHUMG00000017853.3|-|YME1L1-202|YME1L1|740			PEAKS DB	APSFVKGFL	B07
APAARFNNSQF	37.07	1221.59	11	0.4	611.802	2	23.64	425360	1	3035	F1:6553	No	PR487_Michele_20180604_B07.mzML	ENSP00000479918.1|ENST00000618718.1|ENSG00000164442.10|OTTHUMG00000015691.3|-|CITED2-204|CITED2|213:ENSP00000442831.1|ENST00000536159.2|ENSG00000164442.10|OTTHUMG00000015691.3|-|CITED2-202|CITED2|270:ENSP00000356623.2|ENST00000367651.4|ENSG00000164442.10|OTTHUMG00000015691.3|OTTHUMT00000042463.3|CITED2-201|CITED2|270:ENSP00000444198.2|ENST00000537332.2|ENSG00000164442.10|OTTHUMG00000015691.3|-|CI…			PEAKS DB	APAARFNNSQF	B07
APAARFNNSQF	36.81	1221.59	11	0.2	611.802	2	25.06	269310	2	43327	F2:7265	No	PR487_Michele_20180611_B07_rep1.mzML	ENSP00000479918.1|ENST00000618718.1|ENSG00000164442.10|OTTHUMG00000015691.3|-|CITED2-204|CITED2|213:ENSP00000442831.1|ENST00000536159.2|ENSG00000164442.10|OTTHUMG00000015691.3|-|CITED2-202|CITED2|270:ENSP00000356623.2|ENST00000367651.4|ENSG00000164442.10|OTTHUMG00000015691.3|OTTHUMT00000042463.3|CITED2-201|CITED2|270:ENSP00000444198.2|ENST00000537332.2|ENSG00000164442.10|OTTHUMG00000015691.3|-|CI…			PEAKS DB	APAARFNNSQF	B07
APAARFNNSQF	35.54	1221.59	11	0.3	611.802	2	24.94	200900	3	22136	F3:7188	No	PR487_Michele_20180611_B07_rep2.mzML	ENSP00000479918.1|ENST00000618718.1|ENSG00000164442.10|OTTHUMG00000015691.3|-|CITED2-204|CITED2|213:ENSP00000442831.1|ENST00000536159.2|ENSG00000164442.10|OTTHUMG00000015691.3|-|CITED2-202|CITED2|270:ENSP00000356623.2|ENST00000367651.4|ENSG00000164442.10|OTTHUMG00000015691.3|OTTHUMT00000042463.3|CITED2-201|CITED2|270:ENSP00000444198.2|ENST00000537332.2|ENSG00000164442.10|OTTHUMG00000015691.3|-|CI…			PEAKS DB	APAARFNNSQF	B07
SPYLRPLTL	37.03	1058.61	9	1	530.314	2	34.91	1352300	1	6927	F1:11439	No	PR487_Michele_20180604_B07.mzML	ENSP00000376349.2|ENST00000392568.7|ENSG00000183828.15|OTTHUMG00000170372.3|OTTHUMT00000074544.5|NUDT14-202|NUDT14|222			PEAKS DB	SPYLRPLTL	B07
SPYLRPLTL	32.31	1058.61	9	0.4	530.314	2	42.69	148850	3	27376	F3:14319	No	PR487_Michele_20180611_B07_rep2.mzML	ENSP00000376349.2|ENST00000392568.7|ENSG00000183828.15|OTTHUMG00000170372.3|OTTHUMT00000074544.5|NUDT14-202|NUDT14|222			PEAKS DB	SPYLRPLTL	B07
SPYLRPLTL	31.31	1058.61	9	1.2	1059.62	1	34.96	0	1	14739	F1:11446	No	PR487_Michele_20180604_B07.mzML	ENSP00000376349.2|ENST00000392568.7|ENSG00000183828.15|OTTHUMG00000170372.3|OTTHUMT00000074544.5|NUDT14-202|NUDT14|222			PEAKS DB	SPYLRPLTL	B07
SPYLRPLTL	30.22	1058.61	9	0.2	530.314	2	43	352000	2	48714	F2:14551	No	PR487_Michele_20180611_B07_rep1.mzML	ENSP00000376349.2|ENST00000392568.7|ENSG00000183828.15|OTTHUMG00000170372.3|OTTHUMT00000074544.5|NUDT14-202|NUDT14|222			PEAKS DB	SPYLRPLTL	B07
SPRIATTTASAATA	37.02	1317.69	14	0.3	659.852	2	19.35	90592	1	1530	F1:4676	No	PR487_Michele_20180604_B07.mzML	ENSP00000440954.1|ENST00000541584.5|ENSG00000137497.17|OTTHUMG00000167697.4|OTTHUMT00000395765.1|NUMA1-220|NUMA1|964:ENSP00000260051.8|ENST00000351960.10|ENSG00000137497.17|OTTHUMG00000167697.4|OTTHUMT00000395768.1|NUMA1-201|NUMA1|979:ENSP00000478624.1|ENST00000620566.4|ENSG00000137497.17|OTTHUMG00000167697.4|-|NUMA1-234|NUMA1|2101:ENSP00000377298.3|ENST00000393695.7|ENSG00000137497.17|OTTHUMG000…			PEAKS DB	SPRIATTTASAATA	B07
SPRIATTTASAATA	33.5	1317.69	14	0.2	659.852	2	19.02	113480	2	41385	F2:4782	No	PR487_Michele_20180611_B07_rep1.mzML	ENSP00000440954.1|ENST00000541584.5|ENSG00000137497.17|OTTHUMG00000167697.4|OTTHUMT00000395765.1|NUMA1-220|NUMA1|964:ENSP00000260051.8|ENST00000351960.10|ENSG00000137497.17|OTTHUMG00000167697.4|OTTHUMT00000395768.1|NUMA1-201|NUMA1|979:ENSP00000478624.1|ENST00000620566.4|ENSG00000137497.17|OTTHUMG00000167697.4|-|NUMA1-234|NUMA1|2101:ENSP00000377298.3|ENST00000393695.7|ENSG00000137497.17|OTTHUMG000…			PEAKS DB	SPRIATTTASAATA	B07
SPRIATTTASAATA	32.33	1317.69	14	0.3	659.852	2	18.89	84513	3	20185	F3:4705	No	PR487_Michele_20180611_B07_rep2.mzML	ENSP00000440954.1|ENST00000541584.5|ENSG00000137497.17|OTTHUMG00000167697.4|OTTHUMT00000395765.1|NUMA1-220|NUMA1|964:ENSP00000260051.8|ENST00000351960.10|ENSG00000137497.17|OTTHUMG00000167697.4|OTTHUMT00000395768.1|NUMA1-201|NUMA1|979:ENSP00000478624.1|ENST00000620566.4|ENSG00000137497.17|OTTHUMG00000167697.4|-|NUMA1-234|NUMA1|2101:ENSP00000377298.3|ENST00000393695.7|ENSG00000137497.17|OTTHUMG000…			PEAKS DB	SPRIATTTASAATA	B07
FPKPGGSQDKSL	37	1259.65	12	0.3	630.833	2	20.33	330570	1	1806	F1:5083	No	PR487_Michele_20180604_B07.mzML	ENSP00000220478.3|ENST00000220478.8|ENSG00000104112.9|OTTHUMG00000131748.5|OTTHUMT00000254670.4|SCG3-201|SCG3|468			PEAKS DB	FPKPGGSQDKSL	B07
FPKPGGSQDKSL	33.71	1259.65	12	0	420.891	3	20.33	1274100	1	1816	F1:5071	No	PR487_Michele_20180604_B07.mzML	ENSP00000220478.3|ENST00000220478.8|ENSG00000104112.9|OTTHUMG00000131748.5|OTTHUMT00000254670.4|SCG3-201|SCG3|468			PEAKS DB	FPKPGGSQDKSL	B07
TPYEYPYTL	37	1145.53	9	0.1	1146.54	1	36.59	134040	1	7434	F1:12126	No	PR487_Michele_20180604_B07.mzML	ENSP00000354951.4|ENST00000361758.8|ENSG00000112531.17|OTTHUMG00000015977.6|OTTHUMT00000400528.1|QKI-204|QKI|319:ENSP00000375973.2|ENST00000392127.6|ENSG00000112531.17|OTTHUMG00000015977.6|OTTHUMT00000400529.1|QKI-205|QKI|319:ENSP00000408775.2|ENST00000453779.6|ENSG00000112531.17|OTTHUMG00000015977.6|OTTHUMT00000043017.2|QKI-207|QKI|319:ENSP00000355094.3|ENST00000361752.8|ENSG00000112531.17|OTTHU…			PEAKS DB	TPYEYPYTL	B07
TPYEYPYTL	33.31	1145.53	9	-0.1	573.771	2	46.94	79845	3	28292	F3:15901	No	PR487_Michele_20180611_B07_rep2.mzML	ENSP00000354951.4|ENST00000361758.8|ENSG00000112531.17|OTTHUMG00000015977.6|OTTHUMT00000400528.1|QKI-204|QKI|319:ENSP00000375973.2|ENST00000392127.6|ENSG00000112531.17|OTTHUMG00000015977.6|OTTHUMT00000400529.1|QKI-205|QKI|319:ENSP00000408775.2|ENST00000453779.6|ENSG00000112531.17|OTTHUMG00000015977.6|OTTHUMT00000043017.2|QKI-207|QKI|319:ENSP00000355094.3|ENST00000361752.8|ENSG00000112531.17|OTTHU…			PEAKS DB	TPYEYPYTL	B07
TPYEYPYTL	31.78	1145.53	9	0.2	573.771	2	36.59	123420	1	7435	F1:12129	No	PR487_Michele_20180604_B07.mzML	ENSP00000354951.4|ENST00000361758.8|ENSG00000112531.17|OTTHUMG00000015977.6|OTTHUMT00000400528.1|QKI-204|QKI|319:ENSP00000375973.2|ENST00000392127.6|ENSG00000112531.17|OTTHUMG00000015977.6|OTTHUMT00000400529.1|QKI-205|QKI|319:ENSP00000408775.2|ENST00000453779.6|ENSG00000112531.17|OTTHUMG00000015977.6|OTTHUMT00000043017.2|QKI-207|QKI|319:ENSP00000355094.3|ENST00000361752.8|ENSG00000112531.17|OTTHU…			PEAKS DB	TPYEYPYTL	B07
TPYEYPYTL	31.48	1145.53	9	0.1	1146.54	1	47.08	35924	2	49622	F2:16086	No	PR487_Michele_20180611_B07_rep1.mzML	ENSP00000354951.4|ENST00000361758.8|ENSG00000112531.17|OTTHUMG00000015977.6|OTTHUMT00000400528.1|QKI-204|QKI|319:ENSP00000375973.2|ENST00000392127.6|ENSG00000112531.17|OTTHUMG00000015977.6|OTTHUMT00000400529.1|QKI-205|QKI|319:ENSP00000408775.2|ENST00000453779.6|ENSG00000112531.17|OTTHUMG00000015977.6|OTTHUMT00000043017.2|QKI-207|QKI|319:ENSP00000355094.3|ENST00000361752.8|ENSG00000112531.17|OTTHU…			PEAKS DB	TPYEYPYTL	B07
TPYEYPYTL	31.44	1145.53	9	0.2	573.771	2	47.08	107890	2	49620	F2:16076	No	PR487_Michele_20180611_B07_rep1.mzML	ENSP00000354951.4|ENST00000361758.8|ENSG00000112531.17|OTTHUMG00000015977.6|OTTHUMT00000400528.1|QKI-204|QKI|319:ENSP00000375973.2|ENST00000392127.6|ENSG00000112531.17|OTTHUMG00000015977.6|OTTHUMT00000400529.1|QKI-205|QKI|319:ENSP00000408775.2|ENST00000453779.6|ENSG00000112531.17|OTTHUMG00000015977.6|OTTHUMT00000043017.2|QKI-207|QKI|319:ENSP00000355094.3|ENST00000361752.8|ENSG00000112531.17|OTTHU…			PEAKS DB	TPYEYPYTL	B07
TPYEYPYTL	26.49	1145.53	9	-0.5	1146.53	1	46.91	24556	3	28288	F3:15895	No	PR487_Michele_20180611_B07_rep2.mzML	ENSP00000354951.4|ENST00000361758.8|ENSG00000112531.17|OTTHUMG00000015977.6|OTTHUMT00000400528.1|QKI-204|QKI|319:ENSP00000375973.2|ENST00000392127.6|ENSG00000112531.17|OTTHUMG00000015977.6|OTTHUMT00000400529.1|QKI-205|QKI|319:ENSP00000408775.2|ENST00000453779.6|ENSG00000112531.17|OTTHUMG00000015977.6|OTTHUMT00000043017.2|QKI-207|QKI|319:ENSP00000355094.3|ENST00000361752.8|ENSG00000112531.17|OTTHU…			PEAKS DB	TPYEYPYTL	B07
VPRPGPDTL	36.97	950.519	9	0.1	476.267	2	24.06	210120	3	21829	F3:6822	No	PR487_Michele_20180611_B07_rep2.mzML	ENSP00000411955.1|ENST00000416245.5|ENSG00000188372.15|OTTHUMG00000130575.4|OTTHUMT00000341409.1|ZP3-204|ZP3|248:ENSP00000337310.4|ENST00000336517.8|ENSG00000188372.15|OTTHUMG00000130575.4|OTTHUMT00000253003.1|ZP3-201|ZP3|373			PEAKS DB	VPRPGPDTL	B07
VPRPGPDTL	33.68	950.519	9	0.2	476.267	2	24.16	259410	2	43035	F2:6911	No	PR487_Michele_20180611_B07_rep1.mzML	ENSP00000411955.1|ENST00000416245.5|ENSG00000188372.15|OTTHUMG00000130575.4|OTTHUMT00000341409.1|ZP3-204|ZP3|248:ENSP00000337310.4|ENST00000336517.8|ENSG00000188372.15|OTTHUMG00000130575.4|OTTHUMT00000253003.1|ZP3-201|ZP3|373			PEAKS DB	VPRPGPDTL	B07
VPRPGPDTL	24.58	950.519	9	0	476.267	2	22.99	187950	1	2777	F1:6282	No	PR487_Michele_20180604_B07.mzML	ENSP00000411955.1|ENST00000416245.5|ENSG00000188372.15|OTTHUMG00000130575.4|OTTHUMT00000341409.1|ZP3-204|ZP3|248:ENSP00000337310.4|ENST00000336517.8|ENSG00000188372.15|OTTHUMG00000130575.4|OTTHUMT00000253003.1|ZP3-201|ZP3|373			PEAKS DB	VPRPGPDTL	B07
VPAGVGVGV	36.96	753.438	9	0.3	754.446	1	28.22	82810	1	4748	F1:8604	No	PR487_Michele_20180604_B07.mzML	ENSP00000433769.1|ENST00000530374.5|ENSG00000187954.12|OTTHUMG00000165171.3|OTTHUMT00000382439.1|CYHR1-209|CYHR1|404			PEAKS DB	VPAGVGVGV	B07
VPAGVGVGV	36.21	753.438	9	0.1	754.446	1	33.76	1388600	2	46002	F2:10658	No	PR487_Michele_20180611_B07_rep1.mzML	ENSP00000433769.1|ENST00000530374.5|ENSG00000187954.12|OTTHUMG00000165171.3|OTTHUMT00000382439.1|CYHR1-209|CYHR1|404			PEAKS DB	VPAGVGVGV	B07
VPAGVGVGV	32.55	753.438	9	0.4	754.446	1	33.58	1199700	3	24747	F3:10560	No	PR487_Michele_20180611_B07_rep2.mzML	ENSP00000433769.1|ENST00000530374.5|ENSG00000187954.12|OTTHUMG00000165171.3|OTTHUMT00000382439.1|CYHR1-209|CYHR1|404			PEAKS DB	VPAGVGVGV	B07
TPGVGKTTL	36.89	872.497	9	0.2	873.504	1	20.68	49073	1	1944	F1:5270	No	PR487_Michele_20180604_B07.mzML	ENSP00000481620.1|ENST00000502819.5|ENSG00000085231.14|OTTHUMG00000187252.3|OTTHUMT00000369189.2|AK6-203|AK6|47:ENSP00000479366.1|ENST00000618980.1|ENSG00000085231.14|OTTHUMG00000187252.3|OTTHUMT00000474396.1|AK6-205|AK6|109:ENSP00000370197.3|ENST00000380818.7|ENSG00000085231.14|OTTHUMG00000187252.3|OTTHUMT00000369183.3|AK6-201|AK6|169:ENSP00000370201.4|ENST00000380822.9|ENSG00000085231.14|OTTHUM…			PEAKS DB	TPGVGKTTL	B07
TPGVGKTTL	31.66	872.497	9	-0.2	437.255	2	20.08	1286100	2	41726	F2:5207	No	PR487_Michele_20180611_B07_rep1.mzML	ENSP00000481620.1|ENST00000502819.5|ENSG00000085231.14|OTTHUMG00000187252.3|OTTHUMT00000369189.2|AK6-203|AK6|47:ENSP00000479366.1|ENST00000618980.1|ENSG00000085231.14|OTTHUMG00000187252.3|OTTHUMT00000474396.1|AK6-205|AK6|109:ENSP00000370197.3|ENST00000380818.7|ENSG00000085231.14|OTTHUMG00000187252.3|OTTHUMT00000369183.3|AK6-201|AK6|169:ENSP00000370201.4|ENST00000380822.9|ENSG00000085231.14|OTTHUM…			PEAKS DB	TPGVGKTTL	B07
TPGVGKTTL	30.72	872.497	9	0	437.256	2	20.68	1254900	1	1938	F1:5251	No	PR487_Michele_20180604_B07.mzML	ENSP00000481620.1|ENST00000502819.5|ENSG00000085231.14|OTTHUMG00000187252.3|OTTHUMT00000369189.2|AK6-203|AK6|47:ENSP00000479366.1|ENST00000618980.1|ENSG00000085231.14|OTTHUMG00000187252.3|OTTHUMT00000474396.1|AK6-205|AK6|109:ENSP00000370197.3|ENST00000380818.7|ENSG00000085231.14|OTTHUMG00000187252.3|OTTHUMT00000369183.3|AK6-201|AK6|169:ENSP00000370201.4|ENST00000380822.9|ENSG00000085231.14|OTTHUM…			PEAKS DB	TPGVGKTTL	B07
TPGVGKTTL	30.47	872.497	9	-0.2	437.256	2	19.93	1080900	3	20510	F3:5118	No	PR487_Michele_20180611_B07_rep2.mzML	ENSP00000481620.1|ENST00000502819.5|ENSG00000085231.14|OTTHUMG00000187252.3|OTTHUMT00000369189.2|AK6-203|AK6|47:ENSP00000479366.1|ENST00000618980.1|ENSG00000085231.14|OTTHUMG00000187252.3|OTTHUMT00000474396.1|AK6-205|AK6|109:ENSP00000370197.3|ENST00000380818.7|ENSG00000085231.14|OTTHUMG00000187252.3|OTTHUMT00000369183.3|AK6-201|AK6|169:ENSP00000370201.4|ENST00000380822.9|ENSG00000085231.14|OTTHUM…			PEAKS DB	TPGVGKTTL	B07
SPNFREAVTL	36.87	1132.59	10	0	567.301	2	35.55	62814	3	25356	F3:11478	No	PR487_Michele_20180611_B07_rep2.mzML	ENSP00000323678.3|ENST00000322342.4|ENSG00000180011.7|OTTHUMG00000132858.4|OTTHUMT00000256332.2|ZADH2-201|ZADH2|377			PEAKS DB	SPNFREAVTL	B07
SPNFREAVTL	32.44	1132.59	10	0.2	567.301	2	30.23	123020	1	5421	F1:9463	No	PR487_Michele_20180604_B07.mzML	ENSP00000323678.3|ENST00000322342.4|ENSG00000180011.7|OTTHUMG00000132858.4|OTTHUMT00000256332.2|ZADH2-201|ZADH2|377			PEAKS DB	SPNFREAVTL	B07
SPNFREAVTL	30.43	1132.59	10	0.3	567.301	2	35.76	60440	2	46620	F2:11625	No	PR487_Michele_20180611_B07_rep1.mzML	ENSP00000323678.3|ENST00000322342.4|ENSG00000180011.7|OTTHUMG00000132858.4|OTTHUMT00000256332.2|ZADH2-201|ZADH2|377			PEAKS DB	SPNFREAVTL	B07
APVEVTHNF	36.87	1012.5	9	-0.2	507.256	2	25.39	134400	2	43429	F2:7399	No	PR487_Michele_20180611_B07_rep1.mzML	ENSP00000262803.4|ENST00000262803.9|ENSG00000005007.12|OTTHUMG00000183025.2|OTTHUMT00000464683.1|UPF1-201|UPF1|1118:ENSP00000470142.1|ENST00000599848.5|ENSG00000005007.12|OTTHUMG00000183025.2|OTTHUMT00000464684.1|UPF1-207|UPF1|1129			PEAKS DB	APVEVTHNF	B07
APVEVTHNF	27.38	1012.5	9	0	507.256	2	25.2	130670	3	22219	F3:7316	No	PR487_Michele_20180611_B07_rep2.mzML	ENSP00000262803.4|ENST00000262803.9|ENSG00000005007.12|OTTHUMG00000183025.2|OTTHUMT00000464683.1|UPF1-201|UPF1|1118:ENSP00000470142.1|ENST00000599848.5|ENSG00000005007.12|OTTHUMG00000183025.2|OTTHUMT00000464684.1|UPF1-207|UPF1|1129			PEAKS DB	APVEVTHNF	B07
APVEVTHNF	27.14	1012.5	9	-0.1	507.256	2	23.69	175010	1	3060	F1:6577	No	PR487_Michele_20180604_B07.mzML	ENSP00000262803.4|ENST00000262803.9|ENSG00000005007.12|OTTHUMG00000183025.2|OTTHUMT00000464683.1|UPF1-201|UPF1|1118:ENSP00000470142.1|ENST00000599848.5|ENSG00000005007.12|OTTHUMG00000183025.2|OTTHUMT00000464684.1|UPF1-207|UPF1|1129			PEAKS DB	APVEVTHNF	B07
HPGYFGKVGM	36.86	1107.52	10	0.1	554.766	2	21.03	421600	1	2057	F1:5396	No	PR487_Michele_20180604_B07.mzML	ENSP00000433259.1|ENST00000531978.5|ENSG00000166441.13|OTTHUMG00000165834.3|OTTHUMT00000386509.1|RPL27A-210|RPL27A|108:ENSP00000346015.5|ENST00000314138.11|ENSG00000166441.13|OTTHUMG00000165834.3|OTTHUMT00000386506.2|RPL27A-201|RPL27A|148	Oxidation (M)	M10:Oxidation (M):1000.00	PEAKS DB	HPGYFGKVGM	B07
HPGYFGKVGM	36.37	1107.52	10	-0.1	554.766	2	20.16	328400	2	41753	F2:5258	No	PR487_Michele_20180611_B07_rep1.mzML	ENSP00000433259.1|ENST00000531978.5|ENSG00000166441.13|OTTHUMG00000165834.3|OTTHUMT00000386509.1|RPL27A-210|RPL27A|108:ENSP00000346015.5|ENST00000314138.11|ENSG00000166441.13|OTTHUMG00000165834.3|OTTHUMT00000386506.2|RPL27A-201|RPL27A|148	Oxidation (M)	M10:Oxidation (M):1000.00	PEAKS DB	HPGYFGKVGM	B07
HPGYFGKVGM	32.21	1107.52	10	0	554.766	2	19.98	280140	3	20522	F3:5163	No	PR487_Michele_20180611_B07_rep2.mzML	ENSP00000433259.1|ENST00000531978.5|ENSG00000166441.13|OTTHUMG00000165834.3|OTTHUMT00000386509.1|RPL27A-210|RPL27A|108:ENSP00000346015.5|ENST00000314138.11|ENSG00000166441.13|OTTHUMG00000165834.3|OTTHUMT00000386506.2|RPL27A-201|RPL27A|148	Oxidation (M)	M10:Oxidation (M):1000.00	PEAKS DB	HPGYFGKVGM	B07
VPKAPGFAQM	36.82	1060.54	10	0.1	531.276	2	23.28	1582800	2	42749	F2:6532	No	PR487_Michele_20180611_B07_rep1.mzML	ENSP00000286788.4|ENST00000286788.9|ENSG00000156261.13|OTTHUMG00000044595.6|OTTHUMT00000171822.2|CCT8-201|CCT8|548	Oxidation (M)	M10:Oxidation (M):1000.00	PEAKS DB	VPKAPGFAQM	B07
VPKAPGFAQM	36.59	1060.54	10	0.2	531.276	2	22.04	2136400	1	2424	F1:5832	No	PR487_Michele_20180604_B07.mzML	ENSP00000286788.4|ENST00000286788.9|ENSG00000156261.13|OTTHUMG00000044595.6|OTTHUMT00000171822.2|CCT8-201|CCT8|548	Oxidation (M)	M10:Oxidation (M):1000.00	PEAKS DB	VPKAPGFAQM	B07
VPKAPGFAQM	35.18	1060.54	10	0.2	531.276	2	23.15	1117800	3	21539	F3:6434	No	PR487_Michele_20180611_B07_rep2.mzML	ENSP00000286788.4|ENST00000286788.9|ENSG00000156261.13|OTTHUMG00000044595.6|OTTHUMT00000171822.2|CCT8-201|CCT8|548	Oxidation (M)	M10:Oxidation (M):1000.00	PEAKS DB	VPKAPGFAQM	B07
IPRTPLSPSPM	36.81	1210.64	11	0.1	606.326	2	25.09	70907	1	3566	F1:7213	No	PR487_Michele_20180604_B07.mzML	ENSP00000351480.2|ENST00000358654.2|ENSG00000258555.6|OTTHUMG00000150762.5|OTTHUMT00000413446.2|SPECC1L-ADORA2A-201|SPECC1L-ADORA2A|911:ENSP00000439633.1|ENST00000541492.1|ENSG00000100014.20|OTTHUMG00000171450.9|OTTHUMT00000472823.2|SPECC1L-207|SPECC1L|1078:ENSP00000393363.1|ENST00000437398.5|ENSG00000100014.20|OTTHUMG00000171450.9|-|SPECC1L-204|SPECC1L|1117:ENSP00000499052.1|ENST00000651059.1|EN…	Oxidation (M)	M11:Oxidation (M):1000.00	PEAKS DB	IPRTPLSPSPM	B07
IPRTPLSPSPM	31.95	1210.64	11	0.5	606.327	2	28.23	51836	3	23154	F3:8527	No	PR487_Michele_20180611_B07_rep2.mzML	ENSP00000351480.2|ENST00000358654.2|ENSG00000258555.6|OTTHUMG00000150762.5|OTTHUMT00000413446.2|SPECC1L-ADORA2A-201|SPECC1L-ADORA2A|911:ENSP00000439633.1|ENST00000541492.1|ENSG00000100014.20|OTTHUMG00000171450.9|OTTHUMT00000472823.2|SPECC1L-207|SPECC1L|1078:ENSP00000393363.1|ENST00000437398.5|ENSG00000100014.20|OTTHUMG00000171450.9|-|SPECC1L-204|SPECC1L|1117:ENSP00000499052.1|ENST00000651059.1|EN…	Oxidation (M)	M11:Oxidation (M):1000.00	PEAKS DB	IPRTPLSPSPM	B07
IPRTPLSPSPM	30.41	1210.64	11	1.4	606.327	2	28.42	50128	2	44408	F2:8637	No	PR487_Michele_20180611_B07_rep1.mzML	ENSP00000351480.2|ENST00000358654.2|ENSG00000258555.6|OTTHUMG00000150762.5|OTTHUMT00000413446.2|SPECC1L-ADORA2A-201|SPECC1L-ADORA2A|911:ENSP00000439633.1|ENST00000541492.1|ENSG00000100014.20|OTTHUMG00000171450.9|OTTHUMT00000472823.2|SPECC1L-207|SPECC1L|1078:ENSP00000393363.1|ENST00000437398.5|ENSG00000100014.20|OTTHUMG00000171450.9|-|SPECC1L-204|SPECC1L|1117:ENSP00000499052.1|ENST00000651059.1|EN…	Oxidation (M)	M11:Oxidation (M):1000.00	PEAKS DB	IPRTPLSPSPM	B07
APHPFPHPAF	36.8	1116.55	10	0.4	559.283	2	30.67	132650	3	23887	F3:9514	No	PR487_Michele_20180611_B07_rep2.mzML	ENSP00000253458.6|ENST00000253458.12|ENSG00000131149.19|OTTHUMG00000137650.8|OTTHUMT00000325527.3|GSE1-201|GSE1|1217			PEAKS DB	APHPFPHPAF	B07
APHPFPHPAF	34.84	1116.55	10	0.3	559.283	2	30.97	153700	2	45171	F2:9682	No	PR487_Michele_20180611_B07_rep1.mzML	ENSP00000253458.6|ENST00000253458.12|ENSG00000131149.19|OTTHUMG00000137650.8|OTTHUMT00000325527.3|GSE1-201|GSE1|1217			PEAKS DB	APHPFPHPAF	B07
HPFPESKPVL	36.79	1149.62	10	0.3	575.817	2	26.89	520660	2	43904	F2:8016	No	PR487_Michele_20180611_B07_rep1.mzML	ENSP00000434706.1|ENST00000526883.1|ENSG00000118363.12|OTTHUMG00000165517.3|OTTHUMT00000384594.2|SPCS2-203|SPCS2|166:ENSP00000263672.6|ENST00000263672.11|ENSG00000118363.12|OTTHUMG00000165517.3|OTTHUMT00000384587.2|SPCS2-201|SPCS2|226:ENSP00000478550.1|ENST00000610881.4|ENSG00000118363.12|OTTHUMG00000165517.3|-|SPCS2-209|SPCS2|227:ENSP00000436759.1|ENST00000532972.5|ENSG00000118363.12|OTTHUMG0000…			PEAKS DB	HPFPESKPVL	B07
HPFPESKPVL	36.75	1149.62	10	-0.1	575.816	2	25.24	1021900	1	3637	F1:7274	No	PR487_Michele_20180604_B07.mzML	ENSP00000434706.1|ENST00000526883.1|ENSG00000118363.12|OTTHUMG00000165517.3|OTTHUMT00000384594.2|SPCS2-203|SPCS2|166:ENSP00000263672.6|ENST00000263672.11|ENSG00000118363.12|OTTHUMG00000165517.3|OTTHUMT00000384587.2|SPCS2-201|SPCS2|226:ENSP00000478550.1|ENST00000610881.4|ENSG00000118363.12|OTTHUMG00000165517.3|-|SPCS2-209|SPCS2|227:ENSP00000436759.1|ENST00000532972.5|ENSG00000118363.12|OTTHUMG0000…			PEAKS DB	HPFPESKPVL	B07
HPFPESKPVL	35.99	1149.62	10	0.2	575.817	2	26.64	431470	3	22668	F3:7878	No	PR487_Michele_20180611_B07_rep2.mzML	ENSP00000434706.1|ENST00000526883.1|ENSG00000118363.12|OTTHUMG00000165517.3|OTTHUMT00000384594.2|SPCS2-203|SPCS2|166:ENSP00000263672.6|ENST00000263672.11|ENSG00000118363.12|OTTHUMG00000165517.3|OTTHUMT00000384587.2|SPCS2-201|SPCS2|226:ENSP00000478550.1|ENST00000610881.4|ENSG00000118363.12|OTTHUMG00000165517.3|-|SPCS2-209|SPCS2|227:ENSP00000436759.1|ENST00000532972.5|ENSG00000118363.12|OTTHUMG0000…			PEAKS DB	HPFPESKPVL	B07
GPSGAYREGVL	36.79	1104.56	11	0.1	553.285	2	24.85	153910	3	22100	F3:7151	No	PR487_Michele_20180611_B07_rep2.mzML	ENSP00000477706.1|ENST00000382252.6|ENSG00000205903.7|OTTHUMG00000151854.5|OTTHUMT00000475169.2|ZNF316-201|ZNF316|1004			PEAKS DB	GPSGAYREGVL	B07
GPSGAYREGVL	35.21	1104.56	11	0.2	553.285	2	25.06	197970	2	43319	F2:7283	No	PR487_Michele_20180611_B07_rep1.mzML	ENSP00000477706.1|ENST00000382252.6|ENSG00000205903.7|OTTHUMG00000151854.5|OTTHUMT00000475169.2|ZNF316-201|ZNF316|1004			PEAKS DB	GPSGAYREGVL	B07
NPMVTGTSVL	36.77	1033.51	10	0.3	1034.52	1	34.14	253010	2	46124	F2:10958	No	PR487_Michele_20180611_B07_rep1.mzML	ENSP00000290541.6|ENST00000290541.7|ENSG00000159377.11|OTTHUMG00000012494.5|OTTHUMT00000034885.2|PSMB4-201|PSMB4|264	Oxidation (M)	M3:Oxidation (M):1000.00	PEAKS DB	NPMVTGTSVL	B07
NPMVTGTSVL	36.36	1033.51	10	0.4	1034.52	1	34	205070	3	24877	F3:10857	No	PR487_Michele_20180611_B07_rep2.mzML	ENSP00000290541.6|ENST00000290541.7|ENSG00000159377.11|OTTHUMG00000012494.5|OTTHUMT00000034885.2|PSMB4-201|PSMB4|264	Oxidation (M)	M3:Oxidation (M):1000.00	PEAKS DB	NPMVTGTSVL	B07
NPMVTGTSVL	26.95	1033.51	10	0.3	517.763	2	34	507590	3	24864	F3:10890	No	PR487_Michele_20180611_B07_rep2.mzML	ENSP00000290541.6|ENST00000290541.7|ENSG00000159377.11|OTTHUMG00000012494.5|OTTHUMT00000034885.2|PSMB4-201|PSMB4|264	Oxidation (M)	M3:Oxidation (M):1000.00	PEAKS DB	NPMVTGTSVL	B07
NPMVTGTSVL	26.53	1033.51	10	0.3	1034.52	1	28.63	1082200	1	4892	F1:8835	No	PR487_Michele_20180604_B07.mzML	ENSP00000290541.6|ENST00000290541.7|ENSG00000159377.11|OTTHUMG00000012494.5|OTTHUMT00000034885.2|PSMB4-201|PSMB4|264	Oxidation (M)	M3:Oxidation (M):1000.00	PEAKS DB	NPMVTGTSVL	B07
APAPPSSGL	36.76	795.413	9	0.4	796.42	1	23.14	1361400	1	2847	F1:6306	No	PR487_Michele_20180604_B07.mzML	ENSP00000437000.1|ENST00000465076.5|ENSG00000176986.16|OTTHUMG00000018476.6|OTTHUMT00000048680.3|SEC24C-203|SEC24C|1042:ENSP00000321845.6|ENST00000345254.9|ENSG00000176986.16|OTTHUMG00000018476.6|OTTHUMT00000048678.2|SEC24C-202|SEC24C|1094:ENSP00000343405.2|ENST00000339365.2|ENSG00000176986.16|OTTHUMG00000018476.6|OTTHUMT00000048679.1|SEC24C-201|SEC24C|1094			PEAKS DB	APAPPSSGL	B07
APAPPSSGL	36.74	795.413	9	0.4	796.42	1	25.39	890040	2	43435	F2:7346	No	PR487_Michele_20180611_B07_rep1.mzML	ENSP00000437000.1|ENST00000465076.5|ENSG00000176986.16|OTTHUMG00000018476.6|OTTHUMT00000048680.3|SEC24C-203|SEC24C|1042:ENSP00000321845.6|ENST00000345254.9|ENSG00000176986.16|OTTHUMG00000018476.6|OTTHUMT00000048678.2|SEC24C-202|SEC24C|1094:ENSP00000343405.2|ENST00000339365.2|ENSG00000176986.16|OTTHUMG00000018476.6|OTTHUMT00000048679.1|SEC24C-201|SEC24C|1094			PEAKS DB	APAPPSSGL	B07
APAPPSSGL	35.98	795.413	9	0.4	796.42	1	25.25	659740	3	22241	F3:7284	No	PR487_Michele_20180611_B07_rep2.mzML	ENSP00000437000.1|ENST00000465076.5|ENSG00000176986.16|OTTHUMG00000018476.6|OTTHUMT00000048680.3|SEC24C-203|SEC24C|1042:ENSP00000321845.6|ENST00000345254.9|ENSG00000176986.16|OTTHUMG00000018476.6|OTTHUMT00000048678.2|SEC24C-202|SEC24C|1094:ENSP00000343405.2|ENST00000339365.2|ENSG00000176986.16|OTTHUMG00000018476.6|OTTHUMT00000048679.1|SEC24C-201|SEC24C|1094			PEAKS DB	APAPPSSGL	B07
SPASIRTTDF	36.73	1093.54	10	0.1	547.778	2	26.46	384930	2	43786	F2:7825	No	PR487_Michele_20180611_B07_rep1.mzML	ENSP00000481465.1|ENST00000619850.2|ENSG00000101447.15|OTTHUMG00000032462.4|OTTHUMT00000476201.2|FAM83D-202|FAM83D|585:ENSP00000481110.1|ENST00000619304.4|ENSG00000101447.15|OTTHUMG00000032462.4|OTTHUMT00000079211.2|FAM83D-201|FAM83D|615			PEAKS DB	SPASIRTTDF	B07
SPASIRTTDF	36.05	1093.54	10	0.1	547.778	2	26.27	318000	3	22556	F3:7731	No	PR487_Michele_20180611_B07_rep2.mzML	ENSP00000481465.1|ENST00000619850.2|ENSG00000101447.15|OTTHUMG00000032462.4|OTTHUMT00000476201.2|FAM83D-202|FAM83D|585:ENSP00000481110.1|ENST00000619304.4|ENSG00000101447.15|OTTHUMG00000032462.4|OTTHUMT00000079211.2|FAM83D-201|FAM83D|615			PEAKS DB	SPASIRTTDF	B07
APAQGLLRPIL	36.73	1147.71	11	0.3	574.861	2	36.9	481350	1	7519	F1:12246	No	PR487_Michele_20180604_B07.mzML	ENSP00000319730.6|ENST00000317508.11|ENSG00000052344.16|OTTHUMG00000176750.5|OTTHUMT00000433536.3|PRSS8-201|PRSS8|343			PEAKS DB	APAQGLLRPIL	B07
APAQGLLRPIL	32.06	1147.71	11	0.2	574.861	2	46.07	126450	3	28034	F3:15557	No	PR487_Michele_20180611_B07_rep2.mzML	ENSP00000319730.6|ENST00000317508.11|ENSG00000052344.16|OTTHUMG00000176750.5|OTTHUMT00000433536.3|PRSS8-201|PRSS8|343			PEAKS DB	APAQGLLRPIL	B07
IPTKQTQTF	36.73	1062.57	9	0.5	1063.58	1	20.08	112770	1	1750	F1:4974	No	PR487_Michele_20180604_B07.mzML	ENSP00000435908.1|ENST00000524552.5|ENSG00000109971.14|OTTHUMG00000166030.2|OTTHUMT00000387524.2|HSPA8-203|HSPA8|223:ENSP00000433316.1|ENST00000534319.5|ENSG00000109971.14|OTTHUMG00000166030.2|OTTHUMT00000387522.1|HSPA8-222|HSPA8|410:ENSP00000404372.2|ENST00000453788.6|ENSG00000109971.14|OTTHUMG00000166030.2|OTTHUMT00000387519.1|HSPA8-202|HSPA8|493:ENSP00000437189.1|ENST00000533540.5|ENSG00000109…			PEAKS DB	IPTKQTQTF	B07
IPTKQTQTF	30.37	1062.57	9	0.7	532.293	2	20.09	6807400	1	1753	F1:4940	No	PR487_Michele_20180604_B07.mzML	ENSP00000435908.1|ENST00000524552.5|ENSG00000109971.14|OTTHUMG00000166030.2|OTTHUMT00000387524.2|HSPA8-203|HSPA8|223:ENSP00000433316.1|ENST00000534319.5|ENSG00000109971.14|OTTHUMG00000166030.2|OTTHUMT00000387522.1|HSPA8-222|HSPA8|410:ENSP00000404372.2|ENST00000453788.6|ENSG00000109971.14|OTTHUMG00000166030.2|OTTHUMT00000387519.1|HSPA8-202|HSPA8|493:ENSP00000437189.1|ENST00000533540.5|ENSG00000109…			PEAKS DB	IPTKQTQTF	B07
IPTKQTQTF	27.9	1062.57	9	0.2	532.293	2	18.86	4700700	3	20176	F3:4631	No	PR487_Michele_20180611_B07_rep2.mzML	ENSP00000435908.1|ENST00000524552.5|ENSG00000109971.14|OTTHUMG00000166030.2|OTTHUMT00000387524.2|HSPA8-203|HSPA8|223:ENSP00000433316.1|ENST00000534319.5|ENSG00000109971.14|OTTHUMG00000166030.2|OTTHUMT00000387522.1|HSPA8-222|HSPA8|410:ENSP00000404372.2|ENST00000453788.6|ENSG00000109971.14|OTTHUMG00000166030.2|OTTHUMT00000387519.1|HSPA8-202|HSPA8|493:ENSP00000437189.1|ENST00000533540.5|ENSG00000109…			PEAKS DB	IPTKQTQTF	B07
IPTKQTQTF	25.28	1062.57	9	0.1	532.293	2	19.03	5796300	2	41389	F2:4713	No	PR487_Michele_20180611_B07_rep1.mzML	ENSP00000435908.1|ENST00000524552.5|ENSG00000109971.14|OTTHUMG00000166030.2|OTTHUMT00000387524.2|HSPA8-203|HSPA8|223:ENSP00000433316.1|ENST00000534319.5|ENSG00000109971.14|OTTHUMG00000166030.2|OTTHUMT00000387522.1|HSPA8-222|HSPA8|410:ENSP00000404372.2|ENST00000453788.6|ENSG00000109971.14|OTTHUMG00000166030.2|OTTHUMT00000387519.1|HSPA8-202|HSPA8|493:ENSP00000437189.1|ENST00000533540.5|ENSG00000109…			PEAKS DB	IPTKQTQTF	B07
LTLPPNDHVNSNN	36.72	1433.69	13	0.3	717.852	2	23.95	1877500	3	21798	F3:6634	No	PR487_Michele_20180611_B07_rep2.mzML	ENSP00000356949.4|ENST00000367972.8|ENSG00000143226.14|OTTHUMG00000034469.9|OTTHUMT00000083319.2|FCGR2A-202|FCGR2A|316:ENSP00000271450.6|ENST00000271450.11|ENSG00000143226.14|OTTHUMG00000034469.9|OTTHUMT00000083318.4|FCGR2A-201|FCGR2A|317:ENSP00000444663.2|ENST00000543859.5|ENSG00000244682.7|OTTHUMG00000074101.5|-|FCGR2C-211|FCGR2C|322			PEAKS DB	LTLPPNDHVNSNN	B07
LTLPPNDHVNSNN	35.96	1433.69	13	0.4	717.852	2	22.08	4067700	1	2456	F1:5908	No	PR487_Michele_20180604_B07.mzML	ENSP00000356949.4|ENST00000367972.8|ENSG00000143226.14|OTTHUMG00000034469.9|OTTHUMT00000083319.2|FCGR2A-202|FCGR2A|316:ENSP00000271450.6|ENST00000271450.11|ENSG00000143226.14|OTTHUMG00000034469.9|OTTHUMT00000083318.4|FCGR2A-201|FCGR2A|317:ENSP00000444663.2|ENST00000543859.5|ENSG00000244682.7|OTTHUMG00000074101.5|-|FCGR2C-211|FCGR2C|322			PEAKS DB	LTLPPNDHVNSNN	B07
LTLPPNDHVNSNN	22.23	1433.69	13	0.3	717.852	2	23.95	1877500	3	21800	F3:7102	No	PR487_Michele_20180611_B07_rep2.mzML	ENSP00000356949.4|ENST00000367972.8|ENSG00000143226.14|OTTHUMG00000034469.9|OTTHUMT00000083319.2|FCGR2A-202|FCGR2A|316:ENSP00000271450.6|ENST00000271450.11|ENSG00000143226.14|OTTHUMG00000034469.9|OTTHUMT00000083318.4|FCGR2A-201|FCGR2A|317:ENSP00000444663.2|ENST00000543859.5|ENSG00000244682.7|OTTHUMG00000074101.5|-|FCGR2C-211|FCGR2C|322			PEAKS DB	LTLPPNDHVNSNN	B07
LTLPPNDHVNSNN	22.19	1433.69	13	0.3	717.852	2	23.95	1877500	3	21799	F3:6871	No	PR487_Michele_20180611_B07_rep2.mzML	ENSP00000356949.4|ENST00000367972.8|ENSG00000143226.14|OTTHUMG00000034469.9|OTTHUMT00000083319.2|FCGR2A-202|FCGR2A|316:ENSP00000271450.6|ENST00000271450.11|ENSG00000143226.14|OTTHUMG00000034469.9|OTTHUMT00000083318.4|FCGR2A-201|FCGR2A|317:ENSP00000444663.2|ENST00000543859.5|ENSG00000244682.7|OTTHUMG00000074101.5|-|FCGR2C-211|FCGR2C|322			PEAKS DB	LTLPPNDHVNSNN	B07
LTLPPNDHVNSNN	21.72	1433.69	13	0.3	717.852	2	23.85	2446000	2	42938	F2:6933	No	PR487_Michele_20180611_B07_rep1.mzML	ENSP00000356949.4|ENST00000367972.8|ENSG00000143226.14|OTTHUMG00000034469.9|OTTHUMT00000083319.2|FCGR2A-202|FCGR2A|316:ENSP00000271450.6|ENST00000271450.11|ENSG00000143226.14|OTTHUMG00000034469.9|OTTHUMT00000083318.4|FCGR2A-201|FCGR2A|317:ENSP00000444663.2|ENST00000543859.5|ENSG00000244682.7|OTTHUMG00000074101.5|-|FCGR2C-211|FCGR2C|322			PEAKS DB	LTLPPNDHVNSNN	B07
LTLPPNDHVNSNN	20.9	1433.69	13	0.4	717.852	2	22.08	4067700	1	2455	F1:5650	No	PR487_Michele_20180604_B07.mzML	ENSP00000356949.4|ENST00000367972.8|ENSG00000143226.14|OTTHUMG00000034469.9|OTTHUMT00000083319.2|FCGR2A-202|FCGR2A|316:ENSP00000271450.6|ENST00000271450.11|ENSG00000143226.14|OTTHUMG00000034469.9|OTTHUMT00000083318.4|FCGR2A-201|FCGR2A|317:ENSP00000444663.2|ENST00000543859.5|ENSG00000244682.7|OTTHUMG00000074101.5|-|FCGR2C-211|FCGR2C|322			PEAKS DB	LTLPPNDHVNSNN	B07
LTLPPNDHVNSNN	20.77	1433.69	13	0.3	717.852	2	23.85	2446000	2	42939	F2:7168	No	PR487_Michele_20180611_B07_rep1.mzML	ENSP00000356949.4|ENST00000367972.8|ENSG00000143226.14|OTTHUMG00000034469.9|OTTHUMT00000083319.2|FCGR2A-202|FCGR2A|316:ENSP00000271450.6|ENST00000271450.11|ENSG00000143226.14|OTTHUMG00000034469.9|OTTHUMT00000083318.4|FCGR2A-201|FCGR2A|317:ENSP00000444663.2|ENST00000543859.5|ENSG00000244682.7|OTTHUMG00000074101.5|-|FCGR2C-211|FCGR2C|322			PEAKS DB	LTLPPNDHVNSNN	B07
LTLPPNDHVNSNN	20.03	1433.69	13	0.3	717.852	2	23.85	2446000	2	42937	F2:6688	No	PR487_Michele_20180611_B07_rep1.mzML	ENSP00000356949.4|ENST00000367972.8|ENSG00000143226.14|OTTHUMG00000034469.9|OTTHUMT00000083319.2|FCGR2A-202|FCGR2A|316:ENSP00000271450.6|ENST00000271450.11|ENSG00000143226.14|OTTHUMG00000034469.9|OTTHUMT00000083318.4|FCGR2A-201|FCGR2A|317:ENSP00000444663.2|ENST00000543859.5|ENSG00000244682.7|OTTHUMG00000074101.5|-|FCGR2C-211|FCGR2C|322			PEAKS DB	LTLPPNDHVNSNN	B07
LTLPPNDHVNSNN	17.55	1433.69	13	0.4	717.852	2	22.08	4067700	1	2457	F1:6180	No	PR487_Michele_20180604_B07.mzML	ENSP00000356949.4|ENST00000367972.8|ENSG00000143226.14|OTTHUMG00000034469.9|OTTHUMT00000083319.2|FCGR2A-202|FCGR2A|316:ENSP00000271450.6|ENST00000271450.11|ENSG00000143226.14|OTTHUMG00000034469.9|OTTHUMT00000083318.4|FCGR2A-201|FCGR2A|317:ENSP00000444663.2|ENST00000543859.5|ENSG00000244682.7|OTTHUMG00000074101.5|-|FCGR2C-211|FCGR2C|322			PEAKS DB	LTLPPNDHVNSNN	B07
LTLPPNDHVNSNN	14.98	1433.69	13	0.3	717.852	2	23.85	2446000	2	42936	F2:6465	No	PR487_Michele_20180611_B07_rep1.mzML	ENSP00000356949.4|ENST00000367972.8|ENSG00000143226.14|OTTHUMG00000034469.9|OTTHUMT00000083319.2|FCGR2A-202|FCGR2A|316:ENSP00000271450.6|ENST00000271450.11|ENSG00000143226.14|OTTHUMG00000034469.9|OTTHUMT00000083318.4|FCGR2A-201|FCGR2A|317:ENSP00000444663.2|ENST00000543859.5|ENSG00000244682.7|OTTHUMG00000074101.5|-|FCGR2C-211|FCGR2C|322			PEAKS DB	LTLPPNDHVNSNN	B07
APSEYRYTLL	36.71	1211.62	10	0.1	606.817	2	32.18	857860	1	6046	F1:10287	No	PR487_Michele_20180604_B07.mzML	ENSP00000262455.6|ENST00000262455.7|ENSG00000023318.8|OTTHUMG00000020363.2|OTTHUMT00000053402.2|ERP44-201|ERP44|406			PEAKS DB	APSEYRYTLL	B07
APSEYRYTLL	35.02	1211.62	10	0.1	606.817	2	32.18	857860	1	6045	F1:10273	No	PR487_Michele_20180604_B07.mzML	ENSP00000262455.6|ENST00000262455.7|ENSG00000023318.8|OTTHUMG00000020363.2|OTTHUMT00000053402.2|ERP44-201|ERP44|406			PEAKS DB	APSEYRYTLL	B07
APSEYRYTLL	32.4	1211.62	10	0.2	606.817	2	38.33	356990	2	47491	F2:12650	No	PR487_Michele_20180611_B07_rep1.mzML	ENSP00000262455.6|ENST00000262455.7|ENSG00000023318.8|OTTHUMG00000020363.2|OTTHUMT00000053402.2|ERP44-201|ERP44|406			PEAKS DB	APSEYRYTLL	B07
APSEYRYTLL	30.72	1211.62	10	0.2	606.817	2	38.05	309600	3	26174	F3:12472	No	PR487_Michele_20180611_B07_rep2.mzML	ENSP00000262455.6|ENST00000262455.7|ENSG00000023318.8|OTTHUMG00000020363.2|OTTHUMT00000053402.2|ERP44-201|ERP44|406			PEAKS DB	APSEYRYTLL	B07
IPVSSHNSL	36.71	952.498	9	0.4	953.505	1	19.63	109960	1	1604	F1:4780	No	PR487_Michele_20180604_B07.mzML	ENSP00000423826.1|ENST00000513252.5|ENSG00000081189.15|OTTHUMG00000162634.12|OTTHUMT00000369826.3|MEF2C-220|MEF2C|242:ENSP00000422390.2|ENST00000510942.5|ENSG00000081189.15|OTTHUMG00000162634.12|OTTHUMT00000370092.2|MEF2C-217|MEF2C|433:ENSP00000490241.1|ENST00000637732.1|ENSG00000081189.15|OTTHUMG00000162634.12|OTTHUMT00000490556.1|MEF2C-254|MEF2C|441:ENSP00000490630.1|ENST00000636998.1|ENSG00000…			PEAKS DB	IPVSSHNSL	B07
IPVSSHNSL	33.47	952.498	9	0.2	953.505	1	18.63	99558	2	41266	F2:4629	No	PR487_Michele_20180611_B07_rep1.mzML	ENSP00000423826.1|ENST00000513252.5|ENSG00000081189.15|OTTHUMG00000162634.12|OTTHUMT00000369826.3|MEF2C-220|MEF2C|242:ENSP00000422390.2|ENST00000510942.5|ENSG00000081189.15|OTTHUMG00000162634.12|OTTHUMT00000370092.2|MEF2C-217|MEF2C|433:ENSP00000490241.1|ENST00000637732.1|ENSG00000081189.15|OTTHUMG00000162634.12|OTTHUMT00000490556.1|MEF2C-254|MEF2C|441:ENSP00000490630.1|ENST00000636998.1|ENSG00000…			PEAKS DB	IPVSSHNSL	B07
IPVSSHNSL	31.52	952.498	9	0.2	953.505	1	18.44	79618	3	20057	F3:4535	No	PR487_Michele_20180611_B07_rep2.mzML	ENSP00000423826.1|ENST00000513252.5|ENSG00000081189.15|OTTHUMG00000162634.12|OTTHUMT00000369826.3|MEF2C-220|MEF2C|242:ENSP00000422390.2|ENST00000510942.5|ENSG00000081189.15|OTTHUMG00000162634.12|OTTHUMT00000370092.2|MEF2C-217|MEF2C|433:ENSP00000490241.1|ENST00000637732.1|ENSG00000081189.15|OTTHUMG00000162634.12|OTTHUMT00000490556.1|MEF2C-254|MEF2C|441:ENSP00000490630.1|ENST00000636998.1|ENSG00000…			PEAKS DB	IPVSSHNSL	B07
IPVSSHNSL	22.26	952.498	9	-0.1	477.256	2	19.88	163690	2	41660	F2:5136	No	PR487_Michele_20180611_B07_rep1.mzML	ENSP00000423826.1|ENST00000513252.5|ENSG00000081189.15|OTTHUMG00000162634.12|OTTHUMT00000369826.3|MEF2C-220|MEF2C|242:ENSP00000422390.2|ENST00000510942.5|ENSG00000081189.15|OTTHUMG00000162634.12|OTTHUMT00000370092.2|MEF2C-217|MEF2C|433:ENSP00000490241.1|ENST00000637732.1|ENSG00000081189.15|OTTHUMG00000162634.12|OTTHUMT00000490556.1|MEF2C-254|MEF2C|441:ENSP00000490630.1|ENST00000636998.1|ENSG00000…			PEAKS DB	IPVSSHNSL	B07
IPVSSHNSL	21.07	952.498	9	-0.9	477.256	2	19.72	135000	3	20439	F3:5080	No	PR487_Michele_20180611_B07_rep2.mzML	ENSP00000423826.1|ENST00000513252.5|ENSG00000081189.15|OTTHUMG00000162634.12|OTTHUMT00000369826.3|MEF2C-220|MEF2C|242:ENSP00000422390.2|ENST00000510942.5|ENSG00000081189.15|OTTHUMG00000162634.12|OTTHUMT00000370092.2|MEF2C-217|MEF2C|433:ENSP00000490241.1|ENST00000637732.1|ENSG00000081189.15|OTTHUMG00000162634.12|OTTHUMT00000490556.1|MEF2C-254|MEF2C|441:ENSP00000490630.1|ENST00000636998.1|ENSG00000…			PEAKS DB	IPVSSHNSL	B07
IPVSSHNSL	17.93	952.498	9	0.3	477.256	2	20.59	136310	1	1916	F1:5220	No	PR487_Michele_20180604_B07.mzML	ENSP00000423826.1|ENST00000513252.5|ENSG00000081189.15|OTTHUMG00000162634.12|OTTHUMT00000369826.3|MEF2C-220|MEF2C|242:ENSP00000422390.2|ENST00000510942.5|ENSG00000081189.15|OTTHUMG00000162634.12|OTTHUMT00000370092.2|MEF2C-217|MEF2C|433:ENSP00000490241.1|ENST00000637732.1|ENSG00000081189.15|OTTHUMG00000162634.12|OTTHUMT00000490556.1|MEF2C-254|MEF2C|441:ENSP00000490630.1|ENST00000636998.1|ENSG00000…			PEAKS DB	IPVSSHNSL	B07
HPRSPTPTLPLSTSSFDEQN	36.68	2210.06	20	0.1	737.694	3	36.35	120970	2	46788	F2:11869	No	PR487_Michele_20180611_B07_rep1.mzML	ENSP00000464171.1|ENST00000578542.5|ENSG00000068489.12|OTTHUMG00000179362.3|OTTHUMT00000445953.1|PRR11-203|PRR11|360:ENSP00000262293.4|ENST00000262293.8|ENSG00000068489.12|OTTHUMG00000179362.3|OTTHUMT00000445949.1|PRR11-201|PRR11|360:ENSP00000481852.1|ENST00000614081.1|ENSG00000068489.12|OTTHUMG00000179362.3|-|PRR11-209|PRR11|360			PEAKS DB	HPRSPTPTLPLSTSSFDEQN	B07
HPRSPTPTLPLSTSSFDEQN	34.26	2210.06	20	0.5	737.694	3	29.73	307580	1	5249	F1:9266	No	PR487_Michele_20180604_B07.mzML	ENSP00000464171.1|ENST00000578542.5|ENSG00000068489.12|OTTHUMG00000179362.3|OTTHUMT00000445953.1|PRR11-203|PRR11|360:ENSP00000262293.4|ENST00000262293.8|ENSG00000068489.12|OTTHUMG00000179362.3|OTTHUMT00000445949.1|PRR11-201|PRR11|360:ENSP00000481852.1|ENST00000614081.1|ENSG00000068489.12|OTTHUMG00000179362.3|-|PRR11-209|PRR11|360			PEAKS DB	HPRSPTPTLPLSTSSFDEQN	B07
HPRSPTPTLPLSTSSFDEQN	18.01	2210.06	20	0.3	737.694	3	36.09	122080	3	25519	F3:11726	No	PR487_Michele_20180611_B07_rep2.mzML	ENSP00000464171.1|ENST00000578542.5|ENSG00000068489.12|OTTHUMG00000179362.3|OTTHUMT00000445953.1|PRR11-203|PRR11|360:ENSP00000262293.4|ENST00000262293.8|ENSG00000068489.12|OTTHUMG00000179362.3|OTTHUMT00000445949.1|PRR11-201|PRR11|360:ENSP00000481852.1|ENST00000614081.1|ENSG00000068489.12|OTTHUMG00000179362.3|-|PRR11-209|PRR11|360			PEAKS DB	HPRSPTPTLPLSTSSFDEQN	B07
SPSPSGSVLFTDEGVPK	36.66	1702.84	17	-0.1	852.428	2	37.17	26551	2	47026	F2:12211	No	PR487_Michele_20180611_B07_rep1.mzML	ENSP00000346196.2|ENST00000354250.7|ENSG00000160194.18|OTTHUMG00000086823.4|OTTHUMT00000195447.2|NDUFV3-202|NDUFV3|473			PEAKS DB	SPSPSGSVLFTDEGVPK	B07
SPSPSGSVLFTDEGVPK	19.82	1702.84	17	0.1	852.428	2	37.01	13066	3	25799	F3:12094	No	PR487_Michele_20180611_B07_rep2.mzML	ENSP00000346196.2|ENST00000354250.7|ENSG00000160194.18|OTTHUMG00000086823.4|OTTHUMT00000195447.2|NDUFV3-202|NDUFV3|473			PEAKS DB	SPSPSGSVLFTDEGVPK	B07
VPVPPNVAF	36.65	938.523	9	0.2	939.53	1	48.15	1109300	2	49912	F2:16537	No	PR487_Michele_20180611_B07_rep1.mzML	ENSP00000346532.2|ENST00000354532.7|ENSG00000076928.17|OTTHUMG00000182679.5|OTTHUMT00000463360.1|ARHGEF1-203|ARHGEF1|912:ENSP00000337261.3|ENST00000337665.8|ENSG00000076928.17|OTTHUMG00000182679.5|OTTHUMT00000463366.1|ARHGEF1-201|ARHGEF1|927:ENSP00000367394.3|ENST00000378152.8|ENSG00000076928.17|OTTHUMG00000182679.5|OTTHUMT00000463365.1|ARHGEF1-204|ARHGEF1|948			PEAKS DB	VPVPPNVAF	B07
VPVPPNVAF	35.99	938.523	9	0.4	939.53	1	48.02	922240	3	28527	F3:16325	No	PR487_Michele_20180611_B07_rep2.mzML	ENSP00000346532.2|ENST00000354532.7|ENSG00000076928.17|OTTHUMG00000182679.5|OTTHUMT00000463360.1|ARHGEF1-203|ARHGEF1|912:ENSP00000337261.3|ENST00000337665.8|ENSG00000076928.17|OTTHUMG00000182679.5|OTTHUMT00000463366.1|ARHGEF1-201|ARHGEF1|927:ENSP00000367394.3|ENST00000378152.8|ENSG00000076928.17|OTTHUMG00000182679.5|OTTHUMT00000463365.1|ARHGEF1-204|ARHGEF1|948			PEAKS DB	VPVPPNVAF	B07
VPVPPNVAF	33.49	938.523	9	0.3	939.53	1	36.85	2376300	1	7506	F1:12108	No	PR487_Michele_20180604_B07.mzML	ENSP00000346532.2|ENST00000354532.7|ENSG00000076928.17|OTTHUMG00000182679.5|OTTHUMT00000463360.1|ARHGEF1-203|ARHGEF1|912:ENSP00000337261.3|ENST00000337665.8|ENSG00000076928.17|OTTHUMG00000182679.5|OTTHUMT00000463366.1|ARHGEF1-201|ARHGEF1|927:ENSP00000367394.3|ENST00000378152.8|ENSG00000076928.17|OTTHUMG00000182679.5|OTTHUMT00000463365.1|ARHGEF1-204|ARHGEF1|948			PEAKS DB	VPVPPNVAF	B07
VPVPPNVAF	30.12	938.523	9	0.2	939.53	1	48.15	1109300	2	49911	F2:16340	No	PR487_Michele_20180611_B07_rep1.mzML	ENSP00000346532.2|ENST00000354532.7|ENSG00000076928.17|OTTHUMG00000182679.5|OTTHUMT00000463360.1|ARHGEF1-203|ARHGEF1|912:ENSP00000337261.3|ENST00000337665.8|ENSG00000076928.17|OTTHUMG00000182679.5|OTTHUMT00000463366.1|ARHGEF1-201|ARHGEF1|927:ENSP00000367394.3|ENST00000378152.8|ENSG00000076928.17|OTTHUMG00000182679.5|OTTHUMT00000463365.1|ARHGEF1-204|ARHGEF1|948			PEAKS DB	VPVPPNVAF	B07
VPVPPNVAF	29.52	938.523	9	0.3	939.53	1	36.85	2376300	1	7507	F1:12355	No	PR487_Michele_20180604_B07.mzML	ENSP00000346532.2|ENST00000354532.7|ENSG00000076928.17|OTTHUMG00000182679.5|OTTHUMT00000463360.1|ARHGEF1-203|ARHGEF1|912:ENSP00000337261.3|ENST00000337665.8|ENSG00000076928.17|OTTHUMG00000182679.5|OTTHUMT00000463366.1|ARHGEF1-201|ARHGEF1|927:ENSP00000367394.3|ENST00000378152.8|ENSG00000076928.17|OTTHUMG00000182679.5|OTTHUMT00000463365.1|ARHGEF1-204|ARHGEF1|948			PEAKS DB	VPVPPNVAF	B07
VPVPPNVAF	28.98	938.523	9	-0.1	470.269	2	48.18	838850	2	49919	F2:16558	No	PR487_Michele_20180611_B07_rep1.mzML	ENSP00000346532.2|ENST00000354532.7|ENSG00000076928.17|OTTHUMG00000182679.5|OTTHUMT00000463360.1|ARHGEF1-203|ARHGEF1|912:ENSP00000337261.3|ENST00000337665.8|ENSG00000076928.17|OTTHUMG00000182679.5|OTTHUMT00000463366.1|ARHGEF1-201|ARHGEF1|927:ENSP00000367394.3|ENST00000378152.8|ENSG00000076928.17|OTTHUMG00000182679.5|OTTHUMT00000463365.1|ARHGEF1-204|ARHGEF1|948			PEAKS DB	VPVPPNVAF	B07
VPVPPNVAF	28.02	938.523	9	-0.1	470.269	2	48	675250	3	28516	F3:16349	No	PR487_Michele_20180611_B07_rep2.mzML	ENSP00000346532.2|ENST00000354532.7|ENSG00000076928.17|OTTHUMG00000182679.5|OTTHUMT00000463360.1|ARHGEF1-203|ARHGEF1|912:ENSP00000337261.3|ENST00000337665.8|ENSG00000076928.17|OTTHUMG00000182679.5|OTTHUMT00000463366.1|ARHGEF1-201|ARHGEF1|927:ENSP00000367394.3|ENST00000378152.8|ENSG00000076928.17|OTTHUMG00000182679.5|OTTHUMT00000463365.1|ARHGEF1-204|ARHGEF1|948			PEAKS DB	VPVPPNVAF	B07
VPVPPNVAF	25.75	938.523	9	0.4	939.53	1	48.02	922240	3	28528	F3:16525	No	PR487_Michele_20180611_B07_rep2.mzML	ENSP00000346532.2|ENST00000354532.7|ENSG00000076928.17|OTTHUMG00000182679.5|OTTHUMT00000463360.1|ARHGEF1-203|ARHGEF1|912:ENSP00000337261.3|ENST00000337665.8|ENSG00000076928.17|OTTHUMG00000182679.5|OTTHUMT00000463366.1|ARHGEF1-201|ARHGEF1|927:ENSP00000367394.3|ENST00000378152.8|ENSG00000076928.17|OTTHUMG00000182679.5|OTTHUMT00000463365.1|ARHGEF1-204|ARHGEF1|948			PEAKS DB	VPVPPNVAF	B07
VPVPPNVAF	23.33	938.523	9	0.4	939.53	1	48.02	922240	3	28526	F3:16145	No	PR487_Michele_20180611_B07_rep2.mzML	ENSP00000346532.2|ENST00000354532.7|ENSG00000076928.17|OTTHUMG00000182679.5|OTTHUMT00000463360.1|ARHGEF1-203|ARHGEF1|912:ENSP00000337261.3|ENST00000337665.8|ENSG00000076928.17|OTTHUMG00000182679.5|OTTHUMT00000463366.1|ARHGEF1-201|ARHGEF1|927:ENSP00000367394.3|ENST00000378152.8|ENSG00000076928.17|OTTHUMG00000182679.5|OTTHUMT00000463365.1|ARHGEF1-204|ARHGEF1|948			PEAKS DB	VPVPPNVAF	B07
VPVPPNVAF	21.31	938.523	9	-0.1	470.269	2	48	675250	3	28515	F3:16169	No	PR487_Michele_20180611_B07_rep2.mzML	ENSP00000346532.2|ENST00000354532.7|ENSG00000076928.17|OTTHUMG00000182679.5|OTTHUMT00000463360.1|ARHGEF1-203|ARHGEF1|912:ENSP00000337261.3|ENST00000337665.8|ENSG00000076928.17|OTTHUMG00000182679.5|OTTHUMT00000463366.1|ARHGEF1-201|ARHGEF1|927:ENSP00000367394.3|ENST00000378152.8|ENSG00000076928.17|OTTHUMG00000182679.5|OTTHUMT00000463365.1|ARHGEF1-204|ARHGEF1|948			PEAKS DB	VPVPPNVAF	B07
VPVPPNVAF	19.13	938.523	9	-0.1	470.269	2	48.18	838850	2	49918	F2:16369	No	PR487_Michele_20180611_B07_rep1.mzML	ENSP00000346532.2|ENST00000354532.7|ENSG00000076928.17|OTTHUMG00000182679.5|OTTHUMT00000463360.1|ARHGEF1-203|ARHGEF1|912:ENSP00000337261.3|ENST00000337665.8|ENSG00000076928.17|OTTHUMG00000182679.5|OTTHUMT00000463366.1|ARHGEF1-201|ARHGEF1|927:ENSP00000367394.3|ENST00000378152.8|ENSG00000076928.17|OTTHUMG00000182679.5|OTTHUMT00000463365.1|ARHGEF1-204|ARHGEF1|948			PEAKS DB	VPVPPNVAF	B07
VPVPPNVAF	17.74	938.523	9	0	470.269	2	36.79	1134900	1	7475	F1:12131	No	PR487_Michele_20180604_B07.mzML	ENSP00000346532.2|ENST00000354532.7|ENSG00000076928.17|OTTHUMG00000182679.5|OTTHUMT00000463360.1|ARHGEF1-203|ARHGEF1|912:ENSP00000337261.3|ENST00000337665.8|ENSG00000076928.17|OTTHUMG00000182679.5|OTTHUMT00000463366.1|ARHGEF1-201|ARHGEF1|927:ENSP00000367394.3|ENST00000378152.8|ENSG00000076928.17|OTTHUMG00000182679.5|OTTHUMT00000463365.1|ARHGEF1-204|ARHGEF1|948			PEAKS DB	VPVPPNVAF	B07
SPAAPIATF	36.62	873.46	9	0.3	874.467	1	33.99	63200	1	6660	F1:11052	No	PR487_Michele_20180604_B07.mzML	ENSP00000499001.1|ENST00000652454.1|ENSG00000126883.17|OTTHUMG00000020816.11|OTTHUMT00000502859.1|NUP214-232|NUP214|2078:ENSP00000396576.2|ENST00000411637.6|ENSG00000126883.17|OTTHUMG00000020816.11|OTTHUMT00000383963.1|NUP214-202|NUP214|2080:ENSP00000352400.5|ENST00000359428.10|ENSG00000126883.17|OTTHUMG00000020816.11|OTTHUMT00000054694.2|NUP214-201|NUP214|2090			PEAKS DB	SPAAPIATF	B07
SPAAPIATF	29.56	873.46	9	0.2	874.467	1	42.36	34138	3	27302	F3:14173	No	PR487_Michele_20180611_B07_rep2.mzML	ENSP00000499001.1|ENST00000652454.1|ENSG00000126883.17|OTTHUMG00000020816.11|OTTHUMT00000502859.1|NUP214-232|NUP214|2078:ENSP00000396576.2|ENST00000411637.6|ENSG00000126883.17|OTTHUMG00000020816.11|OTTHUMT00000383963.1|NUP214-202|NUP214|2080:ENSP00000352400.5|ENST00000359428.10|ENSG00000126883.17|OTTHUMG00000020816.11|OTTHUMT00000054694.2|NUP214-201|NUP214|2090			PEAKS DB	SPAAPIATF	B07
SPAAPIATF	28.76	873.46	9	0.8	874.467	1	42.55	42618	2	48588	F2:14341	No	PR487_Michele_20180611_B07_rep1.mzML	ENSP00000499001.1|ENST00000652454.1|ENSG00000126883.17|OTTHUMG00000020816.11|OTTHUMT00000502859.1|NUP214-232|NUP214|2078:ENSP00000396576.2|ENST00000411637.6|ENSG00000126883.17|OTTHUMG00000020816.11|OTTHUMT00000383963.1|NUP214-202|NUP214|2080:ENSP00000352400.5|ENST00000359428.10|ENSG00000126883.17|OTTHUMG00000020816.11|OTTHUMT00000054694.2|NUP214-201|NUP214|2090			PEAKS DB	SPAAPIATF	B07
DTLRDPGSQL	36.6	1100.55	10	0.1	551.28	2	23.59	2604100	1	3009	F1:6529	No	PR487_Michele_20180604_B07.mzML	ENSP00000349437.1|ENST00000356956.5|ENSG00000197081.14|OTTHUMG00000015945.4|OTTHUMT00000042931.2|IGF2R-201|IGF2R|2491			PEAKS DB	DTLRDPGSQL	B07
DTLRDPGSQL	33.83	1100.55	10	-0.9	551.28	2	25.88	0	3	33497	F3:7567	No	PR487_Michele_20180611_B07_rep2.mzML	ENSP00000349437.1|ENST00000356956.5|ENSG00000197081.14|OTTHUMG00000015945.4|OTTHUMT00000042931.2|IGF2R-201|IGF2R|2491			PEAKS DB	DTLRDPGSQL	B07
DTLRDPGSQL	33.37	1100.55	10	-0.1	551.28	2	26.04	1588500	2	43620	F2:7627	No	PR487_Michele_20180611_B07_rep1.mzML	ENSP00000349437.1|ENST00000356956.5|ENSG00000197081.14|OTTHUMG00000015945.4|OTTHUMT00000042931.2|IGF2R-201|IGF2R|2491			PEAKS DB	DTLRDPGSQL	B07
DTLRDPGSQL	13.5	1100.55	10	0.6	1101.55	1	23.59	77397	1	3012	F1:6564	No	PR487_Michele_20180604_B07.mzML	ENSP00000349437.1|ENST00000356956.5|ENSG00000197081.14|OTTHUMG00000015945.4|OTTHUMT00000042931.2|IGF2R-201|IGF2R|2491			PEAKS DB	DTLRDPGSQL	B07
LPPEIVPATL	36.59	1048.62	10	0.2	1049.62	1	40.84	1560400	1	8610	F1:13803	No	PR487_Michele_20180604_B07.mzML	ENSP00000495405.1|ENST00000494077.6|ENSG00000270800.3|OTTHUMG00000185089.4|OTTHUMT00000494402.1|RPS10-NUDT3-201|RPS10-NUDT3|121:ENSP00000481646.1|ENST00000621356.3|ENSG00000124614.16|OTTHUMG00000014546.3|OTTHUMT00000040231.2|RPS10-205|RPS10|165:ENSP00000497917.1|ENST00000648437.1|ENSG00000124614.16|OTTHUMG00000014546.3|OTTHUMT00000040230.2|RPS10-208|RPS10|165:ENSP00000363169.1|ENST00000344700.8|E…			PEAKS DB	LPPEIVPATL	B07
LPPEIVPATL	34.03	1048.62	10	0.1	525.316	2	40.84	1620400	1	8603	F1:13817	No	PR487_Michele_20180604_B07.mzML	ENSP00000495405.1|ENST00000494077.6|ENSG00000270800.3|OTTHUMG00000185089.4|OTTHUMT00000494402.1|RPS10-NUDT3-201|RPS10-NUDT3|121:ENSP00000481646.1|ENST00000621356.3|ENSG00000124614.16|OTTHUMG00000014546.3|OTTHUMT00000040231.2|RPS10-205|RPS10|165:ENSP00000497917.1|ENST00000648437.1|ENSG00000124614.16|OTTHUMG00000014546.3|OTTHUMT00000040230.2|RPS10-208|RPS10|165:ENSP00000363169.1|ENST00000344700.8|E…			PEAKS DB	LPPEIVPATL	B07
LPPEIVPATL	30.02	1048.62	10	0	525.316	2	54.88	991140	2	51179	F2:19015	No	PR487_Michele_20180611_B07_rep1.mzML	ENSP00000495405.1|ENST00000494077.6|ENSG00000270800.3|OTTHUMG00000185089.4|OTTHUMT00000494402.1|RPS10-NUDT3-201|RPS10-NUDT3|121:ENSP00000481646.1|ENST00000621356.3|ENSG00000124614.16|OTTHUMG00000014546.3|OTTHUMT00000040231.2|RPS10-205|RPS10|165:ENSP00000497917.1|ENST00000648437.1|ENSG00000124614.16|OTTHUMG00000014546.3|OTTHUMT00000040230.2|RPS10-208|RPS10|165:ENSP00000363169.1|ENST00000344700.8|E…			PEAKS DB	LPPEIVPATL	B07
LPPEIVPATL	28.76	1048.62	10	0.2	1049.62	1	54.91	595710	2	51185	F2:19100	No	PR487_Michele_20180611_B07_rep1.mzML	ENSP00000495405.1|ENST00000494077.6|ENSG00000270800.3|OTTHUMG00000185089.4|OTTHUMT00000494402.1|RPS10-NUDT3-201|RPS10-NUDT3|121:ENSP00000481646.1|ENST00000621356.3|ENSG00000124614.16|OTTHUMG00000014546.3|OTTHUMT00000040231.2|RPS10-205|RPS10|165:ENSP00000497917.1|ENST00000648437.1|ENSG00000124614.16|OTTHUMG00000014546.3|OTTHUMT00000040230.2|RPS10-208|RPS10|165:ENSP00000363169.1|ENST00000344700.8|E…			PEAKS DB	LPPEIVPATL	B07
LPPEIVPATL	25.93	1048.62	10	0.2	525.316	2	54.68	808110	3	29746	F3:18758	No	PR487_Michele_20180611_B07_rep2.mzML	ENSP00000495405.1|ENST00000494077.6|ENSG00000270800.3|OTTHUMG00000185089.4|OTTHUMT00000494402.1|RPS10-NUDT3-201|RPS10-NUDT3|121:ENSP00000481646.1|ENST00000621356.3|ENSG00000124614.16|OTTHUMG00000014546.3|OTTHUMT00000040231.2|RPS10-205|RPS10|165:ENSP00000497917.1|ENST00000648437.1|ENSG00000124614.16|OTTHUMG00000014546.3|OTTHUMT00000040230.2|RPS10-208|RPS10|165:ENSP00000363169.1|ENST00000344700.8|E…			PEAKS DB	LPPEIVPATL	B07
LPPEIVPATL	25.62	1048.62	10	0.5	1049.62	1	54.7	469310	3	29753	F3:18759	No	PR487_Michele_20180611_B07_rep2.mzML	ENSP00000495405.1|ENST00000494077.6|ENSG00000270800.3|OTTHUMG00000185089.4|OTTHUMT00000494402.1|RPS10-NUDT3-201|RPS10-NUDT3|121:ENSP00000481646.1|ENST00000621356.3|ENSG00000124614.16|OTTHUMG00000014546.3|OTTHUMT00000040231.2|RPS10-205|RPS10|165:ENSP00000497917.1|ENST00000648437.1|ENSG00000124614.16|OTTHUMG00000014546.3|OTTHUMT00000040230.2|RPS10-208|RPS10|165:ENSP00000363169.1|ENST00000344700.8|E…			PEAKS DB	LPPEIVPATL	B07
LPPEIVPATL	24.03	1048.62	10	0.2	525.316	2	54.68	808110	3	29745	F3:18576	No	PR487_Michele_20180611_B07_rep2.mzML	ENSP00000495405.1|ENST00000494077.6|ENSG00000270800.3|OTTHUMG00000185089.4|OTTHUMT00000494402.1|RPS10-NUDT3-201|RPS10-NUDT3|121:ENSP00000481646.1|ENST00000621356.3|ENSG00000124614.16|OTTHUMG00000014546.3|OTTHUMT00000040231.2|RPS10-205|RPS10|165:ENSP00000497917.1|ENST00000648437.1|ENSG00000124614.16|OTTHUMG00000014546.3|OTTHUMT00000040230.2|RPS10-208|RPS10|165:ENSP00000363169.1|ENST00000344700.8|E…			PEAKS DB	LPPEIVPATL	B07
LPPEIVPATL	17.35	1048.62	10	0.2	1049.62	1	54.91	595710	2	51184	F2:18905	No	PR487_Michele_20180611_B07_rep1.mzML	ENSP00000495405.1|ENST00000494077.6|ENSG00000270800.3|OTTHUMG00000185089.4|OTTHUMT00000494402.1|RPS10-NUDT3-201|RPS10-NUDT3|121:ENSP00000481646.1|ENST00000621356.3|ENSG00000124614.16|OTTHUMG00000014546.3|OTTHUMT00000040231.2|RPS10-205|RPS10|165:ENSP00000497917.1|ENST00000648437.1|ENSG00000124614.16|OTTHUMG00000014546.3|OTTHUMT00000040230.2|RPS10-208|RPS10|165:ENSP00000363169.1|ENST00000344700.8|E…			PEAKS DB	LPPEIVPATL	B07
LPPEIVPATL	13.62	1048.62	10	0.2	1049.62	1	40.84	1560400	1	8611	F1:14041	No	PR487_Michele_20180604_B07.mzML	ENSP00000495405.1|ENST00000494077.6|ENSG00000270800.3|OTTHUMG00000185089.4|OTTHUMT00000494402.1|RPS10-NUDT3-201|RPS10-NUDT3|121:ENSP00000481646.1|ENST00000621356.3|ENSG00000124614.16|OTTHUMG00000014546.3|OTTHUMT00000040231.2|RPS10-205|RPS10|165:ENSP00000497917.1|ENST00000648437.1|ENSG00000124614.16|OTTHUMG00000014546.3|OTTHUMT00000040230.2|RPS10-208|RPS10|165:ENSP00000363169.1|ENST00000344700.8|E…			PEAKS DB	LPPEIVPATL	B07
SPAGGGAEAL	36.56	828.398	10	0.1	829.405	1	22.04	10290000	3	21167	F3:5924	No	PR487_Michele_20180611_B07_rep2.mzML	ENSP00000342232.5|ENST00000341753.10|ENSG00000130726.12|OTTHUMG00000183546.3|OTTHUMT00000467075.1|TRIM28-202|TRIM28|753:ENSP00000253024.4|ENST00000253024.10|ENSG00000130726.12|OTTHUMG00000183546.3|OTTHUMT00000467074.2|TRIM28-201|TRIM28|835			PEAKS DB	SPAGGGAEAL	B07
SPAGGGAEAL	35.64	828.398	10	-0.1	829.405	1	21.48	19198000	1	2235	F1:5576	No	PR487_Michele_20180604_B07.mzML	ENSP00000342232.5|ENST00000341753.10|ENSG00000130726.12|OTTHUMG00000183546.3|OTTHUMT00000467075.1|TRIM28-202|TRIM28|753:ENSP00000253024.4|ENST00000253024.10|ENSG00000130726.12|OTTHUMG00000183546.3|OTTHUMT00000467074.2|TRIM28-201|TRIM28|835			PEAKS DB	SPAGGGAEAL	B07
SPAGGGAEAL	35.3	828.398	10	0.2	829.405	1	22.11	10078000	2	42373	F2:5979	No	PR487_Michele_20180611_B07_rep1.mzML	ENSP00000342232.5|ENST00000341753.10|ENSG00000130726.12|OTTHUMG00000183546.3|OTTHUMT00000467075.1|TRIM28-202|TRIM28|753:ENSP00000253024.4|ENST00000253024.10|ENSG00000130726.12|OTTHUMG00000183546.3|OTTHUMT00000467074.2|TRIM28-201|TRIM28|835			PEAKS DB	SPAGGGAEAL	B07
SPAGGGAEAL	34.44	828.398	10	0.1	829.405	1	22.04	10290000	3	21168	F3:6146	No	PR487_Michele_20180611_B07_rep2.mzML	ENSP00000342232.5|ENST00000341753.10|ENSG00000130726.12|OTTHUMG00000183546.3|OTTHUMT00000467075.1|TRIM28-202|TRIM28|753:ENSP00000253024.4|ENST00000253024.10|ENSG00000130726.12|OTTHUMG00000183546.3|OTTHUMT00000467074.2|TRIM28-201|TRIM28|835			PEAKS DB	SPAGGGAEAL	B07
SPAGGGAEAL	32.77	828.398	10	0.2	829.405	1	22.11	10078000	2	42374	F2:6208	No	PR487_Michele_20180611_B07_rep1.mzML	ENSP00000342232.5|ENST00000341753.10|ENSG00000130726.12|OTTHUMG00000183546.3|OTTHUMT00000467075.1|TRIM28-202|TRIM28|753:ENSP00000253024.4|ENST00000253024.10|ENSG00000130726.12|OTTHUMG00000183546.3|OTTHUMT00000467074.2|TRIM28-201|TRIM28|835			PEAKS DB	SPAGGGAEAL	B07
SPAGGGAEAL	22.53	828.398	10	0.2	829.405	1	23.07	0	3	33232	F3:6416	No	PR487_Michele_20180611_B07_rep2.mzML	ENSP00000342232.5|ENST00000341753.10|ENSG00000130726.12|OTTHUMG00000183546.3|OTTHUMT00000467075.1|TRIM28-202|TRIM28|753:ENSP00000253024.4|ENST00000253024.10|ENSG00000130726.12|OTTHUMG00000183546.3|OTTHUMT00000467074.2|TRIM28-201|TRIM28|835			PEAKS DB	SPAGGGAEAL	B07
SPAGGGAEAL	21.62	828.398	10	-0.2	829.405	1	23.18	0	2	54856	F2:6487	No	PR487_Michele_20180611_B07_rep1.mzML	ENSP00000342232.5|ENST00000341753.10|ENSG00000130726.12|OTTHUMG00000183546.3|OTTHUMT00000467075.1|TRIM28-202|TRIM28|753:ENSP00000253024.4|ENST00000253024.10|ENSG00000130726.12|OTTHUMG00000183546.3|OTTHUMT00000467074.2|TRIM28-201|TRIM28|835			PEAKS DB	SPAGGGAEAL	B07
APGLIKTSF	36.55	932.533	9	0	467.274	2	35.25	195580	2	46448	F2:11409	No	PR487_Michele_20180611_B07_rep1.mzML	ENSP00000452645.1|ENST00000558581.5|ENSG00000157326.19|OTTHUMG00000028777.6|OTTHUMT00000416567.1|DHRS4-206|DHRS4|244:ENSP00000326219.5|ENST00000313250.10|ENSG00000157326.19|OTTHUMG00000028777.6|OTTHUMT00000071857.4|DHRS4-201|DHRS4|278			PEAKS DB	APGLIKTSF	B07
APGLIKTSF	30.71	932.533	9	0.2	467.274	2	34.97	135200	3	25164	F3:11257	No	PR487_Michele_20180611_B07_rep2.mzML	ENSP00000452645.1|ENST00000558581.5|ENSG00000157326.19|OTTHUMG00000028777.6|OTTHUMT00000416567.1|DHRS4-206|DHRS4|244:ENSP00000326219.5|ENST00000313250.10|ENSG00000157326.19|OTTHUMG00000028777.6|OTTHUMT00000071857.4|DHRS4-201|DHRS4|278			PEAKS DB	APGLIKTSF	B07
MPQSGTGVSV	36.47	977.449	10	0.1	978.456	1	21.07	1056400	2	42044	F2:5559	No	PR487_Michele_20180611_B07_rep1.mzML	ENSP00000399311.1|ENST00000437630.1|ENSG00000115233.12|OTTHUMG00000153882.3|OTTHUMT00000332834.2|PSMD14-202|PSMD14|84:ENSP00000386541.3|ENST00000409682.8|ENSG00000115233.12|OTTHUMG00000153882.3|OTTHUMT00000332833.2|PSMD14-201|PSMD14|310	Oxidation (M)	M1:Oxidation (M):1000.00	PEAKS DB	MPQSGTGVSV	B07
MPQSGTGVSV	35.05	977.449	10	0	978.456	1	20.48	2793700	1	1868	F1:5136	No	PR487_Michele_20180604_B07.mzML	ENSP00000399311.1|ENST00000437630.1|ENSG00000115233.12|OTTHUMG00000153882.3|OTTHUMT00000332834.2|PSMD14-202|PSMD14|84:ENSP00000386541.3|ENST00000409682.8|ENSG00000115233.12|OTTHUMG00000153882.3|OTTHUMT00000332833.2|PSMD14-201|PSMD14|310	Oxidation (M)	M1:Oxidation (M):1000.00	PEAKS DB	MPQSGTGVSV	B07
MPQSGTGVSV	34.74	977.449	10	0.2	978.456	1	20.98	954430	3	20849	F3:5491	No	PR487_Michele_20180611_B07_rep2.mzML	ENSP00000399311.1|ENST00000437630.1|ENSG00000115233.12|OTTHUMG00000153882.3|OTTHUMT00000332834.2|PSMD14-202|PSMD14|84:ENSP00000386541.3|ENST00000409682.8|ENSG00000115233.12|OTTHUMG00000153882.3|OTTHUMT00000332833.2|PSMD14-201|PSMD14|310	Oxidation (M)	M1:Oxidation (M):1000.00	PEAKS DB	MPQSGTGVSV	B07
MPQSGTGVSV	20.96	977.449	10	-0.2	489.732	2	20.95	512690	3	20828	F3:5519	No	PR487_Michele_20180611_B07_rep2.mzML	ENSP00000399311.1|ENST00000437630.1|ENSG00000115233.12|OTTHUMG00000153882.3|OTTHUMT00000332834.2|PSMD14-202|PSMD14|84:ENSP00000386541.3|ENST00000409682.8|ENSG00000115233.12|OTTHUMG00000153882.3|OTTHUMT00000332833.2|PSMD14-201|PSMD14|310	Oxidation (M)	M1:Oxidation (M):1000.00	PEAKS DB	MPQSGTGVSV	B07
MPQSGTGVSV	20.75	977.449	10	0.1	489.732	2	21.05	691710	2	42024	F2:5570	No	PR487_Michele_20180611_B07_rep1.mzML	ENSP00000399311.1|ENST00000437630.1|ENSG00000115233.12|OTTHUMG00000153882.3|OTTHUMT00000332834.2|PSMD14-202|PSMD14|84:ENSP00000386541.3|ENST00000409682.8|ENSG00000115233.12|OTTHUMG00000153882.3|OTTHUMT00000332833.2|PSMD14-201|PSMD14|310	Oxidation (M)	M1:Oxidation (M):1000.00	PEAKS DB	MPQSGTGVSV	B07
APGAPIGNTF	36.46	943.476	10	0.2	944.484	1	30.58	137680	1	5542	F1:9614	No	PR487_Michele_20180604_B07.mzML	ENSP00000426886.1|ENST00000513858.5|ENSG00000138674.17|OTTHUMG00000130297.12|OTTHUMT00000361948.1|SEC31A-237|SEC31A|1067:ENSP00000309070.7|ENST00000311785.11|ENSG00000138674.17|OTTHUMG00000130297.12|-|SEC31A-202|SEC31A|1106:ENSP00000426569.1|ENST00000509142.5|ENSG00000138674.17|OTTHUMG00000130297.12|OTTHUMT00000361943.1|SEC31A-228|SEC31A|1106:ENSP00000424451.1|ENST00000505984.5|ENSG00000138674.17…			PEAKS DB	APGAPIGNTF	B07
APGAPIGNTF	17.54	943.476	10	-0.9	472.745	2	37.01	77571	3	25790	F3:12090	No	PR487_Michele_20180611_B07_rep2.mzML	ENSP00000426886.1|ENST00000513858.5|ENSG00000138674.17|OTTHUMG00000130297.12|OTTHUMT00000361948.1|SEC31A-237|SEC31A|1067:ENSP00000309070.7|ENST00000311785.11|ENSG00000138674.17|OTTHUMG00000130297.12|-|SEC31A-202|SEC31A|1106:ENSP00000426569.1|ENST00000509142.5|ENSG00000138674.17|OTTHUMG00000130297.12|OTTHUMT00000361943.1|SEC31A-228|SEC31A|1106:ENSP00000424451.1|ENST00000505984.5|ENSG00000138674.17…			PEAKS DB	APGAPIGNTF	B07
LPSPTATSQL	36.45	1013.54	10	0.1	1014.55	1	28.58	138730	1	4871	F1:8774	No	PR487_Michele_20180604_B07.mzML	ENSP00000353552.5|ENST00000360384.9|ENSG00000165119.21|OTTHUMG00000020107.6|OTTHUMT00000052846.2|HNRNPK-202|HNRNPK|463:ENSP00000365458.4|ENST00000376281.8|ENSG00000165119.21|OTTHUMG00000020107.6|OTTHUMT00000052855.1|HNRNPK-205|HNRNPK|464:ENSP00000365439.3|ENST00000376263.8|ENSG00000165119.21|OTTHUMG00000020107.6|OTTHUMT00000504408.2|HNRNPK-204|HNRNPK|464			PEAKS DB	LPSPTATSQL	B07
LPSPTATSQL	34.04	1013.54	10	-0.2	1014.55	1	34.56	52006	2	46234	F2:11138	No	PR487_Michele_20180611_B07_rep1.mzML	ENSP00000353552.5|ENST00000360384.9|ENSG00000165119.21|OTTHUMG00000020107.6|OTTHUMT00000052846.2|HNRNPK-202|HNRNPK|463:ENSP00000365458.4|ENST00000376281.8|ENSG00000165119.21|OTTHUMG00000020107.6|OTTHUMT00000052855.1|HNRNPK-205|HNRNPK|464:ENSP00000365439.3|ENST00000376263.8|ENSG00000165119.21|OTTHUMG00000020107.6|OTTHUMT00000504408.2|HNRNPK-204|HNRNPK|464			PEAKS DB	LPSPTATSQL	B07
LPSPTATSQL	29.21	1013.54	10	-0.2	1014.55	1	34.41	45802	3	24987	F3:11028	No	PR487_Michele_20180611_B07_rep2.mzML	ENSP00000353552.5|ENST00000360384.9|ENSG00000165119.21|OTTHUMG00000020107.6|OTTHUMT00000052846.2|HNRNPK-202|HNRNPK|463:ENSP00000365458.4|ENST00000376281.8|ENSG00000165119.21|OTTHUMG00000020107.6|OTTHUMT00000052855.1|HNRNPK-205|HNRNPK|464:ENSP00000365439.3|ENST00000376263.8|ENSG00000165119.21|OTTHUMG00000020107.6|OTTHUMT00000504408.2|HNRNPK-204|HNRNPK|464			PEAKS DB	LPSPTATSQL	B07
LPSPTATSQL	17.39	1013.54	10	0	507.777	2	34.56	343050	2	46232	F2:11125	No	PR487_Michele_20180611_B07_rep1.mzML	ENSP00000353552.5|ENST00000360384.9|ENSG00000165119.21|OTTHUMG00000020107.6|OTTHUMT00000052846.2|HNRNPK-202|HNRNPK|463:ENSP00000365458.4|ENST00000376281.8|ENSG00000165119.21|OTTHUMG00000020107.6|OTTHUMT00000052855.1|HNRNPK-205|HNRNPK|464:ENSP00000365439.3|ENST00000376263.8|ENSG00000165119.21|OTTHUMG00000020107.6|OTTHUMT00000504408.2|HNRNPK-204|HNRNPK|464			PEAKS DB	LPSPTATSQL	B07
LPSPTATSQL	13.34	1013.54	10	0.2	507.777	2	34.41	253610	3	24984	F3:11024	No	PR487_Michele_20180611_B07_rep2.mzML	ENSP00000353552.5|ENST00000360384.9|ENSG00000165119.21|OTTHUMG00000020107.6|OTTHUMT00000052846.2|HNRNPK-202|HNRNPK|463:ENSP00000365458.4|ENST00000376281.8|ENSG00000165119.21|OTTHUMG00000020107.6|OTTHUMT00000052855.1|HNRNPK-205|HNRNPK|464:ENSP00000365439.3|ENST00000376263.8|ENSG00000165119.21|OTTHUMG00000020107.6|OTTHUMT00000504408.2|HNRNPK-204|HNRNPK|464			PEAKS DB	LPSPTATSQL	B07
APIDRVGQTI	36.44	1068.59	10	0.1	535.304	2	27.63	891130	2	44131	F2:8323	No	PR487_Michele_20180611_B07_rep1.mzML	ENSP00000325376.2|ENST00000325495.9|ENSG00000099783.12|OTTHUMG00000182383.7|OTTHUMT00000460894.2|HNRNPM-201|HNRNPM|730			PEAKS DB	APIDRVGQTI	B07
APIDRVGQTI	36.22	1068.59	10	0.2	535.304	2	27.44	662850	3	22904	F3:8209	No	PR487_Michele_20180611_B07_rep2.mzML	ENSP00000325376.2|ENST00000325495.9|ENSG00000099783.12|OTTHUMG00000182383.7|OTTHUMT00000460894.2|HNRNPM-201|HNRNPM|730			PEAKS DB	APIDRVGQTI	B07
LPASVHPQL	36.42	960.539	9	-0.1	481.277	2	29.18	678950	2	44635	F2:8947	No	PR487_Michele_20180611_B07_rep1.mzML	ENSP00000305976.3|ENST00000304987.4|ENSG00000170145.5|OTTHUMG00000150644.4|OTTHUMT00000319352.4|SIK2-201|SIK2|926			PEAKS DB	LPASVHPQL	B07
LPASVHPQL	35.63	960.539	9	0	481.277	2	26.09	807470	1	3952	F1:7646	No	PR487_Michele_20180604_B07.mzML	ENSP00000305976.3|ENST00000304987.4|ENSG00000170145.5|OTTHUMG00000150644.4|OTTHUMT00000319352.4|SIK2-201|SIK2|926			PEAKS DB	LPASVHPQL	B07
LPASVHPQL	34.77	960.539	9	0	481.277	2	28.95	525840	3	23344	F3:8825	No	PR487_Michele_20180611_B07_rep2.mzML	ENSP00000305976.3|ENST00000304987.4|ENSG00000170145.5|OTTHUMG00000150644.4|OTTHUMT00000319352.4|SIK2-201|SIK2|926			PEAKS DB	LPASVHPQL	B07
GPNERIGMVV	36.42	1086.55	10	0.4	544.282	2	23.24	2905500	1	2878	F1:6347	No	PR487_Michele_20180604_B07.mzML	ENSP00000332455.3|ENST00000330459.8|ENSG00000182481.9|OTTHUMG00000179784.3|OTTHUMT00000448108.2|KPNA2-201|KPNA2|529	Oxidation (M)	M8:Oxidation (M):1000.00	PEAKS DB	GPNERIGMVV	B07
GPNERIGMVV	34.44	1086.55	10	-0.1	544.282	2	24.49	1546800	2	43140	F2:6971	No	PR487_Michele_20180611_B07_rep1.mzML	ENSP00000332455.3|ENST00000330459.8|ENSG00000182481.9|OTTHUMG00000179784.3|OTTHUMT00000448108.2|KPNA2-201|KPNA2|529	Oxidation (M)	M8:Oxidation (M):1000.00	PEAKS DB	GPNERIGMVV	B07
GPNERIGMVV	34.36	1086.55	10	0.1	544.282	2	24.36	1234600	3	21948	F3:6876	No	PR487_Michele_20180611_B07_rep2.mzML	ENSP00000332455.3|ENST00000330459.8|ENSG00000182481.9|OTTHUMG00000179784.3|OTTHUMT00000448108.2|KPNA2-201|KPNA2|529	Oxidation (M)	M8:Oxidation (M):1000.00	PEAKS DB	GPNERIGMVV	B07
FPDNQRPLL	36.42	1098.58	9	0.2	550.298	2	30.28	1257400	1	5427	F1:9419	No	PR487_Michele_20180604_B07.mzML	ENSP00000385381.2|ENST00000405192.6|ENSG00000006468.14|OTTHUMG00000152403.7|OTTHUMT00000326115.2|ETV1-205|ETV1|454:ENSP00000385551.2|ENST00000405218.6|ENSG00000006468.14|OTTHUMG00000152403.7|OTTHUMT00000326114.2|ETV1-206|ETV1|477:ENSP00000405327.1|ENST00000430479.6|ENSG00000006468.14|OTTHUMG00000152403.7|OTTHUMT00000326111.2|ETV1-210|ETV1|477:ENSP00000384085.4|ENST00000405358.8|ENSG00000006468.14…			PEAKS DB	FPDNQRPLL	B07
FPDNQRPLL	32.8	1098.58	9	-0.1	550.298	2	35.13	509000	3	25221	F3:11415	No	PR487_Michele_20180611_B07_rep2.mzML	ENSP00000385381.2|ENST00000405192.6|ENSG00000006468.14|OTTHUMG00000152403.7|OTTHUMT00000326115.2|ETV1-205|ETV1|454:ENSP00000385551.2|ENST00000405218.6|ENSG00000006468.14|OTTHUMG00000152403.7|OTTHUMT00000326114.2|ETV1-206|ETV1|477:ENSP00000405327.1|ENST00000430479.6|ENSG00000006468.14|OTTHUMG00000152403.7|OTTHUMT00000326111.2|ETV1-210|ETV1|477:ENSP00000384085.4|ENST00000405358.8|ENSG00000006468.14…			PEAKS DB	FPDNQRPLL	B07
FPDNQRPLL	29.79	1098.58	9	0	550.298	2	35.46	625130	2	46528	F2:11388	No	PR487_Michele_20180611_B07_rep1.mzML	ENSP00000385381.2|ENST00000405192.6|ENSG00000006468.14|OTTHUMG00000152403.7|OTTHUMT00000326115.2|ETV1-205|ETV1|454:ENSP00000385551.2|ENST00000405218.6|ENSG00000006468.14|OTTHUMG00000152403.7|OTTHUMT00000326114.2|ETV1-206|ETV1|477:ENSP00000405327.1|ENST00000430479.6|ENSG00000006468.14|OTTHUMG00000152403.7|OTTHUMT00000326111.2|ETV1-210|ETV1|477:ENSP00000384085.4|ENST00000405358.8|ENSG00000006468.14…			PEAKS DB	FPDNQRPLL	B07
FPDNQRPLL	27.62	1098.58	9	0	550.298	2	35.46	625130	2	46529	F2:11606	No	PR487_Michele_20180611_B07_rep1.mzML	ENSP00000385381.2|ENST00000405192.6|ENSG00000006468.14|OTTHUMG00000152403.7|OTTHUMT00000326115.2|ETV1-205|ETV1|454:ENSP00000385551.2|ENST00000405218.6|ENSG00000006468.14|OTTHUMG00000152403.7|OTTHUMT00000326114.2|ETV1-206|ETV1|477:ENSP00000405327.1|ENST00000430479.6|ENSG00000006468.14|OTTHUMG00000152403.7|OTTHUMT00000326111.2|ETV1-210|ETV1|477:ENSP00000384085.4|ENST00000405358.8|ENSG00000006468.14…			PEAKS DB	FPDNQRPLL	B07
FPDNQRPLL	27.24	1098.58	9	-0.1	550.298	2	35.13	509000	3	25220	F3:11192	No	PR487_Michele_20180611_B07_rep2.mzML	ENSP00000385381.2|ENST00000405192.6|ENSG00000006468.14|OTTHUMG00000152403.7|OTTHUMT00000326115.2|ETV1-205|ETV1|454:ENSP00000385551.2|ENST00000405218.6|ENSG00000006468.14|OTTHUMG00000152403.7|OTTHUMT00000326114.2|ETV1-206|ETV1|477:ENSP00000405327.1|ENST00000430479.6|ENSG00000006468.14|OTTHUMG00000152403.7|OTTHUMT00000326111.2|ETV1-210|ETV1|477:ENSP00000384085.4|ENST00000405358.8|ENSG00000006468.14…			PEAKS DB	FPDNQRPLL	B07
SPAKNPSSLF	36.4	1046.54	10	0	524.277	2	26.73	472420	1	4173	F1:7957	No	PR487_Michele_20180604_B07.mzML	ENSP00000452145.1|ENST00000555054.1|ENSG00000089737.17|OTTHUMG00000171301.3|OTTHUMT00000412863.1|DDX24-205|DDX24|816:ENSP00000481495.1|ENST00000621632.5|ENSG00000089737.17|OTTHUMG00000171301.3|OTTHUMT00000412861.3|DDX24-209|DDX24|859			PEAKS DB	SPAKNPSSLF	B07
RPLENTGQTVL	36.4	1226.66	11	0.3	614.338	2	25.14	488370	1	3587	F1:7212	No	PR487_Michele_20180604_B07.mzML	ENSP00000309772.5|ENST00000310396.10|ENSG00000106034.18|OTTHUMG00000156982.6|OTTHUMT00000346959.2|CPED1-201|CPED1|1026			PEAKS DB	RPLENTGQTVL	B07
RPLENTGQTVL	31.5	1226.66	11	0.3	614.338	2	27.43	361960	2	44082	F2:8230	No	PR487_Michele_20180611_B07_rep1.mzML	ENSP00000309772.5|ENST00000310396.10|ENSG00000106034.18|OTTHUMG00000156982.6|OTTHUMT00000346959.2|CPED1-201|CPED1|1026			PEAKS DB	RPLENTGQTVL	B07
RPLENTGQTVL	31.22	1226.66	11	0.3	614.338	2	27.24	288430	3	22848	F3:8104	No	PR487_Michele_20180611_B07_rep2.mzML	ENSP00000309772.5|ENST00000310396.10|ENSG00000106034.18|OTTHUMG00000156982.6|OTTHUMT00000346959.2|CPED1-201|CPED1|1026			PEAKS DB	RPLENTGQTVL	B07
YPAQGVQQF	36.4	1036.5	9	0.3	1037.51	1	27.58	616310	1	4494	F1:8309	No	PR487_Michele_20180604_B07.mzML	ENSP00000403269.1|ENST00000426123.5|ENSG00000114867.20|OTTHUMG00000156784.21|OTTHUMT00000345731.2|EIF4G1-213|EIF4G1|903:ENSP00000316879.4|ENST00000346169.6|ENSG00000114867.20|OTTHUMG00000156784.21|OTTHUMT00000345733.1|EIF4G1-202|EIF4G1|1599:ENSP00000338020.4|ENST00000352767.7|ENSG00000114867.20|OTTHUMG00000156784.21|-|EIF4G1-204|EIF4G1|1606:ENSP00000416255.1|ENST00000424196.5|ENSG00000114867.20|O…			PEAKS DB	YPAQGVQQF	B07
YPAQGVQQF	32.24	1036.5	9	0.2	1037.51	1	32.23	97831	2	45543	F2:10166	No	PR487_Michele_20180611_B07_rep1.mzML	ENSP00000403269.1|ENST00000426123.5|ENSG00000114867.20|OTTHUMG00000156784.21|OTTHUMT00000345731.2|EIF4G1-213|EIF4G1|903:ENSP00000316879.4|ENST00000346169.6|ENSG00000114867.20|OTTHUMG00000156784.21|OTTHUMT00000345733.1|EIF4G1-202|EIF4G1|1599:ENSP00000338020.4|ENST00000352767.7|ENSG00000114867.20|OTTHUMG00000156784.21|-|EIF4G1-204|EIF4G1|1606:ENSP00000416255.1|ENST00000424196.5|ENSG00000114867.20|O…			PEAKS DB	YPAQGVQQF	B07
YPAQGVQQF	31.25	1036.5	9	0.4	1037.51	1	32.09	87330	3	24289	F3:10067	No	PR487_Michele_20180611_B07_rep2.mzML	ENSP00000403269.1|ENST00000426123.5|ENSG00000114867.20|OTTHUMG00000156784.21|OTTHUMT00000345731.2|EIF4G1-213|EIF4G1|903:ENSP00000316879.4|ENST00000346169.6|ENSG00000114867.20|OTTHUMG00000156784.21|OTTHUMT00000345733.1|EIF4G1-202|EIF4G1|1599:ENSP00000338020.4|ENST00000352767.7|ENSG00000114867.20|OTTHUMG00000156784.21|-|EIF4G1-204|EIF4G1|1606:ENSP00000416255.1|ENST00000424196.5|ENSG00000114867.20|O…			PEAKS DB	YPAQGVQQF	B07
RPRGLPPLLVV	36.34	1215.78	11	-0.3	406.268	3	37.45	27103	1	7661	F1:12502	No	PR487_Michele_20180604_B07.mzML	ENSP00000436044.1|ENST00000490514.5|ENSG00000204852.16|OTTHUMG00000150051.9|OTTHUMT00000316021.4|TCTN1-215|TCTN1|83:ENSP00000474343.1|ENST00000552318.5|ENSG00000204852.16|OTTHUMG00000150051.9|OTTHUMT00000404639.2|TCTN1-227|TCTN1|88:ENSP00000474208.1|ENST00000478122.6|ENSG00000204852.16|OTTHUMG00000150051.9|OTTHUMT00000316020.3|TCTN1-209|TCTN1|100:ENSP00000436673.2|ENST00000495659.6|ENSG0000020485…			PEAKS DB	RPRGLPPLLVV	B07
RPRGLPPLLVV	19.48	1215.78	11	1.1	608.899	2	37.52	0	1	15074	F1:12503	No	PR487_Michele_20180604_B07.mzML	ENSP00000436044.1|ENST00000490514.5|ENSG00000204852.16|OTTHUMG00000150051.9|OTTHUMT00000316021.4|TCTN1-215|TCTN1|83:ENSP00000474343.1|ENST00000552318.5|ENSG00000204852.16|OTTHUMG00000150051.9|OTTHUMT00000404639.2|TCTN1-227|TCTN1|88:ENSP00000474208.1|ENST00000478122.6|ENSG00000204852.16|OTTHUMG00000150051.9|OTTHUMT00000316020.3|TCTN1-209|TCTN1|100:ENSP00000436673.2|ENST00000495659.6|ENSG0000020485…			PEAKS DB	RPRGLPPLLVV	B07
TPSLVKSTSQL	36.33	1159.64	11	0.2	580.83	2	27.96	102270	3	23085	F3:8416	No	PR487_Michele_20180611_B07_rep2.mzML	ENSP00000377878.4|ENST00000394349.8|ENSG00000135390.20|OTTHUMG00000133442.6|OTTHUMT00000257312.4|ATP5MC2-202|ATP5MC2|141:ENSP00000447317.1|ENST00000549164.5|ENSG00000135390.20|OTTHUMG00000133442.6|OTTHUMT00000407403.1|ATP5MC2-204|ATP5MC2|141			PEAKS DB	TPSLVKSTSQL	B07
TPSLVKSTSQL	36.1	1159.64	11	0.1	580.83	2	25.44	197000	1	3720	F1:7372	No	PR487_Michele_20180604_B07.mzML	ENSP00000377878.4|ENST00000394349.8|ENSG00000135390.20|OTTHUMG00000133442.6|OTTHUMT00000257312.4|ATP5MC2-202|ATP5MC2|141:ENSP00000447317.1|ENST00000549164.5|ENSG00000135390.20|OTTHUMG00000133442.6|OTTHUMT00000407403.1|ATP5MC2-204|ATP5MC2|141			PEAKS DB	TPSLVKSTSQL	B07
TPSLVKSTSQL	34.95	1159.64	11	0.2	580.83	2	27.96	102270	3	23086	F3:8431	No	PR487_Michele_20180611_B07_rep2.mzML	ENSP00000377878.4|ENST00000394349.8|ENSG00000135390.20|OTTHUMG00000133442.6|OTTHUMT00000257312.4|ATP5MC2-202|ATP5MC2|141:ENSP00000447317.1|ENST00000549164.5|ENSG00000135390.20|OTTHUMG00000133442.6|OTTHUMT00000407403.1|ATP5MC2-204|ATP5MC2|141			PEAKS DB	TPSLVKSTSQL	B07
TPSLVKSTSQL	32.36	1159.64	11	0	580.83	2	28.19	98262	2	44300	F2:8569	No	PR487_Michele_20180611_B07_rep1.mzML	ENSP00000377878.4|ENST00000394349.8|ENSG00000135390.20|OTTHUMG00000133442.6|OTTHUMT00000257312.4|ATP5MC2-202|ATP5MC2|141:ENSP00000447317.1|ENST00000549164.5|ENSG00000135390.20|OTTHUMG00000133442.6|OTTHUMT00000407403.1|ATP5MC2-204|ATP5MC2|141			PEAKS DB	TPSLVKSTSQL	B07
APAPPSSGLGFGPPTSL	36.31	1551.79	17	0.1	776.904	2	39.23	87879	1	8168	F1:13234	No	PR487_Michele_20180604_B07.mzML	ENSP00000437000.1|ENST00000465076.5|ENSG00000176986.16|OTTHUMG00000018476.6|OTTHUMT00000048680.3|SEC24C-203|SEC24C|1042:ENSP00000321845.6|ENST00000345254.9|ENSG00000176986.16|OTTHUMG00000018476.6|OTTHUMT00000048678.2|SEC24C-202|SEC24C|1094:ENSP00000343405.2|ENST00000339365.2|ENSG00000176986.16|OTTHUMG00000018476.6|OTTHUMT00000048679.1|SEC24C-201|SEC24C|1094			PEAKS DB	APAPPSSGLGFGPPTSL	B07
APAPPSSGLGFGPPTSL	31.86	1551.79	17	0.2	776.904	2	52.92	57031	3	29394	F3:18028	No	PR487_Michele_20180611_B07_rep2.mzML	ENSP00000437000.1|ENST00000465076.5|ENSG00000176986.16|OTTHUMG00000018476.6|OTTHUMT00000048680.3|SEC24C-203|SEC24C|1042:ENSP00000321845.6|ENST00000345254.9|ENSG00000176986.16|OTTHUMG00000018476.6|OTTHUMT00000048678.2|SEC24C-202|SEC24C|1094:ENSP00000343405.2|ENST00000339365.2|ENSG00000176986.16|OTTHUMG00000018476.6|OTTHUMT00000048679.1|SEC24C-201|SEC24C|1094			PEAKS DB	APAPPSSGLGFGPPTSL	B07
APAPPSSGLGFGPPTSL	15.93	1551.79	17	0.1	776.904	2	53.08	70562	2	50849	F2:18297	No	PR487_Michele_20180611_B07_rep1.mzML	ENSP00000437000.1|ENST00000465076.5|ENSG00000176986.16|OTTHUMG00000018476.6|OTTHUMT00000048680.3|SEC24C-203|SEC24C|1042:ENSP00000321845.6|ENST00000345254.9|ENSG00000176986.16|OTTHUMG00000018476.6|OTTHUMT00000048678.2|SEC24C-202|SEC24C|1094:ENSP00000343405.2|ENST00000339365.2|ENSG00000176986.16|OTTHUMG00000018476.6|OTTHUMT00000048679.1|SEC24C-201|SEC24C|1094			PEAKS DB	APAPPSSGLGFGPPTSL	B07
FPNADSKAL	36.3	961.487	9	0.1	481.751	2	24.64	269860	3	22043	F3:7023	No	PR487_Michele_20180611_B07_rep2.mzML	ENSP00000215832.6|ENST00000215832.10|ENSG00000100030.14|OTTHUMG00000030508.2|OTTHUMT00000075396.2|MAPK1-201|MAPK1|360:ENSP00000381803.3|ENST00000398822.7|ENSG00000100030.14|OTTHUMG00000030508.2|OTTHUMT00000268186.1|MAPK1-202|MAPK1|360			PEAKS DB	FPNADSKAL	B07
FPNADSKAL	33.09	961.487	9	0	481.751	2	23.44	497980	1	2952	F1:6488	No	PR487_Michele_20180604_B07.mzML	ENSP00000215832.6|ENST00000215832.10|ENSG00000100030.14|OTTHUMG00000030508.2|OTTHUMT00000075396.2|MAPK1-201|MAPK1|360:ENSP00000381803.3|ENST00000398822.7|ENSG00000100030.14|OTTHUMG00000030508.2|OTTHUMT00000268186.1|MAPK1-202|MAPK1|360			PEAKS DB	FPNADSKAL	B07
FPNADSKAL	32.31	961.487	9	0.2	481.751	2	24.77	347590	2	43237	F2:7074	No	PR487_Michele_20180611_B07_rep1.mzML	ENSP00000215832.6|ENST00000215832.10|ENSG00000100030.14|OTTHUMG00000030508.2|OTTHUMT00000075396.2|MAPK1-201|MAPK1|360:ENSP00000381803.3|ENST00000398822.7|ENSG00000100030.14|OTTHUMG00000030508.2|OTTHUMT00000268186.1|MAPK1-202|MAPK1|360			PEAKS DB	FPNADSKAL	B07
GPLFRNSQL	36.25	1030.56	9	0.1	516.285	2	29.68	1982500	1	5222	F1:9221	No	PR487_Michele_20180604_B07.mzML	ENSP00000469839.1|ENST00000594151.5|ENSG00000104960.15|OTTHUMG00000183162.3|OTTHUMT00000465337.2|PTOV1-202|PTOV1|283:ENSP00000471458.1|ENST00000600603.5|ENSG00000104960.15|OTTHUMG00000183162.3|OTTHUMT00000465339.1|PTOV1-214|PTOV1|374:ENSP00000472816.1|ENST00000601675.5|ENSG00000104960.15|OTTHUMG00000183162.3|OTTHUMT00000465347.1|PTOV1-220|PTOV1|416:ENSP00000469128.1|ENST00000599732.5|ENSG00000104…			PEAKS DB	GPLFRNSQL	B07
GPLFRNSQL	36.22	1030.56	9	0.1	516.285	2	33.5	924310	2	45911	F2:10697	No	PR487_Michele_20180611_B07_rep1.mzML	ENSP00000469839.1|ENST00000594151.5|ENSG00000104960.15|OTTHUMG00000183162.3|OTTHUMT00000465337.2|PTOV1-202|PTOV1|283:ENSP00000471458.1|ENST00000600603.5|ENSG00000104960.15|OTTHUMG00000183162.3|OTTHUMT00000465339.1|PTOV1-214|PTOV1|374:ENSP00000472816.1|ENST00000601675.5|ENSG00000104960.15|OTTHUMG00000183162.3|OTTHUMT00000465347.1|PTOV1-220|PTOV1|416:ENSP00000469128.1|ENST00000599732.5|ENSG00000104…			PEAKS DB	GPLFRNSQL	B07
GPLFRNSQL	35.16	1030.56	9	0.1	516.285	2	33.19	1045300	3	24621	F3:10518	No	PR487_Michele_20180611_B07_rep2.mzML	ENSP00000469839.1|ENST00000594151.5|ENSG00000104960.15|OTTHUMG00000183162.3|OTTHUMT00000465337.2|PTOV1-202|PTOV1|283:ENSP00000471458.1|ENST00000600603.5|ENSG00000104960.15|OTTHUMG00000183162.3|OTTHUMT00000465339.1|PTOV1-214|PTOV1|374:ENSP00000472816.1|ENST00000601675.5|ENSG00000104960.15|OTTHUMG00000183162.3|OTTHUMT00000465347.1|PTOV1-220|PTOV1|416:ENSP00000469128.1|ENST00000599732.5|ENSG00000104…			PEAKS DB	GPLFRNSQL	B07
SPMSADRVVAF	36.23	1194.57	11	0.8	598.293	2	26.98	217280	1	4277	F1:8053	No	PR487_Michele_20180604_B07.mzML	ENSP00000389853.2|ENST00000453270.2|ENSG00000185551.15|OTTHUMG00000149848.7|OTTHUMT00000415368.1|NR2F2-204|NR2F2|261:ENSP00000401674.2|ENST00000421109.6|ENSG00000185551.15|OTTHUMG00000149848.7|OTTHUMT00000415367.1|NR2F2-203|NR2F2|281:ENSP00000377721.3|ENST00000394166.8|ENSG00000185551.15|OTTHUMG00000149848.7|OTTHUMT00000313534.2|NR2F2-201|NR2F2|414	Oxidation (M)	M3:Oxidation (M):1000.00	PEAKS DB	SPMSADRVVAF	B07
APVNAGPSSL	36.22	911.471	10	-0.1	912.478	1	27.83	54007	3	23028	F3:8360	No	PR487_Michele_20180611_B07_rep2.mzML	ENSP00000386239.3|ENST00000409379.8|ENSG00000160949.17|OTTHUMG00000153122.4|OTTHUMT00000329668.3|TONSL-201|TONSL|1378			PEAKS DB	APVNAGPSSL	B07
APVNAGPSSL	32.31	911.471	10	1.1	912.479	1	24.74	103960	1	3441	F1:7077	No	PR487_Michele_20180604_B07.mzML	ENSP00000386239.3|ENST00000409379.8|ENSG00000160949.17|OTTHUMG00000153122.4|OTTHUMT00000329668.3|TONSL-201|TONSL|1378			PEAKS DB	APVNAGPSSL	B07
APVNAGPSSL	31.81	911.471	10	-0.5	912.478	1	27.93	69738	2	44236	F2:8422	No	PR487_Michele_20180611_B07_rep1.mzML	ENSP00000386239.3|ENST00000409379.8|ENSG00000160949.17|OTTHUMG00000153122.4|OTTHUMT00000329668.3|TONSL-201|TONSL|1378			PEAKS DB	APVNAGPSSL	B07
APVNAGPSSL	21.77	911.471	10	-0.1	456.743	2	27.96	69132	2	44238	F2:8447	No	PR487_Michele_20180611_B07_rep1.mzML	ENSP00000386239.3|ENST00000409379.8|ENSG00000160949.17|OTTHUMG00000153122.4|OTTHUMT00000329668.3|TONSL-201|TONSL|1378			PEAKS DB	APVNAGPSSL	B07
SPFPTGSAF	36.21	909.423	9	0	910.431	1	35.12	5853700	1	6979	F1:11480	No	PR487_Michele_20180604_B07.mzML	ENSP00000262407.5|ENST00000262407.6|ENSG00000005961.19|OTTHUMG00000177935.5|OTTHUMT00000439823.2|ITGA2B-201|ITGA2B|1039			PEAKS DB	SPFPTGSAF	B07
SPFPTGSAF	31.79	909.423	9	0.2	910.431	1	44.49	2754800	2	49078	F2:15107	No	PR487_Michele_20180611_B07_rep1.mzML	ENSP00000262407.5|ENST00000262407.6|ENSG00000005961.19|OTTHUMG00000177935.5|OTTHUMT00000439823.2|ITGA2B-201|ITGA2B|1039			PEAKS DB	SPFPTGSAF	B07
SPFPTGSAF	28.99	909.423	9	0.2	910.431	1	44.49	2754800	2	49079	F2:15197	No	PR487_Michele_20180611_B07_rep1.mzML	ENSP00000262407.5|ENST00000262407.6|ENSG00000005961.19|OTTHUMG00000177935.5|OTTHUMT00000439823.2|ITGA2B-201|ITGA2B|1039			PEAKS DB	SPFPTGSAF	B07
SPFPTGSAF	28.94	909.423	9	0.1	910.431	1	44.31	2186400	3	27694	F3:15006	No	PR487_Michele_20180611_B07_rep2.mzML	ENSP00000262407.5|ENST00000262407.6|ENSG00000005961.19|OTTHUMG00000177935.5|OTTHUMT00000439823.2|ITGA2B-201|ITGA2B|1039			PEAKS DB	SPFPTGSAF	B07
YPEELKPVL	36.2	1086.6	9	0.1	544.305	2	38.1	473830	2	47441	F2:12557	No	PR487_Michele_20180611_B07_rep1.mzML	ENSP00000414615.2|ENST00000453091.6|ENSG00000080345.18|OTTHUMG00000131886.7|OTTHUMT00000338302.2|RIF1-206|RIF1|2446:ENSP00000415691.2|ENST00000428287.6|ENSG00000080345.18|OTTHUMG00000131886.7|OTTHUMT00000338304.2|RIF1-203|RIF1|2446:ENSP00000243326.4|ENST00000243326.9|ENSG00000080345.18|OTTHUMG00000131886.7|OTTHUMT00000254836.3|RIF1-201|RIF1|2472:ENSP00000390181.2|ENST00000444746.7|ENSG00000080345…			PEAKS DB	YPEELKPVL	B07
YPEELKPVL	35.17	1086.6	9	0.1	544.305	2	37.84	374290	3	26077	F3:12395	No	PR487_Michele_20180611_B07_rep2.mzML	ENSP00000414615.2|ENST00000453091.6|ENSG00000080345.18|OTTHUMG00000131886.7|OTTHUMT00000338302.2|RIF1-206|RIF1|2446:ENSP00000415691.2|ENST00000428287.6|ENSG00000080345.18|OTTHUMG00000131886.7|OTTHUMT00000338304.2|RIF1-203|RIF1|2446:ENSP00000243326.4|ENST00000243326.9|ENSG00000080345.18|OTTHUMG00000131886.7|OTTHUMT00000254836.3|RIF1-201|RIF1|2472:ENSP00000390181.2|ENST00000444746.7|ENSG00000080345…			PEAKS DB	YPEELKPVL	B07
YPEELKPVL	35.11	1086.6	9	0.1	544.305	2	31.53	450530	1	5856	F1:10010	No	PR487_Michele_20180604_B07.mzML	ENSP00000414615.2|ENST00000453091.6|ENSG00000080345.18|OTTHUMG00000131886.7|OTTHUMT00000338302.2|RIF1-206|RIF1|2446:ENSP00000415691.2|ENST00000428287.6|ENSG00000080345.18|OTTHUMG00000131886.7|OTTHUMT00000338304.2|RIF1-203|RIF1|2446:ENSP00000243326.4|ENST00000243326.9|ENSG00000080345.18|OTTHUMG00000131886.7|OTTHUMT00000254836.3|RIF1-201|RIF1|2472:ENSP00000390181.2|ENST00000444746.7|ENSG00000080345…			PEAKS DB	YPEELKPVL	B07
SPYLGQMINL	36.2	1150.57	10	0.1	1151.58	1	36.03	434400	1	7259	F1:11887	No	PR487_Michele_20180604_B07.mzML	ENSP00000381726.1|ENST00000398741.5|ENSG00000185686.18|OTTHUMG00000151172.4|-|PRAME-201|PRAME|509:ENSP00000381728.2|ENST00000398743.6|ENSG00000185686.18|OTTHUMG00000151172.4|OTTHUMT00000321642.2|PRAME-202|PRAME|509:ENSP00000445675.1|ENST00000543184.5|ENSG00000185686.18|OTTHUMG00000151172.4|-|PRAME-214|PRAME|509:ENSP00000384343.3|ENST00000405655.8|ENSG00000185686.18|OTTHUMG00000151172.4|OTTHUMT000…	Oxidation (M)	M7:Oxidation (M):1000.00	PEAKS DB	SPYLGQMINL	B07
SPYLGQMINL	28.98	1150.57	10	0.3	576.292	2	36.03	1386300	1	7262	F1:11910	No	PR487_Michele_20180604_B07.mzML	ENSP00000381726.1|ENST00000398741.5|ENSG00000185686.18|OTTHUMG00000151172.4|-|PRAME-201|PRAME|509:ENSP00000381728.2|ENST00000398743.6|ENSG00000185686.18|OTTHUMG00000151172.4|OTTHUMT00000321642.2|PRAME-202|PRAME|509:ENSP00000445675.1|ENST00000543184.5|ENSG00000185686.18|OTTHUMG00000151172.4|-|PRAME-214|PRAME|509:ENSP00000384343.3|ENST00000405655.8|ENSG00000185686.18|OTTHUMG00000151172.4|OTTHUMT000…	Oxidation (M)	M7:Oxidation (M):1000.00	PEAKS DB	SPYLGQMINL	B07
SPYLGQMINL	26.26	1150.57	10	0.3	576.292	2	46.68	734270	3	28182	F3:15786	No	PR487_Michele_20180611_B07_rep2.mzML	ENSP00000381726.1|ENST00000398741.5|ENSG00000185686.18|OTTHUMG00000151172.4|-|PRAME-201|PRAME|509:ENSP00000381728.2|ENST00000398743.6|ENSG00000185686.18|OTTHUMG00000151172.4|OTTHUMT00000321642.2|PRAME-202|PRAME|509:ENSP00000445675.1|ENST00000543184.5|ENSG00000185686.18|OTTHUMG00000151172.4|-|PRAME-214|PRAME|509:ENSP00000384343.3|ENST00000405655.8|ENSG00000185686.18|OTTHUMG00000151172.4|OTTHUMT000…	Oxidation (M)	M7:Oxidation (M):1000.00	PEAKS DB	SPYLGQMINL	B07
SPYLGQMINL	25.8	1150.57	10	0.3	576.292	2	46.85	829040	2	49565	F2:15983	No	PR487_Michele_20180611_B07_rep1.mzML	ENSP00000381726.1|ENST00000398741.5|ENSG00000185686.18|OTTHUMG00000151172.4|-|PRAME-201|PRAME|509:ENSP00000381728.2|ENST00000398743.6|ENSG00000185686.18|OTTHUMG00000151172.4|OTTHUMT00000321642.2|PRAME-202|PRAME|509:ENSP00000445675.1|ENST00000543184.5|ENSG00000185686.18|OTTHUMG00000151172.4|-|PRAME-214|PRAME|509:ENSP00000384343.3|ENST00000405655.8|ENSG00000185686.18|OTTHUMG00000151172.4|OTTHUMT000…	Oxidation (M)	M7:Oxidation (M):1000.00	PEAKS DB	SPYLGQMINL	B07
SPNVGHLVL	36.19	934.524	9	0.2	468.269	2	35.37	208480	2	46489	F2:11460	No	PR487_Michele_20180611_B07_rep1.mzML	ENSP00000393922.1|ENST00000455600.1|ENSG00000198853.12|OTTHUMG00000019861.2|-|RUSC2-202|RUSC2|1516:ENSP00000355177.3|ENST00000361226.8|ENSG00000198853.12|OTTHUMG00000019861.2|OTTHUMT00000052309.2|RUSC2-201|RUSC2|1516			PEAKS DB	SPNVGHLVL	B07
SPNVGHLVL	32.41	934.524	9	0.6	468.269	2	35.11	210810	3	25212	F3:11291	No	PR487_Michele_20180611_B07_rep2.mzML	ENSP00000393922.1|ENST00000455600.1|ENSG00000198853.12|OTTHUMG00000019861.2|-|RUSC2-202|RUSC2|1516:ENSP00000355177.3|ENST00000361226.8|ENSG00000198853.12|OTTHUMG00000019861.2|OTTHUMT00000052309.2|RUSC2-201|RUSC2|1516			PEAKS DB	SPNVGHLVL	B07
SPNVGHLVL	28.89	934.524	9	-0.2	468.269	2	30.48	538060	1	5494	F1:9568	No	PR487_Michele_20180604_B07.mzML	ENSP00000393922.1|ENST00000455600.1|ENSG00000198853.12|OTTHUMG00000019861.2|-|RUSC2-202|RUSC2|1516:ENSP00000355177.3|ENST00000361226.8|ENSG00000198853.12|OTTHUMG00000019861.2|OTTHUMT00000052309.2|RUSC2-201|RUSC2|1516			PEAKS DB	SPNVGHLVL	B07
APGIRDHESL	36.18	1093.55	10	0	547.783	2	19.54	1433000	1	1579	F1:4737	No	PR487_Michele_20180604_B07.mzML	ENSP00000357192.5|ENST00000368209.9|ENSG00000143321.19|OTTHUMG00000041295.2|OTTHUMT00000098947.1|HDGF-203|HDGF|233:ENSP00000349878.5|ENST00000357325.10|ENSG00000143321.19|OTTHUMG00000041295.2|OTTHUMT00000098946.2|HDGF-201|HDGF|240:ENSP00000357189.5|ENST00000368206.5|ENSG00000143321.19|OTTHUMG00000041295.2|OTTHUMT00000098948.1|HDGF-202|HDGF|256			PEAKS DB	APGIRDHESL	B07
APGIRDHESL	34.71	1093.55	10	0.1	547.783	2	17.48	838120	2	40932	F2:4189	No	PR487_Michele_20180611_B07_rep1.mzML	ENSP00000357192.5|ENST00000368209.9|ENSG00000143321.19|OTTHUMG00000041295.2|OTTHUMT00000098947.1|HDGF-203|HDGF|233:ENSP00000349878.5|ENST00000357325.10|ENSG00000143321.19|OTTHUMG00000041295.2|OTTHUMT00000098946.2|HDGF-201|HDGF|240:ENSP00000357189.5|ENST00000368206.5|ENSG00000143321.19|OTTHUMG00000041295.2|OTTHUMT00000098948.1|HDGF-202|HDGF|256			PEAKS DB	APGIRDHESL	B07
APGIRDHESL	33.93	1093.55	10	0	547.783	2	17.21	724590	3	19690	F3:4083	No	PR487_Michele_20180611_B07_rep2.mzML	ENSP00000357192.5|ENST00000368209.9|ENSG00000143321.19|OTTHUMG00000041295.2|OTTHUMT00000098947.1|HDGF-203|HDGF|233:ENSP00000349878.5|ENST00000357325.10|ENSG00000143321.19|OTTHUMG00000041295.2|OTTHUMT00000098946.2|HDGF-201|HDGF|240:ENSP00000357189.5|ENST00000368206.5|ENSG00000143321.19|OTTHUMG00000041295.2|OTTHUMT00000098948.1|HDGF-202|HDGF|256			PEAKS DB	APGIRDHESL	B07
SPHAVDGNTVEL	36.18	1237.59	12	0.4	619.804	2	24.39	751240	1	3301	F1:6882	No	PR487_Michele_20180604_B07.mzML	ENSP00000316042.4|ENST00000314940.7|ENSG00000177733.7|OTTHUMG00000129156.3|OTTHUMT00000251221.3|HNRNPA0-201|HNRNPA0|305			PEAKS DB	SPHAVDGNTVEL	B07
SPHAVDGNTVEL	36.08	1237.59	12	0.3	619.804	2	26.64	447850	2	43832	F2:7918	No	PR487_Michele_20180611_B07_rep1.mzML	ENSP00000316042.4|ENST00000314940.7|ENSG00000177733.7|OTTHUMG00000129156.3|OTTHUMT00000251221.3|HNRNPA0-201|HNRNPA0|305			PEAKS DB	SPHAVDGNTVEL	B07
SPHAVDGNTVEL	35.42	1237.59	12	0.4	619.804	2	26.5	369830	3	22631	F3:7813	No	PR487_Michele_20180611_B07_rep2.mzML	ENSP00000316042.4|ENST00000314940.7|ENSG00000177733.7|OTTHUMG00000129156.3|OTTHUMT00000251221.3|HNRNPA0-201|HNRNPA0|305			PEAKS DB	SPHAVDGNTVEL	B07
LPKSPPYT	36.16	901.491	8	-0.4	451.752	2	21.63	0	2	54704	F2:5854	No	PR487_Michele_20180611_B07_rep1.mzML	ENSP00000449746.1|ENST00000549481.5|ENSG00000063046.17|OTTHUMG00000169570.7|OTTHUMT00000405393.2|EIF4B-205|EIF4B|360:ENSP00000262056.9|ENST00000262056.13|ENSG00000063046.17|OTTHUMG00000169570.7|OTTHUMT00000404852.2|EIF4B-201|EIF4B|611:ENSP00000388806.3|ENST00000420463.7|ENSG00000063046.17|OTTHUMG00000169570.7|OTTHUMT00000404914.1|EIF4B-203|EIF4B|616:ENSP00000447192.1|ENST00000551002.5|ENSG0000006…			PEAKS DB	LPKSPPYT	B07
APYFSGSSTF	36.12	1062.47	10	0.7	1063.47	1	33.89	129480	1	6641	F1:11031	No	PR487_Michele_20180604_B07.mzML	ENSP00000445606.2|ENST00000544797.6|ENSG00000139116.18|OTTHUMG00000169335.4|OTTHUMT00000403580.1|KIF21A-204|KIF21A|1637:ENSP00000354851.3|ENST00000361961.7|ENSG00000139116.18|OTTHUMG00000169335.4|OTTHUMT00000403577.2|KIF21A-202|KIF21A|1661			PEAKS DB	APYFSGSSTF	B07
APYFSGSSTF	19.51	1062.47	10	-0.7	532.24	2	42.55	27726	2	48585	F2:14355	No	PR487_Michele_20180611_B07_rep1.mzML	ENSP00000445606.2|ENST00000544797.6|ENSG00000139116.18|OTTHUMG00000169335.4|OTTHUMT00000403580.1|KIF21A-204|KIF21A|1637:ENSP00000354851.3|ENST00000361961.7|ENSG00000139116.18|OTTHUMG00000169335.4|OTTHUMT00000403577.2|KIF21A-202|KIF21A|1661			PEAKS DB	APYFSGSSTF	B07
APYFSGSSTF	16.65	1062.47	10	0.2	1063.47	1	42.6	72088	2	48592	F2:14347	No	PR487_Michele_20180611_B07_rep1.mzML	ENSP00000445606.2|ENST00000544797.6|ENSG00000139116.18|OTTHUMG00000169335.4|OTTHUMT00000403580.1|KIF21A-204|KIF21A|1637:ENSP00000354851.3|ENST00000361961.7|ENSG00000139116.18|OTTHUMG00000169335.4|OTTHUMT00000403577.2|KIF21A-202|KIF21A|1661			PEAKS DB	APYFSGSSTF	B07
APYFSGSSTF	15.8	1062.47	10	0.6	1063.47	1	42.39	53737	3	27312	F3:14181	No	PR487_Michele_20180611_B07_rep2.mzML	ENSP00000445606.2|ENST00000544797.6|ENSG00000139116.18|OTTHUMG00000169335.4|OTTHUMT00000403580.1|KIF21A-204|KIF21A|1637:ENSP00000354851.3|ENST00000361961.7|ENSG00000139116.18|OTTHUMG00000169335.4|OTTHUMT00000403577.2|KIF21A-202|KIF21A|1661			PEAKS DB	APYFSGSSTF	B07
HPNPGSITHL	36.1	1071.55	10	-0.1	536.78	2	21.68	286760	3	21061	F3:5832	No	PR487_Michele_20180611_B07_rep2.mzML	ENSP00000333125.7|ENST00000333646.10|ENSG00000184634.16|OTTHUMG00000021788.5|-|MED12-201|MED12|2027:ENSP00000363193.3|ENST00000374080.8|ENSG00000184634.16|OTTHUMG00000021788.5|OTTHUMT00000057105.2|MED12-202|MED12|2177			PEAKS DB	HPNPGSITHL	B07
HPNPGSITHL	35.2	1071.55	10	0	536.78	2	21.85	347470	2	42288	F2:5945	No	PR487_Michele_20180611_B07_rep1.mzML	ENSP00000333125.7|ENST00000333646.10|ENSG00000184634.16|OTTHUMG00000021788.5|-|MED12-201|MED12|2027:ENSP00000363193.3|ENST00000374080.8|ENSG00000184634.16|OTTHUMG00000021788.5|OTTHUMT00000057105.2|MED12-202|MED12|2177			PEAKS DB	HPNPGSITHL	B07
HPNPGSITHL	33.37	1071.55	10	0.1	536.78	2	22.13	522380	1	2466	F1:5883	No	PR487_Michele_20180604_B07.mzML	ENSP00000333125.7|ENST00000333646.10|ENSG00000184634.16|OTTHUMG00000021788.5|-|MED12-201|MED12|2027:ENSP00000363193.3|ENST00000374080.8|ENSG00000184634.16|OTTHUMG00000021788.5|OTTHUMT00000057105.2|MED12-202|MED12|2177			PEAKS DB	HPNPGSITHL	B07
HPKGRDNIIDL	36.05	1276.69	11	0.1	639.352	2	25.04	244680	1	3546	F1:7189	No	PR487_Michele_20180604_B07.mzML	ENSP00000430839.1|ENST00000519627.1|ENSG00000104408.10|OTTHUMG00000164858.7|OTTHUMT00000380642.1|EIF3E-209|EIF3E|226:ENSP00000428796.1|ENST00000519030.5|ENSG00000104408.10|OTTHUMG00000164858.7|OTTHUMT00000380613.1|EIF3E-206|EIF3E|352:ENSP00000220849.5|ENST00000220849.10|ENSG00000104408.10|OTTHUMG00000164858.7|OTTHUMT00000380612.3|EIF3E-201|EIF3E|445			PEAKS DB	HPKGRDNIIDL	B07
HPKGRDNIIDL	26.25	1276.69	11	0	639.352	2	24.94	70571	3	22137	F3:7178	No	PR487_Michele_20180611_B07_rep2.mzML	ENSP00000430839.1|ENST00000519627.1|ENSG00000104408.10|OTTHUMG00000164858.7|OTTHUMT00000380642.1|EIF3E-209|EIF3E|226:ENSP00000428796.1|ENST00000519030.5|ENSG00000104408.10|OTTHUMG00000164858.7|OTTHUMT00000380613.1|EIF3E-206|EIF3E|352:ENSP00000220849.5|ENST00000220849.10|ENSG00000104408.10|OTTHUMG00000164858.7|OTTHUMT00000380612.3|EIF3E-201|EIF3E|445			PEAKS DB	HPKGRDNIIDL	B07
HPKGRDNIIDL	18.7	1276.69	11	0	426.57	3	24.94	973820	3	22126	F3:7164	No	PR487_Michele_20180611_B07_rep2.mzML	ENSP00000430839.1|ENST00000519627.1|ENSG00000104408.10|OTTHUMG00000164858.7|OTTHUMT00000380642.1|EIF3E-209|EIF3E|226:ENSP00000428796.1|ENST00000519030.5|ENSG00000104408.10|OTTHUMG00000164858.7|OTTHUMT00000380613.1|EIF3E-206|EIF3E|352:ENSP00000220849.5|ENST00000220849.10|ENSG00000104408.10|OTTHUMG00000164858.7|OTTHUMT00000380612.3|EIF3E-201|EIF3E|445			PEAKS DB	HPKGRDNIIDL	B07
HPKGRDNIIDL	18.38	1276.69	11	0	426.57	3	25.04	2207800	1	3542	F1:7181	No	PR487_Michele_20180604_B07.mzML	ENSP00000430839.1|ENST00000519627.1|ENSG00000104408.10|OTTHUMG00000164858.7|OTTHUMT00000380642.1|EIF3E-209|EIF3E|226:ENSP00000428796.1|ENST00000519030.5|ENSG00000104408.10|OTTHUMG00000164858.7|OTTHUMT00000380613.1|EIF3E-206|EIF3E|352:ENSP00000220849.5|ENST00000220849.10|ENSG00000104408.10|OTTHUMG00000164858.7|OTTHUMT00000380612.3|EIF3E-201|EIF3E|445			PEAKS DB	HPKGRDNIIDL	B07
HPKGRDNIIDL	17.51	1276.69	11	-0.1	426.57	3	25.19	1308700	2	43374	F2:7317	No	PR487_Michele_20180611_B07_rep1.mzML	ENSP00000430839.1|ENST00000519627.1|ENSG00000104408.10|OTTHUMG00000164858.7|OTTHUMT00000380642.1|EIF3E-209|EIF3E|226:ENSP00000428796.1|ENST00000519030.5|ENSG00000104408.10|OTTHUMG00000164858.7|OTTHUMT00000380613.1|EIF3E-206|EIF3E|352:ENSP00000220849.5|ENST00000220849.10|ENSG00000104408.10|OTTHUMG00000164858.7|OTTHUMT00000380612.3|EIF3E-201|EIF3E|445			PEAKS DB	HPKGRDNIIDL	B07
HPKGRDNIIDL	13.1	1276.69	11	0.5	639.352	2	25.24	69123	2	43397	F2:7365	No	PR487_Michele_20180611_B07_rep1.mzML	ENSP00000430839.1|ENST00000519627.1|ENSG00000104408.10|OTTHUMG00000164858.7|OTTHUMT00000380642.1|EIF3E-209|EIF3E|226:ENSP00000428796.1|ENST00000519030.5|ENSG00000104408.10|OTTHUMG00000164858.7|OTTHUMT00000380613.1|EIF3E-206|EIF3E|352:ENSP00000220849.5|ENST00000220849.10|ENSG00000104408.10|OTTHUMG00000164858.7|OTTHUMT00000380612.3|EIF3E-201|EIF3E|445			PEAKS DB	HPKGRDNIIDL	B07
QPATPGLGM	36.04	886.422	9	0.5	887.429	1	21.38	798770	1	2198	F1:5535	No	PR487_Michele_20180604_B07.mzML	ENSP00000330945.6|ENST00000332598.7|ENSG00000184840.12|OTTHUMG00000130859.3|OTTHUMT00000253433.2|TMED9-201|TMED9|235	Oxidation (M)	M9:Oxidation (M):1000.00	PEAKS DB	QPATPGLGM	B07
QPATPGLGM	29.04	886.422	9	0.6	887.43	1	23.28	151990	2	42758	F2:6524	No	PR487_Michele_20180611_B07_rep1.mzML	ENSP00000330945.6|ENST00000332598.7|ENSG00000184840.12|OTTHUMG00000130859.3|OTTHUMT00000253433.2|TMED9-201|TMED9|235	Oxidation (M)	M9:Oxidation (M):1000.00	PEAKS DB	QPATPGLGM	B07
QPATPGLGM	27.41	886.422	9	1	887.43	1	23.22	138610	3	21561	F3:6468	No	PR487_Michele_20180611_B07_rep2.mzML	ENSP00000330945.6|ENST00000332598.7|ENSG00000184840.12|OTTHUMG00000130859.3|OTTHUMT00000253433.2|TMED9-201|TMED9|235	Oxidation (M)	M9:Oxidation (M):1000.00	PEAKS DB	QPATPGLGM	B07
APGVFSGTF	36.02	881.428	9	0.1	882.436	1	37.35	189570	1	7622	F1:12444	No	PR487_Michele_20180604_B07.mzML	ENSP00000300952.2|ENST00000300952.6|ENSG00000167470.12|OTTHUMG00000180144.5|-|MIDN-201|MIDN|468:ENSP00000467679.1|ENST00000591446.6|ENSG00000167470.12|OTTHUMG00000180144.5|OTTHUMT00000449965.3|MIDN-206|MIDN|468			PEAKS DB	APGVFSGTF	B07
APGVFSGTF	24	881.428	9	0.2	882.436	1	47.56	82916	3	28405	F3:16111	No	PR487_Michele_20180611_B07_rep2.mzML	ENSP00000300952.2|ENST00000300952.6|ENSG00000167470.12|OTTHUMG00000180144.5|-|MIDN-201|MIDN|468:ENSP00000467679.1|ENST00000591446.6|ENSG00000167470.12|OTTHUMG00000180144.5|OTTHUMT00000449965.3|MIDN-206|MIDN|468			PEAKS DB	APGVFSGTF	B07
SPLGSGEGL	35.99	815.403	9	0.4	816.41	1	28.02	766320	1	4676	F1:8513	No	PR487_Michele_20180604_B07.mzML	ENSP00000482277.1|ENST00000617231.5|ENSG00000161847.14|OTTHUMG00000180409.3|OTTHUMT00000476216.2|RAVER1-207|RAVER1|739			PEAKS DB	SPLGSGEGL	B07
SPLGSGEGL	35.38	815.403	9	0.4	816.41	1	32.54	519020	2	45642	F2:10304	No	PR487_Michele_20180611_B07_rep1.mzML	ENSP00000482277.1|ENST00000617231.5|ENSG00000161847.14|OTTHUMG00000180409.3|OTTHUMT00000476216.2|RAVER1-207|RAVER1|739			PEAKS DB	SPLGSGEGL	B07
SPLGSGEGL	34.68	815.403	9	0.4	816.41	1	32.38	407500	3	24393	F3:10181	No	PR487_Michele_20180611_B07_rep2.mzML	ENSP00000482277.1|ENST00000617231.5|ENSG00000161847.14|OTTHUMG00000180409.3|OTTHUMT00000476216.2|RAVER1-207|RAVER1|739			PEAKS DB	SPLGSGEGL	B07
RPKPPSATSI	35.95	1052.6	10	0.1	527.306	2	18.69	1394100	1	1330	F1:4379	No	PR487_Michele_20180604_B07.mzML	ENSP00000440266.1|ENST00000541371.5|ENSG00000110107.9|OTTHUMG00000167798.3|OTTHUMT00000396339.2|PRPF19-206|PRPF19|252:ENSP00000227524.4|ENST00000227524.9|ENSG00000110107.9|OTTHUMG00000167798.3|OTTHUMT00000396334.2|PRPF19-201|PRPF19|504			PEAKS DB	RPKPPSATSI	B07
RPKPPSATSI	25.54	1052.6	10	0.1	527.306	2	15.55	891080	3	19215	F3:3346	No	PR487_Michele_20180611_B07_rep2.mzML	ENSP00000440266.1|ENST00000541371.5|ENSG00000110107.9|OTTHUMG00000167798.3|OTTHUMT00000396339.2|PRPF19-206|PRPF19|252:ENSP00000227524.4|ENST00000227524.9|ENSG00000110107.9|OTTHUMG00000167798.3|OTTHUMT00000396334.2|PRPF19-201|PRPF19|504			PEAKS DB	RPKPPSATSI	B07
RPKPPSATSI	22.27	1052.6	10	0.1	527.306	2	15.94	1087700	2	40476	F2:3492	No	PR487_Michele_20180611_B07_rep1.mzML	ENSP00000440266.1|ENST00000541371.5|ENSG00000110107.9|OTTHUMG00000167798.3|OTTHUMT00000396339.2|PRPF19-206|PRPF19|252:ENSP00000227524.4|ENST00000227524.9|ENSG00000110107.9|OTTHUMG00000167798.3|OTTHUMT00000396334.2|PRPF19-201|PRPF19|504			PEAKS DB	RPKPPSATSI	B07
APGGGPGTL	35.95	725.371	9	-0.3	726.378	1	22.82	458050	3	21424	F3:6253	No	PR487_Michele_20180611_B07_rep2.mzML	ENSP00000342232.5|ENST00000341753.10|ENSG00000130726.12|OTTHUMG00000183546.3|OTTHUMT00000467075.1|TRIM28-202|TRIM28|753:ENSP00000253024.4|ENST00000253024.10|ENSG00000130726.12|OTTHUMG00000183546.3|OTTHUMT00000467074.2|TRIM28-201|TRIM28|835			PEAKS DB	APGGGPGTL	B07
APGGGPGTL	34.59	725.371	9	0	726.378	1	22.92	445590	2	42622	F2:6328	No	PR487_Michele_20180611_B07_rep1.mzML	ENSP00000342232.5|ENST00000341753.10|ENSG00000130726.12|OTTHUMG00000183546.3|OTTHUMT00000467075.1|TRIM28-202|TRIM28|753:ENSP00000253024.4|ENST00000253024.10|ENSG00000130726.12|OTTHUMG00000183546.3|OTTHUMT00000467074.2|TRIM28-201|TRIM28|835			PEAKS DB	APGGGPGTL	B07
APGGGPGTL	34.05	725.371	9	0.3	726.378	1	22.08	789160	1	2458	F1:5862	No	PR487_Michele_20180604_B07.mzML	ENSP00000342232.5|ENST00000341753.10|ENSG00000130726.12|OTTHUMG00000183546.3|OTTHUMT00000467075.1|TRIM28-202|TRIM28|753:ENSP00000253024.4|ENST00000253024.10|ENSG00000130726.12|OTTHUMG00000183546.3|OTTHUMT00000467074.2|TRIM28-201|TRIM28|835			PEAKS DB	APGGGPGTL	B07
VPYHGEVPVSL	35.94	1195.62	11	0.3	598.819	2	30.68	725250	1	5563	F1:9653	No	PR487_Michele_20180604_B07.mzML	ENSP00000433593.1|ENST00000529997.5|ENSG00000173898.13|OTTHUMG00000167262.5|OTTHUMT00000393893.2|SPTBN2-204|SPTBN2|2365:ENSP00000311489.2|ENST00000309996.6|ENSG00000173898.13|OTTHUMG00000167262.5|-|SPTBN2-201|SPTBN2|2390			PEAKS DB	VPYHGEVPVSL	B07
VPYHGEVPVSL	35.55	1195.62	11	0.2	598.819	2	36.97	340480	3	25779	F3:12052	No	PR487_Michele_20180611_B07_rep2.mzML	ENSP00000433593.1|ENST00000529997.5|ENSG00000173898.13|OTTHUMG00000167262.5|OTTHUMT00000393893.2|SPTBN2-204|SPTBN2|2365:ENSP00000311489.2|ENST00000309996.6|ENSG00000173898.13|OTTHUMG00000167262.5|-|SPTBN2-201|SPTBN2|2390			PEAKS DB	VPYHGEVPVSL	B07
VPYHGEVPVSL	27.65	1195.62	11	0.1	598.819	2	37.21	404150	2	47033	F2:12201	No	PR487_Michele_20180611_B07_rep1.mzML	ENSP00000433593.1|ENST00000529997.5|ENSG00000173898.13|OTTHUMG00000167262.5|OTTHUMT00000393893.2|SPTBN2-204|SPTBN2|2365:ENSP00000311489.2|ENST00000309996.6|ENSG00000173898.13|OTTHUMG00000167262.5|-|SPTBN2-201|SPTBN2|2390			PEAKS DB	VPYHGEVPVSL	B07
TPIGDGPVLL	35.94	980.554	10	0.7	981.562	1	39.89	100270	1	8356	F1:13505	No	PR487_Michele_20180604_B07.mzML				PEAKS DB	TPIGDGPVLL	B07
TPIGDGPVLL	30.93	980.554	10	0.5	981.562	1	52.32	51588	3	29322	F3:17830	No	PR487_Michele_20180611_B07_rep2.mzML				PEAKS DB	TPIGDGPVLL	B07
TPIGDGPVLL	17.38	980.554	10	-0.4	491.284	2	52.46	14413	2	50741	F2:18125	No	PR487_Michele_20180611_B07_rep1.mzML				PEAKS DB	TPIGDGPVLL	B07
TPIGDGPVLL	15.43	980.554	10	0.6	981.562	1	52.51	61978	2	50764	F2:18113	No	PR487_Michele_20180611_B07_rep1.mzML				PEAKS DB	TPIGDGPVLL	B07
APSIFGGTDM	35.93	1010.44	10	0.2	1011.45	1	31.68	482220	1	5909	F1:10079	No	PR487_Michele_20180604_B07.mzML	ENSP00000216122.3|ENST00000216122.9|ENSG00000100297.16|OTTHUMG00000150961.19|OTTHUMT00000320661.4|MCM5-201|MCM5|734	Oxidation (M)	M10:Oxidation (M):1000.00	PEAKS DB	APSIFGGTDM	B07
APSIFGGTDM	32.96	1010.44	10	0	1011.45	1	39.12	199510	2	47729	F2:12963	No	PR487_Michele_20180611_B07_rep1.mzML	ENSP00000216122.3|ENST00000216122.9|ENSG00000100297.16|OTTHUMG00000150961.19|OTTHUMT00000320661.4|MCM5-201|MCM5|734	Oxidation (M)	M10:Oxidation (M):1000.00	PEAKS DB	APSIFGGTDM	B07
APSIFGGTDM	30.39	1010.44	10	0	1011.45	1	39.01	156500	3	26494	F3:12852	No	PR487_Michele_20180611_B07_rep2.mzML	ENSP00000216122.3|ENST00000216122.9|ENSG00000100297.16|OTTHUMG00000150961.19|OTTHUMT00000320661.4|MCM5-201|MCM5|734	Oxidation (M)	M10:Oxidation (M):1000.00	PEAKS DB	APSIFGGTDM	B07
APSIFGGTDM	27.78	1010.44	10	0	506.226	2	31.68	528730	1	5906	F1:10078	No	PR487_Michele_20180604_B07.mzML	ENSP00000216122.3|ENST00000216122.9|ENSG00000100297.16|OTTHUMG00000150961.19|OTTHUMT00000320661.4|MCM5-201|MCM5|734	Oxidation (M)	M10:Oxidation (M):1000.00	PEAKS DB	APSIFGGTDM	B07
APSIFGGTDM	26.11	1010.44	10	-0.2	506.226	2	39.12	481610	2	47718	F2:12962	No	PR487_Michele_20180611_B07_rep1.mzML	ENSP00000216122.3|ENST00000216122.9|ENSG00000100297.16|OTTHUMG00000150961.19|OTTHUMT00000320661.4|MCM5-201|MCM5|734	Oxidation (M)	M10:Oxidation (M):1000.00	PEAKS DB	APSIFGGTDM	B07
RPQAPATVGL	35.92	1008.57	10	0.3	1009.58	1	24.29	1294200	1	3272	F1:6839	No	PR487_Michele_20180604_B07.mzML	ENSP00000387189.1|ENST00000409477.1|ENSG00000103363.14|OTTHUMG00000154125.2|OTTHUMT00000333977.1|ELOB-202|ELOB|113:ENSP00000386652.4|ENST00000409906.8|ENSG00000103363.14|OTTHUMG00000154125.2|OTTHUMT00000333975.2|ELOB-203|ELOB|118:ENSP00000458213.1|ENST00000494946.6|ENSG00000103363.14|OTTHUMG00000154125.2|OTTHUMT00000333978.2|ELOB-204|ELOB|140:ENSP00000262306.7|ENST00000262306.11|ENSG00000103363.1…			PEAKS DB	RPQAPATVGL	B07
RPQAPATVGL	32.77	1008.57	10	0.6	505.293	2	26.09	7509700	2	43655	F2:7664	No	PR487_Michele_20180611_B07_rep1.mzML	ENSP00000387189.1|ENST00000409477.1|ENSG00000103363.14|OTTHUMG00000154125.2|OTTHUMT00000333977.1|ELOB-202|ELOB|113:ENSP00000386652.4|ENST00000409906.8|ENSG00000103363.14|OTTHUMG00000154125.2|OTTHUMT00000333975.2|ELOB-203|ELOB|118:ENSP00000458213.1|ENST00000494946.6|ENSG00000103363.14|OTTHUMG00000154125.2|OTTHUMT00000333978.2|ELOB-204|ELOB|140:ENSP00000262306.7|ENST00000262306.11|ENSG00000103363.1…			PEAKS DB	RPQAPATVGL	B07
RPQAPATVGL	30.37	1008.57	10	0.6	505.293	2	25.87	6032700	3	22425	F3:7554	No	PR487_Michele_20180611_B07_rep2.mzML	ENSP00000387189.1|ENST00000409477.1|ENSG00000103363.14|OTTHUMG00000154125.2|OTTHUMT00000333977.1|ELOB-202|ELOB|113:ENSP00000386652.4|ENST00000409906.8|ENSG00000103363.14|OTTHUMG00000154125.2|OTTHUMT00000333975.2|ELOB-203|ELOB|118:ENSP00000458213.1|ENST00000494946.6|ENSG00000103363.14|OTTHUMG00000154125.2|OTTHUMT00000333978.2|ELOB-204|ELOB|140:ENSP00000262306.7|ENST00000262306.11|ENSG00000103363.1…			PEAKS DB	RPQAPATVGL	B07
RPQAPATVGL	28.02	1008.57	10	0.6	505.293	2	24.29	12574000	1	3259	F1:6817	No	PR487_Michele_20180604_B07.mzML	ENSP00000387189.1|ENST00000409477.1|ENSG00000103363.14|OTTHUMG00000154125.2|OTTHUMT00000333977.1|ELOB-202|ELOB|113:ENSP00000386652.4|ENST00000409906.8|ENSG00000103363.14|OTTHUMG00000154125.2|OTTHUMT00000333975.2|ELOB-203|ELOB|118:ENSP00000458213.1|ENST00000494946.6|ENSG00000103363.14|OTTHUMG00000154125.2|OTTHUMT00000333978.2|ELOB-204|ELOB|140:ENSP00000262306.7|ENST00000262306.11|ENSG00000103363.1…			PEAKS DB	RPQAPATVGL	B07
RPQAPATVGL	28.01	1008.57	10	-0.1	1009.58	1	26.09	60548	2	43654	F2:7682	No	PR487_Michele_20180611_B07_rep1.mzML	ENSP00000387189.1|ENST00000409477.1|ENSG00000103363.14|OTTHUMG00000154125.2|OTTHUMT00000333977.1|ELOB-202|ELOB|113:ENSP00000386652.4|ENST00000409906.8|ENSG00000103363.14|OTTHUMG00000154125.2|OTTHUMT00000333975.2|ELOB-203|ELOB|118:ENSP00000458213.1|ENST00000494946.6|ENSG00000103363.14|OTTHUMG00000154125.2|OTTHUMT00000333978.2|ELOB-204|ELOB|140:ENSP00000262306.7|ENST00000262306.11|ENSG00000103363.1…			PEAKS DB	RPQAPATVGL	B07
RPQAPATVGL	25.82	1008.57	10	0.6	1009.58	1	25.87	52685	3	22440	F3:7584	No	PR487_Michele_20180611_B07_rep2.mzML	ENSP00000387189.1|ENST00000409477.1|ENSG00000103363.14|OTTHUMG00000154125.2|OTTHUMT00000333977.1|ELOB-202|ELOB|113:ENSP00000386652.4|ENST00000409906.8|ENSG00000103363.14|OTTHUMG00000154125.2|OTTHUMT00000333975.2|ELOB-203|ELOB|118:ENSP00000458213.1|ENST00000494946.6|ENSG00000103363.14|OTTHUMG00000154125.2|OTTHUMT00000333978.2|ELOB-204|ELOB|140:ENSP00000262306.7|ENST00000262306.11|ENSG00000103363.1…			PEAKS DB	RPQAPATVGL	B07
GPPGPAASL	35.9	765.402	9	0.4	766.41	1	29.71	200200	2	44799	F2:9149	No	PR487_Michele_20180611_B07_rep1.mzML	ENSP00000311962.4|ENST00000309859.8|ENSG00000103365.15|OTTHUMG00000096957.5|OTTHUMT00000214019.1|GGA2-201|GGA2|613			PEAKS DB	GPPGPAASL	B07
GPPGPAASL	34.48	765.402	9	0.5	766.41	1	29.59	159870	3	23558	F3:9064	No	PR487_Michele_20180611_B07_rep2.mzML	ENSP00000311962.4|ENST00000309859.8|ENSG00000103365.15|OTTHUMG00000096957.5|OTTHUMT00000214019.1|GGA2-201|GGA2|613			PEAKS DB	GPPGPAASL	B07
GPPGPAASL	33.75	765.402	9	0.4	766.41	1	26.09	245420	1	3959	F1:7660	No	PR487_Michele_20180604_B07.mzML	ENSP00000311962.4|ENST00000309859.8|ENSG00000103365.15|OTTHUMG00000096957.5|OTTHUMT00000214019.1|GGA2-201|GGA2|613			PEAKS DB	GPPGPAASL	B07
VPRLPGETLI	35.89	1093.65	10	0.2	547.832	2	43.71	132730	2	48900	F2:14797	No	PR487_Michele_20180611_B07_rep1.mzML	ENSP00000359423.2|ENST00000370396.6|ENSG00000171100.14|OTTHUMG00000024158.6|OTTHUMT00000060847.3|MTM1-203|MTM1|603			PEAKS DB	VPRLPGETLI	B07
VPRLPGETLI	29.33	1093.65	10	-0.1	547.832	2	43.43	96200	3	27511	F3:14573	No	PR487_Michele_20180611_B07_rep2.mzML	ENSP00000359423.2|ENST00000370396.6|ENSG00000171100.14|OTTHUMG00000024158.6|OTTHUMT00000060847.3|MTM1-203|MTM1|603			PEAKS DB	VPRLPGETLI	B07
SPFLPGFSQSL	35.89	1178.6	11	0.3	590.306	2	44.45	1088600	1	9512	F1:15334	No	PR487_Michele_20180604_B07.mzML	ENSP00000307305.3|ENST00000307365.4|ENSG00000168209.5|OTTHUMG00000183961.3|OTTHUMT00000048577.2|DDIT4-201|DDIT4|232			PEAKS DB	SPFLPGFSQSL	B07
SPFLPGFSQSL	34.69	1178.6	11	0.3	590.306	2	60.54	587860	2	51978	F2:20979	No	PR487_Michele_20180611_B07_rep1.mzML	ENSP00000307305.3|ENST00000307365.4|ENSG00000168209.5|OTTHUMG00000183961.3|OTTHUMT00000048577.2|DDIT4-201|DDIT4|232			PEAKS DB	SPFLPGFSQSL	B07
SPFLPGFSQSL	27.44	1178.6	11	0.2	1179.6	1	44.45	270530	1	9519	F1:15327	No	PR487_Michele_20180604_B07.mzML	ENSP00000307305.3|ENST00000307365.4|ENSG00000168209.5|OTTHUMG00000183961.3|OTTHUMT00000048577.2|DDIT4-201|DDIT4|232			PEAKS DB	SPFLPGFSQSL	B07
SPFLPGFSQSL	24.61	1178.6	11	0.3	590.306	2	60.33	480510	3	30482	F3:20447	No	PR487_Michele_20180611_B07_rep2.mzML	ENSP00000307305.3|ENST00000307365.4|ENSG00000168209.5|OTTHUMG00000183961.3|OTTHUMT00000048577.2|DDIT4-201|DDIT4|232			PEAKS DB	SPFLPGFSQSL	B07
SPFLPGFSQSL	16	1178.6	11	-0.6	1179.6	1	60.55	40191	2	51985	F2:20986	No	PR487_Michele_20180611_B07_rep1.mzML	ENSP00000307305.3|ENST00000307365.4|ENSG00000168209.5|OTTHUMG00000183961.3|OTTHUMT00000048577.2|DDIT4-201|DDIT4|232			PEAKS DB	SPFLPGFSQSL	B07
APSEKFLNM	35.87	1051.5	9	0.1	526.758	2	22.33	1315900	1	2538	F1:5968	No	PR487_Michele_20180604_B07.mzML	ENSP00000361207.3|ENST00000372134.6|ENSG00000165678.21|OTTHUMG00000018637.3|OTTHUMT00000049125.2|GHITM-201|GHITM|345	Oxidation (M)	M9:Oxidation (M):1000.00	PEAKS DB	APSEKFLNM	B07
APSEKFLNM	35.67	1051.5	9	0.1	526.758	2	23.27	644440	3	21573	F3:6498	No	PR487_Michele_20180611_B07_rep2.mzML	ENSP00000361207.3|ENST00000372134.6|ENSG00000165678.21|OTTHUMG00000018637.3|OTTHUMT00000049125.2|GHITM-201|GHITM|345	Oxidation (M)	M9:Oxidation (M):1000.00	PEAKS DB	APSEKFLNM	B07
APSEKFLNM	35.6	1051.5	9	0.1	526.758	2	23.37	857010	2	42782	F2:6566	No	PR487_Michele_20180611_B07_rep1.mzML	ENSP00000361207.3|ENST00000372134.6|ENSG00000165678.21|OTTHUMG00000018637.3|OTTHUMT00000049125.2|GHITM-201|GHITM|345	Oxidation (M)	M9:Oxidation (M):1000.00	PEAKS DB	APSEKFLNM	B07
SPYIRALGF	35.85	1022.55	9	0.2	512.285	2	35.88	662610	1	7196	F1:11838	No	PR487_Michele_20180604_B07.mzML	ENSP00000359039.5|ENST00000370022.9|ENSG00000134186.12|OTTHUMG00000010991.4|OTTHUMT00000030234.1|PRPF38B-202|PRPF38B|190:ENSP00000359038.1|ENST00000370021.1|ENSG00000134186.12|OTTHUMG00000010991.4|OTTHUMT00000030232.2|PRPF38B-201|PRPF38B|435:ENSP00000359042.4|ENST00000370025.9|ENSG00000134186.12|OTTHUMG00000010991.4|OTTHUMT00000030231.2|PRPF38B-203|PRPF38B|546			PEAKS DB	SPYIRALGF	B07
SPYIRALGF	29.84	1022.55	9	0.3	512.285	2	44.41	88322	3	27706	F3:14941	No	PR487_Michele_20180611_B07_rep2.mzML	ENSP00000359039.5|ENST00000370022.9|ENSG00000134186.12|OTTHUMG00000010991.4|OTTHUMT00000030234.1|PRPF38B-202|PRPF38B|190:ENSP00000359038.1|ENST00000370021.1|ENSG00000134186.12|OTTHUMG00000010991.4|OTTHUMT00000030232.2|PRPF38B-201|PRPF38B|435:ENSP00000359042.4|ENST00000370025.9|ENSG00000134186.12|OTTHUMG00000010991.4|OTTHUMT00000030231.2|PRPF38B-203|PRPF38B|546			PEAKS DB	SPYIRALGF	B07
SPYIRALGF	29.44	1022.55	9	0.2	512.285	2	44.71	244860	2	49118	F2:15162	No	PR487_Michele_20180611_B07_rep1.mzML	ENSP00000359039.5|ENST00000370022.9|ENSG00000134186.12|OTTHUMG00000010991.4|OTTHUMT00000030234.1|PRPF38B-202|PRPF38B|190:ENSP00000359038.1|ENST00000370021.1|ENSG00000134186.12|OTTHUMG00000010991.4|OTTHUMT00000030232.2|PRPF38B-201|PRPF38B|435:ENSP00000359042.4|ENST00000370025.9|ENSG00000134186.12|OTTHUMG00000010991.4|OTTHUMT00000030231.2|PRPF38B-203|PRPF38B|546			PEAKS DB	SPYIRALGF	B07
SPRVPGGSPRTPN	35.83	1320.69	13	0.2	441.237	3	15.24	107130	1	431	F1:3123	No	PR487_Michele_20180604_B07.mzML	ENSP00000273130.4|ENST00000273130.9|ENSG00000144635.9|OTTHUMG00000130750.4|OTTHUMT00000253250.2|DYNC1LI1-201|DYNC1LI1|523			PEAKS DB	SPRVPGGSPRTPN	B07
YPNVGKSSF	35.81	997.487	9	-0.3	499.751	2	23.49	1218500	1	2967	F1:6492	No	PR487_Michele_20180604_B07.mzML	ENSP00000353168.5|ENST00000360059.5|ENSG00000107937.19|OTTHUMG00000017538.6|OTTHUMT00000046416.3|GTPBP4-201|GTPBP4|140:ENSP00000354040.4|ENST00000360803.9|ENSG00000107937.19|OTTHUMG00000017538.6|OTTHUMT00000046412.3|GTPBP4-202|GTPBP4|634			PEAKS DB	YPNVGKSSF	B07
YPNVGKSSF	34.69	997.487	9	0.2	499.751	2	24.91	754160	2	43282	F2:7219	No	PR487_Michele_20180611_B07_rep1.mzML	ENSP00000353168.5|ENST00000360059.5|ENSG00000107937.19|OTTHUMG00000017538.6|OTTHUMT00000046416.3|GTPBP4-201|GTPBP4|140:ENSP00000354040.4|ENST00000360803.9|ENSG00000107937.19|OTTHUMG00000017538.6|OTTHUMT00000046412.3|GTPBP4-202|GTPBP4|634			PEAKS DB	YPNVGKSSF	B07
YPNVGKSSF	34.35	997.487	9	0.1	499.751	2	24.77	587730	3	22078	F3:7111	No	PR487_Michele_20180611_B07_rep2.mzML	ENSP00000353168.5|ENST00000360059.5|ENSG00000107937.19|OTTHUMG00000017538.6|OTTHUMT00000046416.3|GTPBP4-201|GTPBP4|140:ENSP00000354040.4|ENST00000360803.9|ENSG00000107937.19|OTTHUMG00000017538.6|OTTHUMT00000046412.3|GTPBP4-202|GTPBP4|634			PEAKS DB	YPNVGKSSF	B07
YPNVGKSSF	23.37	997.487	9	0	998.494	1	23.49	55352	1	2976	F1:6521	No	PR487_Michele_20180604_B07.mzML	ENSP00000353168.5|ENST00000360059.5|ENSG00000107937.19|OTTHUMG00000017538.6|OTTHUMT00000046416.3|GTPBP4-201|GTPBP4|140:ENSP00000354040.4|ENST00000360803.9|ENSG00000107937.19|OTTHUMG00000017538.6|OTTHUMT00000046412.3|GTPBP4-202|GTPBP4|634			PEAKS DB	YPNVGKSSF	B07
LPREPSNPERL	35.81	1306.7	11	-0.2	436.574	3	20.73	113310	2	41921	F2:5478	No	PR487_Michele_20180611_B07_rep1.mzML	ENSP00000449746.1|ENST00000549481.5|ENSG00000063046.17|OTTHUMG00000169570.7|OTTHUMT00000405393.2|EIF4B-205|EIF4B|360:ENSP00000262056.9|ENST00000262056.13|ENSG00000063046.17|OTTHUMG00000169570.7|OTTHUMT00000404852.2|EIF4B-201|EIF4B|611:ENSP00000388806.3|ENST00000420463.7|ENSG00000063046.17|OTTHUMG00000169570.7|OTTHUMT00000404914.1|EIF4B-203|EIF4B|616:ENSP00000447192.1|ENST00000551002.5|ENSG0000006…			PEAKS DB	LPREPSNPERL	B07
LPREPSNPERL	34.36	1306.7	11	-0.2	436.574	3	20.53	99730	3	20705	F3:5370	No	PR487_Michele_20180611_B07_rep2.mzML	ENSP00000449746.1|ENST00000549481.5|ENSG00000063046.17|OTTHUMG00000169570.7|OTTHUMT00000405393.2|EIF4B-205|EIF4B|360:ENSP00000262056.9|ENST00000262056.13|ENSG00000063046.17|OTTHUMG00000169570.7|OTTHUMT00000404852.2|EIF4B-201|EIF4B|611:ENSP00000388806.3|ENST00000420463.7|ENSG00000063046.17|OTTHUMG00000169570.7|OTTHUMT00000404914.1|EIF4B-203|EIF4B|616:ENSP00000447192.1|ENST00000551002.5|ENSG0000006…			PEAKS DB	LPREPSNPERL	B07
NPDAALRAL	35.81	939.514	9	0.4	940.521	1	27.28	84567	1	4384	F1:8183	No	PR487_Michele_20180604_B07.mzML	ENSP00000343134.3|ENST00000349893.8|ENSG00000105669.14|OTTHUMG00000183052.2|OTTHUMT00000464802.1|COPE-202|COPE|256:ENSP00000262812.3|ENST00000262812.9|ENSG00000105669.14|OTTHUMG00000183052.2|OTTHUMT00000464801.2|COPE-201|COPE|308:ENSP00000469035.1|ENST00000600932.5|ENSG00000105669.14|OTTHUMG00000183052.2|OTTHUMT00000464805.1|COPE-211|COPE|331			PEAKS DB	NPDAALRAL	B07
NPDAALRAL	31.48	939.514	9	-0.1	470.764	2	30.63	913610	2	45069	F2:9534	No	PR487_Michele_20180611_B07_rep1.mzML	ENSP00000343134.3|ENST00000349893.8|ENSG00000105669.14|OTTHUMG00000183052.2|OTTHUMT00000464802.1|COPE-202|COPE|256:ENSP00000262812.3|ENST00000262812.9|ENSG00000105669.14|OTTHUMG00000183052.2|OTTHUMT00000464801.2|COPE-201|COPE|308:ENSP00000469035.1|ENST00000600932.5|ENSG00000105669.14|OTTHUMG00000183052.2|OTTHUMT00000464805.1|COPE-211|COPE|331			PEAKS DB	NPDAALRAL	B07
NPDAALRAL	31.06	939.514	9	0	470.764	2	30.39	848530	3	23806	F3:9416	No	PR487_Michele_20180611_B07_rep2.mzML	ENSP00000343134.3|ENST00000349893.8|ENSG00000105669.14|OTTHUMG00000183052.2|OTTHUMT00000464802.1|COPE-202|COPE|256:ENSP00000262812.3|ENST00000262812.9|ENSG00000105669.14|OTTHUMG00000183052.2|OTTHUMT00000464801.2|COPE-201|COPE|308:ENSP00000469035.1|ENST00000600932.5|ENSG00000105669.14|OTTHUMG00000183052.2|OTTHUMT00000464805.1|COPE-211|COPE|331			PEAKS DB	NPDAALRAL	B07
NPDAALRAL	30.19	939.514	9	0.1	470.764	2	27.28	1707000	1	4387	F1:8173	No	PR487_Michele_20180604_B07.mzML	ENSP00000343134.3|ENST00000349893.8|ENSG00000105669.14|OTTHUMG00000183052.2|OTTHUMT00000464802.1|COPE-202|COPE|256:ENSP00000262812.3|ENST00000262812.9|ENSG00000105669.14|OTTHUMG00000183052.2|OTTHUMT00000464801.2|COPE-201|COPE|308:ENSP00000469035.1|ENST00000600932.5|ENSG00000105669.14|OTTHUMG00000183052.2|OTTHUMT00000464805.1|COPE-211|COPE|331			PEAKS DB	NPDAALRAL	B07
HPKYPDGKTF	35.8	1188.59	10	-0.2	397.205	3	18.31	557090	1	1226	F1:4244	No	PR487_Michele_20180604_B07.mzML	ENSP00000417258.1|ENST00000473456.5|ENSG00000146842.17|OTTHUMG00000157653.3|OTTHUMT00000349346.1|TMEM209-206|TMEM209|519:ENSP00000380747.2|ENST00000397622.7|ENSG00000146842.17|OTTHUMG00000157653.3|OTTHUMT00000349339.2|TMEM209-201|TMEM209|561			PEAKS DB	HPKYPDGKTF	B07
HPKYPDGKTF	30.56	1188.59	10	0.3	397.205	3	14.2	2489800	3	18821	F3:2990	No	PR487_Michele_20180611_B07_rep2.mzML	ENSP00000417258.1|ENST00000473456.5|ENSG00000146842.17|OTTHUMG00000157653.3|OTTHUMT00000349346.1|TMEM209-206|TMEM209|519:ENSP00000380747.2|ENST00000397622.7|ENSG00000146842.17|OTTHUMG00000157653.3|OTTHUMT00000349339.2|TMEM209-201|TMEM209|561			PEAKS DB	HPKYPDGKTF	B07
HPKYPDGKTF	30.5	1188.59	10	0.2	595.304	2	14.19	67669	3	18819	F3:2900	No	PR487_Michele_20180611_B07_rep2.mzML	ENSP00000417258.1|ENST00000473456.5|ENSG00000146842.17|OTTHUMG00000157653.3|OTTHUMT00000349346.1|TMEM209-206|TMEM209|519:ENSP00000380747.2|ENST00000397622.7|ENSG00000146842.17|OTTHUMG00000157653.3|OTTHUMT00000349339.2|TMEM209-201|TMEM209|561			PEAKS DB	HPKYPDGKTF	B07
HPKYPDGKTF	28.84	1188.59	10	0.5	397.205	3	14.54	2602800	2	40090	F2:3176	No	PR487_Michele_20180611_B07_rep1.mzML	ENSP00000417258.1|ENST00000473456.5|ENSG00000146842.17|OTTHUMG00000157653.3|OTTHUMT00000349346.1|TMEM209-206|TMEM209|519:ENSP00000380747.2|ENST00000397622.7|ENSG00000146842.17|OTTHUMG00000157653.3|OTTHUMT00000349339.2|TMEM209-201|TMEM209|561			PEAKS DB	HPKYPDGKTF	B07
HPKYPDGKTF	25.2	1188.59	10	0.1	595.304	2	14.54	74231	2	40093	F2:3065	No	PR487_Michele_20180611_B07_rep1.mzML	ENSP00000417258.1|ENST00000473456.5|ENSG00000146842.17|OTTHUMG00000157653.3|OTTHUMT00000349346.1|TMEM209-206|TMEM209|519:ENSP00000380747.2|ENST00000397622.7|ENSG00000146842.17|OTTHUMG00000157653.3|OTTHUMT00000349339.2|TMEM209-201|TMEM209|561			PEAKS DB	HPKYPDGKTF	B07
HPKYPDGKTF	20.66	1188.59	10	0.3	397.205	3	14.2	2489800	3	18820	F3:2832	No	PR487_Michele_20180611_B07_rep2.mzML	ENSP00000417258.1|ENST00000473456.5|ENSG00000146842.17|OTTHUMG00000157653.3|OTTHUMT00000349346.1|TMEM209-206|TMEM209|519:ENSP00000380747.2|ENST00000397622.7|ENSG00000146842.17|OTTHUMG00000157653.3|OTTHUMT00000349339.2|TMEM209-201|TMEM209|561			PEAKS DB	HPKYPDGKTF	B07
HPKYPDGKTF	20.55	1188.59	10	0.5	397.205	3	14.54	2602800	2	40089	F2:2995	No	PR487_Michele_20180611_B07_rep1.mzML	ENSP00000417258.1|ENST00000473456.5|ENSG00000146842.17|OTTHUMG00000157653.3|OTTHUMT00000349346.1|TMEM209-206|TMEM209|519:ENSP00000380747.2|ENST00000397622.7|ENSG00000146842.17|OTTHUMG00000157653.3|OTTHUMT00000349339.2|TMEM209-201|TMEM209|561			PEAKS DB	HPKYPDGKTF	B07
HPKYPDGKTF	13.86	1188.59	10	-4.4	397.203	3	15.03	45488	3	19026	F3:3197	No	PR487_Michele_20180611_B07_rep2.mzML	ENSP00000417258.1|ENST00000473456.5|ENSG00000146842.17|OTTHUMG00000157653.3|OTTHUMT00000349346.1|TMEM209-206|TMEM209|519:ENSP00000380747.2|ENST00000397622.7|ENSG00000146842.17|OTTHUMG00000157653.3|OTTHUMT00000349339.2|TMEM209-201|TMEM209|561			PEAKS DB	HPKYPDGKTF	B07
TPLDEKSLAL	35.76	1085.6	10	0.1	543.806	2	36.88	146430	2	46946	F2:12066	No	PR487_Michele_20180611_B07_rep1.mzML	ENSP00000416120.3|ENST00000423833.3|ENSG00000123562.17|OTTHUMG00000022104.3|-|MORF4L2-205|MORF4L2|237:ENSP00000353643.1|ENST00000360458.5|ENSG00000123562.17|OTTHUMG00000022104.3|OTTHUMT00000057733.1|MORF4L2-201|MORF4L2|288:ENSP00000391969.2|ENST00000441076.7|ENSG00000123562.17|OTTHUMG00000022104.3|OTTHUMT00000057732.2|MORF4L2-208|MORF4L2|288:ENSP00000415476.2|ENST00000433176.6|ENSG00000123562.17|…			PEAKS DB	TPLDEKSLAL	B07
TPLDEKSLAL	33.56	1085.6	10	0.1	543.806	2	36.66	106140	3	25687	F3:11924	No	PR487_Michele_20180611_B07_rep2.mzML	ENSP00000416120.3|ENST00000423833.3|ENSG00000123562.17|OTTHUMG00000022104.3|-|MORF4L2-205|MORF4L2|237:ENSP00000353643.1|ENST00000360458.5|ENSG00000123562.17|OTTHUMG00000022104.3|OTTHUMT00000057733.1|MORF4L2-201|MORF4L2|288:ENSP00000391969.2|ENST00000441076.7|ENSG00000123562.17|OTTHUMG00000022104.3|OTTHUMT00000057732.2|MORF4L2-208|MORF4L2|288:ENSP00000415476.2|ENST00000433176.6|ENSG00000123562.17|…			PEAKS DB	TPLDEKSLAL	B07
RPPAPTHVGAGSL	35.75	1258.68	13	-0.4	630.346	2	20.27	21874	2	41789	F2:5301	No	PR487_Michele_20180611_B07_rep1.mzML	ENSP00000325827.7|ENST00000313050.11|ENSG00000148396.18|OTTHUMG00000020932.6|-|SEC16A-203|SEC16A|2357			PEAKS DB	RPPAPTHVGAGSL	B07
RPPAPTHVGAGSL	31.81	1258.68	13	-0.2	630.346	2	20.13	14423	3	20568	F3:5220	No	PR487_Michele_20180611_B07_rep2.mzML	ENSP00000325827.7|ENST00000313050.11|ENSG00000148396.18|OTTHUMG00000020932.6|-|SEC16A-203|SEC16A|2357			PEAKS DB	RPPAPTHVGAGSL	B07
GPDYPRQSI	35.74	1031.5	9	0	516.759	2	20.34	187590	3	20639	F3:5308	No	PR487_Michele_20180611_B07_rep2.mzML	ENSP00000464901.1|ENST00000588745.5|ENSG00000141646.14|OTTHUMG00000132696.11|OTTHUMT00000449729.2|SMAD4-205|SMAD4|456:ENSP00000341551.3|ENST00000342988.8|ENSG00000141646.14|OTTHUMG00000132696.11|OTTHUMT00000449733.3|SMAD4-201|SMAD4|552			PEAKS DB	GPDYPRQSI	B07
GPDYPRQSI	30.28	1031.5	9	0.1	516.759	2	20.54	282600	1	1898	F1:5201	No	PR487_Michele_20180604_B07.mzML	ENSP00000464901.1|ENST00000588745.5|ENSG00000141646.14|OTTHUMG00000132696.11|OTTHUMT00000449729.2|SMAD4-205|SMAD4|456:ENSP00000341551.3|ENST00000342988.8|ENSG00000141646.14|OTTHUMG00000132696.11|OTTHUMT00000449733.3|SMAD4-201|SMAD4|552			PEAKS DB	GPDYPRQSI	B07
GPDYPRQSI	29.77	1031.5	9	0.2	516.759	2	20.46	229060	2	41845	F2:5419	No	PR487_Michele_20180611_B07_rep1.mzML	ENSP00000464901.1|ENST00000588745.5|ENSG00000141646.14|OTTHUMG00000132696.11|OTTHUMT00000449729.2|SMAD4-205|SMAD4|456:ENSP00000341551.3|ENST00000342988.8|ENSG00000141646.14|OTTHUMG00000132696.11|OTTHUMT00000449733.3|SMAD4-201|SMAD4|552			PEAKS DB	GPDYPRQSI	B07
LPHAPGVQM	35.73	964.48	9	0.3	965.488	1	20.63	117610	1	1931	F1:5228	No	PR487_Michele_20180604_B07.mzML	ENSP00000430008.1|ENST00000519108.5|ENSG00000196591.12|OTTHUMG00000015411.5|OTTHUMT00000379478.1|HDAC2-206|HDAC2|458:ENSP00000357621.2|ENST00000368632.6|ENSG00000196591.12|OTTHUMG00000015411.5|OTTHUMT00000379479.1|HDAC2-201|HDAC2|458:ENSP00000362649.3|ENST00000373548.8|ENSG00000116478.12|OTTHUMG00000007529.6|OTTHUMT00000019815.4|HDAC1-201|HDAC1|482:ENSP00000430432.1|ENST00000519065.6|ENSG00000196…	Oxidation (M)	M9:Oxidation (M):1000.00	PEAKS DB	LPHAPGVQM	B07
LPHAPGVQM	28.17	964.48	9	0.3	483.247	2	20.63	7893600	1	1923	F1:5197	No	PR487_Michele_20180604_B07.mzML	ENSP00000430008.1|ENST00000519108.5|ENSG00000196591.12|OTTHUMG00000015411.5|OTTHUMT00000379478.1|HDAC2-206|HDAC2|458:ENSP00000357621.2|ENST00000368632.6|ENSG00000196591.12|OTTHUMG00000015411.5|OTTHUMT00000379479.1|HDAC2-201|HDAC2|458:ENSP00000362649.3|ENST00000373548.8|ENSG00000116478.12|OTTHUMG00000007529.6|OTTHUMT00000019815.4|HDAC1-201|HDAC1|482:ENSP00000430432.1|ENST00000519065.6|ENSG00000196…	Oxidation (M)	M9:Oxidation (M):1000.00	PEAKS DB	LPHAPGVQM	B07
LPHAPGVQM	26.89	964.48	9	0.3	483.247	2	21.06	5584500	3	20862	F3:5534	No	PR487_Michele_20180611_B07_rep2.mzML	ENSP00000430008.1|ENST00000519108.5|ENSG00000196591.12|OTTHUMG00000015411.5|OTTHUMT00000379478.1|HDAC2-206|HDAC2|458:ENSP00000357621.2|ENST00000368632.6|ENSG00000196591.12|OTTHUMG00000015411.5|OTTHUMT00000379479.1|HDAC2-201|HDAC2|458:ENSP00000362649.3|ENST00000373548.8|ENSG00000116478.12|OTTHUMG00000007529.6|OTTHUMT00000019815.4|HDAC1-201|HDAC1|482:ENSP00000430432.1|ENST00000519065.6|ENSG00000196…	Oxidation (M)	M9:Oxidation (M):1000.00	PEAKS DB	LPHAPGVQM	B07
LPHAPGVQM	26.38	964.48	9	0.2	483.247	2	21.18	6717500	2	42073	F2:5609	No	PR487_Michele_20180611_B07_rep1.mzML	ENSP00000430008.1|ENST00000519108.5|ENSG00000196591.12|OTTHUMG00000015411.5|OTTHUMT00000379478.1|HDAC2-206|HDAC2|458:ENSP00000357621.2|ENST00000368632.6|ENSG00000196591.12|OTTHUMG00000015411.5|OTTHUMT00000379479.1|HDAC2-201|HDAC2|458:ENSP00000362649.3|ENST00000373548.8|ENSG00000116478.12|OTTHUMG00000007529.6|OTTHUMT00000019815.4|HDAC1-201|HDAC1|482:ENSP00000430432.1|ENST00000519065.6|ENSG00000196…	Oxidation (M)	M9:Oxidation (M):1000.00	PEAKS DB	LPHAPGVQM	B07
SPDPHKGLVL	35.73	1061.59	10	0.3	531.801	2	25.1	119260	2	43340	F2:7282	No	PR487_Michele_20180611_B07_rep1.mzML	ENSP00000251166.4|ENST00000251166.9|ENSG00000262246.6|OTTHUMG00000129465.6|OTTHUMT00000251628.3|CORO7-201|CORO7|925:ENSP00000460885.1|ENST00000572467.5|ENSG00000103426.12|OTTHUMG00000177664.1|OTTHUMT00000438329.1|CORO7-PAM16-202|CORO7-PAM16|1048			PEAKS DB	SPDPHKGLVL	B07
SPDPHKGLVL	34.28	1061.59	10	0.1	531.801	2	24.89	102620	3	22115	F3:7166	No	PR487_Michele_20180611_B07_rep2.mzML	ENSP00000251166.4|ENST00000251166.9|ENSG00000262246.6|OTTHUMG00000129465.6|OTTHUMT00000251628.3|CORO7-201|CORO7|925:ENSP00000460885.1|ENST00000572467.5|ENSG00000103426.12|OTTHUMG00000177664.1|OTTHUMT00000438329.1|CORO7-PAM16-202|CORO7-PAM16|1048			PEAKS DB	SPDPHKGLVL	B07
GPASVGKTSL	35.71	915.503	10	0.1	458.759	2	19.59	678750	1	1584	F1:4771	No	PR487_Michele_20180604_B07.mzML	ENSP00000358400.3|ENST00000369393.8|ENSG00000112159.12|OTTHUMG00000015213.4|OTTHUMT00000041514.3|MDN1-201|MDN1|5596			PEAKS DB	GPASVGKTSL	B07
GPASVGKTSL	33.76	915.503	10	0.4	458.759	2	18.05	969960	3	19917	F3:4372	No	PR487_Michele_20180611_B07_rep2.mzML	ENSP00000358400.3|ENST00000369393.8|ENSG00000112159.12|OTTHUMG00000015213.4|OTTHUMT00000041514.3|MDN1-201|MDN1|5596			PEAKS DB	GPASVGKTSL	B07
GPASVGKTSL	33.61	915.503	10	0	458.759	2	18.24	980950	2	41152	F2:4462	No	PR487_Michele_20180611_B07_rep1.mzML	ENSP00000358400.3|ENST00000369393.8|ENSG00000112159.12|OTTHUMG00000015213.4|OTTHUMT00000041514.3|MDN1-201|MDN1|5596			PEAKS DB	GPASVGKTSL	B07
GPASVGKTSL	29.09	915.503	10	0.5	916.51	1	19.59	25465	1	1595	F1:4757	No	PR487_Michele_20180604_B07.mzML	ENSP00000358400.3|ENST00000369393.8|ENSG00000112159.12|OTTHUMG00000015213.4|OTTHUMT00000041514.3|MDN1-201|MDN1|5596			PEAKS DB	GPASVGKTSL	B07
IPPYPASSL	35.69	943.501	9	0.5	944.509	1	32.79	489490	1	6261	F1:10507	No	PR487_Michele_20180604_B07.mzML	ENSP00000434445.1|ENST00000528750.1|ENSG00000131626.18|OTTHUMG00000167266.7|OTTHUMT00000393920.2|PPFIA1-211|PPFIA1|389:ENSP00000374198.3|ENST00000389547.7|ENSG00000131626.18|OTTHUMG00000167266.7|OTTHUMT00000393906.1|PPFIA1-202|PPFIA1|1185:ENSP00000253925.7|ENST00000253925.11|ENSG00000131626.18|OTTHUMG00000167266.7|OTTHUMT00000393905.1|PPFIA1-201|PPFIA1|1202:ENSP00000496327.1|ENST00000644155.1|ENS…			PEAKS DB	IPPYPASSL	B07
IPPYPASSL	22.29	943.501	9	0.6	944.509	1	40.7	240040	3	26899	F3:13478	No	PR487_Michele_20180611_B07_rep2.mzML	ENSP00000434445.1|ENST00000528750.1|ENSG00000131626.18|OTTHUMG00000167266.7|OTTHUMT00000393920.2|PPFIA1-211|PPFIA1|389:ENSP00000374198.3|ENST00000389547.7|ENSG00000131626.18|OTTHUMG00000167266.7|OTTHUMT00000393906.1|PPFIA1-202|PPFIA1|1185:ENSP00000253925.7|ENST00000253925.11|ENSG00000131626.18|OTTHUMG00000167266.7|OTTHUMT00000393905.1|PPFIA1-201|PPFIA1|1202:ENSP00000496327.1|ENST00000644155.1|ENS…			PEAKS DB	IPPYPASSL	B07
IPPYPASSL	19.61	943.501	9	0.9	944.51	1	40.87	290330	2	48186	F2:13626	No	PR487_Michele_20180611_B07_rep1.mzML	ENSP00000434445.1|ENST00000528750.1|ENSG00000131626.18|OTTHUMG00000167266.7|OTTHUMT00000393920.2|PPFIA1-211|PPFIA1|389:ENSP00000374198.3|ENST00000389547.7|ENSG00000131626.18|OTTHUMG00000167266.7|OTTHUMT00000393906.1|PPFIA1-202|PPFIA1|1185:ENSP00000253925.7|ENST00000253925.11|ENSG00000131626.18|OTTHUMG00000167266.7|OTTHUMT00000393905.1|PPFIA1-201|PPFIA1|1202:ENSP00000496327.1|ENST00000644155.1|ENS…			PEAKS DB	IPPYPASSL	B07
IPPYPASSL	16.13	943.501	9	0	472.758	2	40.7	45850	3	26901	F3:13518	No	PR487_Michele_20180611_B07_rep2.mzML	ENSP00000434445.1|ENST00000528750.1|ENSG00000131626.18|OTTHUMG00000167266.7|OTTHUMT00000393920.2|PPFIA1-211|PPFIA1|389:ENSP00000374198.3|ENST00000389547.7|ENSG00000131626.18|OTTHUMG00000167266.7|OTTHUMT00000393906.1|PPFIA1-202|PPFIA1|1185:ENSP00000253925.7|ENST00000253925.11|ENSG00000131626.18|OTTHUMG00000167266.7|OTTHUMT00000393905.1|PPFIA1-201|PPFIA1|1202:ENSP00000496327.1|ENST00000644155.1|ENS…			PEAKS DB	IPPYPASSL	B07
IPPYPASSL	15.81	943.501	9	0	472.758	2	40.82	47200	2	48174	F2:13668	No	PR487_Michele_20180611_B07_rep1.mzML	ENSP00000434445.1|ENST00000528750.1|ENSG00000131626.18|OTTHUMG00000167266.7|OTTHUMT00000393920.2|PPFIA1-211|PPFIA1|389:ENSP00000374198.3|ENST00000389547.7|ENSG00000131626.18|OTTHUMG00000167266.7|OTTHUMT00000393906.1|PPFIA1-202|PPFIA1|1185:ENSP00000253925.7|ENST00000253925.11|ENSG00000131626.18|OTTHUMG00000167266.7|OTTHUMT00000393905.1|PPFIA1-201|PPFIA1|1202:ENSP00000496327.1|ENST00000644155.1|ENS…			PEAKS DB	IPPYPASSL	B07
MTLNPRAPTDDDKNIY	35.69	1878.88	16	0.2	627.3	3	22.38	633450	1	2566	F1:5999	No	PR487_Michele_20180604_B07.mzML	ENSP00000356949.4|ENST00000367972.8|ENSG00000143226.14|OTTHUMG00000034469.9|OTTHUMT00000083319.2|FCGR2A-202|FCGR2A|316:ENSP00000271450.6|ENST00000271450.11|ENSG00000143226.14|OTTHUMG00000034469.9|OTTHUMT00000083318.4|FCGR2A-201|FCGR2A|317:ENSP00000444663.2|ENST00000543859.5|ENSG00000244682.7|OTTHUMG00000074101.5|-|FCGR2C-211|FCGR2C|322	Oxidation (M)	M1:Oxidation (M):1000.00	PEAKS DB	MTLNPRAPTDDDKNIY	B07
SPQEFIHEL	35.67	1098.53	9	0.2	550.275	2	32.03	424070	1	6014	F1:10232	No	PR487_Michele_20180604_B07.mzML	ENSP00000267215.4|ENST00000267215.8|ENSG00000139734.19|OTTHUMG00000017004.7|OTTHUMT00000280483.1|DIAPH3-201|DIAPH3|1112:ENSP00000383174.1|ENST00000400320.5|ENSG00000139734.19|OTTHUMG00000017004.7|OTTHUMT00000280486.1|DIAPH3-204|DIAPH3|1147:ENSP00000367141.2|ENST00000377908.6|ENSG00000139734.19|OTTHUMG00000017004.7|OTTHUMT00000280484.2|DIAPH3-202|DIAPH3|1182:ENSP00000383178.3|ENST00000400324.9|ENS…			PEAKS DB	SPQEFIHEL	B07
SPQEFIHEL	29.34	1098.53	9	0.2	550.275	2	38.68	114880	2	47578	F2:12812	No	PR487_Michele_20180611_B07_rep1.mzML	ENSP00000267215.4|ENST00000267215.8|ENSG00000139734.19|OTTHUMG00000017004.7|OTTHUMT00000280483.1|DIAPH3-201|DIAPH3|1112:ENSP00000383174.1|ENST00000400320.5|ENSG00000139734.19|OTTHUMG00000017004.7|OTTHUMT00000280486.1|DIAPH3-204|DIAPH3|1147:ENSP00000367141.2|ENST00000377908.6|ENSG00000139734.19|OTTHUMG00000017004.7|OTTHUMT00000280484.2|DIAPH3-202|DIAPH3|1182:ENSP00000383178.3|ENST00000400324.9|ENS…			PEAKS DB	SPQEFIHEL	B07
SPQEFIHEL	28.18	1098.53	9	0.4	550.275	2	38.43	104770	3	26322	F3:12629	No	PR487_Michele_20180611_B07_rep2.mzML	ENSP00000267215.4|ENST00000267215.8|ENSG00000139734.19|OTTHUMG00000017004.7|OTTHUMT00000280483.1|DIAPH3-201|DIAPH3|1112:ENSP00000383174.1|ENST00000400320.5|ENSG00000139734.19|OTTHUMG00000017004.7|OTTHUMT00000280486.1|DIAPH3-204|DIAPH3|1147:ENSP00000367141.2|ENST00000377908.6|ENSG00000139734.19|OTTHUMG00000017004.7|OTTHUMT00000280484.2|DIAPH3-202|DIAPH3|1182:ENSP00000383178.3|ENST00000400324.9|ENS…			PEAKS DB	SPQEFIHEL	B07
AASSVRVTFL	35.66	1049.59	10	0.1	525.801	2	38.64	58910	2	47569	F2:12797	No	PR487_Michele_20180611_B07_rep1.mzML	ENSP00000452926.1|ENST00000558029.5|ENSG00000140545.15|OTTHUMG00000148682.9|OTTHUMT00000415575.2|MFGE8-206|MFGE8|268:ENSP00000268151.7|ENST00000268151.11|ENSG00000140545.15|OTTHUMG00000148682.9|OTTHUMT00000415572.1|MFGE8-202|MFGE8|335:ENSP00000444332.1|ENST00000542878.5|ENSG00000140545.15|OTTHUMG00000148682.9|OTTHUMT00000415574.1|MFGE8-203|MFGE8|343:ENSP00000268150.8|ENST00000268150.13|ENSG000001…			PEAKS DB	AASSVRVTFL	B07
AASSVRVTFL	33.77	1049.59	10	0.7	525.801	2	38.31	44214	3	26298	F3:12596	No	PR487_Michele_20180611_B07_rep2.mzML	ENSP00000452926.1|ENST00000558029.5|ENSG00000140545.15|OTTHUMG00000148682.9|OTTHUMT00000415575.2|MFGE8-206|MFGE8|268:ENSP00000268151.7|ENST00000268151.11|ENSG00000140545.15|OTTHUMG00000148682.9|OTTHUMT00000415572.1|MFGE8-202|MFGE8|335:ENSP00000444332.1|ENST00000542878.5|ENSG00000140545.15|OTTHUMG00000148682.9|OTTHUMT00000415574.1|MFGE8-203|MFGE8|343:ENSP00000268150.8|ENST00000268150.13|ENSG000001…			PEAKS DB	AASSVRVTFL	B07
AASSVRVTFL	25.47	1049.59	10	-0.3	525.801	2	32.48	91970	1	6168	F1:10438	No	PR487_Michele_20180604_B07.mzML	ENSP00000452926.1|ENST00000558029.5|ENSG00000140545.15|OTTHUMG00000148682.9|OTTHUMT00000415575.2|MFGE8-206|MFGE8|268:ENSP00000268151.7|ENST00000268151.11|ENSG00000140545.15|OTTHUMG00000148682.9|OTTHUMT00000415572.1|MFGE8-202|MFGE8|335:ENSP00000444332.1|ENST00000542878.5|ENSG00000140545.15|OTTHUMG00000148682.9|OTTHUMT00000415574.1|MFGE8-203|MFGE8|343:ENSP00000268150.8|ENST00000268150.13|ENSG000001…			PEAKS DB	AASSVRVTFL	B07
VPKPIGGVVVF	35.62	1110.68	11	0.4	556.347	2	36.34	283520	1	7333	F1:12005	No	PR487_Michele_20180604_B07.mzML	ENSP00000478145.1|ENST00000620219.4|ENSG00000071894.17|OTTHUMG00000174612.6|OTTHUMT00000427046.3|CPSF1-213|CPSF1|1443:ENSP00000484669.1|ENST00000616140.2|ENSG00000071894.17|OTTHUMG00000174612.6|OTTHUMT00000504378.2|CPSF1-212|CPSF1|1443			PEAKS DB	VPKPIGGVVVF	B07
VPKPIGGVVVF	28.02	1110.68	11	0.2	556.347	2	45.71	105180	2	49329	F2:15547	No	PR487_Michele_20180611_B07_rep1.mzML	ENSP00000478145.1|ENST00000620219.4|ENSG00000071894.17|OTTHUMG00000174612.6|OTTHUMT00000427046.3|CPSF1-213|CPSF1|1443:ENSP00000484669.1|ENST00000616140.2|ENSG00000071894.17|OTTHUMG00000174612.6|OTTHUMT00000504378.2|CPSF1-212|CPSF1|1443			PEAKS DB	VPKPIGGVVVF	B07
VPKPIGGVVVF	26.62	1110.68	11	0.5	556.348	2	45.37	89272	3	27918	F3:15300	No	PR487_Michele_20180611_B07_rep2.mzML	ENSP00000478145.1|ENST00000620219.4|ENSG00000071894.17|OTTHUMG00000174612.6|OTTHUMT00000427046.3|CPSF1-213|CPSF1|1443:ENSP00000484669.1|ENST00000616140.2|ENSG00000071894.17|OTTHUMG00000174612.6|OTTHUMT00000504378.2|CPSF1-212|CPSF1|1443			PEAKS DB	VPKPIGGVVVF	B07
YPHEPTAVF	35.6	1059.5	9	0	1060.51	1	28.78	114340	1	4946	F1:8847	No	PR487_Michele_20180604_B07.mzML	ENSP00000399535.1|ENST00000437395.5|ENSG00000159147.18|OTTHUMG00000065904.10|OTTHUMT00000141185.1|DONSON-205|DONSON|537:ENSP00000304716.3|ENST00000303113.10|ENSG00000159147.18|OTTHUMG00000065904.10|OTTHUMT00000141174.2|DONSON-202|DONSON|552:ENSP00000307143.4|ENST00000303071.10|ENSG00000159147.18|OTTHUMG00000065904.10|OTTHUMT00000141184.2|DONSON-201|DONSON|566			PEAKS DB	YPHEPTAVF	B07
YPHEPTAVF	22.9	1059.5	9	0.2	530.759	2	32.78	1450000	3	24507	F3:10354	No	PR487_Michele_20180611_B07_rep2.mzML	ENSP00000399535.1|ENST00000437395.5|ENSG00000159147.18|OTTHUMG00000065904.10|OTTHUMT00000141185.1|DONSON-205|DONSON|537:ENSP00000304716.3|ENST00000303113.10|ENSG00000159147.18|OTTHUMG00000065904.10|OTTHUMT00000141174.2|DONSON-202|DONSON|552:ENSP00000307143.4|ENST00000303071.10|ENSG00000159147.18|OTTHUMG00000065904.10|OTTHUMT00000141184.2|DONSON-201|DONSON|566			PEAKS DB	YPHEPTAVF	B07
YPHEPTAVF	20.05	1059.5	9	0.3	530.759	2	28.78	2919300	1	4936	F1:8830	No	PR487_Michele_20180604_B07.mzML	ENSP00000399535.1|ENST00000437395.5|ENSG00000159147.18|OTTHUMG00000065904.10|OTTHUMT00000141185.1|DONSON-205|DONSON|537:ENSP00000304716.3|ENST00000303113.10|ENSG00000159147.18|OTTHUMG00000065904.10|OTTHUMT00000141174.2|DONSON-202|DONSON|552:ENSP00000307143.4|ENST00000303071.10|ENSG00000159147.18|OTTHUMG00000065904.10|OTTHUMT00000141184.2|DONSON-201|DONSON|566			PEAKS DB	YPHEPTAVF	B07
YPHEPTAVF	14.97	1059.5	9	0.1	530.759	2	33.06	1828100	2	45788	F2:10492	No	PR487_Michele_20180611_B07_rep1.mzML	ENSP00000399535.1|ENST00000437395.5|ENSG00000159147.18|OTTHUMG00000065904.10|OTTHUMT00000141185.1|DONSON-205|DONSON|537:ENSP00000304716.3|ENST00000303113.10|ENSG00000159147.18|OTTHUMG00000065904.10|OTTHUMT00000141174.2|DONSON-202|DONSON|552:ENSP00000307143.4|ENST00000303071.10|ENSG00000159147.18|OTTHUMG00000065904.10|OTTHUMT00000141184.2|DONSON-201|DONSON|566			PEAKS DB	YPHEPTAVF	B07
HPADSVVSVL	35.6	1022.54	10	0.3	1023.55	1	30.53	120800	1	5528	F1:9598	No	PR487_Michele_20180604_B07.mzML	ENSP00000383898.3|ENST00000401722.7|ENSG00000075415.12|OTTHUMG00000170212.3|OTTHUMT00000407987.2|SLC25A3-203|SLC25A3|361:ENSP00000448708.1|ENST00000552981.5|ENSG00000075415.12|OTTHUMG00000170212.3|OTTHUMT00000407992.1|SLC25A3-217|SLC25A3|361:ENSP00000188376.5|ENST00000188376.9|ENSG00000075415.12|OTTHUMG00000170212.3|OTTHUMT00000407988.1|SLC25A3-201|SLC25A3|361:ENSP00000447740.1|ENST00000549338.5|…			PEAKS DB	HPADSVVSVL	B07
HPADSVVSVL	29.7	1022.54	10	0	512.277	2	36.31	587240	2	46772	F2:11832	No	PR487_Michele_20180611_B07_rep1.mzML	ENSP00000383898.3|ENST00000401722.7|ENSG00000075415.12|OTTHUMG00000170212.3|OTTHUMT00000407987.2|SLC25A3-203|SLC25A3|361:ENSP00000448708.1|ENST00000552981.5|ENSG00000075415.12|OTTHUMG00000170212.3|OTTHUMT00000407992.1|SLC25A3-217|SLC25A3|361:ENSP00000188376.5|ENST00000188376.9|ENSG00000075415.12|OTTHUMG00000170212.3|OTTHUMT00000407988.1|SLC25A3-201|SLC25A3|361:ENSP00000447740.1|ENST00000549338.5|…			PEAKS DB	HPADSVVSVL	B07
HPADSVVSVL	29.09	1022.54	10	0.2	512.277	2	30.53	612620	1	5514	F1:9584	No	PR487_Michele_20180604_B07.mzML	ENSP00000383898.3|ENST00000401722.7|ENSG00000075415.12|OTTHUMG00000170212.3|OTTHUMT00000407987.2|SLC25A3-203|SLC25A3|361:ENSP00000448708.1|ENST00000552981.5|ENSG00000075415.12|OTTHUMG00000170212.3|OTTHUMT00000407992.1|SLC25A3-217|SLC25A3|361:ENSP00000188376.5|ENST00000188376.9|ENSG00000075415.12|OTTHUMG00000170212.3|OTTHUMT00000407988.1|SLC25A3-201|SLC25A3|361:ENSP00000447740.1|ENST00000549338.5|…			PEAKS DB	HPADSVVSVL	B07
HPADSVVSVL	27.85	1022.54	10	0	512.277	2	36.06	414450	3	25505	F3:11684	No	PR487_Michele_20180611_B07_rep2.mzML	ENSP00000383898.3|ENST00000401722.7|ENSG00000075415.12|OTTHUMG00000170212.3|OTTHUMT00000407987.2|SLC25A3-203|SLC25A3|361:ENSP00000448708.1|ENST00000552981.5|ENSG00000075415.12|OTTHUMG00000170212.3|OTTHUMT00000407992.1|SLC25A3-217|SLC25A3|361:ENSP00000188376.5|ENST00000188376.9|ENSG00000075415.12|OTTHUMG00000170212.3|OTTHUMT00000407988.1|SLC25A3-201|SLC25A3|361:ENSP00000447740.1|ENST00000549338.5|…			PEAKS DB	HPADSVVSVL	B07
TPRPTDPIPTSEVN	35.6	1522.76	14	0.1	762.389	2	27.29	468780	2	44047	F2:8169	No	PR487_Michele_20180611_B07_rep1.mzML	ENSP00000359000.3|ENST00000369983.3|ENSG00000107862.5|OTTHUMG00000018955.2|OTTHUMT00000050051.1|GBF1-201|GBF1|1859:ENSP00000501064.1|ENST00000674034.1|ENSG00000107862.5|OTTHUMG00000018955.2|OTTHUMT00000530172.1|GBF1-204|GBF1|1884			PEAKS DB	TPRPTDPIPTSEVN	B07
TPRPTDPIPTSEVN	35.38	1522.76	14	0.2	762.389	2	27.15	392080	3	22826	F3:8073	No	PR487_Michele_20180611_B07_rep2.mzML	ENSP00000359000.3|ENST00000369983.3|ENSG00000107862.5|OTTHUMG00000018955.2|OTTHUMT00000050051.1|GBF1-201|GBF1|1859:ENSP00000501064.1|ENST00000674034.1|ENSG00000107862.5|OTTHUMG00000018955.2|OTTHUMT00000530172.1|GBF1-204|GBF1|1884			PEAKS DB	TPRPTDPIPTSEVN	B07
TPRPTDPIPTSEVN	34.26	1522.76	14	0.2	762.389	2	23.94	828050	1	3143	F1:6703	No	PR487_Michele_20180604_B07.mzML	ENSP00000359000.3|ENST00000369983.3|ENSG00000107862.5|OTTHUMG00000018955.2|OTTHUMT00000050051.1|GBF1-201|GBF1|1859:ENSP00000501064.1|ENST00000674034.1|ENSG00000107862.5|OTTHUMG00000018955.2|OTTHUMT00000530172.1|GBF1-204|GBF1|1884			PEAKS DB	TPRPTDPIPTSEVN	B07
YPMDLGGRNFL	35.59	1297.61	11	0.4	649.814	2	32.28	1241600	1	6097	F1:10350	No	PR487_Michele_20180604_B07.mzML	ENSP00000384289.3|ENST00000405944.7|ENSG00000136986.10|OTTHUMG00000165080.4|OTTHUMT00000381716.1|DERL1-202|DERL1|231:ENSP00000259512.3|ENST00000259512.9|ENSG00000136986.10|OTTHUMG00000165080.4|OTTHUMT00000381714.3|DERL1-201|DERL1|251	Oxidation (M)	M3:Oxidation (M):1000.00	PEAKS DB	YPMDLGGRNFL	B07
YPMDLGGRNFL	31.27	1297.61	11	0.1	649.813	2	39.61	466760	2	47829	F2:13167	No	PR487_Michele_20180611_B07_rep1.mzML	ENSP00000384289.3|ENST00000405944.7|ENSG00000136986.10|OTTHUMG00000165080.4|OTTHUMT00000381716.1|DERL1-202|DERL1|231:ENSP00000259512.3|ENST00000259512.9|ENSG00000136986.10|OTTHUMG00000165080.4|OTTHUMT00000381714.3|DERL1-201|DERL1|251	Oxidation (M)	M3:Oxidation (M):1000.00	PEAKS DB	YPMDLGGRNFL	B07
YPMDLGGRNFL	29.19	1297.61	11	0.3	649.814	2	39.34	438930	3	26565	F3:13012	No	PR487_Michele_20180611_B07_rep2.mzML	ENSP00000384289.3|ENST00000405944.7|ENSG00000136986.10|OTTHUMG00000165080.4|OTTHUMT00000381716.1|DERL1-202|DERL1|231:ENSP00000259512.3|ENST00000259512.9|ENSG00000136986.10|OTTHUMG00000165080.4|OTTHUMT00000381714.3|DERL1-201|DERL1|251	Oxidation (M)	M3:Oxidation (M):1000.00	PEAKS DB	YPMDLGGRNFL	B07
GPPVPPMSL	35.58	909.463	9	0.2	455.739	2	35.06	264260	2	46395	F2:11252	No	PR487_Michele_20180611_B07_rep1.mzML	ENSP00000285873.6|ENST00000285873.8|ENSG00000082516.9|OTTHUMG00000130189.3|OTTHUMT00000252507.2|GEMIN5-201|GEMIN5|1508	Oxidation (M)	M7:Oxidation (M):1000.00	PEAKS DB	GPPVPPMSL	B07
GPPVPPMSL	25.32	909.463	9	0.2	455.739	2	34.8	205140	3	25108	F3:11199	No	PR487_Michele_20180611_B07_rep2.mzML	ENSP00000285873.6|ENST00000285873.8|ENSG00000082516.9|OTTHUMG00000130189.3|OTTHUMT00000252507.2|GEMIN5-201|GEMIN5|1508	Oxidation (M)	M7:Oxidation (M):1000.00	PEAKS DB	GPPVPPMSL	B07
GPPVPPMSL	24.69	909.463	9	0.1	910.47	1	28.68	231190	1	4907	F1:8804	No	PR487_Michele_20180604_B07.mzML	ENSP00000285873.6|ENST00000285873.8|ENSG00000082516.9|OTTHUMG00000130189.3|OTTHUMT00000252507.2|GEMIN5-201|GEMIN5|1508	Oxidation (M)	M7:Oxidation (M):1000.00	PEAKS DB	GPPVPPMSL	B07
GPPVPPMSL	13.74	909.463	9	0.3	910.471	1	34.95	58811	2	46356	F2:11215	No	PR487_Michele_20180611_B07_rep1.mzML	ENSP00000285873.6|ENST00000285873.8|ENSG00000082516.9|OTTHUMG00000130189.3|OTTHUMT00000252507.2|GEMIN5-201|GEMIN5|1508	Oxidation (M)	M7:Oxidation (M):1000.00	PEAKS DB	GPPVPPMSL	B07
SPNYDHVVL	35.58	1042.51	9	-0.5	1043.52	1	27.61	0	1	13958	F1:8317	No	PR487_Michele_20180604_B07.mzML	ENSP00000362688.1|ENST00000373586.1|ENSG00000084623.11|OTTHUMG00000007364.5|OTTHUMT00000019282.2|EIF3I-202|EIF3I|325			PEAKS DB	SPNYDHVVL	B07
SPNYDHVVL	33.19	1042.51	9	0	522.261	2	27.58	3089900	1	4483	F1:8304	No	PR487_Michele_20180604_B07.mzML	ENSP00000362688.1|ENST00000373586.1|ENSG00000084623.11|OTTHUMG00000007364.5|OTTHUMT00000019282.2|EIF3I-202|EIF3I|325			PEAKS DB	SPNYDHVVL	B07
AGAAVRIGSVL	35.58	1012.6	11	0.2	507.309	2	36.35	87185	2	46786	F2:11853	No	PR487_Michele_20180611_B07_rep1.mzML	ENSP00000075430.7|ENST00000075430.11|ENSG00000060069.16|OTTHUMG00000132920.4|OTTHUMT00000256433.1|CTDP1-201|CTDP1|867:ENSP00000484525.1|ENST00000613122.4|ENSG00000060069.16|OTTHUMG00000132920.4|OTTHUMT00000256432.2|CTDP1-208|CTDP1|961			PEAKS DB	AGAAVRIGSVL	B07
AGAAVRIGSVL	34.48	1012.6	11	0	507.309	2	36.06	71622	3	25504	F3:11690	No	PR487_Michele_20180611_B07_rep2.mzML	ENSP00000075430.7|ENST00000075430.11|ENSG00000060069.16|OTTHUMG00000132920.4|OTTHUMT00000256433.1|CTDP1-201|CTDP1|867:ENSP00000484525.1|ENST00000613122.4|ENSG00000060069.16|OTTHUMG00000132920.4|OTTHUMT00000256432.2|CTDP1-208|CTDP1|961			PEAKS DB	AGAAVRIGSVL	B07
AGAAVRIGSVL	34.34	1012.6	11	-0.1	507.309	2	30.73	292270	1	5579	F1:9690	No	PR487_Michele_20180604_B07.mzML	ENSP00000075430.7|ENST00000075430.11|ENSG00000060069.16|OTTHUMG00000132920.4|OTTHUMT00000256433.1|CTDP1-201|CTDP1|867:ENSP00000484525.1|ENST00000613122.4|ENSG00000060069.16|OTTHUMG00000132920.4|OTTHUMT00000256432.2|CTDP1-208|CTDP1|961			PEAKS DB	AGAAVRIGSVL	B07
KPRVPPATAF	35.57	1082.62	10	0.1	542.319	2	23.14	826390	1	2837	F1:6316	No	PR487_Michele_20180604_B07.mzML	ENSP00000441845.1|ENST00000535889.6|ENSG00000116984.13|OTTHUMG00000040060.7|OTTHUMT00000502741.1|MTR-205|MTR|1214:ENSP00000355536.5|ENST00000366577.10|ENSG00000116984.13|OTTHUMG00000040060.7|OTTHUMT00000096632.3|MTR-202|MTR|1265			PEAKS DB	KPRVPPATAF	B07
KPRVPPATAF	27.11	1082.62	10	0.7	542.319	2	23.52	489400	2	42820	F2:6586	No	PR487_Michele_20180611_B07_rep1.mzML	ENSP00000441845.1|ENST00000535889.6|ENSG00000116984.13|OTTHUMG00000040060.7|OTTHUMT00000502741.1|MTR-205|MTR|1214:ENSP00000355536.5|ENST00000366577.10|ENSG00000116984.13|OTTHUMG00000040060.7|OTTHUMT00000096632.3|MTR-202|MTR|1265			PEAKS DB	KPRVPPATAF	B07
KPRVPPATAF	17.34	1082.62	10	0.7	542.319	2	23.52	489400	2	42821	F2:6960	No	PR487_Michele_20180611_B07_rep1.mzML	ENSP00000441845.1|ENST00000535889.6|ENSG00000116984.13|OTTHUMG00000040060.7|OTTHUMT00000502741.1|MTR-205|MTR|1214:ENSP00000355536.5|ENST00000366577.10|ENSG00000116984.13|OTTHUMG00000040060.7|OTTHUMT00000096632.3|MTR-202|MTR|1265			PEAKS DB	KPRVPPATAF	B07
SPPAGLFTSA	35.56	946.476	10	0.1	947.483	1	33.54	494050	1	6523	F1:10831	No	PR487_Michele_20180604_B07.mzML	ENSP00000465437.1|ENST00000588868.5|ENSG00000126561.16|OTTHUMG00000150725.6|OTTHUMT00000449844.1|STAT5A-209|STAT5A|763:ENSP00000443107.1|ENST00000546010.6|ENSG00000126561.16|OTTHUMG00000150725.6|OTTHUMT00000449843.1|STAT5A-207|STAT5A|764:ENSP00000468749.1|ENST00000590949.5|ENSG00000126561.16|OTTHUMG00000150725.6|OTTHUMT00000449842.1|STAT5A-211|STAT5A|794:ENSP00000341208.4|ENST00000345506.8|ENSG00…			PEAKS DB	SPPAGLFTSA	B07
SPPAGLFTSA	34.21	946.476	10	-0.7	947.482	1	41.58	197860	3	27150	F3:14015	No	PR487_Michele_20180611_B07_rep2.mzML	ENSP00000465437.1|ENST00000588868.5|ENSG00000126561.16|OTTHUMG00000150725.6|OTTHUMT00000449844.1|STAT5A-209|STAT5A|763:ENSP00000443107.1|ENST00000546010.6|ENSG00000126561.16|OTTHUMG00000150725.6|OTTHUMT00000449843.1|STAT5A-207|STAT5A|764:ENSP00000468749.1|ENST00000590949.5|ENSG00000126561.16|OTTHUMG00000150725.6|OTTHUMT00000449842.1|STAT5A-211|STAT5A|794:ENSP00000341208.4|ENST00000345506.8|ENSG00…			PEAKS DB	SPPAGLFTSA	B07
SPPAGLFTSA	31.12	946.476	10	-0.7	947.482	1	41.58	197860	3	27149	F3:13814	No	PR487_Michele_20180611_B07_rep2.mzML	ENSP00000465437.1|ENST00000588868.5|ENSG00000126561.16|OTTHUMG00000150725.6|OTTHUMT00000449844.1|STAT5A-209|STAT5A|763:ENSP00000443107.1|ENST00000546010.6|ENSG00000126561.16|OTTHUMG00000150725.6|OTTHUMT00000449843.1|STAT5A-207|STAT5A|764:ENSP00000468749.1|ENST00000590949.5|ENSG00000126561.16|OTTHUMG00000150725.6|OTTHUMT00000449842.1|STAT5A-211|STAT5A|794:ENSP00000341208.4|ENST00000345506.8|ENSG00…			PEAKS DB	SPPAGLFTSA	B07
SPPAGLFTSA	31.03	946.476	10	1	947.484	1	41.72	237200	2	48389	F2:13961	No	PR487_Michele_20180611_B07_rep1.mzML	ENSP00000465437.1|ENST00000588868.5|ENSG00000126561.16|OTTHUMG00000150725.6|OTTHUMT00000449844.1|STAT5A-209|STAT5A|763:ENSP00000443107.1|ENST00000546010.6|ENSG00000126561.16|OTTHUMG00000150725.6|OTTHUMT00000449843.1|STAT5A-207|STAT5A|764:ENSP00000468749.1|ENST00000590949.5|ENSG00000126561.16|OTTHUMG00000150725.6|OTTHUMT00000449842.1|STAT5A-211|STAT5A|794:ENSP00000341208.4|ENST00000345506.8|ENSG00…			PEAKS DB	SPPAGLFTSA	B07
SPPAGLFTSA	30.95	946.476	10	1	947.484	1	41.72	237200	2	48390	F2:14177	No	PR487_Michele_20180611_B07_rep1.mzML	ENSP00000465437.1|ENST00000588868.5|ENSG00000126561.16|OTTHUMG00000150725.6|OTTHUMT00000449844.1|STAT5A-209|STAT5A|763:ENSP00000443107.1|ENST00000546010.6|ENSG00000126561.16|OTTHUMG00000150725.6|OTTHUMT00000449843.1|STAT5A-207|STAT5A|764:ENSP00000468749.1|ENST00000590949.5|ENSG00000126561.16|OTTHUMG00000150725.6|OTTHUMT00000449842.1|STAT5A-211|STAT5A|794:ENSP00000341208.4|ENST00000345506.8|ENSG00…			PEAKS DB	SPPAGLFTSA	B07
FPFAPPGAAA	35.56	944.476	10	1	945.484	1	37.35	124890	1	7644	F1:12443	No	PR487_Michele_20180604_B07.mzML	ENSP00000402410.1|ENST00000421350.1|ENSG00000204520.14|OTTHUMG00000031073.10|OTTHUMT00000258103.1|MICA-208|MICA|223:ENSP00000413079.1|ENST00000449934.7|ENSG00000204520.14|OTTHUMG00000031073.10|OTTHUMT00000076101.9|MICA-209|MICA|332			PEAKS DB	FPFAPPGAAA	B07
FPFAPPGAAA	25.17	944.476	10	0.5	945.483	1	48.36	81844	2	49960	F2:16554	No	PR487_Michele_20180611_B07_rep1.mzML	ENSP00000402410.1|ENST00000421350.1|ENSG00000204520.14|OTTHUMG00000031073.10|OTTHUMT00000258103.1|MICA-208|MICA|223:ENSP00000413079.1|ENST00000449934.7|ENSG00000204520.14|OTTHUMG00000031073.10|OTTHUMT00000076101.9|MICA-209|MICA|332			PEAKS DB	FPFAPPGAAA	B07
FPFAPPGAAA	20.22	944.476	10	0.7	945.484	1	48.2	68206	3	28557	F3:16343	No	PR487_Michele_20180611_B07_rep2.mzML	ENSP00000402410.1|ENST00000421350.1|ENSG00000204520.14|OTTHUMG00000031073.10|OTTHUMT00000258103.1|MICA-208|MICA|223:ENSP00000413079.1|ENST00000449934.7|ENSG00000204520.14|OTTHUMG00000031073.10|OTTHUMT00000076101.9|MICA-209|MICA|332			PEAKS DB	FPFAPPGAAA	B07
[truncated: 31,659 more rows]

## Sheet: cis-spliced peptides by AP
Peptide	X.10lgP	Mass	Length	ppm	m.z	Z	RT	Area	Fraction	Id	Scan	from.Chimera	Source.File	Accession	PTM	AScore	Found.By	SEQ	source
[truncated: 14,942 more rows]

## Sheet: non-spliced peptides by MBS
Peptide	X.10lgP	Mass	Length	ppm	m.z	Z	RT	Area	Fraction	Id	Scan	from.Chimera	Source.File	Accession	PTM	AScore	Found.By	SEQ	source
[truncated: 36,248 more rows]

[truncated: 1 more sheets: cis-spliced peptides by MBS]
