# Supplementary material for: Database search engines and target database features impinge upon the identification of post‐translationally cis‐spliced peptides in HLA class I immunopeptidomes
Source: Proteomics. 2022 Mar 3;22(10):2100226. doi: 10.1002/pmic.202100226 (PMC9286349; doi:10.1002/pmic.202100226)
Supplement: Supplementary file 6 — Table S5 [file PMIC-22-0-s004.xlsx]

## Sheet: shared identification by MBS
Number of PSMs shared among AP method using either Mascot+Percolator and PEAKS DB as final search engine
PSMs have been identified by MBS method in the K562-B0702 and/or -A0201 HLA-I immunopeptidomes
	MBS-Peaks DB (cis-spliced peptides)	MBS-Peaks DB (non-spliced peptides)	MBS-Peaks DB (not identified)	Tot
MBS-Mascot-Percolator (cis-spliced peptides)	144	77	67	288
MBS-Mascot-Percolator (non-spliced peptides)	48	19980	5278	25306
MBS-Mascot-Percolator (not Identified)	313	16191		16504
Tot	505	36248	5345	42098

## Sheet: shared identification by AP
Number of PSMs shared among AP method using either Mascot+Percolator and PEAKS DB as final search engine
PSMs have been identified by AP method in the K562-B0702 and/or -A0201 HLA-I immunopeptidomes
	AP-Peaks DB (cis-spliced peptides)	AP-Peaks DB (non-spliced peptides)	AP-Peaks DB (not identified)	Tot
AP-Mascot-Percolator (cis-spliced peptides)	1033	239	176	1448
AP-Mascot-Percolator (non-spliced peptides)	1091	16996	5278	23365
AP-Mascot-Percolator (not Identified)	12818	15394		28212
Tot	14942	32629	5454	53025

## Sheet: peptides identified by MBS
Source File	Scan Number	MBS Mascot Peptide	MBS Mascot Category	MBS Mascot-Percolator Peptide	MBS Mascot-Percolator Category	MBS PEAKS Peptide	MBS PEAKS Category
PR487_Michele_20180611_B07_rep2	6330	VIR	nonspliced	VLR	nonspliced	not identified	not identified
PR487_Michele_20180611_B07_rep1	14336	LLAAL	nonspliced	LLAAL	nonspliced	not identified	not identified
PR487_Michele_20180611_B07_rep2	14138	LLAAL	nonspliced	LLAAL	nonspliced	not identified	not identified
PR487_Michele_20180604_B07	11426	LLAAL	nonspliced	LLAAL	nonspliced	not identified	not identified
PR487_Michele_20180611_B07_rep2	11970	KFTVL	nonspliced	KFTVL	nonspliced	not identified	not identified
PR487_Michele_20180611_B07_rep1	6253	KPPAVL	nonspliced	KPPAVL	nonspliced	not identified	not identified
PR487_Michele_20180611_B07_rep2	19631	IPLLLA	nonspliced	LPLLLA	nonspliced	not identified	not identified
PR487_Michele_20180611_B07_rep1	20070	IPLLLA	nonspliced	LPLLLA	nonspliced	not identified	not identified
PR487_Michele_20180611_B07_rep1	8026	PAGGAVAV	nonspliced	PAGGAVAV	nonspliced	PAGGAVAV	nonspliced
PR487_Michele_20180611_B07_rep2	7958	PAGGAVAV	nonspliced	PAGGAVAV	nonspliced	PAGGAVAV	nonspliced
PR487_Michele_20180604_B07	6380	APAAAAGL	nonspliced	APAAAAGL	nonspliced	APAAAAGL	nonspliced
PR487_Michele_20180611_B07_rep1	7118	APAAAAGL	nonspliced	APAAAAGL	nonspliced	APAAAAGL	nonspliced
PR487_Michele_20180604_B07	8886	APGKGIL	nonspliced	APGKGLL	nonspliced	not identified	not identified
PR487_Michele_20180611_B07_rep2	10371	APGKGIL	nonspliced	APGKGLL	nonspliced	not identified	not identified
PR487_Michele_20180611_B07_rep1	10513	KPGAGLL	nonspliced	not identified	not identified	APGKGIL	nonspliced
PR487_Michele_20180611_B07_rep2	7508	APGGGSVL	nonspliced	APGGGSVL	nonspliced	APGGGSVL	nonspliced
PR487_Michele_20180611_B07_rep2	13505	GPLAGPAL	nonspliced	GPLAGPAL	nonspliced	not identified	not identified
PR487_Michele_20180611_B07_rep2	9141	GPAAGVGGL	nonspliced	GPAAGVGGL	nonspliced	GPAAGVGGL	nonspliced
PR487_Michele_20180604_B07	7812	GPAAGVGGL	nonspliced	GPAAGVGGL	nonspliced	GPAAGVGGL	nonspliced
PR487_Michele_20180611_B07_rep2	11686	GPAVGISV	nonspliced	GPAVGLSV	nonspliced	GPAVGISV	nonspliced
PR487_Michele_20180611_B07_rep1	11795	GPAVGISV	nonspliced	GPAVGLSV	nonspliced	GPAVGISV	nonspliced
PR487_Michele_20180604_B07	9398	GPAVGISV	nonspliced	GPAVGLSV	nonspliced	GPAVGISV	nonspliced
PR487_Michele_20180611_B07_rep1	13467	SPAALAGL	nonspliced	SPAALAGL	nonspliced	SPAALAGL	nonspliced
PR487_Michele_20180604_B07	6741	AAAAAAAAL	nonspliced	AAAAAAAAL	nonspliced	AAAAAAAAL	nonspliced
PR487_Michele_20180604_B07	6741	AAAAAAAAL	nonspliced	AAAAAAAAL	nonspliced	AAAAAAAAI	nonspliced
PR487_Michele_20180604_B07	8794	GVAGVGAGL	nonspliced	GVAGVGAGL	nonspliced	GVAGVGAGL	nonspliced
PR487_Michele_20180611_B07_rep2	10652	GVAGVGAGL	nonspliced	GVAGVGAGL	nonspliced	GVAGVGAGL	nonspliced
PR487_Michele_20180611_B07_rep1	4963	AAAAALAAA	nonspliced	AAAAALAAA	nonspliced	LAAAAAAAA	nonspliced
PR487_Michele_20180611_B07_rep2	7590	AAAAAAAAL	nonspliced	AAAAAAAAL	nonspliced	AAAAAAAAL	nonspliced
PR487_Michele_20180611_B07_rep2	7590	AAAAAAAAL	nonspliced	AAAAAAAAL	nonspliced	AAAAAAAAI	nonspliced
PR487_Michele_20180611_B07_rep1	7645	AAAAAAAAL	nonspliced	AAAAAAAAL	nonspliced	AAAAAAAAL	nonspliced
PR487_Michele_20180611_B07_rep1	7645	AAAAAAAAL	nonspliced	AAAAAAAAL	nonspliced	AAAAAAAAI	nonspliced
PR487_Michele_20180611_B07_rep1	10746	GVAGVGAGL	nonspliced	GVAGVGAGL	nonspliced	GVAGVGAGL	nonspliced
PR487_Michele_20180611_B07_rep1	6326	PNVHGAL	nonspliced	PNVHGAL	nonspliced	PNVHGAL	nonspliced
PR487_Michele_20180611_B07_rep2	6249	PNVHGAL	nonspliced	PNVHGAL	nonspliced	PNVHGAL	nonspliced
PR487_Michele_20180611_B07_rep2	9247	APAPAPAI	nonspliced	APAPAPAL	nonspliced	APAPAPAL	nonspliced
PR487_Michele_20180611_B07_rep2	9247	APAPAPAI	nonspliced	APAPAPAL	nonspliced	APAPAPAI	nonspliced
PR487_Michele_20180611_B07_rep1	15745	LPGVVGGL	nonspliced	LPGVVGGL	nonspliced	not identified	not identified
PR487_Michele_20180611_B07_rep2	15529	LPGVVGGL	nonspliced	LPGVVGGL	nonspliced	not identified	not identified
PR487_Michele_20180604_B07	12051	LPGVVGGL	nonspliced	LPGVVGGL	nonspliced	LPGVVGGL	nonspliced
PR487_Michele_20180611_B07_rep2	8979	APGLGGAAV	nonspliced	APGLGGAAV	nonspliced	APGLGGAAV	nonspliced
PR487_Michele_20180611_B07_rep2	7152	APTSGPAL	nonspliced	APTSGPAL	nonspliced	APTSGPAL	nonspliced
PR487_Michele_20180604_B07	6474	APTSGPAL	nonspliced	APTSGPAL	nonspliced	APTSGPAL	nonspliced
PR487_Michele_20180611_B07_rep1	6374	AAARLAAA	nonspliced	AAARLAAA	nonspliced	AAARLAAA	nonspliced
PR487_Michele_20180611_B07_rep2	6293	AAARLAAA	nonspliced	AAARLAAA	nonspliced	AAARLAAA	nonspliced
PR487_Michele_20180604_B07	6021	AAARLAAA	nonspliced	AAARLAAA	nonspliced	AAARLAAA	nonspliced
PR487_Michele_20180611_B07_rep2	13770	RTVLLL	nonspliced	RTVLLL	nonspliced	not identified	not identified
PR487_Michele_20180611_B07_rep1	15256	PGVPALVA	nonspliced	PGVPALVA	nonspliced	APGPVIGL	nonspliced
PR487_Michele_20180611_B07_rep2	15052	PGVPALVA	nonspliced	PGVPALVA	nonspliced	not identified	not identified
PR487_Michele_20180604_B07	11484	APAAIPAL	nonspliced	APAALPAL	nonspliced	APAAIPAL	nonspliced
PR487_Michele_20180604_B07	11484	APAAIPAL	nonspliced	APAALPAL	nonspliced	APAALPAL	nonspliced
PR487_Michele_20180604_B07	11726	PGVPALVA	nonspliced	PGVPALVA	nonspliced	APGPVIGL	nonspliced
PR487_Michele_20180611_B07_rep1	7250	PGAGSQPL	nonspliced	not identified	not identified	GPAGPGASL	nonspliced
PR487_Michele_20180604_B07	6472	GPAGPGASL	nonspliced	GPAGPGASL	nonspliced	GPAGPGASL	nonspliced
PR487_Michele_20180604_B07	5385	APAAALAAA	nonspliced	APAAALAAA	nonspliced	not identified	not identified
PR487_Michele_20180604_B07	13236	PAGGVLTL	nonspliced	PAGGVLTL	nonspliced	PAGGVLTL	nonspliced
PR487_Michele_20180604_B07	13236	PAGGVLTL	nonspliced	PAGGVLTL	nonspliced	PAGGVLTI	nonspliced
PR487_Michele_20180611_B07_rep2	17274	PAGGVLTL	nonspliced	PAGGVLTL	nonspliced	PAGGVLTL	nonspliced
PR487_Michele_20180611_B07_rep2	17274	PAGGVLTL	nonspliced	PAGGVLTL	nonspliced	PAGGVLTI	nonspliced
PR487_Michele_20180611_B07_rep1	17581	PAGGVLTL	nonspliced	PAGGVLTL	nonspliced	PAGGVLTL	nonspliced
PR487_Michele_20180611_B07_rep1	17581	PAGGVLTL	nonspliced	PAGGVLTL	nonspliced	PAGGVLTI	nonspliced
PR487_Michele_20180611_B07_rep1	9254	AAAAAVALA	nonspliced	AAAAAVALA	nonspliced	not identified	not identified
PR487_Michele_20180611_B07_rep2	7384	GPAMGPAL	nonspliced	GPAMGPAL	nonspliced	GPAMGPAL	nonspliced
PR487_Michele_20180604_B07	6630	GPAMGPAL	nonspliced	GPAMGPAL	nonspliced	GPAMGPAL	nonspliced
PR487_Michele_20180611_B07_rep1	7502	GPAMGPAL	nonspliced	GPAMGPAL	nonspliced	GPAMGPAL	nonspliced
PR487_Michele_20180611_B07_rep1	6483	KGLTAQI	nonspliced	not identified	not identified	not identified	not identified
PR487_Michele_20180611_B07_rep2	8988	AAGVAGAAL	nonspliced	not identified	not identified	APSGVGAAL	cisspliced
PR487_Michele_20180611_B07_rep2	8371	SPSGSPVL	nonspliced	not identified	not identified	not identified	not identified
PR487_Michele_20180604_B07	12019	SPASLVGL	nonspliced	SPASLVGL	nonspliced	SPASLVGL	nonspliced
PR487_Michele_20180611_B07_rep1	8891	GVRAVEL	nonspliced	GVRAVEL	nonspliced	GVRAVEL	nonspliced
PR487_Michele_20180611_B07_rep2	8814	KNIYTI	nonspliced	KNLYTL	nonspliced	not identified	not identified
PR487_Michele_20180611_B07_rep1	8936	KNIYTI	nonspliced	KNLYTL	nonspliced	not identified	not identified
PR487_Michele_20180604_B07	10712	APALAPTL	nonspliced	APALAPTL	nonspliced	APALAPTL	nonspliced
PR487_Michele_20180611_B07_rep1	19563	APVGIALI	nonspliced	not identified	not identified	not identified	not identified
PR487_Michele_20180611_B07_rep2	19151	APVGIALI	nonspliced	APVGLALL	nonspliced	not identified	not identified
PR487_Michele_20180604_B07	14675	APVGIALI	nonspliced	not identified	not identified	not identified	not identified
PR487_Michele_20180611_B07_rep2	7978	APVGGSPGL	nonspliced	APVGGSPGL	nonspliced	APVGGSPGL	nonspliced
PR487_Michele_20180611_B07_rep1	10658	VPAGVGVGV	nonspliced	VPAGVGVGV	nonspliced	VPAGVGVGV	nonspliced
PR487_Michele_20180611_B07_rep2	13003	APAAAAGLL	nonspliced	APAAAAGLL	nonspliced	APAAAAGLL	nonspliced
PR487_Michele_20180604_B07	8604	VPAGVGVGV	nonspliced	VPAGVGVGV	nonspliced	VPAGVGVGV	nonspliced
PR487_Michele_20180611_B07_rep1	14125	QPGVAIGL	nonspliced	QPGVALGL	nonspliced	QPGVAIGL	nonspliced
PR487_Michele_20180611_B07_rep2	10779	PAGQVAVL	nonspliced	PAGQVAVL	nonspliced	not identified	not identified
PR487_Michele_20180611_B07_rep2	10560	VPAGVGVGV	nonspliced	VPAGVGVGV	nonspliced	VPAGVGVGV	nonspliced
PR487_Michele_20180604_B07	10448	APAAAAGLL	nonspliced	APAAAAGLL	nonspliced	APAAAAGLL	nonspliced
PR487_Michele_20180611_B07_rep1	13145	APAAAAGLL	nonspliced	APAAAAGLL	nonspliced	APAAAAGLL	nonspliced
PR487_Michele_20180611_B07_rep2	14989	AAAAVGLAL	nonspliced	AAAAVGLAL	nonspliced	not identified	not identified
PR487_Michele_20180611_B07_rep1	7013	APVGSGSAL	nonspliced	APVGSGSAL	nonspliced	APVGSGSAL	nonspliced
PR487_Michele_20180611_B07_rep1	6777	APVGSGSAL	nonspliced	APVGSGSAL	nonspliced	APVGSGSAL	nonspliced
PR487_Michele_20180611_B07_rep2	6714	APVGSGSAL	nonspliced	APVGSGSAL	nonspliced	APVGSGSAL	nonspliced
PR487_Michele_20180604_B07	6109	APVGSGSAL	nonspliced	APVGSGSAL	nonspliced	APVGSGSAL	nonspliced
PR487_Michele_20180611_B07_rep1	11847	YPGVGSAL	nonspliced	YPGVGSAL	nonspliced	YPGVGSAL	nonspliced
PR487_Michele_20180611_B07_rep2	11746	YPGVGSAL	nonspliced	YPGVGSAL	nonspliced	YPGVGSAL	nonspliced
PR487_Michele_20180604_B07	9538	YPGVGSAL	nonspliced	YPGVGSAL	nonspliced	YPGVGSAL	nonspliced
PR487_Michele_20180611_B07_rep1	15192	APAPVPVL	nonspliced	APAPVPVL	nonspliced	APAPVPVL	nonspliced
PR487_Michele_20180604_B07	11590	APAPVPVL	nonspliced	APAPVPVL	nonspliced	APAPVPVL	nonspliced
PR487_Michele_20180611_B07_rep1	13193	APTPVPAL	nonspliced	APTPVPAL	nonspliced	APTPVPAL	nonspliced
PR487_Michele_20180604_B07	11091	GPAPTPLL	nonspliced	GPAPTPLL	nonspliced	GPAPTPLL	nonspliced
PR487_Michele_20180611_B07_rep1	9149	GPPGPAASL	nonspliced	GPPGPAASL	nonspliced	GPPGPAASL	nonspliced
PR487_Michele_20180611_B07_rep2	11413	APQAPVAL	nonspliced	APQAPVAL	nonspliced	APQAPVAL	nonspliced
PR487_Michele_20180611_B07_rep1	6651	VRIPGGPA	nonspliced	not identified	not identified	VRIPGGPA	nonspliced
PR487_Michele_20180611_B07_rep1	19666	AAAPGLLL	nonspliced	not identified	not identified	not identified	not identified
PR487_Michele_20180604_B07	13018	VPIVGIVA	nonspliced	VPLVGLVA	nonspliced	VPIVGIVA	nonspliced
PR487_Michele_20180611_B07_rep1	17325	VPIVGIVA	nonspliced	VPLVGLVA	nonspliced	not identified	not identified
PR487_Michele_20180611_B07_rep2	17057	VPIVGIVA	nonspliced	VPLVGLVA	nonspliced	not identified	not identified
PR487_Michele_20180611_B07_rep1	9205	APRTVLL	nonspliced	APRTVLL	nonspliced	APRTVLL	nonspliced
PR487_Michele_20180604_B07	10467	NPAALTAL	nonspliced	NPAALTAL	nonspliced	NPAALTAL	nonspliced
PR487_Michele_20180611_B07_rep2	8132	APAAATVAV	nonspliced	APAAATVAV	nonspliced	APAAATVAV	nonspliced
PR487_Michele_20180611_B07_rep1	8231	APAAATVAV	nonspliced	APAAATVAV	nonspliced	APAAATVAV	nonspliced
PR487_Michele_20180604_B07	6962	APAAATVAV	nonspliced	APAAATVAV	nonspliced	APAAATVAV	nonspliced
PR487_Michele_20180604_B07	7336	GPRGALSL	nonspliced	GPRGALSL	nonspliced	GPRGALSL	nonspliced
PR487_Michele_20180611_B07_rep2	8882	APASAVSGL	nonspliced	APASAVSGL	nonspliced	APASAVSGL	nonspliced
PR487_Michele_20180604_B07	7035	MPVSGPGL	nonspliced	MPVSGPGL	nonspliced	MPVSGPGL	nonspliced
PR487_Michele_20180604_B07	11946	FPVPGSGL	nonspliced	FPVPGSGL	nonspliced	FPVPGSGL	nonspliced
PR487_Michele_20180604_B07	7836	GPAAAFTAA	nonspliced	GPAAAFTAA	nonspliced	GPAAAFTAA	nonspliced
PR487_Michele_20180611_B07_rep2	9199	GPAAAFTAA	nonspliced	GPAAAFTAA	nonspliced	GPAAAFTAA	nonspliced
PR487_Michele_20180611_B07_rep1	9290	GPAAAFTAA	nonspliced	GPAAAFTAA	nonspliced	GPAAAFTAA	nonspliced
PR487_Michele_20180611_B07_rep1	5373	PAYSRAL	nonspliced	PAYSRAL	nonspliced	PAYSRAL	nonspliced
PR487_Michele_20180604_B07	13859	LPAPLPGL	nonspliced	LPAPLPGL	nonspliced	not identified	not identified
PR487_Michele_20180611_B07_rep2	18365	LPAPLPGL	nonspliced	LPAPLPGL	nonspliced	not identified	not identified
PR487_Michele_20180611_B07_rep1	13692	APAGGFGGF	nonspliced	APAGGFGGF	nonspliced	APAGGFGGF	nonspliced
PR487_Michele_20180604_B07	10839	APAGGFGGF	nonspliced	APAGGFGGF	nonspliced	APAGGFGGF	nonspliced
PR487_Michele_20180611_B07_rep2	13531	APAGGFGGF	nonspliced	APAGGFGGF	nonspliced	APAGGFGGF	nonspliced
PR487_Michele_20180611_B07_rep2	9258	APAPKLAL	nonspliced	APAPKLAL	nonspliced	APAPKLAL	nonspliced
PR487_Michele_20180611_B07_rep1	9402	APAPKLAL	nonspliced	APAPKLAL	nonspliced	APAPKLAL	nonspliced
PR487_Michele_20180611_B07_rep1	15790	APGQIALL	nonspliced	APGQLALL	nonspliced	not identified	not identified
PR487_Michele_20180611_B07_rep2	15584	APGQIALL	nonspliced	APGQLALL	nonspliced	not identified	not identified
PR487_Michele_20180611_B07_rep1	7216	APAAAPSSL	nonspliced	APAAAPSSL	nonspliced	APAAAPSSL	nonspliced
PR487_Michele_20180611_B07_rep2	6033	GPKVGVEV	nonspliced	GPKVGVEV	nonspliced	GPKVGVEV	nonspliced
PR487_Michele_20180604_B07	5861	GPKVGVEV	nonspliced	GPKVGVEV	nonspliced	GPKVGVEV	nonspliced
PR487_Michele_20180611_B07_rep1	14282	SPAGLQVL	nonspliced	SPAGLQVL	nonspliced	not identified	not identified
PR487_Michele_20180611_B07_rep2	17827	VPSLISGL	nonspliced	VPSLLSGL	nonspliced	not identified	not identified
PR487_Michele_20180611_B07_rep1	18116	VPSLISGL	nonspliced	VPSLLSGL	nonspliced	not identified	not identified
PR487_Michele_20180604_B07	12592	APSAAPCGL	nonspliced	APSAAPCGL	nonspliced	not identified	not identified
PR487_Michele_20180611_B07_rep1	9129	SPQAATVL	nonspliced	SPQAATVL	nonspliced	SPQAATVL	nonspliced
PR487_Michele_20180604_B07	7799	SPQAATVL	nonspliced	SPQAATVL	nonspliced	SPQAATVL	nonspliced
PR487_Michele_20180611_B07_rep1	15244	LPTGLSSL	nonspliced	LPTGLSSL	nonspliced	LPTGLSSL	nonspliced
PR487_Michele_20180611_B07_rep2	15033	LPTGLSSL	nonspliced	LPTGLSSL	nonspliced	LPTGLSSL	nonspliced
PR487_Michele_20180611_B07_rep1	6607	VPAGMGAGL	nonspliced	VPAGMGAGL	nonspliced	VPAGMGAGL	nonspliced
PR487_Michele_20180611_B07_rep2	11741	APSATPVF	nonspliced	APSATPVF	nonspliced	APSATPVF	nonspliced
PR487_Michele_20180611_B07_rep2	4678	VPSGSSGSL	nonspliced	VPSGSSGSL	nonspliced	VPSGSSGSL	nonspliced
PR487_Michele_20180611_B07_rep1	4763	VPSGSSGSL	nonspliced	VPSGSSGSL	nonspliced	VPSGSSGSL	nonspliced
PR487_Michele_20180611_B07_rep2	9321	APAVIHAL	nonspliced	APAVLHAL	nonspliced	APAVIHAL	nonspliced
PR487_Michele_20180611_B07_rep1	13818	PKIGPLGL	nonspliced	not identified	not identified	PKIGPLGL	nonspliced
PR487_Michele_20180604_B07	15228	SPGLFGAF	nonspliced	not identified	not identified	SPGLFGAF	nonspliced
PR487_Michele_20180611_B07_rep2	19864	SPGLFGAF	nonspliced	not identified	not identified	SPGLFGAF	nonspliced
PR487_Michele_20180611_B07_rep1	5641	TPAVHASL	nonspliced	TPAVHASL	nonspliced	TPAVHASL	nonspliced
PR487_Michele_20180611_B07_rep2	5553	TPAVHASL	nonspliced	TPAVHASL	nonspliced	TPAVHASL	nonspliced
PR487_Michele_20180604_B07	5517	TPAVHASL	nonspliced	TPAVHASL	nonspliced	TPAVHASL	nonspliced
PR487_Michele_20180604_B07	15155	VPSLPLGL	nonspliced	VPSLPLGL	nonspliced	VPSLPLGL	nonspliced
PR487_Michele_20180611_B07_rep2	20085	VPSLPLGL	nonspliced	VPSLPLGL	nonspliced	VPSLPLGL	nonspliced
PR487_Michele_20180604_B07	12847	IPSPLVAV	nonspliced	LPSPLVAV	nonspliced	IPSPLVAV	nonspliced
PR487_Michele_20180611_B07_rep1	10467	APVASPAAL	nonspliced	APVASPAAL	nonspliced	APVASPAAL	nonspliced
PR487_Michele_20180611_B07_rep1	18548	APLLGNVL	nonspliced	APLLGNVL	nonspliced	APLLGNVL	nonspliced
PR487_Michele_20180611_B07_rep1	18730	APLGVGLGL	nonspliced	APLGVGLGL	nonspliced	APLGVGLGL	nonspliced
PR487_Michele_20180611_B07_rep2	18219	APLLGNVL	nonspliced	APLLGNVL	nonspliced	not identified	not identified
PR487_Michele_20180611_B07_rep2	18379	APLGVGLGL	nonspliced	APLGVGLGL	nonspliced	APLGVGLGL	nonspliced
PR487_Michele_20180604_B07	13900	APLGVGLGL	nonspliced	APLGVGLGL	nonspliced	APLGVGLGL	nonspliced
PR487_Michele_20180611_B07_rep1	14805	APTGGFTF	nonspliced	APTGGFTF	nonspliced	APTGGFTF	nonspliced
PR487_Michele_20180611_B07_rep2	14620	APTGGFTF	nonspliced	APTGGFTF	nonspliced	APTGGFTF	nonspliced
PR487_Michele_20180604_B07	5348	RPGQGIAV	nonspliced	RPGQGLAV	nonspliced	RPGQGIAV	nonspliced
PR487_Michele_20180611_B07_rep2	4926	RPGQGIAV	nonspliced	RPGQGLAV	nonspliced	RPGQGIAV	nonspliced
PR487_Michele_20180611_B07_rep2	10220	PEAGKALL	nonspliced	PEAGKALL	nonspliced	PEAGKALL	nonspliced
PR487_Michele_20180611_B07_rep1	12320	KAPVTGAL	nonspliced	not identified	not identified	AVAPVASAL	nonspliced
PR487_Michele_20180611_B07_rep2	12191	KAPVTGAL	nonspliced	not identified	not identified	AVAPVASAL	nonspliced
PR487_Michele_20180611_B07_rep1	10362	PEAGKALL	nonspliced	PEAGKALL	nonspliced	PEAGKALL	nonspliced
PR487_Michele_20180604_B07	6508	RPIATAGL	nonspliced	RPLATAGL	nonspliced	RPIATAGL	nonspliced
PR487_Michele_20180611_B07_rep1	9226	GPVRGISI	nonspliced	GPVRGLSL	nonspliced	GPVRGISI	nonspliced
PR487_Michele_20180611_B07_rep1	6855	RPIATAGL	nonspliced	RPLATAGL	nonspliced	RPIATAGL	nonspliced
PR487_Michele_20180611_B07_rep2	6759	RPIATAGL	nonspliced	RPLATAGL	nonspliced	RPIATAGL	nonspliced
PR487_Michele_20180611_B07_rep2	9590	PASKVIAL	nonspliced	not identified	not identified	PASKVIAL	nonspliced
PR487_Michele_20180611_B07_rep2	9590	PASKVIAL	nonspliced	not identified	not identified	PASKVLAL	cisspliced
PR487_Michele_20180604_B07	8387	PASKVIAL	nonspliced	not identified	not identified	PASKVIAL	nonspliced
PR487_Michele_20180604_B07	8387	PASKVIAL	nonspliced	not identified	not identified	PASKVLAL	cisspliced
PR487_Michele_20180611_B07_rep1	7988	LPAGSGNAL	nonspliced	LPAGSGNAL	nonspliced	LPAGSGNAL	nonspliced
PR487_Michele_20180611_B07_rep2	7919	LPAGSGNAL	nonspliced	LPAGSGNAL	nonspliced	LPAGSGNAL	nonspliced
PR487_Michele_20180604_B07	6726	SPGQTPTL	nonspliced	SPGQTPTL	nonspliced	SPGQTPTL	nonspliced
PR487_Michele_20180604_B07	8211	SPGLKSVL	nonspliced	SPGLKSVL	nonspliced	SPGLKSVL	nonspliced
PR487_Michele_20180611_B07_rep1	11502	APGGPAGYL	nonspliced	APGGPAGYL	nonspliced	APGGPAGYL	nonspliced
PR487_Michele_20180611_B07_rep2	11375	APGGPAGYL	nonspliced	APGGPAGYL	nonspliced	APGGPAGYL	nonspliced
PR487_Michele_20180611_B07_rep1	9277	SPAGVSATL	nonspliced	SPAGVSATL	nonspliced	SPAGVSATL	nonspliced
PR487_Michele_20180611_B07_rep2	7644	TPTQGSVL	nonspliced	TPTQGSVL	nonspliced	TPTQGSVL	nonspliced
PR487_Michele_20180611_B07_rep2	20325	SPAIFGVL	nonspliced	SPALFGVL	nonspliced	SPAIFGVL	nonspliced
PR487_Michele_20180611_B07_rep2	11972	PVFKTVL	nonspliced	PVFKTVL	nonspliced	PVFKTVL	nonspliced
PR487_Michele_20180611_B07_rep2	15549	TPATGVFL	nonspliced	TPATGVFL	nonspliced	TPATGVFL	nonspliced
PR487_Michele_20180611_B07_rep2	9491	APSYGAAGL	nonspliced	APSYGAAGL	nonspliced	APSYGAAGL	nonspliced
PR487_Michele_20180611_B07_rep1	7955	AAAPAGTTF	nonspliced	AAAPAGTTF	nonspliced	AAAPAGTTF	nonspliced
PR487_Michele_20180611_B07_rep1	9601	APSYGAAGL	nonspliced	APSYGAAGL	nonspliced	APSYGAAGL	nonspliced
PR487_Michele_20180604_B07	6904	AAAPAGTTF	nonspliced	AAAPAGTTF	nonspliced	AAAPAGTTF	nonspliced
PR487_Michele_20180611_B07_rep2	4689	APGKGPPAL	nonspliced	APGKGPPAL	nonspliced	APGKGPPAL	nonspliced
PR487_Michele_20180611_B07_rep1	17700	GPGPGVLVL	nonspliced	GPGPGVLVL	nonspliced	GPGPGVLVL	nonspliced
PR487_Michele_20180604_B07	12187	APILPQGL	nonspliced	APLLPQGL	nonspliced	APILPQGL	nonspliced
PR487_Michele_20180611_B07_rep1	16547	APAVPQLL	nonspliced	APAVPQLL	nonspliced	not identified	not identified
PR487_Michele_20180604_B07	12465	APAVPQLL	nonspliced	APAVPQLL	nonspliced	not identified	not identified
PR487_Michele_20180611_B07_rep2	12385	VPAPTNVL	nonspliced	VPAPTNVL	nonspliced	VPAPTNVL	nonspliced
PR487_Michele_20180611_B07_rep1	17780	VPLGAGIAL	nonspliced	not identified	not identified	not identified	not identified
PR487_Michele_20180604_B07	12138	FPIGSSGF	nonspliced	FPLGSSGF	nonspliced	FPIGSSGF	nonspliced
PR487_Michele_20180604_B07	4649	LPAGTGPQA	nonspliced	LPAGTGPQA	nonspliced	LPAGTGPQA	nonspliced
PR487_Michele_20180611_B07_rep1	9128	TPAQSPVL	nonspliced	TPAQSPVL	nonspliced	TPAQSPVL	nonspliced
PR487_Michele_20180611_B07_rep1	7158	APDVARAL	nonspliced	APDVARAL	nonspliced	not identified	not identified
PR487_Michele_20180611_B07_rep2	8369	PAEGRVAL	nonspliced	PAEGRVAL	nonspliced	PAEGRVAL	nonspliced
PR487_Michele_20180604_B07	8202	RPAALTAL	nonspliced	RPAALTAL	nonspliced	RPAALTAL	nonspliced
PR487_Michele_20180611_B07_rep2	9071	RPAALTAL	nonspliced	RPAALTAL	nonspliced	RPAALTAL	nonspliced
PR487_Michele_20180611_B07_rep1	9223	RPAALTAL	nonspliced	RPAALTAL	nonspliced	RPAALTAL	nonspliced
PR487_Michele_20180611_B07_rep2	10596	APALSGANL	nonspliced	APALSGANL	nonspliced	APALSGANL	nonspliced
PR487_Michele_20180611_B07_rep2	11985	SPGSPSLGL	nonspliced	SPGSPSLGL	nonspliced	SPGSPSLGL	nonspliced
PR487_Michele_20180604_B07	9802	SPLKGLSL	nonspliced	SPLKGLSL	nonspliced	SPLKGLSL	nonspliced
PR487_Michele_20180611_B07_rep2	10181	SPLGSGEGL	nonspliced	SPLGSGEGL	nonspliced	SPLGSGEGL	nonspliced
PR487_Michele_20180611_B07_rep1	10304	SPLGSGEGL	nonspliced	SPLGSGEGL	nonspliced	SPLGSGEGL	nonspliced
PR487_Michele_20180611_B07_rep1	4302	RPGTVSSL	nonspliced	RPGTVSSL	nonspliced	RPGTVSSL	nonspliced
PR487_Michele_20180611_B07_rep2	4175	RPGTVSSL	nonspliced	RPGTVSSL	nonspliced	RPGTVSSL	nonspliced
PR487_Michele_20180604_B07	11886	YPEGAPAI	nonspliced	YPEGAPAL	nonspliced	not identified	not identified
PR487_Michele_20180604_B07	9325	GPMGGGLTL	nonspliced	GPMGGGLTL	nonspliced	GPMGGGLTL	nonspliced
PR487_Michele_20180611_B07_rep1	11401	GPMGGGLTL	nonspliced	GPMGGGLTL	nonspliced	GPMGGGLTL	nonspliced
PR487_Michele_20180611_B07_rep2	11275	GPMGGGLTL	nonspliced	GPMGGGLTL	nonspliced	GPMGGGLTL	nonspliced
PR487_Michele_20180611_B07_rep1	6233	SAAMPGASL	nonspliced	SAAMPGASL	nonspliced	SAAMPGASL	nonspliced
PR487_Michele_20180604_B07	9536	FPGSAGTAL	nonspliced	FPGSAGTAL	nonspliced	FPGSAGTAL	nonspliced
PR487_Michele_20180611_B07_rep1	12028	FPGSAGTAL	nonspliced	FPGSAGTAL	nonspliced	FPGSAGTAL	nonspliced
PR487_Michele_20180611_B07_rep2	11925	FPGSAGTAL	nonspliced	FPGSAGTAL	nonspliced	FPGSAGTAL	nonspliced
PR487_Michele_20180611_B07_rep2	6934	TPFKGGTL	nonspliced	TPFKGGTL	nonspliced	TPFKGGTL	nonspliced
PR487_Michele_20180604_B07	6658	TPFKGGTL	nonspliced	TPFKGGTL	nonspliced	TPFKGGTL	nonspliced
PR487_Michele_20180604_B07	6759	YPGSSAQL	nonspliced	YPGSSAQL	nonspliced	YPGSSAQL	nonspliced
PR487_Michele_20180611_B07_rep1	7775	YPGSSAQL	nonspliced	YPGSSAQL	nonspliced	YPGSSAQL	nonspliced
PR487_Michele_20180611_B07_rep2	7669	YPGSSAQL	nonspliced	YPGSSAQL	nonspliced	YPGSSAQL	nonspliced
PR487_Michele_20180611_B07_rep2	4929	APAPKPEL	nonspliced	APAPKPEL	nonspliced	APAPKPEL	nonspliced
PR487_Michele_20180611_B07_rep2	11796	APGPPSVVV	nonspliced	APGPPSVVV	nonspliced	APGPPSVVV	nonspliced
PR487_Michele_20180611_B07_rep1	11940	APGPPSVVV	nonspliced	APGPPSVVV	nonspliced	APGPPSVVV	nonspliced
PR487_Michele_20180611_B07_rep2	14012	APVQPVVL	nonspliced	APVQPVVL	nonspliced	not identified	not identified
PR487_Michele_20180611_B07_rep2	13547	SPGLSYSL	nonspliced	SPGLSYSL	nonspliced	not identified	not identified
PR487_Michele_20180604_B07	18573	IPIIAAIL	nonspliced	LPLLAALL	nonspliced	not identified	not identified
PR487_Michele_20180611_B07_rep2	13195	GPLPSGPSL	nonspliced	not identified	not identified	GPLPSGPSL	nonspliced
PR487_Michele_20180611_B07_rep1	7685	APAPTVRL	nonspliced	APAPTVRL	nonspliced	not identified	not identified
PR487_Michele_20180611_B07_rep2	13475	RPLAALAL	nonspliced	RPLAALAL	nonspliced	not identified	not identified
PR487_Michele_20180604_B07	11136	RPLAALAL	nonspliced	RPLAALAL	nonspliced	not identified	not identified
PR487_Michele_20180611_B07_rep1	8482	GARLPGAAL	nonspliced	GARLPGAAL	nonspliced	not identified	not identified
PR487_Michele_20180611_B07_rep2	8345	GARLPGAAL	nonspliced	GARLPGAAL	nonspliced	not identified	not identified
PR487_Michele_20180604_B07	7537	GARLPGAAL	nonspliced	GARLPGAAL	nonspliced	not identified	not identified
PR487_Michele_20180611_B07_rep1	20641	APAVLEIL	nonspliced	APAVLELL	nonspliced	not identified	not identified
PR487_Michele_20180604_B07	15290	APAVLEIL	nonspliced	APAVLELL	nonspliced	not identified	not identified
PR487_Michele_20180604_B07	13815	SPVLPVTL	nonspliced	SPVLPVTL	nonspliced	SPVLPVTL	nonspliced
PR487_Michele_20180611_B07_rep1	6357	APIHNQF	nonspliced	APLHNQF	nonspliced	APIHNQF	nonspliced
PR487_Michele_20180611_B07_rep1	11126	LPAAPASSL	nonspliced	LPAAPASSL	nonspliced	LPAAPASSL	nonspliced
PR487_Michele_20180611_B07_rep1	12495	GPLKGIEL	nonspliced	GPLKGLEL	nonspliced	GPLKGIEL	nonspliced
PR487_Michele_20180604_B07	10206	GPLKGIEL	nonspliced	GPLKGLEL	nonspliced	GPLKGIEL	nonspliced
PR487_Michele_20180611_B07_rep2	15578	VPAGGVLTI	nonspliced	VPAGGVLTL	nonspliced	VPAGGVLTI	nonspliced
PR487_Michele_20180604_B07	10215	GPLKGIEL	nonspliced	GPLKGLEL	nonspliced	GPLKGIEL	nonspliced
PR487_Michele_20180604_B07	7356	SPVVRVAV	nonspliced	SPVVRVAV	nonspliced	SPVVRVAV	nonspliced
PR487_Michele_20180611_B07_rep2	8210	SPVVRVAV	nonspliced	SPVVRVAV	nonspliced	SPVVRVAV	nonspliced
PR487_Michele_20180611_B07_rep1	8333	SPVVRVAV	nonspliced	SPVVRVAV	nonspliced	SPVVRVAV	nonspliced
PR487_Michele_20180611_B07_rep1	8374	SPVVRVAV	nonspliced	SPVVRVAV	nonspliced	not identified	not identified
PR487_Michele_20180611_B07_rep2	14131	NPTGGLVGL	nonspliced	NPTGGLVGL	nonspliced	not identified	not identified
PR487_Michele_20180611_B07_rep1	6399	LAAARLAAA	nonspliced	LAAARLAAA	nonspliced	LAAARLAAA	nonspliced
PR487_Michele_20180611_B07_rep2	6313	LAAARLAAA	nonspliced	LAAARLAAA	nonspliced	LAAARLAAA	nonspliced
PR487_Michele_20180604_B07	6020	LAAARLAAA	nonspliced	LAAARLAAA	nonspliced	LAAARLAAA	nonspliced
PR487_Michele_20180611_B07_rep1	7552	VPVDTGVAA	nonspliced	VPVDTGVAA	nonspliced	VPVDTGVAA	nonspliced
PR487_Michele_20180611_B07_rep1	10589	TPASGPLSV	nonspliced	TPASGPLSV	nonspliced	TPASGPLSV	nonspliced
PR487_Michele_20180611_B07_rep1	6208	SPAGGGAEAL	nonspliced	SPAGGGAEAL	nonspliced	SPAGGGAEAL	nonspliced
PR487_Michele_20180611_B07_rep2	6146	SPAGGGAEAL	nonspliced	SPAGGGAEAL	nonspliced	SPAGGGAEAL	nonspliced
PR487_Michele_20180604_B07	8373	SPVSGGVNL	nonspliced	SPVSGGVNL	nonspliced	SPVSGGVNL	nonspliced
PR487_Michele_20180611_B07_rep2	10146	SPVSGGVNL	nonspliced	SPVSGGVNL	nonspliced	SPVSGGVNL	nonspliced
PR487_Michele_20180611_B07_rep1	10248	SPVSGGVNL	nonspliced	SPVSGGVNL	nonspliced	SPVSGGVNL	nonspliced
PR487_Michele_20180611_B07_rep2	9020	APGPGPSTF	nonspliced	not identified	not identified	APGPGPSTF	nonspliced
PR487_Michele_20180604_B07	7684	APGPGPSTF	nonspliced	APGPGPSTF	nonspliced	APGPGPSTF	nonspliced
PR487_Michele_20180604_B07	9380	LPSGGSVTL	nonspliced	LPSGGSVTL	nonspliced	LPSGGSVTL	nonspliced
PR487_Michele_20180611_B07_rep2	9879	PAPAPPAPI	nonspliced	not identified	not identified	APPPAPALP	cisspliced
PR487_Michele_20180604_B07	4563	VPSQGGSSL	nonspliced	VPSQGGSSL	nonspliced	VPSQGGSSL	nonspliced
PR487_Michele_20180604_B07	7329	APGEPGSAF	nonspliced	APGEPGSAF	nonspliced	APGEPGSAF	nonspliced
PR487_Michele_20180611_B07_rep1	8451	APGEPGSAF	nonspliced	APGEPGSAF	nonspliced	APGEPGSAF	nonspliced
PR487_Michele_20180604_B07	10443	MPNALSAL	nonspliced	not identified	not identified	not identified	not identified
PR487_Michele_20180611_B07_rep1	12833	MPNALSAL	nonspliced	MPNALSAL	nonspliced	not identified	not identified
PR487_Michele_20180604_B07	10182	MPNALSAL	nonspliced	MPNALSAL	nonspliced	MPNALSAL	nonspliced
PR487_Michele_20180611_B07_rep2	12871	MPNALSAL	nonspliced	MPNALSAL	nonspliced	MPNALSAL	nonspliced
PR487_Michele_20180611_B07_rep2	12661	MPNALSAL	nonspliced	MPNALSAL	nonspliced	MPNALSAL	nonspliced
PR487_Michele_20180611_B07_rep1	13022	MPNALSAL	nonspliced	MPNALSAL	nonspliced	MPNALSAL	nonspliced
PR487_Michele_20180611_B07_rep1	12798	MPNALSAL	nonspliced	MPNALSAL	nonspliced	MPNALSAL	nonspliced
PR487_Michele_20180611_B07_rep2	8424	SPTVNTTL	nonspliced	SPTVNTTL	nonspliced	SPTVNTTL	nonspliced
PR487_Michele_20180604_B07	7167	SPTVNTTL	nonspliced	SPTVNTTL	nonspliced	SPTVNTTL	nonspliced
PR487_Michele_20180604_B07	13342	SPNLGVVF	nonspliced	SPNLGVVF	nonspliced	SPNLGVVF	nonspliced
PR487_Michele_20180604_B07	4299	APGVPGHTV	nonspliced	APGVPGHTV	nonspliced	APGVPGHTV	nonspliced
PR487_Michele_20180604_B07	9485	KPSVFSGL	nonspliced	KPSVFSGL	nonspliced	KPSVFSGL	nonspliced
PR487_Michele_20180611_B07_rep1	9333	KPATGFTL	nonspliced	KPATGFTL	nonspliced	KPATGFTL	nonspliced
PR487_Michele_20180604_B07	8365	KPATGFTL	nonspliced	KPATGFTL	nonspliced	KPATGFTL	nonspliced
PR487_Michele_20180611_B07_rep2	6969	TPSAMAEL	nonspliced	TPSAMAEL	nonspliced	TPSAMAEL	nonspliced
PR487_Michele_20180604_B07	6225	TPSAMAEL	nonspliced	TPSAMAEL	nonspliced	TPSAMAEL	nonspliced
PR487_Michele_20180611_B07_rep1	7018	TPSAMAEL	nonspliced	TPSAMAEL	nonspliced	TPSAMAEL	nonspliced
PR487_Michele_20180604_B07	17255	IPAVLPLI	nonspliced	not identified	not identified	not identified	not identified
PR487_Michele_20180611_B07_rep2	13092	APGNPVLAV	nonspliced	APGNPVLAV	nonspliced	APGNPVLAV	nonspliced
PR487_Michele_20180611_B07_rep1	13243	APGNPVLAV	nonspliced	APGNPVLAV	nonspliced	APGNPVLAV	nonspliced
PR487_Michele_20180611_B07_rep2	6569	AVRIPGGPA	nonspliced	AVRLPGGPA	nonspliced	AVRIPGGPA	nonspliced
PR487_Michele_20180611_B07_rep1	6650	AVRIPGGPA	nonspliced	AVRLPGGPA	nonspliced	AVRIPGGPA	nonspliced
PR487_Michele_20180604_B07	6130	AVRIPGGPA	nonspliced	AVRLPGGPA	nonspliced	AVRIPGGPA	nonspliced
PR487_Michele_20180611_B07_rep1	10099	PPVSPGTAL	nonspliced	PPVSPGTAL	nonspliced	PPVSPGTAL	nonspliced
PR487_Michele_20180611_B07_rep2	9989	PPVSPGTAL	nonspliced	PPVSPGTAL	nonspliced	PPVSPGTAL	nonspliced
PR487_Michele_20180604_B07	5634	APAQNPEL	nonspliced	APAQNPEL	nonspliced	APAQNPEL	nonspliced
PR487_Michele_20180611_B07_rep1	6161	APAQNPEL	nonspliced	APAQNPEL	nonspliced	APAQNPEL	nonspliced
PR487_Michele_20180611_B07_rep2	6100	APAQNPEL	nonspliced	APAQNPEL	nonspliced	APAQNPEL	nonspliced
PR487_Michele_20180604_B07	6633	NPSPGPSAL	nonspliced	NPSPGPSAL	nonspliced	NPSPGPSAL	nonspliced
PR487_Michele_20180604_B07	9404	VPAPVPLM	nonspliced	VPAPVPLM	nonspliced	VPAPVPLM	nonspliced
PR487_Michele_20180611_B07_rep2	12222	VPAPVPLM	nonspliced	VPAPVPLM	nonspliced	VPAPVPLM	nonspliced
PR487_Michele_20180611_B07_rep1	10194	RPAINVGL	nonspliced	RPALNVGL	nonspliced	RPAINVGL	nonspliced
PR487_Michele_20180611_B07_rep1	10761	SPYAGAAGF	nonspliced	SPYAGAAGF	nonspliced	SPYAGAAGF	nonspliced
PR487_Michele_20180604_B07	8822	SPYAGAAGF	nonspliced	SPYAGAAGF	nonspliced	SPYAGAAGF	nonspliced
PR487_Michele_20180611_B07_rep2	10675	SPYAGAAGF	nonspliced	SPYAGAAGF	nonspliced	SPYAGAAGF	nonspliced
PR487_Michele_20180604_B07	5439	GPETKPVL	nonspliced	GPETKPVL	nonspliced	GPETKPVL	nonspliced
PR487_Michele_20180611_B07_rep2	20377	LPSLGGLAL	nonspliced	LPSLGGLAL	nonspliced	not identified	not identified
PR487_Michele_20180611_B07_rep1	19734	APGLALSVL	nonspliced	APGLALSVL	nonspliced	APGLALSVL	nonspliced
PR487_Michele_20180611_B07_rep1	12927	NPAAGSVIL	nonspliced	NPAAGSVLL	nonspliced	NPAAGSVIL	nonspliced
PR487_Michele_20180611_B07_rep1	13526	SPQGAGLVI	nonspliced	SPQGAGLVL	nonspliced	SPQGAGLVI	nonspliced
PR487_Michele_20180611_B07_rep2	13370	SPQGAGLVI	nonspliced	SPQGAGLVL	nonspliced	SPQGAGLVI	nonspliced
PR487_Michele_20180604_B07	14386	LPTPLPGF	nonspliced	LPTPLPGF	nonspliced	not identified	not identified
PR487_Michele_20180604_B07	6024	RPSVQAAL	nonspliced	RPSVQAAL	nonspliced	not identified	not identified
PR487_Michele_20180611_B07_rep1	5420	RPLSGQAL	nonspliced	RPLSGQAL	nonspliced	not identified	not identified
PR487_Michele_20180611_B07_rep2	5367	RPLSGQAL	nonspliced	RPLSGQAL	nonspliced	not identified	not identified
PR487_Michele_20180611_B07_rep1	7390	KPVGVAASL	nonspliced	KPVGVAASL	nonspliced	KPVGVAASL	nonspliced
PR487_Michele_20180611_B07_rep2	11953	PAGGLVSEL	nonspliced	PAGGLVSEL	nonspliced	not identified	not identified
PR487_Michele_20180611_B07_rep2	10844	PAKPPVSF	nonspliced	PAKPPVSF	nonspliced	PAKPPVSF	nonspliced
PR487_Michele_20180611_B07_rep1	8695	RPISASVL	nonspliced	RPLSASVL	nonspliced	RPISASVL	nonspliced
PR487_Michele_20180611_B07_rep2	8536	RPISASVL	nonspliced	RPLSASVL	nonspliced	RPISASVL	nonspliced
PR487_Michele_20180604_B07	7761	RPISASVL	nonspliced	RPLSASVL	nonspliced	RPISASVL	nonspliced
PR487_Michele_20180604_B07	7599	GPAATSGAVL	nonspliced	GPAATSGAVL	nonspliced	GPAATSGAVL	nonspliced
PR487_Michele_20180611_B07_rep2	8830	GPAATSGAVL	nonspliced	GPAATSGAVL	nonspliced	GPAATSGAVL	nonspliced
PR487_Michele_20180611_B07_rep1	8925	GPAATSGAVL	nonspliced	GPAATSGAVL	nonspliced	GPAATSGAVL	nonspliced
PR487_Michele_20180611_B07_rep1	4190	GPGLSRTGV	nonspliced	GPGLSRTGV	nonspliced	GPGLSRTGV	nonspliced
PR487_Michele_20180611_B07_rep2	4101	GPGLSRTGV	nonspliced	GPGLSRTGV	nonspliced	GPGLSRTGV	nonspliced
PR487_Michele_20180604_B07	4635	GPGLSRTGV	nonspliced	GPGLSRTGV	nonspliced	GPGLSRTGV	nonspliced
PR487_Michele_20180604_B07	6774	HPAGHLVL	nonspliced	HPAGHLVL	nonspliced	HPAGHLVL	nonspliced
PR487_Michele_20180611_B07_rep2	6397	HPAGHLVL	nonspliced	HPAGHLVL	nonspliced	HPAGHLVL	nonspliced
PR487_Michele_20180611_B07_rep1	6554	HPAGHLVL	nonspliced	HPAGHLVL	nonspliced	HPAGHLVL	nonspliced
PR487_Michele_20180611_B07_rep2	5071	LPTGAGKSL	nonspliced	LPTGAGKSL	nonspliced	LPTGAGKSL	nonspliced
PR487_Michele_20180611_B07_rep2	6615	KPSLAQSI	nonspliced	KPSLAQSL	nonspliced	SPKLAQSL	nonspliced
PR487_Michele_20180611_B07_rep2	7080	SPGKGVVSL	nonspliced	SPGKGVVSL	nonspliced	SPGKGVVSL	nonspliced
PR487_Michele_20180611_B07_rep1	5178	LPTGAGKSL	nonspliced	LPTGAGKSL	nonspliced	LPTGAGKSL	nonspliced
PR487_Michele_20180611_B07_rep1	13762	SPGISGVDL	nonspliced	SPGLSGVDL	nonspliced	SPGISGVDL	nonspliced
PR487_Michele_20180611_B07_rep2	11483	IPSGSVTAL	nonspliced	LPSGSVTAL	nonspliced	IPSGSVTAL	nonspliced
PR487_Michele_20180611_B07_rep2	7845	SPKASLEL	nonspliced	SPKASLEL	nonspliced	SPKASLEL	nonspliced
PR487_Michele_20180611_B07_rep1	11609	IPSGSVTAL	nonspliced	LPSGSVTAL	nonspliced	IPSGSVTAL	nonspliced
PR487_Michele_20180611_B07_rep1	16518	KPFLGIGL	nonspliced	KPFLGLGL	nonspliced	KPFLGIGL	nonspliced
PR487_Michele_20180604_B07	12874	KPFLGIGL	nonspliced	KPFLGLGL	nonspliced	KPFLGIGL	nonspliced
PR487_Michele_20180611_B07_rep1	16502	KPFLGIGL	nonspliced	KPFLGLGL	nonspliced	not identified	not identified
PR487_Michele_20180611_B07_rep2	16257	KPFLGIGL	nonspliced	KPFLGLGL	nonspliced	KPFLGIGL	nonspliced
PR487_Michele_20180604_B07	5355	NPSEAGASL	nonspliced	NPSEAGASL	nonspliced	NPSEAGASL	nonspliced
PR487_Michele_20180604_B07	9691	APAQGFVGV	nonspliced	APAQGFVGV	nonspliced	APAQGFVGV	nonspliced
PR487_Michele_20180611_B07_rep2	11958	APAQGFVGV	nonspliced	APAQGFVGV	nonspliced	APAQGFVGV	nonspliced
PR487_Michele_20180611_B07_rep1	12088	APAQGFVGV	nonspliced	APAQGFVGV	nonspliced	APAQGFVGV	nonspliced
PR487_Michele_20180611_B07_rep2	4009	SPGVGKTSL	nonspliced	SPGVGKTSL	nonspliced	SPGVGKTSL	nonspliced
PR487_Michele_20180611_B07_rep1	4102	SPGVGKTSL	nonspliced	SPGVGKTSL	nonspliced	SPGVGKTSL	nonspliced
PR487_Michele_20180604_B07	4585	SPGVGKTSL	nonspliced	SPGVGKTSL	nonspliced	SPGVGKTSL	nonspliced
PR487_Michele_20180604_B07	7486	GPAPSPSSF	nonspliced	GPAPSPSSF	nonspliced	GPAPSPSSF	nonspliced
PR487_Michele_20180611_B07_rep2	6573	LPAAGVGDM	nonspliced	LPAAGVGDM	nonspliced	LPAAGVGDM	nonspliced
PR487_Michele_20180611_B07_rep1	6594	LPAAGVGDM	nonspliced	LPAAGVGDM	nonspliced	LPAAGVGDM	nonspliced
PR487_Michele_20180611_B07_rep1	8312	TPADSGSVL	nonspliced	TPADSGSVL	nonspliced	TPADSGSVL	nonspliced
PR487_Michele_20180604_B07	11273	APGAPSLSF	nonspliced	APGAPSLSF	nonspliced	APGAPSLSF	nonspliced
PR487_Michele_20180611_B07_rep2	8575	APAASIMVA	nonspliced	APAASLMVA	nonspliced	APAASIMVA	nonspliced
PR487_Michele_20180611_B07_rep1	8686	APAASIMVA	nonspliced	APAASLMVA	nonspliced	APAASIMVA	nonspliced
PR487_Michele_20180604_B07	7187	APAASIMVA	nonspliced	APAASLMVA	nonspliced	APAASIMVA	nonspliced
PR487_Michele_20180611_B07_rep1	16551	APATVGLAF	nonspliced	APATVGLAF	nonspliced	APATVGLAF	nonspliced
PR487_Michele_20180604_B07	5468	APAYSRAL	nonspliced	APAYSRAL	nonspliced	APAYSRAL	nonspliced
PR487_Michele_20180611_B07_rep2	5275	APAYSRAL	nonspliced	APAYSRAL	nonspliced	APAYSRAL	nonspliced
PR487_Michele_20180611_B07_rep1	5359	APAYSRAL	nonspliced	APAYSRAL	nonspliced	APAYSRAL	nonspliced
PR487_Michele_20180604_B07	5483	APAYSRAL	nonspliced	APAYSRAL	nonspliced	APAYSRAL	nonspliced
PR487_Michele_20180611_B07_rep1	11315	AENFRVL	nonspliced	not identified	not identified	AENFRVL	nonspliced
PR487_Michele_20180611_B07_rep2	8820	PNKLYTL	nonspliced	PNKLYTL	nonspliced	PNKLYTL	nonspliced
PR487_Michele_20180611_B07_rep1	8951	PNKLYTL	nonspliced	PNKLYTL	nonspliced	PNKLYTL	nonspliced
PR487_Michele_20180611_B07_rep2	17269	LPPAPGLAL	nonspliced	LPPAPGLAL	nonspliced	LPPAPGLAL	nonspliced
PR487_Michele_20180604_B07	12047	APVLPPAAL	nonspliced	APVLPPAAL	nonspliced	APVLPPAAL	nonspliced
PR487_Michele_20180604_B07	12293	APVLPPAAL	nonspliced	APVLPPAAL	nonspliced	APVLPPAAL	nonspliced
PR487_Michele_20180611_B07_rep2	16052	APVLPPAAL	nonspliced	APVLPPAAL	nonspliced	APVLPPAAL	nonspliced
PR487_Michele_20180611_B07_rep1	16262	APVLPPAAL	nonspliced	APVLPPAAL	nonspliced	APVLPPAAL	nonspliced
PR487_Michele_20180604_B07	9920	SPNTGGGLF	nonspliced	SPNTGGGLF	nonspliced	SPNTGGGLF	nonspliced
PR487_Michele_20180611_B07_rep2	8754	KPAGPPGIL	nonspliced	KPAGPPGLL	nonspliced	KPAGPPGIL	nonspliced
PR487_Michele_20180611_B07_rep1	5137	SPGVMGTSV	nonspliced	SPGVMGTSV	nonspliced	SPGVMGTSV	nonspliced
PR487_Michele_20180604_B07	4800	SPGVMGTSV	nonspliced	SPGVMGTSV	nonspliced	SPGVMGTSV	nonspliced
PR487_Michele_20180611_B07_rep2	5081	SPGVMGTSV	nonspliced	SPGVMGTSV	nonspliced	SPGVMGTSV	nonspliced
PR487_Michele_20180604_B07	10271	GPAGGFMVV	nonspliced	GPAGGFMVV	nonspliced	GPAGGFMVV	nonspliced
PR487_Michele_20180611_B07_rep1	12961	GPAGGFMVV	nonspliced	GPAGGFMVV	nonspliced	GPAGGFMVV	nonspliced
PR487_Michele_20180604_B07	10505	GPAGGFMVV	nonspliced	GPAGGFMVV	nonspliced	GPAGGFMVV	nonspliced
PR487_Michele_20180611_B07_rep2	12793	GPAGGFMVV	nonspliced	GPAGGFMVV	nonspliced	GPAGGFMVV	nonspliced
PR487_Michele_20180604_B07	10222	GPAGGFMVV	nonspliced	GPAGGFMVV	nonspliced	GPAGGFMVV	nonspliced
PR487_Michele_20180611_B07_rep2	12822	GPAGGFMVV	nonspliced	GPAGGFMVV	nonspliced	GPAGGFMVV	nonspliced
PR487_Michele_20180611_B07_rep1	12931	GPAGGFMVV	nonspliced	GPAGGFMVV	nonspliced	GPAGGFMVV	nonspliced
PR487_Michele_20180611_B07_rep2	12998	GPAGGFMVV	nonspliced	GPAGGFMVV	nonspliced	GPAGGFMVV	nonspliced
PR487_Michele_20180611_B07_rep1	13144	GPAGGFMVV	nonspliced	GPAGGFMVV	nonspliced	GPAGGFMVV	nonspliced
PR487_Michele_20180611_B07_rep1	8664	APTPVPRL	nonspliced	APTPVPRL	nonspliced	APTPVPRL	nonspliced
PR487_Michele_20180604_B07	7598	APTPVPRL	nonspliced	APTPVPRL	nonspliced	APTPVPRL	nonspliced
PR487_Michele_20180604_B07	14882	LPQGPLLL	nonspliced	LPQGPLLL	nonspliced	LPQGPLLL	nonspliced
PR487_Michele_20180611_B07_rep2	5963	SPAIVSPT	nonspliced	not identified	not identified	not identified	not identified
PR487_Michele_20180604_B07	5593	SPAIVSPT	nonspliced	not identified	not identified	not identified	not identified
PR487_Michele_20180611_B07_rep2	13393	LPGPVAQGL	nonspliced	LPGPVAQGL	nonspliced	LPGPVAQGL	nonspliced
PR487_Michele_20180604_B07	10459	LPGPVAQGL	nonspliced	LPGPVAQGL	nonspliced	LPGPVAQGL	nonspliced
PR487_Michele_20180611_B07_rep2	10334	VPKAPGLGL	nonspliced	VPKAPGLGL	nonspliced	VPKAPGLGL	nonspliced
PR487_Michele_20180604_B07	8809	VPKAPGLGL	nonspliced	VPKAPGLGL	nonspliced	VPKAPGLGL	nonspliced
PR487_Michele_20180604_B07	5680	LPKKPVGL	nonspliced	LPKKPVGL	nonspliced	not identified	not identified
PR487_Michele_20180611_B07_rep1	9600	APENPGGVL	nonspliced	APENPGGVL	nonspliced	APENPGGVL	nonspliced
PR487_Michele_20180611_B07_rep2	9478	APENPGGVL	nonspliced	APENPGGVL	nonspliced	APENPGGVL	nonspliced
PR487_Michele_20180611_B07_rep1	6355	APAPPSSGLG	nonspliced	APAPPSSGLG	nonspliced	APAPPSSGLG	nonspliced
PR487_Michele_20180604_B07	8004	APENPGGVL	nonspliced	APENPGGVL	nonspliced	APENPGGVL	nonspliced
PR487_Michele_20180611_B07_rep2	5069	APGIPRKD	nonspliced	APGLPRKD	nonspliced	APGLPTARA	nonspliced
PR487_Michele_20180611_B07_rep1	5143	APGIPRKD	nonspliced	APGLPRKD	nonspliced	APGLPTARA	nonspliced
PR487_Michele_20180604_B07	5131	APGIPRKD	nonspliced	APGLPRKD	nonspliced	APGLPTAAR	cisspliced
PR487_Michele_20180604_B07	5121	APGLPTARA	nonspliced	APGLPTARA	nonspliced	APGLPTARA	nonspliced
PR487_Michele_20180611_B07_rep2	15424	QPGVLIQV	nonspliced	QPGVLLQV	nonspliced	QPGVLIQV	nonspliced
PR487_Michele_20180611_B07_rep1	10826	GPRGLLAVA	nonspliced	GPRGLLAVA	nonspliced	GPRGLLAVA	nonspliced
PR487_Michele_20180611_B07_rep2	10665	GPRGLLAVA	nonspliced	GPRGLLAVA	nonspliced	GPRGLLAVA	nonspliced
PR487_Michele_20180604_B07	9210	GPRGLLAVA	nonspliced	GPRGLLAVA	nonspliced	GPRGLLAVA	nonspliced
PR487_Michele_20180604_B07	9613	SPYQGGVF	nonspliced	SPYQGGVF	nonspliced	SPYQGGVF	nonspliced
PR487_Michele_20180611_B07_rep2	11650	SPYQGGVF	nonspliced	SPYQGGVF	nonspliced	SPYQGGVF	nonspliced
PR487_Michele_20180611_B07_rep1	11764	SPYQGGVF	nonspliced	SPYQGGVF	nonspliced	SPYQGGVF	nonspliced
PR487_Michele_20180611_B07_rep2	14227	PQLTSVPL	nonspliced	not identified	not identified	not identified	not identified
PR487_Michele_20180604_B07	11295	APAVPTVSL	nonspliced	APAVPTVSL	nonspliced	APAVPTVSL	nonspliced
PR487_Michele_20180611_B07_rep1	15066	APAVPTVSL	nonspliced	APAVPTVSL	nonspliced	APAVPTVSL	nonspliced
PR487_Michele_20180611_B07_rep1	22730	GPVGLLSVL	nonspliced	GPVGLLSVL	nonspliced	not identified	not identified
PR487_Michele_20180604_B07	16854	GPVGLLSVL	nonspliced	GPVGLLSVL	nonspliced	not identified	not identified
PR487_Michele_20180604_B07	11207	SPLLQGGAL	nonspliced	SPLLQGGAL	nonspliced	SPLLQGGAL	nonspliced
PR487_Michele_20180611_B07_rep1	5526	QPAAGQATI	nonspliced	QPAAGQATL	nonspliced	QPAAGQATI	nonspliced
PR487_Michele_20180604_B07	12524	SPVLISQL	nonspliced	SPVLLSQL	nonspliced	SPVLISQL	nonspliced
PR487_Michele_20180611_B07_rep1	16559	APSASVVLL	nonspliced	APSASVVLL	nonspliced	APSASVVLL	nonspliced
PR487_Michele_20180611_B07_rep2	16340	APSASVVLL	nonspliced	APSASVVLL	nonspliced	APSASVVLL	nonspliced
PR487_Michele_20180604_B07	4345	PATDRNAL	nonspliced	PATDRNAL	nonspliced	PATDRNAL	nonspliced
PR487_Michele_20180604_B07	6487	VPVSGTQGL	nonspliced	VPVSGTQGL	nonspliced	VPVSGTQGL	nonspliced
PR487_Michele_20180611_B07_rep2	7653	VPVSGTQGL	nonspliced	VPVSGTQGL	nonspliced	VPVSGTQGL	nonspliced
PR487_Michele_20180611_B07_rep2	8340	VPVSGTQGL	nonspliced	VPVSGTQGL	nonspliced	VPVSGTQGL	nonspliced
PR487_Michele_20180604_B07	7071	VPVSGTQGL	nonspliced	VPVSGTQGL	nonspliced	VPVSGTQGL	nonspliced
PR487_Michele_20180611_B07_rep1	8413	VPVSGTQGL	nonspliced	VPVSGTQGL	nonspliced	VPVSGTQGL	nonspliced
PR487_Michele_20180611_B07_rep1	7715	VPVSGTQGL	nonspliced	VPVSGTQGL	nonspliced	VPVSGTQGL	nonspliced
PR487_Michele_20180611_B07_rep2	13927	SPILNGGSL	nonspliced	not identified	not identified	SPILNGGSL	nonspliced
PR487_Michele_20180611_B07_rep1	6723	TPVAGSQSL	nonspliced	TPVAGSQSL	nonspliced	TPVAGSQSL	nonspliced
PR487_Michele_20180604_B07	5946	TPVAGSQSL	nonspliced	TPVAGSQSL	nonspliced	TPVAGSQSL	nonspliced
PR487_Michele_20180604_B07	5923	TPVAGSQSL	nonspliced	TPVAGSQSL	nonspliced	TPVAGSQSL	nonspliced
PR487_Michele_20180611_B07_rep2	6668	TPVAGSQSL	nonspliced	TPVAGSQSL	nonspliced	TPVAGSQSL	nonspliced
PR487_Michele_20180611_B07_rep2	6636	TPVAGSQSL	nonspliced	TPVAGSQSL	nonspliced	TPVAGSQSL	nonspliced
PR487_Michele_20180611_B07_rep1	6687	TPVAGSQSL	nonspliced	TPVAGSQSL	nonspliced	TPVAGSQSL	nonspliced
PR487_Michele_20180611_B07_rep2	7491	TPVAGSQSL	nonspliced	not identified	not identified	TPVAGSQSL	nonspliced
PR487_Michele_20180604_B07	10449	DPASGTISL	nonspliced	DPASGTLSL	nonspliced	DPASGTISL	nonspliced
PR487_Michele_20180611_B07_rep1	7573	TPVAGSQSL	nonspliced	not identified	not identified	TPVAGSQSL	nonspliced
PR487_Michele_20180611_B07_rep1	7274	IAAVPATAM	nonspliced	LAAVPATAM	nonspliced	IAAVPATAM	nonspliced
PR487_Michele_20180611_B07_rep2	9952	SPLVSGTTV	nonspliced	SPLVSGTTV	nonspliced	SPLVSGTTV	nonspliced
PR487_Michele_20180604_B07	8198	SPLVSGTTV	nonspliced	SPLVSGTTV	nonspliced	SPLVSGTTV	nonspliced
PR487_Michele_20180611_B07_rep1	10059	SPLVSGTTV	nonspliced	SPLVSGTTV	nonspliced	SPLVSGTTV	nonspliced
PR487_Michele_20180611_B07_rep1	11108	SPGSPGPAL	nonspliced	not identified	not identified	not identified	not identified
PR487_Michele_20180611_B07_rep1	10308	APPGSSTVF	nonspliced	APPGSSTVF	nonspliced	APPGSSTVF	nonspliced
PR487_Michele_20180611_B07_rep2	13710	APVSAGTIF	nonspliced	APVSAGTLF	nonspliced	APVSAGTIF	nonspliced
PR487_Michele_20180604_B07	11395	APVSAGTIF	nonspliced	APVSAGTLF	nonspliced	APVSAGTIF	nonspliced
PR487_Michele_20180611_B07_rep1	13852	APVSAGTIF	nonspliced	APVSAGTLF	nonspliced	APVSAGTIF	nonspliced
PR487_Michele_20180611_B07_rep1	15818	IPAAPVPSL	nonspliced	LPAAPVPSL	nonspliced	IPAAPVPSL	nonspliced
PR487_Michele_20180611_B07_rep1	22264	GPLVPGLVL	nonspliced	not identified	not identified	not identified	not identified
PR487_Michele_20180604_B07	16457	GPLVPGLVL	nonspliced	GPLVPGLVL	nonspliced	not identified	not identified
PR487_Michele_20180611_B07_rep1	13770	APKIGPLGL	nonspliced	APKLGPLGL	nonspliced	APKIGPLGL	nonspliced
PR487_Michele_20180604_B07	10993	APKIGPLGL	nonspliced	APKLGPLGL	nonspliced	APKIGPLGL	nonspliced
PR487_Michele_20180604_B07	11021	APKIGPLGL	nonspliced	APKLGPLGL	nonspliced	APKIGPLGL	nonspliced
PR487_Michele_20180611_B07_rep2	8042	YPASAGTSL	nonspliced	YPASAGTSL	nonspliced	YPASAGTSL	nonspliced
PR487_Michele_20180611_B07_rep1	8138	YPASAGTSL	nonspliced	YPASAGTSL	nonspliced	YPASAGTSL	nonspliced
PR487_Michele_20180604_B07	6936	YPASAGTSL	nonspliced	YPASAGTSL	nonspliced	YPASAGTSL	nonspliced
PR487_Michele_20180611_B07_rep1	12694	APRIPVTL	nonspliced	APRLPVTL	nonspliced	APRIPVTL	nonspliced
PR487_Michele_20180604_B07	10036	APRIPVTL	nonspliced	APRLPVTL	nonspliced	APRIPVTL	nonspliced
PR487_Michele_20180611_B07_rep1	12424	APRIPVTL	nonspliced	APRLPVTL	nonspliced	APRIPVTL	nonspliced
PR487_Michele_20180611_B07_rep2	12271	APRIPVTL	nonspliced	APRLPVTL	nonspliced	APRIPVTL	nonspliced
PR487_Michele_20180611_B07_rep2	14435	APRLPLSL	nonspliced	APRLPLSL	nonspliced	APRLPLSL	nonspliced
PR487_Michele_20180604_B07	11553	APRLPLSL	nonspliced	APRLPLSL	nonspliced	APRLPLSL	nonspliced
PR487_Michele_20180604_B07	11090	KPVSPLLL	nonspliced	KPVSPLLL	nonspliced	not identified	not identified
PR487_Michele_20180611_B07_rep2	13369	KPVSPLLL	nonspliced	KPVSPLLL	nonspliced	not identified	not identified
PR487_Michele_20180604_B07	16666	APQLLIVL	nonspliced	APQLLLVL	nonspliced	not identified	not identified
PR487_Michele_20180611_B07_rep1	22616	PQLIALIV	nonspliced	not identified	not identified	not identified	not identified
PR487_Michele_20180611_B07_rep1	13577	KPVSPLLL	nonspliced	KPVSPLLL	nonspliced	not identified	not identified
PR487_Michele_20180611_B07_rep2	4037	SPGPSRPGL	nonspliced	SPGPSRPGL	nonspliced	SPGPSRPGL	nonspliced
PR487_Michele_20180604_B07	4446	SPGPSRPGL	nonspliced	SPGPSRPGL	nonspliced	SPGPSRPGL	nonspliced
PR487_Michele_20180604_B07	9390	VPQSGVPAL	nonspliced	VPQSGVPAL	nonspliced	VPQSGVPAL	nonspliced
PR487_Michele_20180611_B07_rep1	9885	NPADLPKL	nonspliced	NPADLPKL	nonspliced	NPADLPKL	nonspliced
PR487_Michele_20180611_B07_rep2	11791	VPQSGVPAL	nonspliced	VPQSGVPAL	nonspliced	VPQSGVPAL	nonspliced
PR487_Michele_20180604_B07	9144	VPGTVGPQL	nonspliced	VPGTVGPQL	nonspliced	VPGTVGPQL	nonspliced
PR487_Michele_20180611_B07_rep1	3474	PEKKPRL	nonspliced	PEKKPRL	nonspliced	not identified	not identified
PR487_Michele_20180611_B07_rep2	16457	GPAGLGGLGGL	nonspliced	GPAGLGGLGGL	nonspliced	GPAGLGGLGGL	nonspliced
PR487_Michele_20180611_B07_rep1	16668	GPAGLGGLGGL	nonspliced	GPAGLGGLGGL	nonspliced	GPAGLGGLGGL	nonspliced
PR487_Michele_20180611_B07_rep2	18984	GPAADVLIL	nonspliced	GPAADVLLL	nonspliced	GPAADVLIL	nonspliced
PR487_Michele_20180611_B07_rep1	4765	RPKGLGLGA	nonspliced	RPKGLGLGA	nonspliced	not identified	not identified
PR487_Michele_20180604_B07	8407	APQPSVTGL	nonspliced	APQPSVTGL	nonspliced	APQPSVTGL	nonspliced
PR487_Michele_20180611_B07_rep1	10367	APQPSVTGL	nonspliced	APQPSVTGL	nonspliced	APQPSVTGL	nonspliced
PR487_Michele_20180611_B07_rep2	8018	PHLVGPHL	nonspliced	PHLVGPHL	nonspliced	PHLVGPHL	nonspliced
PR487_Michele_20180611_B07_rep1	8184	PHLVGPHL	nonspliced	PHLVGPHL	nonspliced	PHLVGPHL	nonspliced
PR487_Michele_20180604_B07	10687	LPASGQIAL	nonspliced	LPASGQLAL	nonspliced	LPASGQIAL	nonspliced
PR487_Michele_20180611_B07_rep1	10448	KPVVSNIL	nonspliced	KPVVSNLL	nonspliced	KPVVSNIL	nonspliced
PR487_Michele_20180611_B07_rep1	5803	RPKSGLIV	nonspliced	RPKSGLLV	nonspliced	not identified	not identified
PR487_Michele_20180611_B07_rep2	5660	RPKSGLIV	nonspliced	RPKSGLLV	nonspliced	not identified	not identified
PR487_Michele_20180611_B07_rep1	4523	NPASVGGRL	nonspliced	NPASVGGRL	nonspliced	not identified	not identified
PR487_Michele_20180604_B07	4885	APGVGKTQL	nonspliced	APGVGKTQL	nonspliced	APGVGKTQL	nonspliced
PR487_Michele_20180611_B07_rep2	15592	PKATILDL	nonspliced	PKATLLDL	nonspliced	not identified	not identified
PR487_Michele_20180604_B07	9651	SPFGMLGM	nonspliced	SPFGMLGM	nonspliced	SPFGMLGM	nonspliced
PR487_Michele_20180611_B07_rep1	6959	SPTGQPTAL	nonspliced	SPTGQPTAL	nonspliced	SPTGQPTAL	nonspliced
PR487_Michele_20180604_B07	6193	SPTGQPTAL	nonspliced	SPTGQPTAL	nonspliced	SPTGQPTAL	nonspliced
PR487_Michele_20180611_B07_rep2	6894	SPTGQPTAL	nonspliced	SPTGQPTAL	nonspliced	SPTGQPTAL	nonspliced
PR487_Michele_20180611_B07_rep1	11355	SPVANGVNL	nonspliced	not identified	not identified	SPVANGVNL	nonspliced
PR487_Michele_20180611_B07_rep2	6750	GPKIGGETL	nonspliced	GPKLGGETL	nonspliced	GPKIGGETL	nonspliced
PR487_Michele_20180604_B07	12122	GPNASIISL	nonspliced	GPNASLLSL	nonspliced	GPNASIISL	nonspliced
PR487_Michele_20180604_B07	10650	SPSAQVIGL	nonspliced	SPSAQVLGL	nonspliced	SPSAQVIGL	nonspliced
PR487_Michele_20180604_B07	13604	SPVVPLML	nonspliced	SPVVPLML	nonspliced	not identified	not identified
PR487_Michele_20180611_B07_rep1	6215	SPARLQSL	nonspliced	SPARLQSL	nonspliced	SPARLQSL	nonspliced
PR487_Michele_20180611_B07_rep2	17500	GPAAIALMI	nonspliced	GPAALALML	nonspliced	GPAAIALMI	nonspliced
PR487_Michele_20180611_B07_rep1	17774	GPAAIALMI	nonspliced	GPAALALML	nonspliced	GPAAIALMI	nonspliced
PR487_Michele_20180611_B07_rep1	22692	APAAGLFLL	nonspliced	APAAGLFLL	nonspliced	APAAGLFLL	nonspliced
PR487_Michele_20180611_B07_rep2	7868	GPSNVGTEL	nonspliced	GPSNVGTEL	nonspliced	GPSNVGTEL	nonspliced
PR487_Michele_20180611_B07_rep1	7953	GPSNVGTEL	nonspliced	GPSNVGTEL	nonspliced	GPSNVGTEL	nonspliced
PR487_Michele_20180611_B07_rep2	5118	TPGVGKTTL	nonspliced	TPGVGKTTL	nonspliced	TPGVGKTTL	nonspliced
PR487_Michele_20180604_B07	5270	TPGVGKTTL	nonspliced	TPGVGKTTL	nonspliced	TPGVGKTTL	nonspliced
PR487_Michele_20180611_B07_rep1	5207	TPGVGKTTL	nonspliced	TPGVGKTTL	nonspliced	TPGVGKTTL	nonspliced
PR487_Michele_20180604_B07	5251	TPGVGKTTL	nonspliced	TPGVGKTTL	nonspliced	TPGVGKTTL	nonspliced
PR487_Michele_20180611_B07_rep1	11402	TPAGSLDTL	nonspliced	TPAGSLDTL	nonspliced	TPAGSLDTL	nonspliced
PR487_Michele_20180611_B07_rep2	11294	TPAGSLDTL	nonspliced	TPAGSLDTL	nonspliced	TPAGSLDTL	nonspliced
PR487_Michele_20180604_B07	11052	SPAAPIATF	nonspliced	SPAAPLATF	nonspliced	SPAAPIATF	nonspliced
PR487_Michele_20180611_B07_rep2	8019	SPVPHPEL	nonspliced	SPVPHPEL	nonspliced	SPVPHPEL	nonspliced
PR487_Michele_20180604_B07	12518	SPGGNIIAF	nonspliced	not identified	not identified	SPGGNIIAF	nonspliced
PR487_Michele_20180611_B07_rep1	16452	SPGGNIIAF	nonspliced	SPGGNLLAF	nonspliced	SPGGNIIAF	nonspliced
PR487_Michele_20180611_B07_rep1	13598	PFGKVTNL	nonspliced	PFGKVTNL	nonspliced	PFGKVTNL	nonspliced
PR487_Michele_20180611_B07_rep1	13598	PFGKVTNL	nonspliced	PFGKVTNL	nonspliced	PFGKVTNI	nonspliced
PR487_Michele_20180611_B07_rep2	13407	PFGKVTNL	nonspliced	PFGKVTNL	nonspliced	PFGKVTNL	nonspliced
PR487_Michele_20180611_B07_rep2	13407	PFGKVTNL	nonspliced	PFGKVTNL	nonspliced	PFGKVTNI	nonspliced
PR487_Michele_20180611_B07_rep1	5870	SPSDPSSSL	nonspliced	SPSDPSSSL	nonspliced	SPSDPSSSL	nonspliced
PR487_Michele_20180611_B07_rep2	5796	SPSDPSSSL	nonspliced	SPSDPSSSL	nonspliced	SPSDPSSSL	nonspliced
PR487_Michele_20180611_B07_rep2	9485	DSAARDEL	nonspliced	DSAARDEL	nonspliced	DSAARDEL	nonspliced
PR487_Michele_20180611_B07_rep1	9596	DSAARDEL	nonspliced	DSAARDEL	nonspliced	DSAARDEL	nonspliced
PR487_Michele_20180604_B07	11298	GPSAPFSTL	nonspliced	GPSAPFSTL	nonspliced	GPSAPFSTL	nonspliced
PR487_Michele_20180611_B07_rep2	18026	APFTAGLSL	nonspliced	APFTAGLSL	nonspliced	not identified	not identified
PR487_Michele_20180604_B07	9560	PDAKSFVL	nonspliced	PDAKSFVL	nonspliced	PDAKSFVL	nonspliced
PR487_Michele_20180611_B07_rep1	10454	APQNLSTF	nonspliced	APQNLSTF	nonspliced	APQNLSTF	nonspliced
PR487_Michele_20180604_B07	11192	SPGNSFVGL	nonspliced	SPGNSFVGL	nonspliced	SPGNSFVGL	nonspliced
PR487_Michele_20180604_B07	8636	APQNLSTF	nonspliced	APQNLSTF	nonspliced	APQNLSTF	nonspliced
PR487_Michele_20180611_B07_rep2	14216	SPGNSFVGL	nonspliced	SPGNSFVGL	nonspliced	SPGNSFVGL	nonspliced
PR487_Michele_20180611_B07_rep2	10353	APQNLSTF	nonspliced	APQNLSTF	nonspliced	APQNLSTF	nonspliced
PR487_Michele_20180611_B07_rep1	14379	SPGNSFVGL	nonspliced	SPGNSFVGL	nonspliced	SPGNSFVGL	nonspliced
PR487_Michele_20180611_B07_rep1	15556	APPAAPLAGL	nonspliced	APPAAPLAGL	nonspliced	APPAAPLAGL	nonspliced
PR487_Michele_20180611_B07_rep1	16346	FPVGPGTGF	nonspliced	FPVGPGTGF	nonspliced	FPVGPGTGF	nonspliced
PR487_Michele_20180604_B07	12297	FPVGPGTGF	nonspliced	FPVGPGTGF	nonspliced	FPVGPGTGF	nonspliced
PR487_Michele_20180611_B07_rep1	7935	APALFRGM	nonspliced	APALFRGM	nonspliced	APALFRGM	nonspliced
PR487_Michele_20180604_B07	8312	YPSGTLKL	nonspliced	YPSGTLKL	nonspliced	YPSGTLKL	nonspliced
PR487_Michele_20180604_B07	14334	APPLPSLAL	nonspliced	APPLPSLAL	nonspliced	APPLPSLAL	nonspliced
PR487_Michele_20180611_B07_rep2	20851	APALLLIPA	nonspliced	APALLLLPA	nonspliced	APALLLIPA	nonspliced
PR487_Michele_20180611_B07_rep1	21416	APALLLIPA	nonspliced	not identified	not identified	APALLLIPA	nonspliced
PR487_Michele_20180604_B07	15734	APALLLIPA	nonspliced	not identified	not identified	not identified	not identified
PR487_Michele_20180611_B07_rep1	16345	RPAVLPLL	nonspliced	not identified	not identified	not identified	not identified
PR487_Michele_20180604_B07	12850	RPAVLPLL	nonspliced	RPAVLPLL	nonspliced	not identified	not identified
PR487_Michele_20180604_B07	14654	APFVFAEV	nonspliced	APFVFAEV	nonspliced	APFVFAEV	nonspliced
PR487_Michele_20180611_B07_rep1	2591	LARPPPASA	nonspliced	LARPPPASA	nonspliced	LARPPPASA	nonspliced
PR487_Michele_20180611_B07_rep2	2560	LARPPPASA	nonspliced	LARPPPASA	nonspliced	LARPPPASA	nonspliced
PR487_Michele_20180604_B07	3361	LARPPPASA	nonspliced	LARPPPASA	nonspliced	LARPPPASA	nonspliced
PR487_Michele_20180611_B07_rep2	10479	RPLPGALGV	nonspliced	RPLPGALGV	nonspliced	not identified	not identified
PR487_Michele_20180611_B07_rep1	12519	SPFGTITSA	nonspliced	SPFGTLTSA	nonspliced	SPFGTITSA	nonspliced
PR487_Michele_20180604_B07	12353	LPDAVGPIV	nonspliced	LPDAVGPLV	nonspliced	LPDAVGPIV	nonspliced
PR487_Michele_20180611_B07_rep2	16275	LPDAVGPIV	nonspliced	LPDAVGPLV	nonspliced	LPDAVGPIV	nonspliced
PR487_Michele_20180604_B07	16923	APVVGILVL	nonspliced	APVVGLLVL	nonspliced	APVVGILVL	nonspliced
PR487_Michele_20180604_B07	16668	QPLLALLL	nonspliced	not identified	not identified	not identified	not identified
PR487_Michele_20180611_B07_rep2	4411	SPGSPRPAL	nonspliced	SPGSPRPAL	nonspliced	SPGSPRPAL	nonspliced
PR487_Michele_20180611_B07_rep1	4516	SPGSPRPAL	nonspliced	SPGSPRPAL	nonspliced	SPGSPRPAL	nonspliced
PR487_Michele_20180611_B07_rep1	15959	SPANLPAVL	nonspliced	SPANLPAVL	nonspliced	SPANLPAVL	nonspliced
PR487_Michele_20180611_B07_rep1	15985	SPANLPAVL	nonspliced	SPANLPAVL	nonspliced	not identified	not identified
PR487_Michele_20180611_B07_rep2	9372	PAALRGALL	nonspliced	not identified	not identified	not identified	not identified
PR487_Michele_20180604_B07	8648	PAALRGALL	nonspliced	PAALRGALL	nonspliced	not identified	not identified
PR487_Michele_20180604_B07	12444	APGVFSGTF	nonspliced	APGVFSGTF	nonspliced	APGVFSGTF	nonspliced
PR487_Michele_20180611_B07_rep2	9625	APPSGGGNIL	nonspliced	APPSGGGNLL	nonspliced	APPSGGGNIL	nonspliced
PR487_Michele_20180611_B07_rep1	3742	RPGPGQTGL	nonspliced	RPGPGQTGL	nonspliced	RPGPGQTGL	nonspliced
PR487_Michele_20180611_B07_rep2	3605	RPGPGQTGL	nonspliced	RPGPGQTGL	nonspliced	not identified	not identified
PR487_Michele_20180604_B07	9587	TPAPVPTSL	nonspliced	TPAPVPTSL	nonspliced	TPAPVPTSL	nonspliced
PR487_Michele_20180611_B07_rep1	7522	RPAGLQGAL	nonspliced	RPAGLQGAL	nonspliced	not identified	not identified
PR487_Michele_20180611_B07_rep2	19836	LARPSLLL	nonspliced	LARPSLLL	nonspliced	not identified	not identified
PR487_Michele_20180611_B07_rep1	13952	APRTVLLL	nonspliced	APRTVLLL	nonspliced	APRTVLLL	nonspliced
PR487_Michele_20180604_B07	11532	APRTVLLL	nonspliced	APRTVLLL	nonspliced	not identified	not identified
PR487_Michele_20180611_B07_rep2	13931	APRTVLLL	nonspliced	APRTVLLL	nonspliced	APRTVLLL	nonspliced
PR487_Michele_20180611_B07_rep2	13724	APRTVLLL	nonspliced	APRTVLLL	nonspliced	APRTVLLL	nonspliced
PR487_Michele_20180611_B07_rep1	14163	APRTVLLL	nonspliced	APRTVLLL	nonspliced	APRTVLLL	nonspliced
PR487_Michele_20180611_B07_rep1	13955	APRTVLLL	nonspliced	APRTVLLL	nonspliced	APRTVLLL	nonspliced
PR487_Michele_20180611_B07_rep2	13742	APRTVLLL	nonspliced	APRTVLLL	nonspliced	APRTVLLL	nonspliced
PR487_Michele_20180604_B07	11313	APRTVLLL	nonspliced	APRTVLLL	nonspliced	APRTVLLL	nonspliced
PR487_Michele_20180611_B07_rep1	8350	LPPGGRCAL	nonspliced	not identified	not identified	not identified	not identified
PR487_Michele_20180604_B07	6534	RPLGAGEAL	nonspliced	RPLGAGEAL	nonspliced	RPLGAGEAL	nonspliced
PR487_Michele_20180611_B07_rep2	6794	RPLGAGEAL	nonspliced	RPLGAGEAL	nonspliced	RPLGAGEAL	nonspliced
PR487_Michele_20180611_B07_rep1	6913	RPLGAGEAL	nonspliced	RPLGAGEAL	nonspliced	RPLGAGEAL	nonspliced
PR487_Michele_20180604_B07	5681	VVKPPGSSL	nonspliced	VVKPPGSSL	nonspliced	VVKPPGSSL	nonspliced
PR487_Michele_20180611_B07_rep2	16368	LPAGINSIV	nonspliced	LPAGLNSLV	nonspliced	LPAGINSIV	nonspliced
PR487_Michele_20180611_B07_rep2	8448	TPQKLPSL	nonspliced	TPQKLPSL	nonspliced	TPQKLPSL	nonspliced
PR487_Michele_20180611_B07_rep1	5895	VVKPPGSSL	nonspliced	VVKPPGSSL	nonspliced	VVKPPGSSL	nonspliced
PR487_Michele_20180611_B07_rep2	5801	VVKPPGSSL	nonspliced	VVKPPGSSL	nonspliced	VVKPPGSSL	nonspliced
PR487_Michele_20180604_B07	10982	RPGQLSLL	nonspliced	RPGQLSLL	nonspliced	not identified	not identified
PR487_Michele_20180604_B07	11004	GPRGALSLL	nonspliced	GPRGALSLL	nonspliced	GPRGALSLL	nonspliced
PR487_Michele_20180604_B07	7696	APAKIITAV	nonspliced	APAKLLTAV	nonspliced	APAKIITAV	nonspliced
PR487_Michele_20180611_B07_rep1	8820	APAKIITAV	nonspliced	APAKLLTAV	nonspliced	APAKIITAV	nonspliced
PR487_Michele_20180611_B07_rep2	8684	APAKIITAV	nonspliced	APAKLLTAV	nonspliced	APAKIITAV	nonspliced
PR487_Michele_20180604_B07	11826	SARALLAAL	nonspliced	SARALLAAL	nonspliced	SARALLAAL	nonspliced
PR487_Michele_20180604_B07	11827	SARALLAAL	nonspliced	SARALLAAL	nonspliced	SARALLAAL	nonspliced
PR487_Michele_20180604_B07	10246	SPAPTITSL	nonspliced	SPAPTLTSL	nonspliced	SPAPTITSL	nonspliced
PR487_Michele_20180611_B07_rep1	13168	SPAPTITSL	nonspliced	SPAPTLTSL	nonspliced	SPAPTITSL	nonspliced
PR487_Michele_20180611_B07_rep2	13033	SPAPTITSL	nonspliced	SPAPTLTSL	nonspliced	SPAPTITSL	nonspliced
PR487_Michele_20180611_B07_rep1	17105	VPAVPTVGF	nonspliced	VPAVPTVGF	nonspliced	VPAVPTVGF	nonspliced
PR487_Michele_20180611_B07_rep2	16889	VPAVPTVGF	nonspliced	VPAVPTVGF	nonspliced	VPAVPTVGF	nonspliced
PR487_Michele_20180604_B07	12053	IPVMGGLAL	nonspliced	LPVMGGLAL	nonspliced	IPVMGGLAL	nonspliced
PR487_Michele_20180611_B07_rep2	15739	IPVMGGLAL	nonspliced	LPVMGGLAL	nonspliced	IPVMGGLAL	nonspliced
PR487_Michele_20180611_B07_rep2	18657	SPLGSVTLL	nonspliced	SPLGSVTLL	nonspliced	SPLGSVTLL	nonspliced
PR487_Michele_20180611_B07_rep1	22108	PAGGILVFL	nonspliced	PAGGLLVFL	nonspliced	not identified	not identified
PR487_Michele_20180611_B07_rep2	6468	QPATPGLGM	nonspliced	QPATPGLGM	nonspliced	QPATPGLGM	nonspliced
PR487_Michele_20180604_B07	5535	QPATPGLGM	nonspliced	QPATPGLGM	nonspliced	QPATPGLGM	nonspliced
PR487_Michele_20180611_B07_rep1	6524	QPATPGLGM	nonspliced	QPATPGLGM	nonspliced	QPATPGLGM	nonspliced
PR487_Michele_20180604_B07	7322	SPDGQTIAV	nonspliced	SPDGQTLAV	nonspliced	SPDGQTIAV	nonspliced
PR487_Michele_20180611_B07_rep1	8720	SPDGQTIAV	nonspliced	SPDGQTLAV	nonspliced	SPDGQTIAV	nonspliced
PR487_Michele_20180611_B07_rep2	8609	SPDGQTIAV	nonspliced	SPDGQTLAV	nonspliced	SPDGQTIAV	nonspliced
PR487_Michele_20180611_B07_rep1	10016	APALMGNVV	nonspliced	APALMGNVV	nonspliced	APALMGNVV	nonspliced
PR487_Michele_20180604_B07	14371	MPFPGPLL	nonspliced	MPFPGPLL	nonspliced	MPFPGPLL	nonspliced
PR487_Michele_20180611_B07_rep1	13039	APFEPLASG	nonspliced	APFEPLASG	nonspliced	APFEPLASG	nonspliced
PR487_Michele_20180611_B07_rep2	12915	APFEPLASG	nonspliced	APFEPLASG	nonspliced	APFEPLASG	nonspliced
PR487_Michele_20180604_B07	10187	APFEPLASG	nonspliced	APFEPLASG	nonspliced	APFEPLASG	nonspliced
PR487_Michele_20180604_B07	8092	LPSTPGLGM	nonspliced	LPSTPGLGM	nonspliced	LPSTPGLGM	nonspliced
PR487_Michele_20180611_B07_rep1	10358	LPSTPGLGM	nonspliced	LPSTPGLGM	nonspliced	LPSTPGLGM	nonspliced
PR487_Michele_20180611_B07_rep2	10269	LPSTPGLGM	nonspliced	LPSTPGLGM	nonspliced	LPSTPGLGM	nonspliced
PR487_Michele_20180611_B07_rep1	16676	FPFAPPAAA	nonspliced	FPFAPPAAA	nonspliced	FPFAPPAAA	nonspliced
PR487_Michele_20180604_B07	12528	FPFAPPAAA	nonspliced	FPFAPPAAA	nonspliced	FPFAPPAAA	nonspliced
PR487_Michele_20180611_B07_rep2	12570	SPEGTLATL	nonspliced	SPEGTLATL	nonspliced	not identified	not identified
PR487_Michele_20180611_B07_rep1	19226	SPPAFLSGL	nonspliced	SPPAFLSGL	nonspliced	SPPAFLSGL	nonspliced
PR487_Michele_20180611_B07_rep2	18866	SPPAFLSGL	nonspliced	SPPAFLSGL	nonspliced	SPPAFLSGL	nonspliced
PR487_Michele_20180604_B07	13049	VPYAGVLAV	nonspliced	VPYAGVLAV	nonspliced	VPYAGVLAV	nonspliced
PR487_Michele_20180604_B07	6561	APIMSGQGL	nonspliced	APLMSGQGL	nonspliced	APIMSGQGL	nonspliced
PR487_Michele_20180611_B07_rep2	7500	APIMSGQGL	nonspliced	APLMSGQGL	nonspliced	APIMSGQGL	nonspliced
PR487_Michele_20180611_B07_rep1	7598	APIMSGQGL	nonspliced	APLMSGQGL	nonspliced	APIMSGQGL	nonspliced
PR487_Michele_20180604_B07	7416	MARGAALAL	nonspliced	MARGAALAL	nonspliced	not identified	not identified
PR487_Michele_20180604_B07	9632	NPNTGIGAF	nonspliced	NPNTGLGAF	nonspliced	NPNTGIGAF	nonspliced
PR487_Michele_20180611_B07_rep1	11942	NPNTGIGAF	nonspliced	NPNTGLGAF	nonspliced	NPNTGIGAF	nonspliced
PR487_Michele_20180604_B07	11284	YPEGLAQL	nonspliced	YPEGLAQL	nonspliced	YPEGLAQL	nonspliced
PR487_Michele_20180611_B07_rep2	13596	SPVLFQEA	nonspliced	SPVLFQEA	nonspliced	SPVLFQEA	nonspliced
PR487_Michele_20180611_B07_rep1	13753	SPVLFQEA	nonspliced	SPVLFQEA	nonspliced	SPVLFQEA	nonspliced
PR487_Michele_20180604_B07	8558	VPGASTMVL	nonspliced	VPGASTMVL	nonspliced	VPGASTMVL	nonspliced
PR487_Michele_20180604_B07	7124	VPASGLTVM	nonspliced	VPASGLTVM	nonspliced	VPASGLTVM	nonspliced
PR487_Michele_20180611_B07_rep2	10409	VPGASTMVL	nonspliced	VPGASTMVL	nonspliced	VPGASTMVL	nonspliced
PR487_Michele_20180611_B07_rep1	8709	VPASGLTVM	nonspliced	VPASGLTVM	nonspliced	VPASGLTVM	nonspliced
PR487_Michele_20180611_B07_rep1	10511	VPGASTMVL	nonspliced	VPGASTMVL	nonspliced	VPGASTMVL	nonspliced
PR487_Michele_20180604_B07	8749	APYGRITL	nonspliced	APYGRLTL	nonspliced	APYGRITL	nonspliced
PR487_Michele_20180604_B07	10056	SPVFKTVL	nonspliced	SPVFKTVL	nonspliced	SPVFKTVL	nonspliced
PR487_Michele_20180611_B07_rep1	13353	APGGGAFTTL	nonspliced	APGGGAFTTL	nonspliced	APGGGAFTTL	nonspliced
PR487_Michele_20180611_B07_rep2	13186	APGGGAFTTL	nonspliced	APGGGAFTTL	nonspliced	APGGGAFTTL	nonspliced
PR487_Michele_20180604_B07	4979	VPKADSGAF	nonspliced	VPKADSGAF	nonspliced	VPKADSGAF	nonspliced
PR487_Michele_20180611_B07_rep2	12985	APADGFSDL	nonspliced	APADGFSDL	nonspliced	APADGFSDL	nonspliced
PR487_Michele_20180611_B07_rep1	13107	APADGFSDL	nonspliced	APADGFSDL	nonspliced	APADGFSDL	nonspliced
PR487_Michele_20180611_B07_rep1	10239	SPVGGSYNL	nonspliced	SPVGGSYNL	nonspliced	SPVGGSYNL	nonspliced
PR487_Michele_20180611_B07_rep2	10149	SPVGGSYNL	nonspliced	SPVGGSYNL	nonspliced	SPVGGSYNL	nonspliced
PR487_Michele_20180604_B07	8402	SPVGGSYNL	nonspliced	SPVGGSYNL	nonspliced	SPVGGSYNL	nonspliced
PR487_Michele_20180611_B07_rep1	9800	GPGPGPTTPL	nonspliced	GPGPGPTTPL	nonspliced	GPGPGPTTPL	nonspliced
PR487_Michele_20180604_B07	8034	GPGPGPTTPL	nonspliced	GPGPGPTTPL	nonspliced	GPGPGPTTPL	nonspliced
PR487_Michele_20180611_B07_rep2	9708	GPGPGPTTPL	nonspliced	GPGPGPTTPL	nonspliced	GPGPGPTTPL	nonspliced
PR487_Michele_20180611_B07_rep2	13514	APSPLQPAL	nonspliced	APSPLQPAL	nonspliced	APSPLQPAL	nonspliced
PR487_Michele_20180604_B07	10543	APSPLQPAL	nonspliced	APSPLQPAL	nonspliced	APSPLQPAL	nonspliced
PR487_Michele_20180611_B07_rep1	3666	APAPAAQRL	nonspliced	APAPAAQRL	nonspliced	APAPAAQRL	nonspliced
PR487_Michele_20180604_B07	4282	APAPAAQRL	nonspliced	APAPAAQRL	nonspliced	APAPAAQRL	nonspliced
PR487_Michele_20180611_B07_rep2	3578	APAPAAQRL	nonspliced	APAPAAQRL	nonspliced	APAPAAQRL	nonspliced
PR487_Michele_20180604_B07	17415	PVAVLVALL	nonspliced	PVAVLVALL	nonspliced	not identified	not identified
PR487_Michele_20180604_B07	10861	NPASPPLSL	nonspliced	NPASPPLSL	nonspliced	NPASPPLSL	nonspliced
PR487_Michele_20180611_B07_rep1	7107	KPPSPGTVL	nonspliced	KPPSPGTVL	nonspliced	not identified	not identified
PR487_Michele_20180604_B07	12272	VPSGVIPNL	nonspliced	VPSGVLPNL	nonspliced	VPSGVIPNL	nonspliced
PR487_Michele_20180611_B07_rep2	16219	VPSGVIPNL	nonspliced	VPSGVLPNL	nonspliced	VPSGVIPNL	nonspliced
PR487_Michele_20180611_B07_rep2	16517	RPNIILGL	nonspliced	RPNLLLGL	nonspliced	not identified	not identified
PR487_Michele_20180604_B07	11684	RPVIGALGL	nonspliced	RPVLGALGL	nonspliced	RPVIGALGL	nonspliced
PR487_Michele_20180611_B07_rep2	15190	VPAVTTPVL	nonspliced	VPAVTTPVL	nonspliced	VPAVTTPVL	nonspliced
PR487_Michele_20180611_B07_rep1	15384	VPAVTTPVL	nonspliced	VPAVTTPVL	nonspliced	VPAVTTPVL	nonspliced
PR487_Michele_20180604_B07	13751	RPALTLLL	nonspliced	RPALTLLL	nonspliced	not identified	not identified
PR487_Michele_20180611_B07_rep2	15730	APTYLGEF	nonspliced	APTYLGEF	nonspliced	APTYLGEF	nonspliced
PR487_Michele_20180604_B07	6661	LCLQPLPL	nonspliced	not identified	not identified	not identified	not identified
PR487_Michele_20180611_B07_rep1	15629	LPAGQSVLL	nonspliced	LPAGQSVLL	nonspliced	LPAGQSVLL	nonspliced
PR487_Michele_20180611_B07_rep2	10233	SPAYGGAEF	nonspliced	SPAYGGAEF	nonspliced	SPAYGGAEF	nonspliced
PR487_Michele_20180611_B07_rep1	13057	LPGLPAPSM	nonspliced	LPGLPAPSM	nonspliced	LPGLPAPSM	nonspliced
PR487_Michele_20180611_B07_rep2	12949	LPGLPAPSM	nonspliced	LPGLPAPSM	nonspliced	LPGLPAPSM	nonspliced
PR487_Michele_20180604_B07	11366	SPAIGLNNL	nonspliced	SPALGLNNL	nonspliced	SPAIGLNNL	nonspliced
PR487_Michele_20180611_B07_rep1	8101	RPSAAGINL	nonspliced	RPSAAGLNL	nonspliced	RPSAAGINL	nonspliced
PR487_Michele_20180611_B07_rep1	8088	RPSAAGINL	nonspliced	RPSAAGLNL	nonspliced	not identified	not identified
PR487_Michele_20180611_B07_rep2	7956	RPSAAGINL	nonspliced	RPSAAGLNL	nonspliced	RPSAAGINL	nonspliced
PR487_Michele_20180611_B07_rep2	7983	RPSAAGINL	nonspliced	RPSAAGLNL	nonspliced	RPSAAGINL	nonspliced
PR487_Michele_20180604_B07	7404	RPSAAGINL	nonspliced	not identified	not identified	RPSAAGINL	nonspliced
PR487_Michele_20180611_B07_rep2	7206	SPAKIHVF	nonspliced	SPAKLHVF	nonspliced	SPAKIHVF	nonspliced
PR487_Michele_20180604_B07	7134	SPAKIHVF	nonspliced	SPAKLHVF	nonspliced	SPAKIHVF	nonspliced
PR487_Michele_20180611_B07_rep1	7337	SPAKIHVF	nonspliced	SPAKLHVF	nonspliced	SPAKIHVF	nonspliced
PR487_Michele_20180604_B07	7172	SPAKIHVF	nonspliced	SPAKLHVF	nonspliced	SPAKIHVF	nonspliced
PR487_Michele_20180604_B07	15028	SPLAELGVL	nonspliced	SPLAELGVL	nonspliced	SPLAELGVL	nonspliced
PR487_Michele_20180611_B07_rep1	20309	SPLAELGVL	nonspliced	SPLAELGVL	nonspliced	SPLAELGVL	nonspliced
PR487_Michele_20180611_B07_rep1	11029	SPGNIGKLL	nonspliced	SPGNLGKLL	nonspliced	SPGNIGKLL	nonspliced
PR487_Michele_20180604_B07	12757	RPFPGLVI	nonspliced	RPFPGLVL	nonspliced	RPFPGLVI	nonspliced
PR487_Michele_20180611_B07_rep1	19634	AAAALTLLL	nonspliced	not identified	not identified	not identified	not identified
PR487_Michele_20180604_B07	14595	AAAALTLLL	nonspliced	not identified	not identified	IPSAATLII	nonspliced
PR487_Michele_20180611_B07_rep1	12759	VPSANIEGL	nonspliced	VPSANLEGL	nonspliced	VPSANIEGL	nonspliced
PR487_Michele_20180611_B07_rep2	6109	GVRPVSGDL	nonspliced	GVRPVSGDL	nonspliced	GVRPVSGDL	nonspliced
PR487_Michele_20180611_B07_rep1	3062	PKRPPSAF	nonspliced	PKRPPSAF	nonspliced	PKRPPSAF	nonspliced
PR487_Michele_20180611_B07_rep2	2904	PKRPPSAF	nonspliced	PKRPPSAF	nonspliced	PKRPPSAF	nonspliced
PR487_Michele_20180611_B07_rep2	8380	SPASPKISL	nonspliced	SPASPKLSL	nonspliced	SPASPKISL	nonspliced
PR487_Michele_20180611_B07_rep1	15746	SPDLGAVEL	nonspliced	SPDLGAVEL	nonspliced	SPDLGAVEL	nonspliced
PR487_Michele_20180604_B07	11787	SPDLGAVEL	nonspliced	SPDLGAVEL	nonspliced	SPDLGAVEL	nonspliced
PR487_Michele_20180611_B07_rep2	15561	SPDLGAVEL	nonspliced	SPDLGAVEL	nonspliced	SPDLGAVEL	nonspliced
PR487_Michele_20180611_B07_rep2	13730	NPNSGVLSL	nonspliced	not identified	not identified	NPNSGVLSL	nonspliced
PR487_Michele_20180611_B07_rep1	10817	SPNAANTIL	nonspliced	SPNAANTLL	nonspliced	SPNAANTIL	nonspliced
PR487_Michele_20180611_B07_rep1	13874	NPNSGVLSL	nonspliced	not identified	not identified	NPNSGVLSL	nonspliced
PR487_Michele_20180611_B07_rep1	10539	RPAEPAFL	nonspliced	RPAEPAFL	nonspliced	not identified	not identified
PR487_Michele_20180604_B07	9097	RPAEPAFL	nonspliced	RPAEPAFL	nonspliced	RPAEPAFL	nonspliced
PR487_Michele_20180604_B07	13462	IPFAAPTAL	nonspliced	LPFAAPTAL	nonspliced	IPFAAPTAL	nonspliced
PR487_Michele_20180604_B07	5766	VAKAVTQAL	nonspliced	VAKAVTQAL	nonspliced	VAKAVTQAL	nonspliced
PR487_Michele_20180611_B07_rep1	6014	VAKAVTQAL	nonspliced	VAKAVTQAL	nonspliced	VAKAVTQAL	nonspliced
PR487_Michele_20180611_B07_rep2	5923	VAKAVTQAL	nonspliced	VAKAVTQAL	nonspliced	VAKAVTQAL	nonspliced
PR487_Michele_20180611_B07_rep2	14794	SPNGSIITI	nonspliced	SPNGSLLTL	nonspliced	SPNGSIITI	nonspliced
PR487_Michele_20180604_B07	8017	KPLGPTAAF	nonspliced	KPLGPTAAF	nonspliced	KPLGPTAAF	nonspliced
PR487_Michele_20180611_B07_rep2	9036	KPLGPTAAF	nonspliced	KPLGPTAAF	nonspliced	KPLGPTAAF	nonspliced
PR487_Michele_20180611_B07_rep1	9203	KPLGPTAAF	nonspliced	KPLGPTAAF	nonspliced	KPLGPTAAF	nonspliced
PR487_Michele_20180604_B07	6465	KPANILVM	nonspliced	KPANLLVM	nonspliced	not identified	not identified
PR487_Michele_20180611_B07_rep2	10973	ALRLSASAL	nonspliced	ALRLSASAL	nonspliced	ALRLSASAL	nonspliced
PR487_Michele_20180611_B07_rep1	11123	ALRLSASAL	nonspliced	ALRLSASAL	nonspliced	ALRLSASAL	nonspliced
PR487_Michele_20180604_B07	7007	QPGFGYSM	nonspliced	QPGFGYSM	nonspliced	QPGFGYSM	nonspliced
PR487_Michele_20180611_B07_rep1	8367	QPGFGYSM	nonspliced	QPGFGYSM	nonspliced	QPGFGYSM	nonspliced
PR487_Michele_20180611_B07_rep2	7509	SPLPSPSAM	nonspliced	SPLPSPSAM	nonspliced	SPLPSPSAM	nonspliced
PR487_Michele_20180604_B07	6245	SPLPSPSAM	nonspliced	SPLPSPSAM	nonspliced	SPLPSPSAM	nonspliced
PR487_Michele_20180611_B07_rep1	7602	SPLPSPSAM	nonspliced	SPLPSPSAM	nonspliced	SPLPSPSAM	nonspliced
PR487_Michele_20180611_B07_rep1	11434	GPSGIETEL	nonspliced	GPSGLETEL	nonspliced	GPSGIETEL	nonspliced
PR487_Michele_20180611_B07_rep1	9674	SPDTVSPSL	nonspliced	SPDTVSPSL	nonspliced	SPDTVSPSL	nonspliced
PR487_Michele_20180604_B07	7888	SPDTVSPSL	nonspliced	SPDTVSPSL	nonspliced	SPDTVSPSL	nonspliced
PR487_Michele_20180611_B07_rep2	9589	SPDTVSPSL	nonspliced	SPDTVSPSL	nonspliced	SPDTVSPSL	nonspliced
PR487_Michele_20180604_B07	8942	APLPGMTSL	nonspliced	APLPGMTSL	nonspliced	APLPGMTSL	nonspliced
PR487_Michele_20180604_B07	12107	SPNGSIITI	nonspliced	not identified	not identified	not identified	not identified
PR487_Michele_20180611_B07_rep1	6342	APLGGRQGF	nonspliced	APLGGRQGF	nonspliced	APLGGRQGF	nonspliced
PR487_Michele_20180611_B07_rep2	21191	GPGLFLGEL	nonspliced	GPGLFLGEL	nonspliced	GPGLFLGEL	nonspliced
PR487_Michele_20180604_B07	13957	PVGGFAELI	nonspliced	PVGGFAELL	nonspliced	LPVGGFAEL	nonspliced
PR487_Michele_20180604_B07	16130	GPGLFLGEL	nonspliced	GPGLFLGEL	nonspliced	GPGLFLGEL	nonspliced
PR487_Michele_20180611_B07_rep1	7414	VMAPRTVL	nonspliced	VMAPRTVL	nonspliced	VMAPRTVL	nonspliced
PR487_Michele_20180611_B07_rep2	7309	VMAPRTVL	nonspliced	VMAPRTVL	nonspliced	VMAPRTVL	nonspliced
PR487_Michele_20180604_B07	6748	VMAPRTVL	nonspliced	VMAPRTVL	nonspliced	VMAPRTVL	nonspliced
PR487_Michele_20180604_B07	6756	VMAPRTVL	nonspliced	VMAPRTVL	nonspliced	VMAPRTVL	nonspliced
PR487_Michele_20180611_B07_rep2	5088	GPMKIQTL	nonspliced	GPMKLQTL	nonspliced	GPMKIQTL	nonspliced
PR487_Michele_20180611_B07_rep1	5194	GPMKIQTL	nonspliced	GPMKLQTL	nonspliced	GPMKIQTL	nonspliced
PR487_Michele_20180611_B07_rep1	11026	RPGLGQYL	nonspliced	RPGLGQYL	nonspliced	RPGLGQYL	nonspliced
PR487_Michele_20180604_B07	7880	QPHAPGALL	nonspliced	QPHAPGALL	nonspliced	QPHAPGALL	nonspliced
PR487_Michele_20180611_B07_rep1	6766	SLKTPGTSL	nonspliced	SLKTPGTSL	nonspliced	SLKTPGTSL	nonspliced
PR487_Michele_20180611_B07_rep1	7258	VPPAPRGPL	nonspliced	VPPAPRGPL	nonspliced	not identified	not identified
PR487_Michele_20180604_B07	12042	YPDVQAVL	nonspliced	YPDVQAVL	nonspliced	YPDVQAVL	nonspliced
PR487_Michele_20180611_B07_rep2	8182	APVLPHTAV	nonspliced	APVLPHTAV	nonspliced	APVLPHTAV	nonspliced
PR487_Michele_20180604_B07	17227	KPPVIPVL	nonspliced	not identified	not identified	not identified	not identified
PR487_Michele_20180604_B07	5597	APTSSATTGL	nonspliced	APTSSATTGL	nonspliced	APTSSATTGL	nonspliced
PR487_Michele_20180604_B07	5230	APTSSATTGL	nonspliced	APTSSATTGL	nonspliced	APTSSATTGL	nonspliced
PR487_Michele_20180611_B07_rep1	6169	APTSSATTGL	nonspliced	APTSSATTGL	nonspliced	APTSSATTGL	nonspliced
PR487_Michele_20180611_B07_rep1	9589	PKADSGAFL	nonspliced	PKADSGAFL	nonspliced	PKADSGAFL	nonspliced
PR487_Michele_20180611_B07_rep2	9443	PKADSGAFL	nonspliced	PKADSGAFL	nonspliced	PKADSGAFL	nonspliced
PR487_Michele_20180611_B07_rep1	8516	RPQTGLSF	nonspliced	RPQTGLSF	nonspliced	RPQTGLSF	nonspliced
PR487_Michele_20180611_B07_rep2	8373	RPQTGLSF	nonspliced	RPQTGLSF	nonspliced	RPQTGLSF	nonspliced
PR487_Michele_20180611_B07_rep1	10801	SPGLKVTGF	nonspliced	SPGLKVTGF	nonspliced	SPGLKVTGF	nonspliced
PR487_Michele_20180604_B07	9031	SPGLKVTGF	nonspliced	SPGLKVTGF	nonspliced	SPGLKVTGF	nonspliced
PR487_Michele_20180611_B07_rep2	10367	IPRPPGGVL	nonspliced	LPRPPGGVL	nonspliced	IPRPPGGVL	nonspliced
PR487_Michele_20180611_B07_rep1	10050	RPAPAAPLL	nonspliced	RPAPAAPLL	nonspliced	RPAPAAPLL	nonspliced
PR487_Michele_20180604_B07	8700	RPAPAAPLL	nonspliced	RPAPAAPLL	nonspliced	RPAPAAPLL	nonspliced
PR487_Michele_20180611_B07_rep2	8193	SPSETVSSL	nonspliced	not identified	not identified	not identified	not identified
PR487_Michele_20180611_B07_rep1	14636	SPVSFQEL	nonspliced	SPVSFQEL	nonspliced	SPVSFQEL	nonspliced
PR487_Michele_20180604_B07	7981	KPDEFSAL	nonspliced	KPDEFSAL	nonspliced	KPDEFSAL	nonspliced
PR487_Michele_20180611_B07_rep1	11451	TPITPSSGF	nonspliced	TPLTPSSGF	nonspliced	TPITPSSGF	nonspliced
PR487_Michele_20180604_B07	7995	KPDEFSAL	nonspliced	KPDEFSAL	nonspliced	KPDEFSAL	nonspliced
PR487_Michele_20180611_B07_rep1	9131	KPDEFSAL	nonspliced	KPDEFSAL	nonspliced	KPDEFSAL	nonspliced
PR487_Michele_20180611_B07_rep1	13508	SPGLPSTTF	nonspliced	SPGLPSTTF	nonspliced	SPGLPSTTF	nonspliced
PR487_Michele_20180611_B07_rep2	9012	KPDEFSAL	nonspliced	KPDEFSAL	nonspliced	KPDEFSAL	nonspliced
PR487_Michele_20180604_B07	12337	SPNYLAEL	nonspliced	SPNYLAEL	nonspliced	SPNYLAEL	nonspliced
PR487_Michele_20180611_B07_rep1	15165	MPVVAGAVF	nonspliced	MPVVAGAVF	nonspliced	MPVVAGAVF	nonspliced
PR487_Michele_20180604_B07	11589	MPVVAGAVF	nonspliced	MPVVAGAVF	nonspliced	MPVVAGAVF	nonspliced
PR487_Michele_20180611_B07_rep2	14964	MPVVAGAVF	nonspliced	MPVVAGAVF	nonspliced	MPVVAGAVF	nonspliced
PR487_Michele_20180611_B07_rep1	10857	SPSTSTITL	nonspliced	SPSTSTLTL	nonspliced	SPSTSTITL	nonspliced
PR487_Michele_20180611_B07_rep1	13734	PNEIIHAL	nonspliced	PNELLHAL	nonspliced	PNEIIHAL	nonspliced
PR487_Michele_20180611_B07_rep2	13536	PNEIIHAL	nonspliced	PNELLHAL	nonspliced	PNEIIHAL	nonspliced
PR487_Michele_20180611_B07_rep1	8663	RPAILHSL	nonspliced	RPALLHSL	nonspliced	RPAILHSL	nonspliced
PR487_Michele_20180611_B07_rep1	20691	LPSPVPLAL	nonspliced	LPSPVPLAL	nonspliced	LPSPVPLAL	nonspliced
PR487_Michele_20180611_B07_rep2	6027	SIREAGGAF	nonspliced	SLREAGGAF	nonspliced	SIREAGGAF	nonspliced
PR487_Michele_20180611_B07_rep1	6110	SIREAGGAF	nonspliced	SLREAGGAF	nonspliced	SIREAGGAF	nonspliced
PR487_Michele_20180604_B07	5990	SIREAGGAF	nonspliced	SLREAGGAF	nonspliced	SIREAGGAF	nonspliced
PR487_Michele_20180604_B07	5992	SIREAGGAF	nonspliced	SLREAGGAF	nonspliced	SIREAGGAF	nonspliced
PR487_Michele_20180611_B07_rep2	12907	KPVIPAAVL	nonspliced	KPVLPAAVL	nonspliced	not identified	not identified
PR487_Michele_20180611_B07_rep1	13097	KPVIPAAVL	nonspliced	KPVLPAAVL	nonspliced	not identified	not identified
PR487_Michele_20180604_B07	10512	KPVIPAAVL	nonspliced	KPVLPAAVL	nonspliced	not identified	not identified
PR487_Michele_20180604_B07	10570	APMEGFQL	nonspliced	APMEGFQL	nonspliced	APMEGFQL	nonspliced
PR487_Michele_20180611_B07_rep1	13394	APMEGFQL	nonspliced	APMEGFQL	nonspliced	APMEGFQL	nonspliced
PR487_Michele_20180611_B07_rep2	13242	APMEGFQL	nonspliced	APMEGFQL	nonspliced	APMEGFQL	nonspliced
PR487_Michele_20180611_B07_rep1	6459	LPGSPTHSL	nonspliced	LPGSPTHSL	nonspliced	LPGSPTHSL	nonspliced
PR487_Michele_20180604_B07	16422	SPFLQGFL	nonspliced	SPFLQGFL	nonspliced	SPFLQGFL	nonspliced
PR487_Michele_20180604_B07	16386	SPEAFFVL	nonspliced	SPEAFFVL	nonspliced	SPEAFFVL	nonspliced
PR487_Michele_20180604_B07	5415	RPSGPGPEL	nonspliced	RPSGPGPEL	nonspliced	TPSPARPAL	nonspliced
PR487_Michele_20180604_B07	5415	RPSGPGPEL	nonspliced	RPSGPGPEL	nonspliced	RPSGPGPEL	nonspliced
PR487_Michele_20180611_B07_rep1	5259	RPSGPGPEL	nonspliced	RPSGPGPEL	nonspliced	RPSGPGPEL	nonspliced
PR487_Michele_20180611_B07_rep1	14013	GPTQPPLSL	nonspliced	GPTQPPLSL	nonspliced	not identified	not identified
PR487_Michele_20180604_B07	8988	QPITPGPSI	nonspliced	QPLTPGPSL	nonspliced	QPITPGPSI	nonspliced
PR487_Michele_20180611_B07_rep2	13891	GPTQPPLSL	nonspliced	GPTQPPLSL	nonspliced	GPTQPPLSL	nonspliced
PR487_Michele_20180604_B07	10766	GPTQPPLSL	nonspliced	GPTQPPLSL	nonspliced	GPTQPPLSL	nonspliced
PR487_Michele_20180611_B07_rep1	14030	GPTQPPLSL	nonspliced	GPTQPPLSL	nonspliced	GPTQPPLSL	nonspliced
PR487_Michele_20180604_B07	5727	APPSKPTVL	nonspliced	APPSKPTVL	nonspliced	APPSKPTVL	nonspliced
PR487_Michele_20180611_B07_rep1	5977	APPSKPTVL	nonspliced	APPSKPTVL	nonspliced	APPSKPTVL	nonspliced
PR487_Michele_20180611_B07_rep2	5848	APPSKPTVL	nonspliced	APPSKPTVL	nonspliced	APPSKPTVL	nonspliced
PR487_Michele_20180604_B07	15417	APLAAGIIAL	nonspliced	APLAAGLLAL	nonspliced	APLAAGIIAL	nonspliced
PR487_Michele_20180611_B07_rep2	20416	APLAAGIIAL	nonspliced	APLAAGLLAL	nonspliced	not identified	not identified
PR487_Michele_20180611_B07_rep1	20950	APLAAGIIAL	nonspliced	APLAAGLLAL	nonspliced	APLAAGIIAL	nonspliced
PR487_Michele_20180604_B07	5931	TPAPGFSSM	nonspliced	TPAPGFSSM	nonspliced	TPAPGFSSM	nonspliced
PR487_Michele_20180611_B07_rep1	6958	TPAPGFSSM	nonspliced	TPAPGFSSM	nonspliced	TPAPGFSSM	nonspliced
PR487_Michele_20180611_B07_rep2	6916	TPAPGFSSM	nonspliced	TPAPGFSSM	nonspliced	TPAPGFSSM	nonspliced
PR487_Michele_20180611_B07_rep2	13398	FPVLGGSSM	nonspliced	FPVLGGSSM	nonspliced	FPVLGGSSM	nonspliced
PR487_Michele_20180611_B07_rep1	13529	FPVLGGSSM	nonspliced	FPVLGGSSM	nonspliced	FPVLGGSSM	nonspliced
PR487_Michele_20180604_B07	13062	GPAYAFTAL	nonspliced	GPAYAFTAL	nonspliced	GPAYAFTAL	nonspliced
PR487_Michele_20180611_B07_rep1	11252	GPPVPPMSL	nonspliced	GPPVPPMSL	nonspliced	GPPVPPMSL	nonspliced
PR487_Michele_20180611_B07_rep2	11199	GPPVPPMSL	nonspliced	GPPVPPMSL	nonspliced	GPPVPPMSL	nonspliced
PR487_Michele_20180611_B07_rep2	11857	VPLAQAQAL	nonspliced	VPLAQAQAL	nonspliced	VPLAQAQAL	nonspliced
PR487_Michele_20180611_B07_rep1	11976	VPLAQAQAL	nonspliced	VPLAQAQAL	nonspliced	VPLAQAQAL	nonspliced
PR487_Michele_20180611_B07_rep2	7569	APASFGKSF	nonspliced	APASFGKSF	nonspliced	APASFGKSF	nonspliced
PR487_Michele_20180611_B07_rep1	7668	APASFGKSF	nonspliced	APASFGKSF	nonspliced	APASFGKSF	nonspliced
PR487_Michele_20180604_B07	7025	APASFGKSF	nonspliced	APASFGKSF	nonspliced	not identified	not identified
PR487_Michele_20180604_B07	8249	LPSEGQPAL	nonspliced	LPSEGQPAL	nonspliced	LPSEGQPAL	nonspliced
PR487_Michele_20180611_B07_rep1	10956	LPDGGARLL	nonspliced	LPDGGARLL	nonspliced	LPDGGARLL	nonspliced
PR487_Michele_20180604_B07	7765	APGVRAVEL	nonspliced	APGVRAVEL	nonspliced	APGVRAVEL	nonspliced
PR487_Michele_20180611_B07_rep1	8422	APVNAGPSSL	nonspliced	APVNAGPSSL	nonspliced	APVNAGPSSL	nonspliced
PR487_Michele_20180604_B07	7077	APVNAGPSSL	nonspliced	APVNAGPSSL	nonspliced	APVNAGPSSL	nonspliced
PR487_Michele_20180604_B07	14229	YPNPLPVL	nonspliced	YPNPLPVL	nonspliced	YPNPLPVL	nonspliced
PR487_Michele_20180611_B07_rep1	16856	IPGMVGPIL	nonspliced	LPGMVGPLL	nonspliced	IPGMVGPIL	nonspliced
PR487_Michele_20180604_B07	12711	IPGMVGPIL	nonspliced	LPGMVGPLL	nonspliced	IPGMVGPIL	nonspliced
PR487_Michele_20180611_B07_rep2	8702	KPVSLGQAL	nonspliced	KPVSLGQAL	nonspliced	KPVSLGQAL	nonspliced
PR487_Michele_20180611_B07_rep1	8834	KPVSLGQAL	nonspliced	KPVSLGQAL	nonspliced	KPVSLGQAL	nonspliced
PR487_Michele_20180604_B07	8346	NPASKVIAL	nonspliced	NPASKVLAL	nonspliced	NPASKVIAL	nonspliced
PR487_Michele_20180611_B07_rep2	9577	NPASKVIAL	nonspliced	NPASKVLAL	nonspliced	NPASKVIAL	nonspliced
PR487_Michele_20180604_B07	12398	SPEFFTSV	nonspliced	SPEFFTSV	nonspliced	SPEFFTSV	nonspliced
PR487_Michele_20180611_B07_rep2	8276	SPGLRALEA	nonspliced	SPGLRALEA	nonspliced	SPGLRALEA	nonspliced
PR487_Michele_20180604_B07	4983	RPSPAISVS	nonspliced	RPSPALSVS	nonspliced	RPSPAISVS	nonspliced
PR487_Michele_20180611_B07_rep2	4846	RPSPAISVS	nonspliced	RPSPALSVS	nonspliced	RPSPAISVS	nonspliced
PR487_Michele_20180611_B07_rep1	4932	RPSPAISVS	nonspliced	RPSPALSVS	nonspliced	RPSPAISVS	nonspliced
PR487_Michele_20180611_B07_rep2	7645	APRDIATGL	nonspliced	APRDLATGL	nonspliced	APRDIATGL	nonspliced
PR487_Michele_20180611_B07_rep1	7745	APRDIATGL	nonspliced	APRDLATGL	nonspliced	APRDIATGL	nonspliced
PR487_Michele_20180604_B07	6935	APRDIATGL	nonspliced	APRDLATGL	nonspliced	APRDIATGL	nonspliced
PR487_Michele_20180611_B07_rep2	12667	APGPRVLGF	nonspliced	APGPRVLGF	nonspliced	APGPRVLGF	nonspliced
PR487_Michele_20180611_B07_rep1	12870	APGPRVLGF	nonspliced	APGPRVLGF	nonspliced	APGPRVLGF	nonspliced
PR487_Michele_20180604_B07	6773	KLAPPSSTL	nonspliced	KLAPPSSTL	nonspliced	KLAPPSSTL	nonspliced
PR487_Michele_20180611_B07_rep2	7472	KLAPPSSTL	nonspliced	KLAPPSSTL	nonspliced	KLAPPSSTL	nonspliced
PR487_Michele_20180604_B07	12897	LPNSSIGIL	nonspliced	LPNSSLGLL	nonspliced	LPNSSIGIL	nonspliced
PR487_Michele_20180611_B07_rep1	7578	KLAPPSSTL	nonspliced	KLAPPSSTL	nonspliced	KLAPPSSTL	nonspliced
PR487_Michele_20180611_B07_rep1	9471	SPALGVHSF	nonspliced	SPALGVHSF	nonspliced	SPALGVHSF	nonspliced
PR487_Michele_20180611_B07_rep2	9338	SPALGVHSF	nonspliced	SPALGVHSF	nonspliced	SPALGVHSF	nonspliced
PR487_Michele_20180604_B07	8130	SPALGVHSF	nonspliced	SPALGVHSF	nonspliced	SPALGVHSF	nonspliced
PR487_Michele_20180611_B07_rep1	12911	GPNGGIVTSL	nonspliced	GPNGGLVTSL	nonspliced	GPNGGIVTSL	nonspliced
PR487_Michele_20180604_B07	10143	GPNGGIVTSL	nonspliced	GPNGGLVTSL	nonspliced	GPNGGIVTSL	nonspliced
PR487_Michele_20180611_B07_rep2	12779	GPNGGIVTSL	nonspliced	GPNGGLVTSL	nonspliced	GPNGGIVTSL	nonspliced
PR487_Michele_20180604_B07	12540	FPSPPAVSI	nonspliced	FPSPPAVSL	nonspliced	FPSPPAVSI	nonspliced
PR487_Michele_20180604_B07	4899	APPRPGSSF	nonspliced	APPRPGSSF	nonspliced	APPRPGSSF	nonspliced
PR487_Michele_20180611_B07_rep2	4485	APPRPGSSF	nonspliced	APPRPGSSF	nonspliced	APPRPGSSF	nonspliced
PR487_Michele_20180604_B07	12191	GPLLPGQSF	nonspliced	GPLLPGQSF	nonspliced	GPLLPGQSF	nonspliced
PR487_Michele_20180604_B07	10606	SPANLLTSL	nonspliced	SPANLLTSL	nonspliced	LPSGQLTSL	nonspliced
PR487_Michele_20180611_B07_rep1	8776	SPALTISKV	nonspliced	SPALTLSKV	nonspliced	SPALTISKV	nonspliced
PR487_Michele_20180611_B07_rep2	8667	SPALTISKV	nonspliced	SPALTLSKV	nonspliced	SPALTISKV	nonspliced
PR487_Michele_20180604_B07	7476	LPKTGTVSL	nonspliced	LPKTGTVSL	nonspliced	LPKTGTVSL	nonspliced
PR487_Michele_20180611_B07_rep2	8437	LPKTGTVSL	nonspliced	LPKTGTVSL	nonspliced	LPKTGTVSL	nonspliced
PR487_Michele_20180611_B07_rep1	5571	PHFHHEL	nonspliced	PHFHHEL	nonspliced	PHFHHEL	nonspliced
PR487_Michele_20180611_B07_rep1	15003	SPGVMPLSL	nonspliced	SPGVMPLSL	nonspliced	SPGVMPLSL	nonspliced
PR487_Michele_20180604_B07	11417	SPGVMPLSL	nonspliced	SPGVMPLSL	nonspliced	SPGVMPLSL	nonspliced
PR487_Michele_20180604_B07	4771	GPASVGKTSL	nonspliced	GPASVGKTSL	nonspliced	GPASVGKTSL	nonspliced
PR487_Michele_20180611_B07_rep1	4462	GPASVGKTSL	nonspliced	GPASVGKTSL	nonspliced	GPASVGKTSL	nonspliced
PR487_Michele_20180611_B07_rep2	4372	GPASVGKTSL	nonspliced	GPASVGKTSL	nonspliced	GPASVGKTSL	nonspliced
PR487_Michele_20180611_B07_rep1	18350	GPNGAIFEL	nonspliced	GPNGALFEL	nonspliced	GPNGAIFEL	nonspliced
PR487_Michele_20180604_B07	13793	GPNGAIFEL	nonspliced	GPNGALFEL	nonspliced	GPNGAIFEL	nonspliced
PR487_Michele_20180611_B07_rep2	14613	APGAVYQVL	nonspliced	APGAVYQVL	nonspliced	APGAVYQVL	nonspliced
PR487_Michele_20180611_B07_rep1	14804	APGAVYQVL	nonspliced	APGAVYQVL	nonspliced	APGAVYQVL	nonspliced
PR487_Michele_20180611_B07_rep1	18571	GPNGYAILL	nonspliced	GPNGYALLL	nonspliced	GPNGYAILL	nonspliced
PR487_Michele_20180604_B07	13953	GPNGYAILL	nonspliced	GPNGYALLL	nonspliced	GPNGYAILL	nonspliced
PR487_Michele_20180611_B07_rep2	11196	LPRALGSGF	nonspliced	LPRALGSGF	nonspliced	LPRALGSGF	nonspliced
PR487_Michele_20180611_B07_rep2	11604	SPALAAMEL	nonspliced	SPALAAMEL	nonspliced	SPALAAMEL	nonspliced
PR487_Michele_20180604_B07	8695	SPQFQQAL	nonspliced	SPQFQQAL	nonspliced	SPQFQQAL	nonspliced
PR487_Michele_20180611_B07_rep1	12508	VPLAATSML	nonspliced	VPLAATSML	nonspliced	VPLAATSML	nonspliced
PR487_Michele_20180611_B07_rep2	12382	VPLAATSML	nonspliced	VPLAATSML	nonspliced	VPLAATSML	nonspliced
PR487_Michele_20180604_B07	9763	VPLAATSML	nonspliced	VPLAATSML	nonspliced	VPLAATSML	nonspliced
PR487_Michele_20180611_B07_rep2	8071	APSLKNAAF	nonspliced	APSLKNAAF	nonspliced	APSLKNAAF	nonspliced
PR487_Michele_20180611_B07_rep1	8191	APSLKNAAF	nonspliced	APSLKNAAF	nonspliced	APSLKNAAF	nonspliced
PR487_Michele_20180611_B07_rep1	19547	SPIYGGLVL	nonspliced	SPLYGGLVL	nonspliced	SPIYGGLVL	nonspliced
PR487_Michele_20180611_B07_rep2	19149	SPIYGGLVL	nonspliced	SPLYGGLVL	nonspliced	SPIYGGLVL	nonspliced
PR487_Michele_20180604_B07	14546	SPIYGGLVL	nonspliced	SPLYGGLVL	nonspliced	SPIYGGLVL	nonspliced
PR487_Michele_20180611_B07_rep1	13002	APFDAQASL	nonspliced	APFDAQASL	nonspliced	APFDAQASL	nonspliced
PR487_Michele_20180611_B07_rep2	7132	GPKSPSVTF	nonspliced	GPKSPSVTF	nonspliced	GPKSPSVTF	nonspliced
PR487_Michele_20180611_B07_rep1	15349	TPAGNFVTL	nonspliced	TPAGNFVTL	nonspliced	TPAGNFVTL	nonspliced
PR487_Michele_20180611_B07_rep2	15149	TPAGNFVTL	nonspliced	TPAGNFVTL	nonspliced	TPAGNFVTL	nonspliced
PR487_Michele_20180604_B07	7539	SPANPAHIL	nonspliced	SPANPAHLL	nonspliced	SPANPAHIL	nonspliced
PR487_Michele_20180604_B07	7563	SPANPAHIL	nonspliced	SPANPAHLL	nonspliced	SPANPAHIL	nonspliced
PR487_Michele_20180611_B07_rep2	8300	SPANPAHIL	nonspliced	SPANPAHLL	nonspliced	SPANPAHIL	nonspliced
PR487_Michele_20180611_B07_rep1	16797	TPADGFTVL	nonspliced	TPADGFTVL	nonspliced	TPADGFTVL	nonspliced
PR487_Michele_20180604_B07	12666	TPADGFTVL	nonspliced	TPADGFTVL	nonspliced	TPADGFTVL	nonspliced
PR487_Michele_20180604_B07	16621	VPAPVVIIL	nonspliced	VPAPVVLLL	nonspliced	VPAPVVIIL	nonspliced
PR487_Michele_20180604_B07	16653	VPAPVVIIL	nonspliced	VPAPVVLLL	nonspliced	not identified	not identified
PR487_Michele_20180611_B07_rep1	22644	VPAPVVIIL	nonspliced	VPAPVVLLL	nonspliced	VPAPVVIIL	nonspliced
PR487_Michele_20180611_B07_rep2	21927	VPAPVVIIL	nonspliced	VPAPVVLLL	nonspliced	not identified	not identified
PR487_Michele_20180604_B07	4638	GPNTNGSQF	nonspliced	GPNTNGSQF	nonspliced	GPNTNGSQF	nonspliced
PR487_Michele_20180611_B07_rep1	5693	NPMVTGTSV	nonspliced	NPMVTGTSV	nonspliced	NPMVTGTSV	nonspliced
PR487_Michele_20180604_B07	5142	NPMVTGTSV	nonspliced	NPMVTGTSV	nonspliced	NPMVTGTSV	nonspliced
PR487_Michele_20180611_B07_rep2	5616	NPMVTGTSV	nonspliced	NPMVTGTSV	nonspliced	NPMVTGTSV	nonspliced
PR487_Michele_20180611_B07_rep1	6857	YPKGLGSTV	nonspliced	YPKGLGSTV	nonspliced	YPKGLGSTV	nonspliced
PR487_Michele_20180611_B07_rep1	7086	KPTFSQTI	nonspliced	KPTFSQTL	nonspliced	KPTFSQTI	nonspliced
PR487_Michele_20180611_B07_rep2	6774	YPKGLGSTV	nonspliced	YPKGLGSTV	nonspliced	YPKGLGSTV	nonspliced
PR487_Michele_20180604_B07	10661	APPPLGGAEL	nonspliced	APPPLGGAEL	nonspliced	APPPLGGAEL	nonspliced
PR487_Michele_20180611_B07_rep1	7163	APTPARPVL	nonspliced	APTPARPVL	nonspliced	APTPARPVL	nonspliced
PR487_Michele_20180604_B07	6586	APTPARPVL	nonspliced	APTPARPVL	nonspliced	APTPARPVL	nonspliced
PR487_Michele_20180604_B07	8043	APAPRPSLL	nonspliced	APAPRPSLL	nonspliced	APAPRPSLL	nonspliced
PR487_Michele_20180611_B07_rep2	7078	APTPARPVL	nonspliced	APTPARPVL	nonspliced	APTPARPVL	nonspliced
PR487_Michele_20180604_B07	5928	LLAPPSRPA	nonspliced	LLAPPSRPA	nonspliced	LLAPPSRPA	nonspliced
PR487_Michele_20180611_B07_rep1	5150	APYPKMSL	nonspliced	APYPKMSL	nonspliced	not identified	not identified
PR487_Michele_20180611_B07_rep2	7760	KPGPPQLSV	nonspliced	KPGPPQLSV	nonspliced	KPGPPQLSV	nonspliced
PR487_Michele_20180611_B07_rep1	7871	SPDYGNSAL	nonspliced	SPDYGNSAL	nonspliced	SPDYGNSAL	nonspliced
PR487_Michele_20180604_B07	6766	SPDYGNSAL	nonspliced	SPDYGNSAL	nonspliced	SPDYGNSAL	nonspliced
PR487_Michele_20180611_B07_rep1	6365	PAPIHNQF	nonspliced	PAPLHNQF	nonspliced	PAPIHNQF	nonspliced
PR487_Michele_20180611_B07_rep1	15312	SPAAPSPLAL	nonspliced	SPAAPSPLAL	nonspliced	SPAAPSPLAL	nonspliced
PR487_Michele_20180611_B07_rep1	11910	IPQPTPASL	nonspliced	LPQPTPASL	nonspliced	IPQPTPASL	nonspliced
PR487_Michele_20180611_B07_rep1	16026	QPAGVPEIL	nonspliced	QPAGVPELL	nonspliced	QPAGVPEIL	nonspliced
PR487_Michele_20180611_B07_rep2	11784	IPQPTPASL	nonspliced	LPQPTPASL	nonspliced	IPQPTPASL	nonspliced
PR487_Michele_20180604_B07	11628	SPAAPSPLAL	nonspliced	SPAAPSPLAL	nonspliced	SPAAPSPLAL	nonspliced
PR487_Michele_20180611_B07_rep2	15095	SPAAPSPLAL	nonspliced	SPAAPSPLAL	nonspliced	SPAAPSPLAL	nonspliced
PR487_Michele_20180611_B07_rep1	19517	IPAAQLVVL	nonspliced	LPAAQLVVL	nonspliced	IPAAQLVVL	nonspliced
PR487_Michele_20180604_B07	14419	IPAAQLVVL	nonspliced	LPAAQLVVL	nonspliced	IPAAQLVVL	nonspliced
PR487_Michele_20180611_B07_rep1	15825	VPTEGFQF	nonspliced	VPTEGFQF	nonspliced	VPTEGFQF	nonspliced
PR487_Michele_20180611_B07_rep1	11657	SPYLGQMI	nonspliced	SPYLGQML	nonspliced	SPYLGQMI	nonspliced
PR487_Michele_20180611_B07_rep2	11547	SPYLGQMI	nonspliced	SPYLGQML	nonspliced	SPYLGQMI	nonspliced
PR487_Michele_20180611_B07_rep2	11533	SPYLGQMI	nonspliced	SPYLGQML	nonspliced	SPYLGQMI	nonspliced
PR487_Michele_20180611_B07_rep2	19702	GPGTGFLYL	nonspliced	GPGTGFLYL	nonspliced	GPGTGFLYL	nonspliced
PR487_Michele_20180611_B07_rep2	7256	KPVAPSNVL	nonspliced	KPVAPSNVL	nonspliced	KPVAPSNVL	nonspliced
PR487_Michele_20180604_B07	6695	KPVAPSNVL	nonspliced	KPVAPSNVL	nonspliced	KPVAPSNVL	nonspliced
PR487_Michele_20180611_B07_rep1	7361	KPVAPSNVL	nonspliced	KPVAPSNVL	nonspliced	KPVAPSNVL	nonspliced
PR487_Michele_20180611_B07_rep2	5605	RPAALRGAL	nonspliced	RPAALRGAL	nonspliced	RPAALRGAL	nonspliced
PR487_Michele_20180604_B07	6036	RPAALRGAL	nonspliced	RPAALRGAL	nonspliced	RPAALRGAL	nonspliced
PR487_Michele_20180604_B07	15110	TPALLTPVL	nonspliced	TPALLTPVL	nonspliced	TPALLTPVL	nonspliced
PR487_Michele_20180604_B07	16204	PSVIVGIVV	nonspliced	not identified	not identified	not identified	not identified
PR487_Michele_20180604_B07	9518	GPAKVIVQL	nonspliced	GPAKVLVQL	nonspliced	not identified	not identified
PR487_Michele_20180611_B07_rep2	8835	SPSGGSTVSF	nonspliced	SPSGGSTVSF	nonspliced	SPSGGSTVSF	nonspliced
PR487_Michele_20180611_B07_rep1	7952	APLPDGRSL	nonspliced	APLPDGRSL	nonspliced	APLPDGRSL	nonspliced
PR487_Michele_20180604_B07	6874	APLPDGRSL	nonspliced	APLPDGRSL	nonspliced	APLPDGRSL	nonspliced
PR487_Michele_20180611_B07_rep2	7826	APLPDGRSL	nonspliced	APLPDGRSL	nonspliced	APLPDGRSL	nonspliced
PR487_Michele_20180611_B07_rep1	6890	RPPASVGEL	nonspliced	RPPASVGEL	nonspliced	RPPASVGEL	nonspliced
PR487_Michele_20180604_B07	11960	RPAALTALL	nonspliced	RPAALTALL	nonspliced	RPAALTALL	nonspliced
PR487_Michele_20180611_B07_rep1	16091	APASGYLTF	nonspliced	APASGYLTF	nonspliced	APASGYLTF	nonspliced
PR487_Michele_20180611_B07_rep1	7783	APAPSTVHF	nonspliced	APAPSTVHF	nonspliced	APAPSTVHF	nonspliced
PR487_Michele_20180604_B07	6941	APAPSTVHF	nonspliced	APAPSTVHF	nonspliced	APAPSTVHF	nonspliced
PR487_Michele_20180611_B07_rep1	3850	TARPGGGTPL	nonspliced	TARPGGGTPL	nonspliced	TARPGGGTPL	nonspliced
PR487_Michele_20180604_B07	5950	VARVPGSQL	nonspliced	VARVPGSQL	nonspliced	VARVPGSQL	nonspliced
PR487_Michele_20180611_B07_rep1	10974	PGVMPLSLL	nonspliced	PGVMPLSLL	nonspliced	not identified	not identified
PR487_Michele_20180604_B07	8266	RPNGVITGL	nonspliced	RPNGVLTGL	nonspliced	RPNGVITGL	nonspliced
PR487_Michele_20180611_B07_rep2	4938	APALVSKKL	nonspliced	APALVSKKL	nonspliced	APALVSKKL	nonspliced
PR487_Michele_20180611_B07_rep1	6534	LPQGQGSQL	nonspliced	LPQGQGSQL	nonspliced	LPQGQGSQL	nonspliced
PR487_Michele_20180611_B07_rep2	6466	LPQGQGSQL	nonspliced	LPQGQGSQL	nonspliced	LPQGQGSQL	nonspliced
PR487_Michele_20180604_B07	5838	LPQGQGSQL	nonspliced	LPQGQGSQL	nonspliced	LPQGQGSQL	nonspliced
PR487_Michele_20180604_B07	5845	LPQGQGSQL	nonspliced	LPQGQGSQL	nonspliced	LPQGQGSQL	nonspliced
PR487_Michele_20180611_B07_rep1	7640	RPDSGVPSL	nonspliced	RPDSGVPSL	nonspliced	RPDSGVPSL	nonspliced
PR487_Michele_20180611_B07_rep2	7545	RPDSGVPSL	nonspliced	RPDSGVPSL	nonspliced	RPDSGVPSL	nonspliced
PR487_Michele_20180611_B07_rep1	13391	SPPLVGSSAL	nonspliced	SPPLVGSSAL	nonspliced	SPPLVGSSAL	nonspliced
PR487_Michele_20180611_B07_rep2	13191	SPPLVGSSAL	nonspliced	SPPLVGSSAL	nonspliced	SPPLVGSSAL	nonspliced
PR487_Michele_20180611_B07_rep2	13209	SPPLVGSSAL	nonspliced	SPPLVGSSAL	nonspliced	SPPLVGSSAL	nonspliced
PR487_Michele_20180611_B07_rep1	13334	SPPLVGSSAL	nonspliced	SPPLVGSSAL	nonspliced	SPPLVGSSAL	nonspliced
PR487_Michele_20180604_B07	10299	SPPLVGSSAL	nonspliced	SPPLVGSSAL	nonspliced	SPPLVGSSAL	nonspliced
PR487_Michele_20180611_B07_rep1	10391	SPGLRDVAL	nonspliced	SPGLRDVAL	nonspliced	SPGLRDVAL	nonspliced
PR487_Michele_20180611_B07_rep2	10250	SPGLRDVAL	nonspliced	SPGLRDVAL	nonspliced	SPGLRDVAL	nonspliced
PR487_Michele_20180611_B07_rep1	10636	SPKLPVSSL	nonspliced	SPKLPVSSL	nonspliced	SPKLPVSSL	nonspliced
PR487_Michele_20180604_B07	8829	SPKLPVSSL	nonspliced	SPKLPVSSL	nonspliced	SPKLPVSSL	nonspliced
PR487_Michele_20180604_B07	8851	SPKLPVSSL	nonspliced	SPKLPVSSL	nonspliced	SPKLPVSSL	nonspliced
PR487_Michele_20180611_B07_rep2	10530	SPKLPVSSL	nonspliced	SPKLPVSSL	nonspliced	SPKLPVSSL	nonspliced
PR487_Michele_20180604_B07	9950	SPGARLITI	nonspliced	SPGARLLTL	nonspliced	SPGARLITI	nonspliced
PR487_Michele_20180611_B07_rep1	8696	KPDKLTIL	nonspliced	KPDKLTLL	nonspliced	not identified	not identified
PR487_Michele_20180611_B07_rep2	8534	KPDKLTIL	nonspliced	KPDKLTLL	nonspliced	KPDKLTIL	nonspliced
PR487_Michele_20180611_B07_rep1	10560	KPAVTTLVV	nonspliced	KPAVTTLVV	nonspliced	not identified	not identified
PR487_Michele_20180611_B07_rep2	10381	KPAVTTLVV	nonspliced	KPAVTTLVV	nonspliced	KPAVTTLVV	nonspliced
PR487_Michele_20180604_B07	8023	KPDKLTIL	nonspliced	KPDKLTLL	nonspliced	not identified	not identified
PR487_Michele_20180611_B07_rep2	6681	YASSPGMSL	nonspliced	YASSPGMSL	nonspliced	YASSPGMSL	nonspliced
PR487_Michele_20180611_B07_rep2	9659	SPNSSNPII	nonspliced	SPNSSNPLL	nonspliced	SPNSSNPII	nonspliced
PR487_Michele_20180604_B07	8252	SPNSSNPII	nonspliced	SPNSSNPLL	nonspliced	SPNSSNPII	nonspliced
PR487_Michele_20180611_B07_rep2	5869	RPHYGSVL	nonspliced	RPHYGSVL	nonspliced	RPHYGSVL	nonspliced
PR487_Michele_20180604_B07	6236	RPHYGSVL	nonspliced	RPHYGSVL	nonspliced	RPHYGSVL	nonspliced
PR487_Michele_20180611_B07_rep1	5960	RPHYGSVL	nonspliced	RPHYGSVL	nonspliced	RPHYGSVL	nonspliced
PR487_Michele_20180611_B07_rep2	3523	NPATPTSKL	nonspliced	NPATPTSKL	nonspliced	NPATPTSKL	nonspliced
PR487_Michele_20180604_B07	5443	SPAEGQVKL	nonspliced	SPAEGQVKL	nonspliced	SPAEGQVKL	nonspliced
PR487_Michele_20180604_B07	6066	APSGGRLLSA	nonspliced	APSGGRLLSA	nonspliced	APSGGRLLSA	nonspliced
PR487_Michele_20180604_B07	4611	APRGTGIVSA	nonspliced	APRGTGLVSA	nonspliced	APRGTGIVSA	nonspliced
PR487_Michele_20180611_B07_rep1	21101	FPAAPLLTV	nonspliced	FPAAPLLTV	nonspliced	FPAAPLLTV	nonspliced
PR487_Michele_20180604_B07	15565	FPAAPLLTV	nonspliced	FPAAPLLTV	nonspliced	FPAAPLLTV	nonspliced
PR487_Michele_20180611_B07_rep1	3738	YPRPGTPAA	nonspliced	YPRPGTPAA	nonspliced	YPRPGTPAA	nonspliced
PR487_Michele_20180611_B07_rep1	9781	APVNVTTEV	nonspliced	APVNVTTEV	nonspliced	APVNVTTEV	nonspliced
PR487_Michele_20180604_B07	7862	APVNVTTEV	nonspliced	APVNVTTEV	nonspliced	APVNVTTEV	nonspliced
PR487_Michele_20180611_B07_rep1	9764	APVNVTTEV	nonspliced	APVNVTTEV	nonspliced	APVNVTTEV	nonspliced
PR487_Michele_20180611_B07_rep2	9669	APVNVTTEV	nonspliced	APVNVTTEV	nonspliced	APVNVTTEV	nonspliced
PR487_Michele_20180611_B07_rep2	13328	YPAAVPQAL	nonspliced	YPAAVPQAL	nonspliced	YPAAVPQAL	nonspliced
PR487_Michele_20180604_B07	10329	YPAAVPQAL	nonspliced	YPAAVPQAL	nonspliced	YPAAVPQAL	nonspliced
PR487_Michele_20180611_B07_rep2	14776	LPAGGAPTVF	nonspliced	LPAGGAPTVF	nonspliced	LPAGGAPTVF	nonspliced
PR487_Michele_20180611_B07_rep1	12271	SPRLPVGGF	nonspliced	SPRLPVGGF	nonspliced	SPRLPVGGF	nonspliced
PR487_Michele_20180604_B07	9925	SPRLPVGGF	nonspliced	SPRLPVGGF	nonspliced	SPRLPVGGF	nonspliced
PR487_Michele_20180611_B07_rep2	12111	SPRLPVGGF	nonspliced	SPRLPVGGF	nonspliced	SPRLPVGGF	nonspliced
PR487_Michele_20180604_B07	9930	SPRLPVGGF	nonspliced	SPRLPVGGF	nonspliced	SPRLPVGGF	nonspliced
PR487_Michele_20180611_B07_rep2	10051	SPAISVKDL	nonspliced	SPALSVKDL	nonspliced	SPAISVKDL	nonspliced
PR487_Michele_20180611_B07_rep2	5252	LPSKPSSTL	nonspliced	LPSKPSSTL	nonspliced	LPSKPSSTL	nonspliced
PR487_Michele_20180604_B07	5261	LPSKPSSTL	nonspliced	LPSKPSSTL	nonspliced	LPSKPSSTL	nonspliced
PR487_Michele_20180611_B07_rep1	5334	LPSKPSSTL	nonspliced	LPSKPSSTL	nonspliced	LPSKPSSTL	nonspliced
PR487_Michele_20180611_B07_rep1	10188	SPAISVKDL	nonspliced	SPALSVKDL	nonspliced	SPAISVKDL	nonspliced
PR487_Michele_20180611_B07_rep1	5891	AAAYPHTSL	nonspliced	AAAYPHTSL	nonspliced	AAAYPHTSL	nonspliced
PR487_Michele_20180611_B07_rep1	15918	SPLAEVTTL	nonspliced	SPLAEVTTL	nonspliced	SPLAEVTTL	nonspliced
PR487_Michele_20180611_B07_rep1	11373	FPEVKPTI	nonspliced	FPEVKPTL	nonspliced	FPEVKPTI	nonspliced
PR487_Michele_20180611_B07_rep2	4695	APDVGRMGI	nonspliced	APDVGRMGL	nonspliced	APDVGRMGI	nonspliced
PR487_Michele_20180611_B07_rep1	18410	PDFGGNVLL	nonspliced	PDFGGNVLL	nonspliced	LPDFGGNVL	nonspliced
PR487_Michele_20180611_B07_rep2	18068	PDFGGNVLL	nonspliced	PDFGGNVLL	nonspliced	PDFGGNVLL	nonspliced
PR487_Michele_20180611_B07_rep2	8154	AVSEGRLSL	nonspliced	AVSEGRLSL	nonspliced	not identified	not identified
PR487_Michele_20180611_B07_rep1	9511	KPSPIYGGL	nonspliced	KPSPLYGGL	nonspliced	KPSPIYGGL	nonspliced
PR487_Michele_20180611_B07_rep2	9344	KPSPIYGGL	nonspliced	KPSPLYGGL	nonspliced	KPSPIYGGL	nonspliced
PR487_Michele_20180611_B07_rep1	9501	KPSPIYGGL	nonspliced	KPSPLYGGL	nonspliced	KPSPIYGGL	nonspliced
PR487_Michele_20180604_B07	14329	APVFQGLSL	nonspliced	APVFQGLSL	nonspliced	APVFQGLSL	nonspliced
PR487_Michele_20180604_B07	8269	KPSPIYGGL	nonspliced	KPSPLYGGL	nonspliced	KPSPIYGGL	nonspliced
PR487_Michele_20180604_B07	8286	KPSPIYGGL	nonspliced	KPSPLYGGL	nonspliced	KPSPIYGGL	nonspliced
PR487_Michele_20180604_B07	15233	FPNASLIGL	nonspliced	FPNASLLGL	nonspliced	FPNASLIGL	nonspliced
PR487_Michele_20180611_B07_rep2	9399	KPSPIYGGL	nonspliced	KPSPLYGGL	nonspliced	KPSPIYGGL	nonspliced
PR487_Michele_20180604_B07	10941	GVRPFGVSL	nonspliced	GVRPFGVSL	nonspliced	GVRPFGVSL	nonspliced
PR487_Michele_20180611_B07_rep1	11005	PGNRIVYL	nonspliced	PGNRLVYL	nonspliced	not identified	not identified
PR487_Michele_20180611_B07_rep1	7536	SPSSVTGNAL	nonspliced	SPSSVTGNAL	nonspliced	SPSSVTGNAL	nonspliced
PR487_Michele_20180611_B07_rep2	7470	SPSSVTGNAL	nonspliced	SPSSVTGNAL	nonspliced	SPSSVTGNAL	nonspliced
PR487_Michele_20180604_B07	6532	SPSSVTGNAL	nonspliced	SPSSVTGNAL	nonspliced	SPSSVTGNAL	nonspliced
PR487_Michele_20180611_B07_rep2	7453	SPSSVTGNAL	nonspliced	SPSSVTGNAL	nonspliced	SPSSVTGNAL	nonspliced
PR487_Michele_20180604_B07	5643	LPPPPPPAM	nonspliced	LPPPPPPAM	nonspliced	LPPPPPPAM	nonspliced
PR487_Michele_20180604_B07	5643	LPPPPPPAM	nonspliced	LPPPPPPAM	nonspliced	IPPPPPPAM	nonspliced
PR487_Michele_20180611_B07_rep1	6921	LPPPPPPAM	nonspliced	LPPPPPPAM	nonspliced	LPPPPPPAM	nonspliced
PR487_Michele_20180611_B07_rep1	6921	LPPPPPPAM	nonspliced	LPPPPPPAM	nonspliced	IPPPPPPAM	nonspliced
PR487_Michele_20180604_B07	12482	VPTTPTLGF	nonspliced	VPTTPTLGF	nonspliced	VPTTPTLGF	nonspliced
PR487_Michele_20180611_B07_rep2	16412	VPTTPTLGF	nonspliced	VPTTPTLGF	nonspliced	VPTTPTLGF	nonspliced
PR487_Michele_20180611_B07_rep1	12783	VPVSGMITI	nonspliced	VPVSGMLTL	nonspliced	VPVSGMITI	nonspliced
PR487_Michele_20180611_B07_rep2	12657	VPVSGMITI	nonspliced	VPVSGMLTL	nonspliced	VPVSGMITI	nonspliced
PR487_Michele_20180604_B07	6334	AAMKALQAL	nonspliced	AAMKALQAL	nonspliced	AAMKALQAL	nonspliced
PR487_Michele_20180611_B07_rep1	6624	AAMKALQAL	nonspliced	AAMKALQAL	nonspliced	AAMKALQAL	nonspliced
PR487_Michele_20180604_B07	11727	FPRPVVAF	nonspliced	FPRPVVAF	nonspliced	FPRPVVAF	nonspliced
PR487_Michele_20180611_B07_rep1	9443	SPTTSSQIL	nonspliced	SPTTSSQLL	nonspliced	SPTTSSQIL	nonspliced
PR487_Michele_20180611_B07_rep2	10372	KPFLNSDL	nonspliced	KPFLNSDL	nonspliced	KPFLNSDL	nonspliced
PR487_Michele_20180611_B07_rep1	10564	KPFLNSDL	nonspliced	KPFLNSDL	nonspliced	KPFLNSDL	nonspliced
PR487_Michele_20180611_B07_rep1	13445	VPAATFQSI	nonspliced	VPAATFQSL	nonspliced	VPAATFQSI	nonspliced
PR487_Michele_20180611_B07_rep2	13295	VPAATFQSI	nonspliced	VPAATFQSL	nonspliced	VPAATFQSI	nonspliced
PR487_Michele_20180611_B07_rep1	10064	PEEHPVLL	nonspliced	PEEHPVLL	nonspliced	PEEHPVLL	nonspliced
PR487_Michele_20180611_B07_rep1	9680	RPTNSIVF	nonspliced	RPTNSLVF	nonspliced	not identified	not identified
PR487_Michele_20180611_B07_rep2	6231	LPASPAHQL	nonspliced	LPASPAHQL	nonspliced	LPASPAHQL	nonspliced
PR487_Michele_20180611_B07_rep1	11409	APGLIKTSF	nonspliced	APGLLKTSF	nonspliced	APGLIKTSF	nonspliced
PR487_Michele_20180611_B07_rep2	11257	APGLIKTSF	nonspliced	APGLLKTSF	nonspliced	APGLIKTSF	nonspliced
PR487_Michele_20180604_B07	9011	LPAPPPATAV	nonspliced	LPAPPPATAV	nonspliced	LPAPPPATAV	nonspliced
PR487_Michele_20180604_B07	8983	LPAPPPATAV	nonspliced	LPAPPPATAV	nonspliced	LPAPPPATAV	nonspliced
PR487_Michele_20180611_B07_rep1	11666	LPAPPPATAV	nonspliced	LPAPPPATAV	nonspliced	LPAPPPATAV	nonspliced
PR487_Michele_20180611_B07_rep1	15431	APESATVIF	nonspliced	APESATVLF	nonspliced	APESATVIF	nonspliced
PR487_Michele_20180611_B07_rep2	15937	YPASSLVVV	nonspliced	YPASSLVVV	nonspliced	YPASSLVVV	nonspliced
PR487_Michele_20180604_B07	15171	APAGVFGVAF	nonspliced	APAGVFGVAF	nonspliced	APAGVFGVAF	nonspliced
PR487_Michele_20180611_B07_rep1	20515	APAGVFGVAF	nonspliced	not identified	not identified	APAGVFGVAF	nonspliced
PR487_Michele_20180604_B07	4118	PRPPPKPM	nonspliced	PRPPPKPM	nonspliced	PRPPPKPM	nonspliced
PR487_Michele_20180611_B07_rep1	8915	SPNKLYTL	nonspliced	SPNKLYTL	nonspliced	SPNKLYTL	nonspliced
PR487_Michele_20180611_B07_rep2	8784	SPNKLYTL	nonspliced	SPNKLYTL	nonspliced	SPNKLYTL	nonspliced
PR487_Michele_20180604_B07	7951	SPNKLYTL	nonspliced	SPNKLYTL	nonspliced	SPNKLYTL	nonspliced
PR487_Michele_20180611_B07_rep1	7046	AVEPGRPPL	nonspliced	AVEPGRPPL	nonspliced	AVEPGRPPL	nonspliced
PR487_Michele_20180611_B07_rep2	6967	AVEPGRPPL	nonspliced	AVEPGRPPL	nonspliced	AVEPGRPPL	nonspliced
PR487_Michele_20180611_B07_rep2	7204	RPPPIGAEV	nonspliced	RPPPLGAEV	nonspliced	RPPPIGAEV	nonspliced
PR487_Michele_20180611_B07_rep1	7278	RPPPIGAEV	nonspliced	RPPPLGAEV	nonspliced	RPPPIGAEV	nonspliced
PR487_Michele_20180604_B07	6418	AVEPGRPPL	nonspliced	AVEPGRPPL	nonspliced	AVEPGRPPL	nonspliced
PR487_Michele_20180604_B07	11813	IPRILGPGL	nonspliced	LPRLLGPGL	nonspliced	IPRILGPGL	nonspliced
PR487_Michele_20180611_B07_rep1	12642	VPAPAVRIL	nonspliced	VPAPAVRLL	nonspliced	VPAPAVRIL	nonspliced
PR487_Michele_20180604_B07	12937	SPTTAFTVL	nonspliced	SPTTAFTVL	nonspliced	SPTTAFTVL	nonspliced
PR487_Michele_20180604_B07	8137	RPAGPVAVGI	nonspliced	RPAGPVAVGL	nonspliced	not identified	not identified
PR487_Michele_20180611_B07_rep2	9350	RPAGPVAVGI	nonspliced	RPAGPVAVGL	nonspliced	not identified	not identified
PR487_Michele_20180611_B07_rep1	9502	RPAGPVAVGI	nonspliced	RPAGPVAVGL	nonspliced	not identified	not identified
PR487_Michele_20180604_B07	16539	LPALPLAEL	nonspliced	LPALPLAEL	nonspliced	LPALPLAEL	nonspliced
PR487_Michele_20180611_B07_rep1	8563	RPNLPLKV	nonspliced	RPNLPLKV	nonspliced	not identified	not identified
PR487_Michele_20180611_B07_rep2	8365	RPNLPLKV	nonspliced	RPNLPLKV	nonspliced	not identified	not identified
PR487_Michele_20180604_B07	7737	RPNLPLKV	nonspliced	RPNLPLKV	nonspliced	not identified	not identified
PR487_Michele_20180604_B07	8464	FPNPAAHAL	nonspliced	FPNPAAHAL	nonspliced	FPNPAAHAL	nonspliced
PR487_Michele_20180611_B07_rep2	9807	FPNPAAHAL	nonspliced	FPNPAAHAL	nonspliced	FPNPAAHAL	nonspliced
PR487_Michele_20180611_B07_rep2	9000	APSPRPLSL	nonspliced	APSPRPLSL	nonspliced	APSPRPLSL	nonspliced
PR487_Michele_20180611_B07_rep1	9138	APSPRPLSL	nonspliced	APSPRPLSL	nonspliced	APSPRPLSL	nonspliced
PR487_Michele_20180604_B07	8019	APSPRPLSL	nonspliced	APSPRPLSL	nonspliced	APSPRPLSL	nonspliced
PR487_Michele_20180611_B07_rep1	18538	LPQLTGPVL	nonspliced	LPQLTGPVL	nonspliced	LPQLTGPVL	nonspliced
PR487_Michele_20180611_B07_rep2	18230	LPQLTGPVL	nonspliced	LPQLTGPVL	nonspliced	LPQLTGPVL	nonspliced
PR487_Michele_20180611_B07_rep2	15916	APRLPITGL	nonspliced	APRLPLTGL	nonspliced	APRLPITGL	nonspliced
PR487_Michele_20180611_B07_rep2	15916	APRLPITGL	nonspliced	APRLPLTGL	nonspliced	APRLPITGL	nonspliced
PR487_Michele_20180611_B07_rep2	14903	APRLPITGL	nonspliced	APRLPLTGL	nonspliced	APRLPITGL	nonspliced
PR487_Michele_20180611_B07_rep2	14707	APRLPITGL	nonspliced	APRLPLTGL	nonspliced	APRLPITGL	nonspliced
PR487_Michele_20180611_B07_rep1	14252	APRLPITGL	nonspliced	APRLPLTGL	nonspliced	not identified	not identified
PR487_Michele_20180611_B07_rep2	14043	APRLPITGL	nonspliced	APRLPLTGL	nonspliced	APRLPITGL	nonspliced
PR487_Michele_20180604_B07	11066	APRLPITGL	nonspliced	APRLPLTGL	nonspliced	APRLPITGL	nonspliced
PR487_Michele_20180611_B07_rep2	14426	APRLPITGL	nonspliced	APRLPLTGL	nonspliced	APRLPITGL	nonspliced
PR487_Michele_20180611_B07_rep2	15097	APRLPITGL	nonspliced	APRLPLTGL	nonspliced	APRLPITGL	nonspliced
PR487_Michele_20180611_B07_rep1	15116	APRLPITGL	nonspliced	APRLPLTGL	nonspliced	APRLPITGL	nonspliced
PR487_Michele_20180611_B07_rep2	14236	APRLPITGL	nonspliced	APRLPLTGL	nonspliced	APRLPITGL	nonspliced
PR487_Michele_20180604_B07	11073	APRLPITGL	nonspliced	APRLPLTGL	nonspliced	APRLPITGL	nonspliced
PR487_Michele_20180611_B07_rep2	13850	APRLPITGL	nonspliced	APRLPLTGL	nonspliced	APRLPITGL	nonspliced
PR487_Michele_20180611_B07_rep2	15314	APRLPITGL	nonspliced	APRLPLTGL	nonspliced	APRLPITGL	nonspliced
PR487_Michele_20180611_B07_rep1	14045	APRLPITGL	nonspliced	APRLPLTGL	nonspliced	not identified	not identified
PR487_Michele_20180611_B07_rep2	15501	APRLPITGL	nonspliced	APRLPLTGL	nonspliced	APRLPITGL	nonspliced
PR487_Michele_20180604_B07	9283	KPTLPLRL	nonspliced	not identified	not identified	not identified	not identified
PR487_Michele_20180604_B07	11768	GPMSVGLDF	nonspliced	GPMSVGLDF	nonspliced	GPMSVGLDF	nonspliced
PR487_Michele_20180604_B07	11857	FPALPGSSY	nonspliced	not identified	not identified	FPALPGSSY	nonspliced
PR487_Michele_20180604_B07	7852	LHVLNQTL	nonspliced	not identified	not identified	LPHSATVTL	nonspliced
PR487_Michele_20180611_B07_rep2	8951	LHVLNQTL	nonspliced	not identified	not identified	LPHSATVTL	nonspliced
PR487_Michele_20180604_B07	12725	SPNNIPALL	nonspliced	SPNNLPALL	nonspliced	SPNNIPALL	nonspliced
PR487_Michele_20180604_B07	14195	SPLPLPTTL	nonspliced	SPLPLPTTL	nonspliced	SPLPLPTTL	nonspliced
PR487_Michele_20180611_B07_rep1	7743	IPQPSGKVL	nonspliced	LPQPSGKVL	nonspliced	IPQPSGKVL	nonspliced
PR487_Michele_20180611_B07_rep1	8179	SPMYGQAGL	nonspliced	SPMYGQAGL	nonspliced	SPMYGQAGL	nonspliced
PR487_Michele_20180604_B07	6980	SPMYGQAGL	nonspliced	SPMYGQAGL	nonspliced	SPMYGQAGL	nonspliced
PR487_Michele_20180611_B07_rep2	8083	SPMYGQAGL	nonspliced	SPMYGQAGL	nonspliced	SPMYGQAGL	nonspliced
PR487_Michele_20180611_B07_rep2	8704	RPAGEPSLL	nonspliced	RPAGEPSLL	nonspliced	RPAGEPSLL	nonspliced
PR487_Michele_20180611_B07_rep1	8836	RPAGEPSLL	nonspliced	RPAGEPSLL	nonspliced	RPAGEPSLL	nonspliced
PR487_Michele_20180611_B07_rep2	16349	VPVPPNVAF	nonspliced	VPVPPNVAF	nonspliced	VPVPPNVAF	nonspliced
PR487_Michele_20180604_B07	12131	VPVPPNVAF	nonspliced	VPVPPNVAF	nonspliced	VPVPPNVAF	nonspliced
PR487_Michele_20180604_B07	12131	VPVPPNVAF	nonspliced	VPVPPNVAF	nonspliced	LPALRSIGL	nonspliced
PR487_Michele_20180611_B07_rep2	16325	VPVPPNVAF	nonspliced	VPVPPNVAF	nonspliced	VPVPPNVAF	nonspliced
PR487_Michele_20180611_B07_rep1	16537	VPVPPNVAF	nonspliced	VPVPPNVAF	nonspliced	VPVPPNVAF	nonspliced
PR487_Michele_20180604_B07	12355	VPVPPNVAF	nonspliced	VPVPPNVAF	nonspliced	VPVPPNVAF	nonspliced
PR487_Michele_20180604_B07	12108	VPVPPNVAF	nonspliced	VPVPPNVAF	nonspliced	VPVPPNVAF	nonspliced
PR487_Michele_20180604_B07	10901	SPKIPGIDL	nonspliced	SPKLPGLDL	nonspliced	SPKIPGIDL	nonspliced
PR487_Michele_20180611_B07_rep1	14001	SPKIPGIDL	nonspliced	SPKLPGLDL	nonspliced	SPKIPGIDL	nonspliced
PR487_Michele_20180611_B07_rep2	12513	RPAVIGDVL	nonspliced	RPAVLGDVL	nonspliced	RPAVIGDVL	nonspliced
PR487_Michele_20180604_B07	10291	RPAVIGDVL	nonspliced	RPAVLGDVL	nonspliced	RPAVIGDVL	nonspliced
PR487_Michele_20180604_B07	13812	APTFTGSFL	nonspliced	APTFTGSFL	nonspliced	APTFTGSFL	nonspliced
PR487_Michele_20180611_B07_rep2	18150	APTFTGSFL	nonspliced	APTFTGSFL	nonspliced	APTFTGSFL	nonspliced
PR487_Michele_20180611_B07_rep1	9534	NPDAALRAL	nonspliced	NPDAALRAL	nonspliced	NPDAALRAL	nonspliced
PR487_Michele_20180611_B07_rep2	9416	NPDAALRAL	nonspliced	NPDAALRAL	nonspliced	NPDAALRAL	nonspliced
PR487_Michele_20180604_B07	8173	NPDAALRAL	nonspliced	NPDAALRAL	nonspliced	NPDAALRAL	nonspliced
PR487_Michele_20180604_B07	8183	NPDAALRAL	nonspliced	NPDAALRAL	nonspliced	NPDAALRAL	nonspliced
PR487_Michele_20180611_B07_rep1	13549	HVFIGGTPL	nonspliced	HVFLGGTPL	nonspliced	HVFIGGTPL	nonspliced
PR487_Michele_20180611_B07_rep2	19074	NPELLLEI	nonspliced	NPELLLEL	nonspliced	not identified	not identified
PR487_Michele_20180604_B07	14366	NPELLLEI	nonspliced	NPELLLEL	nonspliced	LPNELIEL	nonspliced
PR487_Michele_20180611_B07_rep2	8014	APHLVGPHL	nonspliced	APHLVGPHL	nonspliced	APHLVGPHL	nonspliced
PR487_Michele_20180611_B07_rep1	8172	APHLVGPHL	nonspliced	APHLVGPHL	nonspliced	APHLVGPHL	nonspliced
PR487_Michele_20180604_B07	7544	APHLVGPHL	nonspliced	APHLVGPHL	nonspliced	APHLVGPHL	nonspliced
PR487_Michele_20180611_B07_rep2	4212	SPAKPVQTI	nonspliced	SPAKPVQTL	nonspliced	SPAKPVQTI	nonspliced
PR487_Michele_20180604_B07	4696	SPAKPVQTI	nonspliced	SPAKPVQTL	nonspliced	SPAKPVQTI	nonspliced
PR487_Michele_20180604_B07	13771	VPAEVTVIL	nonspliced	VPAEVTVLL	nonspliced	VPAEVTVIL	nonspliced
PR487_Michele_20180611_B07_rep1	3769	PRQPPMSL	nonspliced	PRQPPMSL	nonspliced	PRQPPMSL	nonspliced
PR487_Michele_20180611_B07_rep2	3473	PRQPPMSL	nonspliced	PRQPPMSL	nonspliced	PRQPPMSL	nonspliced
PR487_Michele_20180611_B07_rep2	3680	PRQPPMSL	nonspliced	PRQPPMSL	nonspliced	PRQPPMSL	nonspliced
PR487_Michele_20180604_B07	4211	PRQPPMSL	nonspliced	PRQPPMSL	nonspliced	PRQPPMSL	nonspliced
PR487_Michele_20180611_B07_rep2	11598	AAAPVPTTTL	nonspliced	AAAPVPTTTL	nonspliced	AAAPVPTTTL	nonspliced
PR487_Michele_20180604_B07	9096	AAAPVPTTTL	nonspliced	AAAPVPTTTL	nonspliced	AAAPVPTTTL	nonspliced
PR487_Michele_20180611_B07_rep2	13653	LPLASQEAL	nonspliced	LPLASQEAL	nonspliced	LPLASQEAL	nonspliced
PR487_Michele_20180611_B07_rep1	15025	VPIQSSVVL	nonspliced	VPLQSSVVL	nonspliced	VPIQSSVVL	nonspliced
PR487_Michele_20180604_B07	13831	SPLLTGQIL	nonspliced	SPLLTGQLL	nonspliced	SPLLTGQIL	nonspliced
PR487_Michele_20180611_B07_rep2	14838	VPIQSSVVL	nonspliced	VPLQSSVVL	nonspliced	VPIQSSVVL	nonspliced
PR487_Michele_20180611_B07_rep2	18266	SPLLTGQIL	nonspliced	SPLLTGQLL	nonspliced	SPLLTGQIL	nonspliced
PR487_Michele_20180604_B07	11422	VPIQSSVVL	nonspliced	VPLQSSVVL	nonspliced	VPIQSSVVL	nonspliced
PR487_Michele_20180604_B07	8951	VPRSASVLL	nonspliced	VPRSASVLL	nonspliced	VPRSASVLL	nonspliced
PR487_Michele_20180611_B07_rep1	10411	VPRSASVLL	nonspliced	VPRSASVLL	nonspliced	VPRSASVLL	nonspliced
PR487_Michele_20180604_B07	6587	VPHGAGYEL	nonspliced	VPHGAGYEL	nonspliced	VPHGAGYEL	nonspliced
PR487_Michele_20180611_B07_rep2	6966	VPHGAGYEL	nonspliced	VPHGAGYEL	nonspliced	VPHGAGYEL	nonspliced
PR487_Michele_20180611_B07_rep1	3150	SPRVPNSSV	nonspliced	SPRVPNSSV	nonspliced	SPRVPNSSV	nonspliced
PR487_Michele_20180611_B07_rep2	3024	SPRVPNSSV	nonspliced	SPRVPNSSV	nonspliced	SPRVPNSSV	nonspliced
PR487_Michele_20180611_B07_rep1	6604	HPELKATF	nonspliced	HPELKATF	nonspliced	HPELKATF	nonspliced
PR487_Michele_20180604_B07	11276	SPNSQALIL	nonspliced	SPNSQALLL	nonspliced	not identified	not identified
PR487_Michele_20180611_B07_rep1	7975	KPTHFTVL	nonspliced	KPTHFTVL	nonspliced	KPTHFTVL	nonspliced
PR487_Michele_20180611_B07_rep2	7763	KPTHFTVL	nonspliced	KPTHFTVL	nonspliced	KPTHFTVL	nonspliced
PR487_Michele_20180611_B07_rep1	7422	MPLPGTKAL	nonspliced	MPLPGTKAL	nonspliced	MPLPGTKAL	nonspliced
PR487_Michele_20180604_B07	11809	SPRGFPLGL	nonspliced	SPRGFPLGL	nonspliced	SPRGFPLGL	nonspliced
PR487_Michele_20180604_B07	6889	TPSSKPTLL	nonspliced	TPSSKPTLL	nonspliced	TPSSKPTLL	nonspliced
PR487_Michele_20180604_B07	5843	AIKNVNTAL	nonspliced	ALKNVNTAL	nonspliced	AIKNVNTAL	nonspliced
PR487_Michele_20180611_B07_rep2	21072	LPAINGIVF	nonspliced	LPALNGLVF	nonspliced	LPAINGIVF	nonspliced
PR487_Michele_20180611_B07_rep1	21671	LPAINGIVF	nonspliced	LPALNGLVF	nonspliced	LPAINGIVF	nonspliced
PR487_Michele_20180611_B07_rep2	4008	GPIYPGHGM	nonspliced	GPLYPGHGM	nonspliced	GPIYPGHGM	nonspliced
PR487_Michele_20180604_B07	4278	GPIYPGHGM	nonspliced	GPLYPGHGM	nonspliced	GPIYPGHGM	nonspliced
PR487_Michele_20180611_B07_rep1	3887	GPIYPGHGM	nonspliced	GPLYPGHGM	nonspliced	GPIYPGHGM	nonspliced
PR487_Michele_20180611_B07_rep2	10112	SPDTESPVL	nonspliced	SPDTESPVL	nonspliced	SPDTESPVL	nonspliced
PR487_Michele_20180604_B07	9614	APGAPIGNTF	nonspliced	APGAPLGNTF	nonspliced	APGAPIGNTF	nonspliced
PR487_Michele_20180604_B07	11893	LPAEFTPAV	nonspliced	LPAEFTPAV	nonspliced	LPAEFTPAV	nonspliced
PR487_Michele_20180611_B07_rep2	15643	LPAEFTPAV	nonspliced	LPAEFTPAV	nonspliced	LPAEFTPAV	nonspliced
PR487_Michele_20180604_B07	6171	SPGQRSISL	nonspliced	SPGQRSLSL	nonspliced	SPGQRSISL	nonspliced
PR487_Michele_20180611_B07_rep2	6276	SPGQRSISL	nonspliced	SPGQRSLSL	nonspliced	SPGQRSISL	nonspliced
PR487_Michele_20180611_B07_rep1	6347	SPGQRSISL	nonspliced	SPGQRSLSL	nonspliced	SPGQRSISL	nonspliced
PR487_Michele_20180604_B07	5049	RPLSGSGISA	nonspliced	RPLSGSGLSA	nonspliced	not identified	not identified
PR487_Michele_20180604_B07	12443	FPFAPPGAAA	nonspliced	FPFAPPGAAA	nonspliced	FPFAPPGAAA	nonspliced
PR487_Michele_20180611_B07_rep1	16554	FPFAPPGAAA	nonspliced	FPFAPPGAAA	nonspliced	FPFAPPGAAA	nonspliced
PR487_Michele_20180604_B07	5209	VPAKPEGTF	nonspliced	VPAKPEGTF	nonspliced	VPAKPEGTF	nonspliced
PR487_Michele_20180611_B07_rep2	4989	APATMTPKL	nonspliced	APATMTPKL	nonspliced	APATMTPKL	nonspliced
PR487_Michele_20180604_B07	4900	TPKNTSVSL	nonspliced	TPKNTSVSL	nonspliced	TPKNTSVSL	nonspliced
PR487_Michele_20180611_B07_rep2	4410	TPKNTSVSL	nonspliced	TPKNTSVSL	nonspliced	TPKNTSVSL	nonspliced
PR487_Michele_20180611_B07_rep1	4505	TPKNTSVSL	nonspliced	TPKNTSVSL	nonspliced	TPKNTSVSL	nonspliced
PR487_Michele_20180611_B07_rep2	15964	KPVSPLLL	nonspliced	KPVSPLLL	nonspliced	not identified	not identified
PR487_Michele_20180604_B07	12249	KPVSPLLL	nonspliced	KPVSPLLL	nonspliced	KPVSPLLL	nonspliced
PR487_Michele_20180604_B07	12258	KPVSPLLL	nonspliced	KPVSPLLL	nonspliced	KPVSPLLL	nonspliced
PR487_Michele_20180611_B07_rep2	10095	IPIVHRVL	nonspliced	LPLVHRVL	nonspliced	IPIVHRVL	nonspliced
PR487_Michele_20180611_B07_rep2	14015	SPPAGLFTSA	nonspliced	SPPAGLFTSA	nonspliced	SPPAGLFTSA	nonspliced
PR487_Michele_20180611_B07_rep1	14177	SPPAGLFTSA	nonspliced	SPPAGLFTSA	nonspliced	SPPAGLFTSA	nonspliced
PR487_Michele_20180611_B07_rep2	13814	SPPAGLFTSA	nonspliced	SPPAGLFTSA	nonspliced	SPPAGLFTSA	nonspliced
PR487_Michele_20180611_B07_rep1	13961	SPPAGLFTSA	nonspliced	SPPAGLFTSA	nonspliced	SPPAGLFTSA	nonspliced
PR487_Michele_20180604_B07	10831	SPPAGLFTSA	nonspliced	SPPAGLFTSA	nonspliced	SPPAGLFTSA	nonspliced
PR487_Michele_20180611_B07_rep2	11469	APDAKSFVL	nonspliced	APDAKSFVL	nonspliced	APDAKSFVL	nonspliced
PR487_Michele_20180604_B07	9521	APDAKSFVL	nonspliced	APDAKSFVL	nonspliced	APDAKSFVL	nonspliced
PR487_Michele_20180604_B07	9544	APDAKSFVL	nonspliced	APDAKSFVL	nonspliced	APDAKSFVL	nonspliced
PR487_Michele_20180611_B07_rep1	11536	APDAKSFVL	nonspliced	APDAKSFVL	nonspliced	APDAKSFVL	nonspliced
PR487_Michele_20180611_B07_rep2	11384	APDAKSFVL	nonspliced	APDAKSFVL	nonspliced	APDAKSFVL	nonspliced
PR487_Michele_20180611_B07_rep1	11582	APDAKSFVL	nonspliced	APDAKSFVL	nonspliced	APDAKSFVL	nonspliced
PR487_Michele_20180604_B07	4971	HAKPPTPSL	nonspliced	HAKPPTPSL	nonspliced	HAKPPTPSL	nonspliced
PR487_Michele_20180611_B07_rep2	5928	RPAPPPEAL	nonspliced	RPAPPPEAL	nonspliced	RPAPPPEAL	nonspliced
PR487_Michele_20180611_B07_rep1	6039	RPAPPPEAL	nonspliced	RPAPPPEAL	nonspliced	RPAPPPEAL	nonspliced
PR487_Michele_20180604_B07	11975	SPVKLFSGL	nonspliced	SPVKLFSGL	nonspliced	SPVKLFSGL	nonspliced
PR487_Michele_20180611_B07_rep2	4266	PVGIRHRL	nonspliced	PVGLRHRL	nonspliced	not identified	not identified
PR487_Michele_20180611_B07_rep2	13685	SPLSGGNVAF	nonspliced	SPLSGGNVAF	nonspliced	SPLSGGNVAF	nonspliced
PR487_Michele_20180611_B07_rep1	13837	SPLSGGNVAF	nonspliced	SPLSGGNVAF	nonspliced	SPLSGGNVAF	nonspliced
PR487_Michele_20180604_B07	12759	TPMAPGVFL	nonspliced	TPMAPGVFL	nonspliced	TPMAPGVFL	nonspliced
PR487_Michele_20180611_B07_rep2	13083	SPHGIPLDL	nonspliced	SPHGLPLDL	nonspliced	SPHGIPLDL	nonspliced
PR487_Michele_20180611_B07_rep2	13083	SPHGIPLDL	nonspliced	SPHGLPLDL	nonspliced	SPHGIPIDL	nonspliced
PR487_Michele_20180611_B07_rep1	10466	SPTFVREL	nonspliced	SPTFVREL	nonspliced	SPTFVREL	nonspliced
PR487_Michele_20180611_B07_rep1	12915	YPSPIPKF	nonspliced	YPSPLPKF	nonspliced	YPSPIPKF	nonspliced
PR487_Michele_20180611_B07_rep2	12726	YPSPIPKF	nonspliced	YPSPLPKF	nonspliced	not identified	not identified
PR487_Michele_20180604_B07	11832	HPAAFPLPV	nonspliced	HPAAFPLPV	nonspliced	HPAAFPLPV	nonspliced
PR487_Michele_20180604_B07	11851	HPAAFPLPV	nonspliced	HPAAFPLPV	nonspliced	HPAAFPLPV	nonspliced
PR487_Michele_20180611_B07_rep2	6385	RVNFRGSL	nonspliced	RVNFRGSL	nonspliced	RVNFRGSL	nonspliced
PR487_Michele_20180611_B07_rep2	8840	RPDGSASFL	nonspliced	RPDGSASFL	nonspliced	RPDGSASFL	nonspliced
PR487_Michele_20180611_B07_rep1	8978	RPDGSASFL	nonspliced	RPDGSASFL	nonspliced	RPDGSASFL	nonspliced
PR487_Michele_20180604_B07	8042	RPDGSASFL	nonspliced	RPDGSASFL	nonspliced	RPDGSASFL	nonspliced
PR487_Michele_20180611_B07_rep1	5422	HPGPVNSEL	nonspliced	HPGPVNSEL	nonspliced	HPGPVNSEL	nonspliced
PR487_Michele_20180611_B07_rep2	5344	HPGPVNSEL	nonspliced	HPGPVNSEL	nonspliced	HPGPVNSEL	nonspliced
PR487_Michele_20180604_B07	8052	RPDGSASFL	nonspliced	RPDGSASFL	nonspliced	RPDGSASFL	nonspliced
PR487_Michele_20180604_B07	14193	SPMPLYIL	nonspliced	SPMPLYLL	nonspliced	SPMPLYIL	nonspliced
PR487_Michele_20180604_B07	11564	SPPGVPPVSL	nonspliced	SPPGVPPVSL	nonspliced	SPPGVPPVSL	nonspliced
PR487_Michele_20180611_B07_rep2	8620	EPLRPGPAL	nonspliced	EPLRPGPAL	nonspliced	EPLRPGPAL	nonspliced
PR487_Michele_20180604_B07	15714	APALLLIPAA	nonspliced	not identified	not identified	APALLLIPAA	nonspliced
PR487_Michele_20180611_B07_rep1	16660	GPLRAPLLL	nonspliced	GPLRAPLLL	nonspliced	not identified	not identified
PR487_Michele_20180611_B07_rep1	4775	PTKQTQTF	nonspliced	PTKQTQTF	nonspliced	PTKQTQTF	nonspliced
PR487_Michele_20180604_B07	4978	PTKQTQTF	nonspliced	PTKQTQTF	nonspliced	PTKQTQTF	nonspliced
PR487_Michele_20180611_B07_rep2	4704	PTKQTQTF	nonspliced	PTKQTQTF	nonspliced	PTKQTQTF	nonspliced
PR487_Michele_20180611_B07_rep2	11710	RPMAFVTL	nonspliced	RPMAFVTL	nonspliced	RPMAFVTL	nonspliced
PR487_Michele_20180611_B07_rep1	11922	RPMAFVTL	nonspliced	RPMAFVTL	nonspliced	not identified	not identified
PR487_Michele_20180611_B07_rep1	10315	LPSVPSTHL	nonspliced	LPSVPSTHL	nonspliced	LPSVPSTHL	nonspliced
PR487_Michele_20180611_B07_rep2	10191	LPSVPSTHL	nonspliced	LPSVPSTHL	nonspliced	LPSVPSTHL	nonspliced
PR487_Michele_20180611_B07_rep1	7400	IPNSPRLGP	nonspliced	LPNSPRLGP	nonspliced	not identified	not identified
PR487_Michele_20180611_B07_rep2	4572	APAPAPARSL	nonspliced	APAPAPARSL	nonspliced	not identified	not identified
PR487_Michele_20180604_B07	9779	RPQLPQVL	nonspliced	RPQLPQVL	nonspliced	RPQLPQVL	nonspliced
PR487_Michele_20180611_B07_rep2	9804	RPHTITLL	nonspliced	RPHTLTLL	nonspliced	not identified	not identified
PR487_Michele_20180611_B07_rep1	9982	RPHTITLL	nonspliced	RPHTLTLL	nonspliced	RPHTITLL	nonspliced
PR487_Michele_20180604_B07	9790	RPQLPQVL	nonspliced	RPQLPQVL	nonspliced	RPQLPQVL	nonspliced
PR487_Michele_20180611_B07_rep1	7708	VPYGKGPSF	nonspliced	VPYGKGPSF	nonspliced	VPYGKGPSF	nonspliced
PR487_Michele_20180611_B07_rep2	9096	NPSSVIHVV	nonspliced	NPSSVLHVV	nonspliced	NPSSVIHVV	nonspliced
PR487_Michele_20180611_B07_rep1	10644	APSYPMASL	nonspliced	APSYPMASL	nonspliced	APSYPMASL	nonspliced
PR487_Michele_20180604_B07	8508	APSYPMASL	nonspliced	APSYPMASL	nonspliced	APSYPMASL	nonspliced
PR487_Michele_20180604_B07	15563	FPAGSTLIF	nonspliced	FPAGSTLLF	nonspliced	FPAGSTLIF	nonspliced
PR487_Michele_20180611_B07_rep2	20403	FPAGSTLIF	nonspliced	FPAGSTLLF	nonspliced	FPAGSTLIF	nonspliced
PR487_Michele_20180604_B07	5625	VVKPPGQDL	nonspliced	VVKPPGQDL	nonspliced	VVKPPGQDL	nonspliced
PR487_Michele_20180611_B07_rep1	5914	VVKPPGQDL	nonspliced	VVKPPGQDL	nonspliced	VVKPPGQDL	nonspliced
PR487_Michele_20180611_B07_rep1	8841	APDQPLKAL	nonspliced	APDQPLKAL	nonspliced	APDQPLKAL	nonspliced
PR487_Michele_20180611_B07_rep2	8717	APDQPLKAL	nonspliced	APDQPLKAL	nonspliced	APDQPLKAL	nonspliced
PR487_Michele_20180611_B07_rep2	5837	VVKPPGQDL	nonspliced	VVKPPGQDL	nonspliced	VVKPPGQDL	nonspliced
PR487_Michele_20180611_B07_rep2	6985	APRPTIINA	nonspliced	APRPTLLNA	nonspliced	APRPTIINA	nonspliced
PR487_Michele_20180604_B07	6462	APRPTIINA	nonspliced	APRPTLLNA	nonspliced	not identified	not identified
PR487_Michele_20180611_B07_rep1	7087	APRPTIINA	nonspliced	APRPTLLNA	nonspliced	APRPTIINA	nonspliced
PR487_Michele_20180611_B07_rep1	13876	LPRPPMLL	nonspliced	LPRPPMLL	nonspliced	not identified	not identified
PR487_Michele_20180611_B07_rep1	10790	KPGKVVLVL	nonspliced	KPGKVVLVL	nonspliced	not identified	not identified
PR487_Michele_20180611_B07_rep2	9850	KPGKVVLVL	nonspliced	KPGKVVLVL	nonspliced	not identified	not identified
PR487_Michele_20180604_B07	8957	KPGKVVLVL	nonspliced	KPGKVVLVL	nonspliced	not identified	not identified
PR487_Michele_20180611_B07_rep1	10051	KPGKVVLVL	nonspliced	KPGKVVLVL	nonspliced	not identified	not identified
PR487_Michele_20180604_B07	8816	SPLMGAQSF	nonspliced	SPLMGAQSF	nonspliced	SPLMGAQSF	nonspliced
PR487_Michele_20180611_B07_rep1	10892	SPLMGAQSF	nonspliced	SPLMGAQSF	nonspliced	SPLMGAQSF	nonspliced
PR487_Michele_20180611_B07_rep2	10756	SPLMGAQSF	nonspliced	SPLMGAQSF	nonspliced	SPLMGAQSF	nonspliced
PR487_Michele_20180611_B07_rep1	4629	IPVSSHNSL	nonspliced	LPVSSHNSL	nonspliced	IPVSSHNSL	nonspliced
PR487_Michele_20180611_B07_rep2	5080	IPVSSHNSL	nonspliced	LPVSSHNSL	nonspliced	IPVSSHNSL	nonspliced
PR487_Michele_20180611_B07_rep1	5136	IPVSSHNSL	nonspliced	LPVSSHNSL	nonspliced	IPVSSHNSL	nonspliced
PR487_Michele_20180604_B07	4780	IPVSSHNSL	nonspliced	LPVSSHNSL	nonspliced	IPVSSHNSL	nonspliced
PR487_Michele_20180611_B07_rep2	4535	IPVSSHNSL	nonspliced	LPVSSHNSL	nonspliced	IPVSSHNSL	nonspliced
PR487_Michele_20180611_B07_rep1	4548	APEERPAAL	nonspliced	APEERPAAL	nonspliced	APEERPAAL	nonspliced
PR487_Michele_20180604_B07	8227	RPAPLSAEL	nonspliced	RPAPLSAEL	nonspliced	RPAPLSAEL	nonspliced
PR487_Michele_20180611_B07_rep2	9379	RPAPLSAEL	nonspliced	RPAPLSAEL	nonspliced	RPAPLSAEL	nonspliced
PR487_Michele_20180604_B07	14614	QPAPAPLLF	nonspliced	QPAPAPLLF	nonspliced	QPAPAPLLF	nonspliced
PR487_Michele_20180611_B07_rep1	19603	QPAPAPLLF	nonspliced	QPAPAPLLF	nonspliced	QPAPAPLLF	nonspliced
PR487_Michele_20180604_B07	14615	QPAPAPLLF	nonspliced	QPAPAPLLF	nonspliced	QPAPAPLLF	nonspliced
PR487_Michele_20180604_B07	7161	ITAPPSRVL	nonspliced	LTAPPSRVL	nonspliced	ITAPPSRVL	nonspliced
PR487_Michele_20180611_B07_rep2	8128	ITAPPSRVL	nonspliced	LTAPPSRVL	nonspliced	ITAPPSRVL	nonspliced
PR487_Michele_20180611_B07_rep2	8344	ITAPPSRVL	nonspliced	LTAPPSRVL	nonspliced	ITAPPSRVL	nonspliced
PR487_Michele_20180611_B07_rep1	8467	ITAPPSRVL	nonspliced	LTAPPSRVL	nonspliced	ITAPPSRVL	nonspliced
PR487_Michele_20180604_B07	7183	ITAPPSRVL	nonspliced	LTAPPSRVL	nonspliced	ITAPPSRVL	nonspliced
PR487_Michele_20180611_B07_rep1	11320	IPVSKPLSL	nonspliced	LPVSKPLSL	nonspliced	IPVSKPLSL	nonspliced
PR487_Michele_20180604_B07	9305	IPVSKPLSL	nonspliced	LPVSKPLSL	nonspliced	IPVSKPLSL	nonspliced
PR487_Michele_20180611_B07_rep2	11166	IPVSKPLSL	nonspliced	LPVSKPLSL	nonspliced	IPVSKPLSL	nonspliced
PR487_Michele_20180611_B07_rep2	10426	IPVSKPLSL	nonspliced	LPVSKPLSL	nonspliced	IPVSKPLSL	nonspliced
PR487_Michele_20180604_B07	9335	IPVSKPLSL	nonspliced	LPVSKPLSL	nonspliced	IPVSKPLSL	nonspliced
PR487_Michele_20180611_B07_rep1	10568	IPVSKPLSL	nonspliced	LPVSKPLSL	nonspliced	IPVSKPLSL	nonspliced
PR487_Michele_20180604_B07	8662	IPVSKPLSL	nonspliced	LPVSKPLSL	nonspliced	IPVSKPLSL	nonspliced
PR487_Michele_20180611_B07_rep2	3019	APYPHPATT	nonspliced	APYPHPATT	nonspliced	APYPHPATT	nonspliced
PR487_Michele_20180611_B07_rep1	3141	APYPHPATT	nonspliced	APYPHPATT	nonspliced	APYPHPATT	nonspliced
PR487_Michele_20180611_B07_rep2	7602	VPNNGQNVL	nonspliced	VPNNGQNVL	nonspliced	VPNNGQNVL	nonspliced
PR487_Michele_20180604_B07	6699	VPNNGQNVL	nonspliced	VPNNGQNVL	nonspliced	VPNNGQNVL	nonspliced
PR487_Michele_20180604_B07	12559	RPVLPLML	nonspliced	RPVLPLML	nonspliced	RPVLPLML	nonspliced
PR487_Michele_20180611_B07_rep2	10078	GPEARTLVL	nonspliced	GPEARTLVL	nonspliced	GPEARTLVL	nonspliced
PR487_Michele_20180611_B07_rep2	10808	IPAKPPVSF	nonspliced	LPAKPPVSF	nonspliced	IPAKPPVSF	nonspliced
PR487_Michele_20180611_B07_rep1	10919	IPAKPPVSF	nonspliced	LPAKPPVSF	nonspliced	IPAKPPVSF	nonspliced
PR487_Michele_20180611_B07_rep1	9541	LPSKVPTTL	nonspliced	LPSKVPTTL	nonspliced	LPSKVPTTL	nonspliced
PR487_Michele_20180611_B07_rep2	9419	LPSKVPTTL	nonspliced	LPSKVPTTL	nonspliced	LPSKVPTTL	nonspliced
PR487_Michele_20180604_B07	14256	VPLLNTSVL	nonspliced	VPLLNTSVL	nonspliced	VPLLNTSVL	nonspliced
PR487_Michele_20180604_B07	8490	VVRVPTATL	nonspliced	VVRVPTATL	nonspliced	VVRVPTATL	nonspliced
PR487_Michele_20180604_B07	3512	MPSPATLSH	nonspliced	MPSPATLSH	nonspliced	MPSPATLSH	nonspliced
PR487_Michele_20180604_B07	6111	SPQAEQPSL	nonspliced	SPQAEQPSL	nonspliced	SPQAEQPSL	nonspliced
PR487_Michele_20180611_B07_rep2	3192	APRQPGLMA	nonspliced	APRQPGLMA	nonspliced	APRQPGLMA	nonspliced
PR487_Michele_20180604_B07	4156	APRQPGLMA	nonspliced	APRQPGLMA	nonspliced	APRQPGLMA	nonspliced
PR487_Michele_20180611_B07_rep2	3606	APRQPGLMA	nonspliced	APRQPGLMA	nonspliced	APRQPGLMA	nonspliced
PR487_Michele_20180611_B07_rep1	3285	APRQPGLMA	nonspliced	APRQPGLMA	nonspliced	APRQPGLMA	nonspliced
PR487_Michele_20180611_B07_rep1	3488	APRQPGLMA	nonspliced	APRQPGLMA	nonspliced	APRQPGLMA	nonspliced
PR487_Michele_20180611_B07_rep2	3400	APRQPGLMA	nonspliced	APRQPGLMA	nonspliced	APRQPGLMA	nonspliced
PR487_Michele_20180604_B07	3947	APRQPGLMA	nonspliced	APRQPGLMA	nonspliced	APRQPGLMA	nonspliced
PR487_Michele_20180604_B07	3920	APRQPGLMA	nonspliced	APRQPGLMA	nonspliced	APRQPGLMA	nonspliced
PR487_Michele_20180611_B07_rep2	13471	GPNQDLTVL	nonspliced	GPNQDLTVL	nonspliced	GPNQDLTVL	nonspliced
PR487_Michele_20180604_B07	4332	VPATDRNAL	nonspliced	VPATDRNAL	nonspliced	VPATDRNAL	nonspliced
PR487_Michele_20180611_B07_rep1	4009	VPATDRNAL	nonspliced	VPATDRNAL	nonspliced	VPATDRNAL	nonspliced
PR487_Michele_20180611_B07_rep1	12608	SPADIVKNL	nonspliced	SPADLVKNL	nonspliced	SPADIVKNL	nonspliced
PR487_Michele_20180611_B07_rep2	12540	SPADIVKNL	nonspliced	SPADLVKNL	nonspliced	SPADIVKNL	nonspliced
PR487_Michele_20180604_B07	9935	SPADIVKNL	nonspliced	SPADLVKNL	nonspliced	SPADIVKNL	nonspliced
PR487_Michele_20180604_B07	6810	VPENKGISL	nonspliced	VPENKGLSL	nonspliced	VPENKGISL	nonspliced
PR487_Michele_20180611_B07_rep2	4783	PDSQRLKL	nonspliced	PDSQRLKL	nonspliced	PDSQRLKL	nonspliced
PR487_Michele_20180611_B07_rep1	6324	KPSTKALVL	nonspliced	KPSTKALVL	nonspliced	KPSTKALVL	nonspliced
PR487_Michele_20180604_B07	12457	APDAFVGPAL	nonspliced	APDAFVGPAL	nonspliced	APDAFVGPAL	nonspliced
PR487_Michele_20180604_B07	12481	APDAFVGPAL	nonspliced	APDAFVGPAL	nonspliced	APDAFVGPAL	nonspliced
PR487_Michele_20180611_B07_rep1	17150	APDFPAQVL	nonspliced	APDFPAQVL	nonspliced	APDFPAQVL	nonspliced
PR487_Michele_20180611_B07_rep1	16637	APDAFVGPAL	nonspliced	APDAFVGPAL	nonspliced	APDAFVGPAL	nonspliced
PR487_Michele_20180611_B07_rep1	17188	APDFPAQVL	nonspliced	APDFPAQVL	nonspliced	APDFPAQVL	nonspliced
PR487_Michele_20180611_B07_rep2	16443	APDAFVGPAL	nonspliced	APDAFVGPAL	nonspliced	APDAFVGPAL	nonspliced
PR487_Michele_20180611_B07_rep1	16650	APDAFVGPAL	nonspliced	APDAFVGPAL	nonspliced	APDAFVGPAL	nonspliced
PR487_Michele_20180611_B07_rep2	16431	APDAFVGPAL	nonspliced	APDAFVGPAL	nonspliced	APDAFVGPAL	nonspliced
PR487_Michele_20180611_B07_rep2	4927	VVREPSGTL	nonspliced	VVREPSGTL	nonspliced	VVREPSGTL	nonspliced
PR487_Michele_20180604_B07	9275	VPRAAFLSP	nonspliced	VPRAAFLSP	nonspliced	VPRAAFLSP	nonspliced
PR487_Michele_20180611_B07_rep2	12291	LPAPPHIDV	nonspliced	LPAPPHLDV	nonspliced	LPAPPHIDV	nonspliced
PR487_Michele_20180611_B07_rep1	10098	GPARPSLDF	nonspliced	GPARPSLDF	nonspliced	GPARPSLDF	nonspliced
PR487_Michele_20180604_B07	4267	TPSPRLAAM	nonspliced	TPSPRLAAM	nonspliced	TPSPRLAAM	nonspliced
PR487_Michele_20180604_B07	13844	NPSILPTAF	nonspliced	NPSLLPTAF	nonspliced	NPSILPTAF	nonspliced
PR487_Michele_20180611_B07_rep2	8660	QPAPISPHL	nonspliced	QPAPLSPHL	nonspliced	QPAPISPHL	nonspliced
PR487_Michele_20180604_B07	7522	QPAPISPHL	nonspliced	QPAPLSPHL	nonspliced	QPAPISPHL	nonspliced
PR487_Michele_20180611_B07_rep2	21678	NPTLILAAF	nonspliced	NPTLLLAAF	nonspliced	not identified	not identified
PR487_Michele_20180604_B07	16449	NPTLILAAF	nonspliced	NPTLLLAAF	nonspliced	NPTLILAAF	nonspliced
PR487_Michele_20180611_B07_rep1	8291	RPVPPPPSL	nonspliced	RPVPPPPSL	nonspliced	RPVPPPPSL	nonspliced
PR487_Michele_20180611_B07_rep1	9486	HPMYGNIL	nonspliced	HPMYGNLL	nonspliced	HPMYGNIL	nonspliced
PR487_Michele_20180611_B07_rep1	18581	MPADIATLL	nonspliced	MPADLATLL	nonspliced	MPADIATLL	nonspliced
PR487_Michele_20180604_B07	13755	MPADIATLL	nonspliced	MPADLATLL	nonspliced	not identified	not identified
PR487_Michele_20180611_B07_rep2	18282	MPADIATLL	nonspliced	MPADLATLL	nonspliced	not identified	not identified
PR487_Michele_20180611_B07_rep2	9260	KPANVFITA	nonspliced	KPANVFLTA	nonspliced	KPANVFITA	nonspliced
PR487_Michele_20180604_B07	8197	KPANVFITA	nonspliced	KPANVFLTA	nonspliced	KPANVFITA	nonspliced
PR487_Michele_20180611_B07_rep1	9406	KPANVFITA	nonspliced	KPANVFLTA	nonspliced	KPANVFITA	nonspliced
PR487_Michele_20180611_B07_rep1	9433	KPANVFITA	nonspliced	KPANVFLTA	nonspliced	KPANVFITA	nonspliced
PR487_Michele_20180604_B07	6328	PAFKRKTL	nonspliced	PAFKRKTL	nonspliced	PAFKRKTL	nonspliced
PR487_Michele_20180611_B07_rep2	5890	PAFKRKTL	nonspliced	PAFKRKTL	nonspliced	PAFKRKTL	nonspliced
PR487_Michele_20180611_B07_rep1	6015	PAFKRKTL	nonspliced	PAFKRKTL	nonspliced	PAFKRKTL	nonspliced
PR487_Michele_20180611_B07_rep1	6726	SPGSPRPAL	nonspliced	SPGSPRPAL	nonspliced	SPGSPRPAL	nonspliced
PR487_Michele_20180611_B07_rep2	6067	SPSSRSIDI	nonspliced	SPSSRSLDL	nonspliced	SPSSRSIDI	nonspliced
PR487_Michele_20180604_B07	9908	SPRFDVQL	nonspliced	SPRFDVQL	nonspliced	SPRFDVQL	nonspliced
PR487_Michele_20180611_B07_rep2	8963	RPQVFSEV	nonspliced	RPQVFSEV	nonspliced	RPQVFSEV	nonspliced
PR487_Michele_20180611_B07_rep1	9095	RPQVFSEV	nonspliced	RPQVFSEV	nonspliced	RPQVFSEV	nonspliced
PR487_Michele_20180611_B07_rep1	4263	IPSSKSTEL	nonspliced	LPSSKSTEL	nonspliced	not identified	not identified
PR487_Michele_20180604_B07	11095	KPGGFTIEI	nonspliced	KPGGFTLEL	nonspliced	KPGGFTIEI	nonspliced
PR487_Michele_20180611_B07_rep1	15209	YPANSIVVV	nonspliced	YPANSLVVV	nonspliced	YPANSIVVV	nonspliced
PR487_Michele_20180604_B07	11604	YPANSIVVV	nonspliced	YPANSLVVV	nonspliced	YPANSIVVV	nonspliced
PR487_Michele_20180611_B07_rep2	8825	LPASVHPQL	nonspliced	LPASVHPQL	nonspliced	LPASVHPQL	nonspliced
PR487_Michele_20180604_B07	7646	LPASVHPQL	nonspliced	LPASVHPQL	nonspliced	LPASVHPQL	nonspliced
PR487_Michele_20180611_B07_rep1	8947	LPASVHPQL	nonspliced	LPASVHPQL	nonspliced	LPASVHPQL	nonspliced
PR487_Michele_20180611_B07_rep1	11201	TPAGDIMEL	nonspliced	TPAGDLMEL	nonspliced	TPAGDIMEL	nonspliced
PR487_Michele_20180604_B07	8961	TPAGDIMEL	nonspliced	TPAGDLMEL	nonspliced	TPAGDIMEL	nonspliced
PR487_Michele_20180611_B07_rep2	11097	TPAGDIMEL	nonspliced	TPAGDLMEL	nonspliced	TPAGDIMEL	nonspliced
PR487_Michele_20180604_B07	6488	FPNADSKAL	nonspliced	FPNADSKAL	nonspliced	FPNADSKAL	nonspliced
PR487_Michele_20180611_B07_rep2	7023	FPNADSKAL	nonspliced	FPNADSKAL	nonspliced	FPNADSKAL	nonspliced
PR487_Michele_20180604_B07	7205	APMPPIIHA	nonspliced	APMPPLLHA	nonspliced	APMPPIIHA	nonspliced
PR487_Michele_20180611_B07_rep2	8347	APMPPIIHA	nonspliced	APMPPLLHA	nonspliced	APMPPIIHA	nonspliced
PR487_Michele_20180604_B07	5728	RPNPPPVSV	nonspliced	RPNPPPVSV	nonspliced	RPNPPPVSV	nonspliced
PR487_Michele_20180611_B07_rep2	6123	RPNPPPVSV	nonspliced	RPNPPPVSV	nonspliced	RPNPPPVSV	nonspliced
PR487_Michele_20180611_B07_rep2	7244	RPFTNESL	nonspliced	RPFTNESL	nonspliced	RPFTNESL	nonspliced
PR487_Michele_20180604_B07	5594	SPAYRDLAA	nonspliced	SPAYRDLAA	nonspliced	SPAYRDLAA	nonspliced
PR487_Michele_20180611_B07_rep1	14812	GPISSYQVL	nonspliced	GPLSSYQVL	nonspliced	GPISSYQVL	nonspliced
PR487_Michele_20180611_B07_rep2	14631	GPISSYQVL	nonspliced	GPLSSYQVL	nonspliced	GPISSYQVL	nonspliced
PR487_Michele_20180611_B07_rep1	14707	YVAQAGLEL	nonspliced	YVAQAGLEL	nonspliced	YVAQAGLEL	nonspliced
PR487_Michele_20180604_B07	11282	YVAQAGLEL	nonspliced	YVAQAGLEL	nonspliced	YVAQAGLEL	nonspliced
PR487_Michele_20180604_B07	11345	GPISSYQVL	nonspliced	GPLSSYQVL	nonspliced	GPISSYQVL	nonspliced
PR487_Michele_20180611_B07_rep2	14530	YVAQAGLEL	nonspliced	YVAQAGLEL	nonspliced	YVAQAGLEL	nonspliced
PR487_Michele_20180611_B07_rep1	12504	QPDLLHQL	nonspliced	QPDLLHQL	nonspliced	QPDLLHQL	nonspliced
PR487_Michele_20180611_B07_rep2	12361	QPDLLHQL	nonspliced	QPDLLHQL	nonspliced	QPDLLHQL	nonspliced
PR487_Michele_20180611_B07_rep2	7734	VTRPTGVSF	nonspliced	VTRPTGVSF	nonspliced	VTRPTGVSF	nonspliced
PR487_Michele_20180611_B07_rep1	7843	VTRPTGVSF	nonspliced	VTRPTGVSF	nonspliced	VTRPTGVSF	nonspliced
PR487_Michele_20180604_B07	12067	APAPEGPIVL	nonspliced	APAPEGPLVL	nonspliced	APAPEGPIVL	nonspliced
PR487_Michele_20180604_B07	6573	SPVVHVRGL	nonspliced	SPVVHVRGL	nonspliced	SPVVHVRGL	nonspliced
PR487_Michele_20180611_B07_rep1	6837	SPVVHVRGL	nonspliced	SPVVHVRGL	nonspliced	SPVVHVRGL	nonspliced
PR487_Michele_20180611_B07_rep2	6725	SPVVHVRGL	nonspliced	SPVVHVRGL	nonspliced	SPVVHVRGL	nonspliced
PR487_Michele_20180611_B07_rep2	6136	GSIREAGGAF	nonspliced	GSLREAGGAF	nonspliced	GSIREAGGAF	nonspliced
PR487_Michele_20180604_B07	11215	APATSILEY	nonspliced	APATSLLEY	nonspliced	APATSILEY	nonspliced
PR487_Michele_20180611_B07_rep2	6015	SPVSGYNKL	nonspliced	SPVSGYNKL	nonspliced	SPVSGYNKL	nonspliced
PR487_Michele_20180611_B07_rep1	6095	SPVSGYNKL	nonspliced	SPVSGYNKL	nonspliced	SPVSGYNKL	nonspliced
PR487_Michele_20180611_B07_rep2	10050	NPNLSGHLL	nonspliced	NPNLSGHLL	nonspliced	NPNLSGHLL	nonspliced
PR487_Michele_20180611_B07_rep1	10210	NPNLSGHLL	nonspliced	NPNLSGHLL	nonspliced	NPNLSGHLL	nonspliced
PR487_Michele_20180611_B07_rep2	3940	QAAAVRHVL	nonspliced	QAAAVRHVL	nonspliced	QAAAVRHVL	nonspliced
PR487_Michele_20180611_B07_rep2	5534	LPHAPGVQM	nonspliced	LPHAPGVQM	nonspliced	LPHAPGVQM	nonspliced
PR487_Michele_20180604_B07	5197	LPHAPGVQM	nonspliced	LPHAPGVQM	nonspliced	LPHAPGVQM	nonspliced
PR487_Michele_20180604_B07	5228	LPHAPGVQM	nonspliced	LPHAPGVQM	nonspliced	LPHAPGVQM	nonspliced
PR487_Michele_20180611_B07_rep1	5609	LPHAPGVQM	nonspliced	LPHAPGVQM	nonspliced	LPHAPGVQM	nonspliced
PR487_Michele_20180611_B07_rep1	12913	SPQSTVTVF	nonspliced	SPQSTVTVF	nonspliced	SPQSTVTVF	nonspliced
PR487_Michele_20180611_B07_rep2	15359	APSFVKGFL	nonspliced	APSFVKGFL	nonspliced	APSFVKGFL	nonspliced
PR487_Michele_20180604_B07	12586	VPVLPKISL	nonspliced	VPVLPKLSL	nonspliced	VPVLPKISL	nonspliced
PR487_Michele_20180611_B07_rep1	16579	VPVLPKISL	nonspliced	VPVLPKLSL	nonspliced	VPVLPKISL	nonspliced
PR487_Michele_20180611_B07_rep1	7441	HAIPPTLAM	nonspliced	HALPPTLAM	nonspliced	HAIPPTLAM	nonspliced
PR487_Michele_20180604_B07	5421	SPEAPKPQL	nonspliced	SPEAPKPQL	nonspliced	SPEAPKPQL	nonspliced
PR487_Michele_20180611_B07_rep2	4353	RPSPPVQSV	nonspliced	RPSPPVQSV	nonspliced	RPSPPVQSV	nonspliced
PR487_Michele_20180611_B07_rep1	3467	RPQPTPTAV	nonspliced	RPQPTPTAV	nonspliced	RPQPTPTAV	nonspliced
PR487_Michele_20180611_B07_rep2	3384	RPQPTPTAV	nonspliced	RPQPTPTAV	nonspliced	RPQPTPTAV	nonspliced
PR487_Michele_20180611_B07_rep1	9664	LPHGLGGIGM	nonspliced	LPHGLGGLGM	nonspliced	LPHGLGGIGM	nonspliced
PR487_Michele_20180611_B07_rep2	9548	LPHGLGGIGM	nonspliced	LPHGLGGLGM	nonspliced	LPHGLGGIGM	nonspliced
PR487_Michele_20180611_B07_rep2	12905	TPFKGGTLF	nonspliced	TPFKGGTLF	nonspliced	TPFKGGTLF	nonspliced
PR487_Michele_20180611_B07_rep1	13091	TPFKGGTLF	nonspliced	TPFKGGTLF	nonspliced	TPFKGGTLF	nonspliced
PR487_Michele_20180611_B07_rep1	7996	RVAPAHGLF	nonspliced	RVAPAHGLF	nonspliced	not identified	not identified
PR487_Michele_20180611_B07_rep1	13748	QPLLREVL	nonspliced	QPLLREVL	nonspliced	QPLLREVL	nonspliced
PR487_Michele_20180611_B07_rep2	13529	QPLLREVL	nonspliced	QPLLREVL	nonspliced	QPLLREVL	nonspliced
PR487_Michele_20180604_B07	11024	QPLLREVL	nonspliced	QPLLREVL	nonspliced	QPLLREVL	nonspliced
PR487_Michele_20180604_B07	8959	HNPVTTVSL	nonspliced	HNPVTTVSL	nonspliced	not identified	not identified
PR487_Michele_20180611_B07_rep2	10714	HNPVTTVSL	nonspliced	HNPVTTVSL	nonspliced	not identified	not identified
PR487_Michele_20180604_B07	5657	RPVAPSGTAL	nonspliced	RPVAPSGTAL	nonspliced	RPVAPSGTAL	nonspliced
PR487_Michele_20180611_B07_rep2	5811	RPVAPSGTAL	nonspliced	RPVAPSGTAL	nonspliced	RPVAPSGTAL	nonspliced
PR487_Michele_20180611_B07_rep1	5925	RPVAPSGTAL	nonspliced	RPVAPSGTAL	nonspliced	RPVAPSGTAL	nonspliced
PR487_Michele_20180604_B07	5671	RPVAPSGTAL	nonspliced	RPVAPSGTAL	nonspliced	RPVAPSGTAL	nonspliced
PR487_Michele_20180611_B07_rep2	20966	LPMVPIVAL	nonspliced	LPMVPLVAL	nonspliced	not identified	not identified
PR487_Michele_20180611_B07_rep1	10158	SVRPAVLQV	nonspliced	SVRPAVLQV	nonspliced	not identified	not identified
PR487_Michele_20180604_B07	10836	GPRTAALGLL	nonspliced	GPRTAALGLL	nonspliced	GPRTAALGLL	nonspliced
PR487_Michele_20180604_B07	10860	GPRTAALGLL	nonspliced	GPRTAALGLL	nonspliced	GPRTAALGLL	nonspliced
PR487_Michele_20180611_B07_rep2	11561	GPRFPELGP	nonspliced	GPRFPELGP	nonspliced	not identified	not identified
PR487_Michele_20180611_B07_rep1	11718	GPRFPELGP	nonspliced	GPRFPELGP	nonspliced	not identified	not identified
PR487_Michele_20180604_B07	7282	RPPLGSTEL	nonspliced	RPPLGSTEL	nonspliced	RPPLGSTEL	nonspliced
PR487_Michele_20180611_B07_rep2	10421	VPSEPKLSL	nonspliced	VPSEPKLSL	nonspliced	VPSEPKLSL	nonspliced
PR487_Michele_20180604_B07	7790	SPNQKLLAV	nonspliced	SPNQKLLAV	nonspliced	SPNQKLLAV	nonspliced
PR487_Michele_20180604_B07	12596	FPSSGFTDL	nonspliced	FPSSGFTDL	nonspliced	FPSSGFTDL	nonspliced
PR487_Michele_20180611_B07_rep2	9241	APHGFAEEL	nonspliced	APHGFAEEL	nonspliced	APHGFAEEL	nonspliced
PR487_Michele_20180611_B07_rep1	5673	RPTEGVQAL	nonspliced	RPTEGVQAL	nonspliced	RPTEGVQAL	nonspliced
PR487_Michele_20180611_B07_rep2	5574	RPTEGVQAL	nonspliced	RPTEGVQAL	nonspliced	RPTEGVQAL	nonspliced
PR487_Michele_20180611_B07_rep1	3346	APKRPPSAF	nonspliced	APKRPPSAF	nonspliced	APKRPPSAF	nonspliced
PR487_Michele_20180611_B07_rep2	3285	APKRPPSAF	nonspliced	APKRPPSAF	nonspliced	APKRPPSAF	nonspliced
PR487_Michele_20180611_B07_rep2	3047	APKRPPSAF	nonspliced	APKRPPSAF	nonspliced	APKRPPSAF	nonspliced
PR487_Michele_20180611_B07_rep2	2882	APKRPPSAF	nonspliced	APKRPPSAF	nonspliced	APKRPPSAF	nonspliced
PR487_Michele_20180604_B07	4214	APKRPPSAF	nonspliced	APKRPPSAF	nonspliced	APKRPPSAF	nonspliced
PR487_Michele_20180611_B07_rep1	3014	APKRPPSAF	nonspliced	APKRPPSAF	nonspliced	APKRPPSAF	nonspliced
PR487_Michele_20180611_B07_rep2	2751	APKRPPSAF	nonspliced	APKRPPSAF	nonspliced	APKRPPSAF	nonspliced
PR487_Michele_20180611_B07_rep2	9377	GPLKSVQEL	nonspliced	GPLKSVQEL	nonspliced	GPLKSVQEL	nonspliced
PR487_Michele_20180611_B07_rep1	9535	GPLKSVQEL	nonspliced	GPLKSVQEL	nonspliced	GPLKSVQEL	nonspliced
PR487_Michele_20180604_B07	11800	MPDLPNVGL	nonspliced	MPDLPNVGL	nonspliced	MPDLPNVGL	nonspliced
PR487_Michele_20180611_B07_rep1	16090	MPDLPNVGL	nonspliced	MPDLPNVGL	nonspliced	MPDLPNVGL	nonspliced
PR487_Michele_20180604_B07	11771	MPDLPNVGL	nonspliced	MPDLPNVGL	nonspliced	MPDLPNVGL	nonspliced
PR487_Michele_20180611_B07_rep2	15922	MPDLPNVGL	nonspliced	MPDLPNVGL	nonspliced	not identified	not identified
PR487_Michele_20180611_B07_rep1	5179	VPSKPPMSL	nonspliced	VPSKPPMSL	nonspliced	not identified	not identified
PR487_Michele_20180604_B07	5072	VPSKPPMSL	nonspliced	VPSKPPMSL	nonspliced	not identified	not identified
PR487_Michele_20180611_B07_rep2	5105	VPSKPPMSL	nonspliced	VPSKPPMSL	nonspliced	not identified	not identified
PR487_Michele_20180611_B07_rep1	6828	MPSPVSPKL	nonspliced	MPSPVSPKL	nonspliced	MPSPVSPKL	nonspliced
PR487_Michele_20180604_B07	6276	MPSPVSPKL	nonspliced	MPSPVSPKL	nonspliced	MPSPVSPKL	nonspliced
PR487_Michele_20180604_B07	9633	VPAEPKLAF	nonspliced	not identified	not identified	VPAEPKLAF	nonspliced
PR487_Michele_20180611_B07_rep2	7730	TPAVVSERL	nonspliced	TPAVVSERL	nonspliced	TPAVVSERL	nonspliced
PR487_Michele_20180611_B07_rep1	11888	VPAEPKLAF	nonspliced	VPAEPKLAF	nonspliced	VPAEPKLAF	nonspliced
PR487_Michele_20180611_B07_rep2	11725	VPAEPKLAF	nonspliced	VPAEPKLAF	nonspliced	VPAEPKLAF	nonspliced
PR487_Michele_20180604_B07	6972	RPYKPVVL	nonspliced	RPYKPVVL	nonspliced	RPYKPVVL	nonspliced
PR487_Michele_20180604_B07	6987	RPYKPVVL	nonspliced	RPYKPVVL	nonspliced	RPYKPVVL	nonspliced
PR487_Michele_20180611_B07_rep1	9740	RAQGPLAML	nonspliced	RAQGPLAML	nonspliced	RAQGPLAML	nonspliced
PR487_Michele_20180611_B07_rep2	9533	RAQGPLAML	nonspliced	RAQGPLAML	nonspliced	RAQGPLAML	nonspliced
PR487_Michele_20180611_B07_rep2	15427	SPSSLIGQAL	nonspliced	SPSSLLGQAL	nonspliced	SPSSLIGQAL	nonspliced
PR487_Michele_20180604_B07	10462	APVGSGSALTL	nonspliced	APVGSGSALTL	nonspliced	APVGSGSALTL	nonspliced
PR487_Michele_20180611_B07_rep1	13434	APVGSGSALTL	nonspliced	APVGSGSALTL	nonspliced	APVGSGSALTL	nonspliced
PR487_Michele_20180611_B07_rep1	11280	FPNIPGKSL	nonspliced	FPNLPGKSL	nonspliced	FPNIPGKSL	nonspliced
PR487_Michele_20180611_B07_rep1	11508	FPNIPGKSL	nonspliced	FPNLPGKSL	nonspliced	FPNIPGKSL	nonspliced
PR487_Michele_20180611_B07_rep2	11145	FPNIPGKSL	nonspliced	FPNLPGKSL	nonspliced	FPNIPGKSL	nonspliced
PR487_Michele_20180604_B07	9306	FPNIPGKSL	nonspliced	FPNLPGKSL	nonspliced	FPNIPGKSL	nonspliced
PR487_Michele_20180611_B07_rep2	11353	FPNIPGKSL	nonspliced	FPNLPGKSL	nonspliced	FPNIPGKSL	nonspliced
PR487_Michele_20180611_B07_rep1	18380	APQLVGQFI	nonspliced	APQLVGQFL	nonspliced	APQLVGQFI	nonspliced
PR487_Michele_20180611_B07_rep2	18073	APQLVGQFI	nonspliced	APQLVGQFL	nonspliced	APQLVGQFI	nonspliced
PR487_Michele_20180604_B07	9277	FPNIPGKSL	nonspliced	FPNLPGKSL	nonspliced	FPNIPGKSL	nonspliced
PR487_Michele_20180604_B07	6811	APTIVGKSSL	nonspliced	APTLVGKSSL	nonspliced	APTIVGKSSL	nonspliced
PR487_Michele_20180611_B07_rep1	7665	APTIVGKSSL	nonspliced	APTLVGKSSL	nonspliced	APTIVGKSSL	nonspliced
PR487_Michele_20180611_B07_rep1	14642	NPISTVTEL	nonspliced	NPLSTVTEL	nonspliced	NPISTVTEL	nonspliced
PR487_Michele_20180604_B07	11143	NPISTVTEL	nonspliced	NPLSTVTEL	nonspliced	NPISTVTEL	nonspliced
PR487_Michele_20180604_B07	11150	NPISTVTEL	nonspliced	NPLSTVTEL	nonspliced	NPISTVTEL	nonspliced
PR487_Michele_20180611_B07_rep1	17625	VPYLVGQVV	nonspliced	VPYLVGQVV	nonspliced	VPYLVGQVV	nonspliced
PR487_Michele_20180611_B07_rep1	17647	VPYLVGQVV	nonspliced	VPYLVGQVV	nonspliced	not identified	not identified
PR487_Michele_20180604_B07	13107	VPYLVGQVV	nonspliced	VPYLVGQVV	nonspliced	VPYLVGQVV	nonspliced
PR487_Michele_20180604_B07	11878	YPIEPSGVL	nonspliced	YPLEPSGVL	nonspliced	YPIEPSGVL	nonspliced
PR487_Michele_20180611_B07_rep2	16138	SPQGQFVVL	nonspliced	SPQGQFVVL	nonspliced	SPQGQFVVL	nonspliced
PR487_Michele_20180611_B07_rep2	16158	SPQGQFVVL	nonspliced	SPQGQFVVL	nonspliced	SPQGQFVVL	nonspliced
PR487_Michele_20180604_B07	12417	SPQGQFVVL	nonspliced	SPQGQFVVL	nonspliced	SPQGQFVVL	nonspliced
PR487_Michele_20180604_B07	7433	KPTRLNVF	nonspliced	KPTRLNVF	nonspliced	KPTRLNVF	nonspliced
PR487_Michele_20180611_B07_rep2	9938	KPPSPGTVL	nonspliced	KPPSPGTVL	nonspliced	not identified	not identified
PR487_Michele_20180611_B07_rep1	10052	KPPSPGTVL	nonspliced	KPPSPGTVL	nonspliced	not identified	not identified
PR487_Michele_20180611_B07_rep1	20179	SPQDFGLVL	nonspliced	SPQDFGLVL	nonspliced	SPQDFGLVL	nonspliced
PR487_Michele_20180604_B07	15894	SPFGNIIDL	nonspliced	SPFGNLLDL	nonspliced	SPFGNIIDL	nonspliced
PR487_Michele_20180604_B07	14835	SPQDFGLVL	nonspliced	SPQDFGLVL	nonspliced	SPQDFGLVL	nonspliced
PR487_Michele_20180611_B07_rep2	21079	SPFGNIIDL	nonspliced	SPFGNLLDL	nonspliced	SPFGNIIDL	nonspliced
PR487_Michele_20180611_B07_rep2	19723	SPQDFGLVL	nonspliced	SPQDFGLVL	nonspliced	SPQDFGLVL	nonspliced
PR487_Michele_20180611_B07_rep2	11900	KPYSPLASL	nonspliced	KPYSPLASL	nonspliced	KPYSPLASL	nonspliced
PR487_Michele_20180611_B07_rep2	9002	SPVYVGRVV	nonspliced	SPVYVGRVV	nonspliced	SPVYVGRVV	nonspliced
PR487_Michele_20180611_B07_rep1	9126	SPVYVGRVV	nonspliced	SPVYVGRVV	nonspliced	SPVYVGRVV	nonspliced
PR487_Michele_20180611_B07_rep2	7024	TPSEPHPVL	nonspliced	TPSEPHPVL	nonspliced	TPSEPHPVL	nonspliced
PR487_Michele_20180604_B07	12561	SPVSGGVNLF	nonspliced	SPVSGGVNLF	nonspliced	SPVSGGVNLF	nonspliced
PR487_Michele_20180611_B07_rep1	16619	SPVSGGVNLF	nonspliced	SPVSGGVNLF	nonspliced	SPVSGGVNLF	nonspliced
PR487_Michele_20180611_B07_rep1	9373	TPFIRPVM	nonspliced	TPFLRPVM	nonspliced	TPFIRPVM	nonspliced
PR487_Michele_20180611_B07_rep2	4068	LPKPGGAHSL	nonspliced	LPKPGGAHSL	nonspliced	LPKPGGAHSL	nonspliced
PR487_Michele_20180611_B07_rep1	4214	LPKPGGAHSL	nonspliced	LPKPGGAHSL	nonspliced	LPKPGGAHSL	nonspliced
PR487_Michele_20180604_B07	4918	LPKPGGAHSL	nonspliced	LPKPGGAHSL	nonspliced	LPKPGGAHSL	nonspliced
PR487_Michele_20180611_B07_rep2	6034	RPPPPNSVI	nonspliced	RPPPPNSVL	nonspliced	RPPPPNSVI	nonspliced
PR487_Michele_20180604_B07	16788	LPVPDPILL	nonspliced	LPVPDPLLL	nonspliced	LPVPDPILL	nonspliced
PR487_Michele_20180611_B07_rep2	12077	LPKQPPLAL	nonspliced	LPKQPPLAL	nonspliced	LPKQPPLAL	nonspliced
PR487_Michele_20180611_B07_rep1	12199	LPKQPPLAL	nonspliced	LPKQPPLAL	nonspliced	LPKQPPLAL	nonspliced
PR487_Michele_20180611_B07_rep2	12028	LPKQPPLAL	nonspliced	LPKQPPLAL	nonspliced	LPKQPPLAL	nonspliced
PR487_Michele_20180604_B07	9883	LPKQPPLAL	nonspliced	LPKQPPLAL	nonspliced	LPKQPPLAL	nonspliced
PR487_Michele_20180611_B07_rep1	12243	LPKQPPLAL	nonspliced	LPKQPPLAL	nonspliced	LPKQPPLAL	nonspliced
PR487_Michele_20180611_B07_rep1	9522	APSYLARSL	nonspliced	APSYLARSL	nonspliced	APSYLARSL	nonspliced
PR487_Michele_20180611_B07_rep2	9368	APSYLARSL	nonspliced	APSYLARSL	nonspliced	APSYLARSL	nonspliced
PR487_Michele_20180611_B07_rep1	10555	SPAFSTRVL	nonspliced	SPAFSTRVL	nonspliced	SPAFSTRVL	nonspliced
PR487_Michele_20180611_B07_rep2	10393	SPAFSTRVL	nonspliced	SPAFSTRVL	nonspliced	SPAFSTRVL	nonspliced
PR487_Michele_20180604_B07	8909	SPAFSTRVL	nonspliced	SPAFSTRVL	nonspliced	SPAFSTRVL	nonspliced
PR487_Michele_20180604_B07	10477	LPKQPPLAL	nonspliced	not identified	not identified	LPKQPPLAL	nonspliced
PR487_Michele_20180611_B07_rep2	5491	MPQSGTGVSV	nonspliced	MPQSGTGVSV	nonspliced	MPQSGTGVSV	nonspliced
PR487_Michele_20180604_B07	5136	MPQSGTGVSV	nonspliced	MPQSGTGVSV	nonspliced	MPQSGTGVSV	nonspliced
PR487_Michele_20180611_B07_rep2	5519	MPQSGTGVSV	nonspliced	MPQSGTGVSV	nonspliced	MPQSGTGVSV	nonspliced
PR487_Michele_20180611_B07_rep1	5570	MPQSGTGVSV	nonspliced	MPQSGTGVSV	nonspliced	MPQSGTGVSV	nonspliced
PR487_Michele_20180611_B07_rep1	5559	MPQSGTGVSV	nonspliced	MPQSGTGVSV	nonspliced	MPQSGTGVSV	nonspliced
PR487_Michele_20180604_B07	10430	APDAVYTEL	nonspliced	APDAVYTEL	nonspliced	APDAVYTEL	nonspliced
PR487_Michele_20180611_B07_rep2	13360	APDAVYTEL	nonspliced	APDAVYTEL	nonspliced	APDAVYTEL	nonspliced
PR487_Michele_20180611_B07_rep1	13489	APDAVYTEL	nonspliced	APDAVYTEL	nonspliced	APDAVYTEL	nonspliced
PR487_Michele_20180604_B07	7519	PDHFRPPL	nonspliced	PDHFRPPL	nonspliced	PDHFRPPL	nonspliced
PR487_Michele_20180611_B07_rep1	10707	PDHFRPPL	nonspliced	PDHFRPPL	nonspliced	PDHFRPPL	nonspliced
PR487_Michele_20180611_B07_rep2	9181	TPINKPPVL	nonspliced	TPLNKPPVL	nonspliced	TPINKPPVL	nonspliced
PR487_Michele_20180611_B07_rep1	9300	TPINKPPVL	nonspliced	TPLNKPPVL	nonspliced	TPINKPPVL	nonspliced
PR487_Michele_20180604_B07	6413	YPGQPHPAL	nonspliced	YPGQPHPAL	nonspliced	YPGQPHPAL	nonspliced
PR487_Michele_20180611_B07_rep1	9544	PMFRNVSL	nonspliced	PMFRNVSL	nonspliced	PMFRNVSL	nonspliced
PR487_Michele_20180604_B07	8205	PMFRNVSL	nonspliced	PMFRNVSL	nonspliced	KPALPPPLM	nonspliced
PR487_Michele_20180604_B07	8205	PMFRNVSL	nonspliced	PMFRNVSL	nonspliced	PMFRNVSL	nonspliced
PR487_Michele_20180611_B07_rep2	9382	PMFRNVSL	nonspliced	PMFRNVSL	nonspliced	PMFRNVSL	nonspliced
PR487_Michele_20180611_B07_rep2	21000	APAAFGLVSF	nonspliced	APAAFGLVSF	nonspliced	APAAFGLVSF	nonspliced
PR487_Michele_20180604_B07	15855	APAAFGLVSF	nonspliced	APAAFGLVSF	nonspliced	APAAFGLVSF	nonspliced
PR487_Michele_20180611_B07_rep1	21591	APAAFGLVSF	nonspliced	APAAFGLVSF	nonspliced	APAAFGLVSF	nonspliced
PR487_Michele_20180611_B07_rep2	9731	KPALPPPLM	nonspliced	KPALPPPLM	nonspliced	KPALPPPLM	nonspliced
PR487_Michele_20180611_B07_rep1	9856	KPALPPPLM	nonspliced	KPALPPPLM	nonspliced	KPALPPPLM	nonspliced
PR487_Michele_20180611_B07_rep2	8099	VPQVGPDRL	nonspliced	VPQVGPDRL	nonspliced	VPQVGPDRL	nonspliced
PR487_Michele_20180611_B07_rep1	8223	VPQVGPDRL	nonspliced	VPQVGPDRL	nonspliced	VPQVGPDRL	nonspliced
PR487_Michele_20180611_B07_rep2	7457	APVTQPRVL	nonspliced	APVTQPRVL	nonspliced	not identified	not identified
PR487_Michele_20180611_B07_rep1	15710	APGQLILIR	nonspliced	APGQLLLLR	nonspliced	not identified	not identified
PR487_Michele_20180611_B07_rep1	7690	KPPTPGASF	nonspliced	KPPTPGASF	nonspliced	KPPTPGASF	nonspliced
PR487_Michele_20180604_B07	4849	YPKGAGEML	nonspliced	YPKGAGEML	nonspliced	YPKGAGEML	nonspliced
PR487_Michele_20180611_B07_rep1	12584	SPFFQDKL	nonspliced	SPFFQDKL	nonspliced	SPFFQDKL	nonspliced
PR487_Michele_20180611_B07_rep1	6017	NVRPPNTAL	nonspliced	NVRPPNTAL	nonspliced	NVRPPNTAL	nonspliced
PR487_Michele_20180611_B07_rep2	5961	NVRPPNTAL	nonspliced	NVRPPNTAL	nonspliced	NVRPPNTAL	nonspliced
PR487_Michele_20180604_B07	5679	NVRPPNTAL	nonspliced	NVRPPNTAL	nonspliced	NVRPPNTAL	nonspliced
PR487_Michele_20180604_B07	8451	APITDPQQL	nonspliced	APLTDPQQL	nonspliced	APITDPQQL	nonspliced
PR487_Michele_20180611_B07_rep2	12345	RPAYLYSL	nonspliced	RPAYLYSL	nonspliced	RPAYLYSL	nonspliced
PR487_Michele_20180604_B07	13150	VPMPLPTVL	nonspliced	VPMPLPTVL	nonspliced	VPMPLPTVL	nonspliced
PR487_Michele_20180611_B07_rep2	10648	RVNPALAEL	nonspliced	RVNPALAEL	nonspliced	RVNPALAEL	nonspliced
PR487_Michele_20180611_B07_rep1	4333	KPRTVATPL	nonspliced	KPRTVATPL	nonspliced	KPRTVATPL	nonspliced
PR487_Michele_20180611_B07_rep2	8499	RPLLKAITA	nonspliced	RPLLKALTA	nonspliced	RPLLKAITA	nonspliced
PR487_Michele_20180611_B07_rep1	5876	RPQGGQDIL	nonspliced	RPQGGQDLL	nonspliced	RPQGGQDIL	nonspliced
PR487_Michele_20180611_B07_rep2	5771	RPQGGQDIL	nonspliced	RPQGGQDLL	nonspliced	RPQGGQDIL	nonspliced
PR487_Michele_20180604_B07	5900	RPQGGQDIL	nonspliced	RPQGGQDLL	nonspliced	RPQGGQDIL	nonspliced
PR487_Michele_20180604_B07	5907	RPQGGQDIL	nonspliced	RPQGGQDLL	nonspliced	RPQGGQDIL	nonspliced
PR487_Michele_20180611_B07_rep1	13414	LPNFGSHVL	nonspliced	LPNFGSHVL	nonspliced	LPNFGSHVL	nonspliced
PR487_Michele_20180611_B07_rep2	13220	LPNFGSHVL	nonspliced	LPNFGSHVL	nonspliced	LPNFGSHVL	nonspliced
PR487_Michele_20180604_B07	10731	LPNFGSHVL	nonspliced	LPNFGSHVL	nonspliced	LPNFGSHVL	nonspliced
PR487_Michele_20180604_B07	12292	LPKATILDL	nonspliced	LPKATLLDL	nonspliced	LPKATILDL	nonspliced
PR487_Michele_20180604_B07	12288	LPKATILDL	nonspliced	LPKATLLDL	nonspliced	LPKATILDL	nonspliced
PR487_Michele_20180604_B07	5503	LPAPPTQNM	nonspliced	LPAPPTQNM	nonspliced	LPAPPTQNM	nonspliced
PR487_Michele_20180611_B07_rep1	6629	LPAPPTQNM	nonspliced	LPAPPTQNM	nonspliced	LPAPPTQNM	nonspliced
PR487_Michele_20180611_B07_rep2	6593	LPAPPTQNM	nonspliced	LPAPPTQNM	nonspliced	LPAPPTQNM	nonspliced
PR487_Michele_20180604_B07	5536	LPAPPTQNM	nonspliced	LPAPPTQNM	nonspliced	LPAPPTQNM	nonspliced
PR487_Michele_20180611_B07_rep2	10443	APSPSYHLL	nonspliced	APSPSYHLL	nonspliced	APSPSYHLL	nonspliced
PR487_Michele_20180604_B07	4153	QPATPTRTI	nonspliced	QPATPTRTL	nonspliced	QPATPTRTI	nonspliced
PR487_Michele_20180611_B07_rep2	9636	LPKDQGITL	nonspliced	LPKDQGLTL	nonspliced	LPKDQGITL	nonspliced
PR487_Michele_20180604_B07	6749	GPRSSLRVL	nonspliced	GPRSSLRVL	nonspliced	GPRSSLRVL	nonspliced
PR487_Michele_20180604_B07	6749	GPRSSLRVL	nonspliced	GPRSSLRVL	nonspliced	GPRSSLRVL	nonspliced
PR487_Michele_20180611_B07_rep2	6667	GPRSSLRVL	nonspliced	GPRSSLRVL	nonspliced	GPRSSLRVL	nonspliced
PR487_Michele_20180611_B07_rep1	12202	KPATASALLL	nonspliced	KPATASALLL	nonspliced	KPATASALLL	nonspliced
PR487_Michele_20180604_B07	10146	KPATASALLL	nonspliced	KPATASALLL	nonspliced	KPATASALLL	nonspliced
PR487_Michele_20180611_B07_rep2	8187	RPALETEGL	nonspliced	RPALETEGL	nonspliced	RPALETEGL	nonspliced
PR487_Michele_20180604_B07	7366	RPALETEGL	nonspliced	RPALETEGL	nonspliced	RPALETEGL	nonspliced
PR487_Michele_20180611_B07_rep1	8329	RPALETEGL	nonspliced	RPALETEGL	nonspliced	RPALETEGL	nonspliced
PR487_Michele_20180604_B07	9178	NPQAQTITL	nonspliced	NPQAQTLTL	nonspliced	NPQAQTITL	nonspliced
PR487_Michele_20180611_B07_rep2	7430	APTNKTLAGL	nonspliced	APTNKTLAGL	nonspliced	APTNKTLAGL	nonspliced
PR487_Michele_20180611_B07_rep2	5646	TPISQAQKL	nonspliced	TPLSQAQKL	nonspliced	TPISQAQKL	nonspliced
PR487_Michele_20180611_B07_rep2	12563	YVDDTQFV	nonspliced	YVDDTQFV	nonspliced	YVDDTQFV	nonspliced
PR487_Michele_20180611_B07_rep2	4781	NPSANYHAL	nonspliced	NPSANYHAL	nonspliced	NPSANYHAL	nonspliced
PR487_Michele_20180611_B07_rep1	4856	NPSANYHAL	nonspliced	NPSANYHAL	nonspliced	NPSANYHAL	nonspliced
PR487_Michele_20180611_B07_rep1	9411	NPAFRPDGL	nonspliced	NPAFRPDGL	nonspliced	NPAFRPDGL	nonspliced
PR487_Michele_20180611_B07_rep1	6225	TLRDPGSQL	nonspliced	TLRDPGSQL	nonspliced	TLRDPGSQL	nonspliced
PR487_Michele_20180611_B07_rep2	6137	TLRDPGSQL	nonspliced	TLRDPGSQL	nonspliced	TLRDPGSQL	nonspliced
PR487_Michele_20180611_B07_rep1	9729	APASPFRQL	nonspliced	APASPFRQL	nonspliced	APASPFRQL	nonspliced
PR487_Michele_20180611_B07_rep2	9583	APASPFRQL	nonspliced	APASPFRQL	nonspliced	APASPFRQL	nonspliced
PR487_Michele_20180604_B07	8397	APASPFRQL	nonspliced	APASPFRQL	nonspliced	APASPFRQL	nonspliced
PR487_Michele_20180611_B07_rep1	12513	KPAAPSFGVL	nonspliced	not identified	not identified	KPAAPSFGVL	nonspliced
PR487_Michele_20180604_B07	4985	SPQGTAQGEL	nonspliced	SPQGTAQGEL	nonspliced	SPQGTAQGEL	nonspliced
PR487_Michele_20180611_B07_rep1	5215	SPQGTAQGEL	nonspliced	SPQGTAQGEL	nonspliced	SPQGTAQGEL	nonspliced
PR487_Michele_20180611_B07_rep2	5148	SPQGTAQGEL	nonspliced	SPQGTAQGEL	nonspliced	SPQGTAQGEL	nonspliced
PR487_Michele_20180604_B07	4996	SPQGTAQGEL	nonspliced	SPQGTAQGEL	nonspliced	SPQGTAQGEL	nonspliced
PR487_Michele_20180611_B07_rep1	7860	KPFNSPANL	nonspliced	KPFNSPANL	nonspliced	KPFNSPANL	nonspliced
PR487_Michele_20180611_B07_rep1	11025	SPSFPRPSL	nonspliced	SPSFPRPSL	nonspliced	SPSFPRPSL	nonspliced
PR487_Michele_20180611_B07_rep2	7761	KPFNSPANL	nonspliced	KPFNSPANL	nonspliced	KPFNSPANL	nonspliced
PR487_Michele_20180611_B07_rep1	5502	RPMVTPATV	nonspliced	RPMVTPATV	nonspliced	RPMVTPATV	nonspliced
PR487_Michele_20180611_B07_rep1	19762	LPAQGLIEF	nonspliced	LPAQGLLEF	nonspliced	LPAQGLIEF	nonspliced
PR487_Michele_20180604_B07	14598	LPAQGLIEF	nonspliced	LPAQGLLEF	nonspliced	LPAQGLIEF	nonspliced
PR487_Michele_20180604_B07	11429	LPADFGRLV	nonspliced	LPADFGRLV	nonspliced	LPADFGRLV	nonspliced
PR487_Michele_20180611_B07_rep2	8734	LPVRLATAM	nonspliced	LPVRLATAM	nonspliced	LPVRLATAM	nonspliced
PR487_Michele_20180611_B07_rep2	9498	IPESKLTSL	nonspliced	LPESKLTSL	nonspliced	IPESKLTSL	nonspliced
PR487_Michele_20180611_B07_rep1	11680	LVRDVVSSL	nonspliced	LVRDVVSSL	nonspliced	LVRDVVSSL	nonspliced
PR487_Michele_20180604_B07	9438	LVRDVVSSL	nonspliced	LVRDVVSSL	nonspliced	LVRDVVSSL	nonspliced
PR487_Michele_20180611_B07_rep2	11525	LVRDVVSSL	nonspliced	LVRDVVSSL	nonspliced	LVRDVVSSL	nonspliced
PR487_Michele_20180611_B07_rep2	4257	GPNERIGMV	nonspliced	GPNERLGMV	nonspliced	GPNERIGMV	nonspliced
PR487_Michele_20180604_B07	4675	GPNERIGMV	nonspliced	GPNERLGMV	nonspliced	GPNERIGMV	nonspliced
PR487_Michele_20180604_B07	7792	TPNAGDTTVL	nonspliced	TPNAGDTTVL	nonspliced	TPNAGDTTVL	nonspliced
PR487_Michele_20180611_B07_rep2	9281	TPNAGDTTVL	nonspliced	TPNAGDTTVL	nonspliced	TPNAGDTTVL	nonspliced
PR487_Michele_20180611_B07_rep1	9376	TPNAGDTTVL	nonspliced	TPNAGDTTVL	nonspliced	TPNAGDTTVL	nonspliced
PR487_Michele_20180611_B07_rep1	6069	SPDGSKILAT	nonspliced	SPDGSKLLAT	nonspliced	SPDGSKILAT	nonspliced
PR487_Michele_20180604_B07	5626	SPDGSKILAT	nonspliced	SPDGSKLLAT	nonspliced	SPDGSKILAT	nonspliced
PR487_Michele_20180611_B07_rep2	5735	KPSPKTIAF	nonspliced	KPSPKTLAF	nonspliced	KPSPKTIAF	nonspliced
PR487_Michele_20180611_B07_rep1	5865	KPSPKTIAF	nonspliced	KPSPKTLAF	nonspliced	KPSPKTIAF	nonspliced
PR487_Michele_20180611_B07_rep1	13604	LPFGKVTNL	nonspliced	LPFGKVTNL	nonspliced	LPFGKVTNL	nonspliced
PR487_Michele_20180611_B07_rep1	13604	LPFGKVTNL	nonspliced	LPFGKVTNL	nonspliced	LPFGKVTNI	nonspliced
PR487_Michele_20180611_B07_rep1	13109	KPANGILYL	nonspliced	KPANGLLYL	nonspliced	not identified	not identified
PR487_Michele_20180604_B07	6087	KPSPKTIAF	nonspliced	KPSPKTLAF	nonspliced	KPSPKTIAF	nonspliced
PR487_Michele_20180611_B07_rep1	9599	LDSAARDEL	nonspliced	LDSAARDEL	nonspliced	LDSAARDEL	nonspliced
PR487_Michele_20180611_B07_rep2	9490	LDSAARDEL	nonspliced	LDSAARDEL	nonspliced	LDSAARDEL	nonspliced
PR487_Michele_20180611_B07_rep1	11198	RPADVIFAT	nonspliced	RPADVLFAT	nonspliced	RPADVIFAT	nonspliced
PR487_Michele_20180611_B07_rep2	11090	RPADVIFAT	nonspliced	RPADVLFAT	nonspliced	RPADVIFAT	nonspliced
PR487_Michele_20180611_B07_rep1	9161	SPRVPLSAY	nonspliced	SPRVPLSAY	nonspliced	SPRVPLSAY	nonspliced
PR487_Michele_20180604_B07	7844	SPRVPLSAY	nonspliced	SPRVPLSAY	nonspliced	SPRVPLSAY	nonspliced
PR487_Michele_20180611_B07_rep2	6915	RPPDVGHVL	nonspliced	RPPDVGHVL	nonspliced	RPPDVGHVL	nonspliced
PR487_Michele_20180611_B07_rep1	7017	RPPDVGHVL	nonspliced	RPPDVGHVL	nonspliced	RPPDVGHVL	nonspliced
PR487_Michele_20180604_B07	6619	RPPDVGHVL	nonspliced	RPPDVGHVL	nonspliced	RPPDVGHVL	nonspliced
PR487_Michele_20180611_B07_rep1	15830	KPSLPFTSL	nonspliced	KPSLPFTSL	nonspliced	KPSLPFTSL	nonspliced
PR487_Michele_20180611_B07_rep1	15443	KPSLPFTSL	nonspliced	KPSLPFTSL	nonspliced	KPSLPFTSL	nonspliced
PR487_Michele_20180611_B07_rep2	16161	KPSLPFTSL	nonspliced	KPSLPFTSL	nonspliced	KPSLPFTSL	nonspliced
PR487_Michele_20180611_B07_rep1	16768	KPSLPFTSL	nonspliced	KPSLPFTSL	nonspliced	not identified	not identified
PR487_Michele_20180611_B07_rep1	16344	KPSLPFTSL	nonspliced	KPSLPFTSL	nonspliced	KPSLPFTSL	nonspliced
PR487_Michele_20180611_B07_rep1	16344	KPSLPFTSL	nonspliced	KPSLPFTSL	nonspliced	KPSLPFTSL	nonspliced
PR487_Michele_20180611_B07_rep2	15653	KPSLPFTSL	nonspliced	KPSLPFTSL	nonspliced	KPSLPFTSL	nonspliced
PR487_Michele_20180611_B07_rep2	14812	KPSLPFTSL	nonspliced	KPSLPFTSL	nonspliced	KPSLPFTSL	nonspliced
PR487_Michele_20180611_B07_rep2	15262	KPSLPFTSL	nonspliced	KPSLPFTSL	nonspliced	KPSLPFTSL	nonspliced
PR487_Michele_20180611_B07_rep1	15047	KPSLPFTSL	nonspliced	KPSLPFTSL	nonspliced	KPSLPFTSL	nonspliced
PR487_Michele_20180611_B07_rep2	15050	KPSLPFTSL	nonspliced	KPSLPFTSL	nonspliced	KPSLPFTSL	nonspliced
PR487_Michele_20180611_B07_rep2	14584	KPSLPFTSL	nonspliced	KPSLPFTSL	nonspliced	KPSLPFTSL	nonspliced
PR487_Michele_20180604_B07	11580	KPSLPFTSL	nonspliced	KPSLPFTSL	nonspliced	KPSLPFTSL	nonspliced
PR487_Michele_20180611_B07_rep1	15242	KPSLPFTSL	nonspliced	KPSLPFTSL	nonspliced	KPSLPFTSL	nonspliced
PR487_Michele_20180611_B07_rep1	14830	KPSLPFTSL	nonspliced	KPSLPFTSL	nonspliced	KPSLPFTSL	nonspliced
PR487_Michele_20180611_B07_rep1	15638	KPSLPFTSL	nonspliced	KPSLPFTSL	nonspliced	KPSLPFTSL	nonspliced
PR487_Michele_20180604_B07	11599	KPSLPFTSL	nonspliced	KPSLPFTSL	nonspliced	KPSLPFTSL	nonspliced
PR487_Michele_20180611_B07_rep2	14627	KPSLPFTSL	nonspliced	KPSLPFTSL	nonspliced	KPSLPFTSL	nonspliced
PR487_Michele_20180611_B07_rep1	6472	HPVLPARSI	nonspliced	HPVLPARSL	nonspliced	HPVLPARSI	nonspliced
PR487_Michele_20180604_B07	6284	HPVLPARSI	nonspliced	HPVLPARSL	nonspliced	HPVLPARSI	nonspliced
PR487_Michele_20180604_B07	10166	IPKPPVPEI	nonspliced	LPKPPVPEL	nonspliced	IPKPPVPEI	nonspliced
PR487_Michele_20180611_B07_rep1	12270	SPDSEITEL	nonspliced	SPDSELTEL	nonspliced	SPDSEITEL	nonspliced
PR487_Michele_20180604_B07	9634	SPDSEITEL	nonspliced	SPDSELTEL	nonspliced	SPDSEITEL	nonspliced
PR487_Michele_20180611_B07_rep2	12167	SPDSEITEL	nonspliced	SPDSELTEL	nonspliced	SPDSEITEL	nonspliced
PR487_Michele_20180604_B07	3994	APDSPNRSF	nonspliced	APDSPNRSF	nonspliced	APDSPNRSF	nonspliced
PR487_Michele_20180604_B07	4352	PKTTGEGTSL	nonspliced	PKTTGEGTSL	nonspliced	PKTTGEGTSL	nonspliced
PR487_Michele_20180611_B07_rep1	3920	PKTTGEGTSL	nonspliced	PKTTGEGTSL	nonspliced	PKTTGEGTSL	nonspliced
PR487_Michele_20180611_B07_rep2	3869	PKTTGEGTSL	nonspliced	PKTTGEGTSL	nonspliced	PKTTGEGTSL	nonspliced
PR487_Michele_20180611_B07_rep1	3761	HPKNPEVGL	nonspliced	HPKNPEVGL	nonspliced	HPKNPEVGL	nonspliced
PR487_Michele_20180611_B07_rep2	7237	APALTSRQF	nonspliced	APALTSRQF	nonspliced	APALTSRQF	nonspliced
PR487_Michele_20180611_B07_rep1	7336	APALTSRQF	nonspliced	APALTSRQF	nonspliced	APALTSRQF	nonspliced
PR487_Michele_20180604_B07	4692	HPKNPEVGL	nonspliced	HPKNPEVGL	nonspliced	HPKNPEVGL	nonspliced
PR487_Michele_20180604_B07	6657	APALTSRQF	nonspliced	APALTSRQF	nonspliced	APALTSRQF	nonspliced
PR487_Michele_20180611_B07_rep2	3609	HPKNPEVGL	nonspliced	HPKNPEVGL	nonspliced	HPKNPEVGL	nonspliced
PR487_Michele_20180604_B07	13934	APAPVGPLVGL	nonspliced	APAPVGPLVGL	nonspliced	APAPVGPLVGL	nonspliced
PR487_Michele_20180611_B07_rep1	18888	APAPVGPLVGL	nonspliced	APAPVGPLVGL	nonspliced	APAPVGPLVGL	nonspliced
PR487_Michele_20180611_B07_rep1	7418	KPGKFVTTL	nonspliced	KPGKFVTTL	nonspliced	KPGKFVTTL	nonspliced
PR487_Michele_20180604_B07	13923	APAPVGPLVGL	nonspliced	APAPVGPLVGL	nonspliced	APAPVGPLVGL	nonspliced
PR487_Michele_20180611_B07_rep2	7291	KPGKFVTTL	nonspliced	KPGKFVTTL	nonspliced	KPGKFVTTL	nonspliced
PR487_Michele_20180611_B07_rep1	10784	RPAPLPAAVV	nonspliced	RPAPLPAAVV	nonspliced	RPAPLPAAVV	nonspliced
PR487_Michele_20180611_B07_rep2	6234	RPPDSYSGL	nonspliced	RPPDSYSGL	nonspliced	not identified	not identified
PR487_Michele_20180611_B07_rep1	7227	APPAPPHASF	nonspliced	APPAPPHASF	nonspliced	APPAPPHASF	nonspliced
PR487_Michele_20180611_B07_rep2	7133	APPAPPHASF	nonspliced	APPAPPHASF	nonspliced	APPAPPHASF	nonspliced
PR487_Michele_20180604_B07	5088	IPTSARSML	nonspliced	LPTSARSML	nonspliced	IPTSARSML	nonspliced
PR487_Michele_20180604_B07	11801	YPASTVQIL	nonspliced	YPASTVQLL	nonspliced	YPASTVQIL	nonspliced
PR487_Michele_20180611_B07_rep2	15328	YPASTVQIL	nonspliced	YPASTVQLL	nonspliced	YPASTVQIL	nonspliced
PR487_Michele_20180611_B07_rep1	15521	YPASTVQIL	nonspliced	YPASTVQLL	nonspliced	YPASTVQIL	nonspliced
PR487_Michele_20180611_B07_rep1	12890	NPAQDFSTL	nonspliced	NPAQDFSTL	nonspliced	NPAQDFSTL	nonspliced
PR487_Michele_20180604_B07	10093	NPAQDFSTL	nonspliced	NPAQDFSTL	nonspliced	NPAQDFSTL	nonspliced
PR487_Michele_20180611_B07_rep2	8413	GPMNLRAAF	nonspliced	GPMNLRAAF	nonspliced	GPMNLRAAF	nonspliced
PR487_Michele_20180604_B07	7582	GPMNLRAAF	nonspliced	GPMNLRAAF	nonspliced	GPMNLRAAF	nonspliced
PR487_Michele_20180611_B07_rep1	8576	GPMNLRAAF	nonspliced	GPMNLRAAF	nonspliced	GPMNLRAAF	nonspliced
PR487_Michele_20180611_B07_rep1	11433	RPHLPLLM	nonspliced	RPHLPLLM	nonspliced	RPHLPLLM	nonspliced
PR487_Michele_20180611_B07_rep2	11251	RPHLPLLM	nonspliced	RPHLPLLM	nonspliced	RPHLPLLM	nonspliced
PR487_Michele_20180604_B07	11939	LPGAQPPSIL	nonspliced	LPGAQPPSLL	nonspliced	LPGAQPPSIL	nonspliced
PR487_Michele_20180604_B07	13054	SPQQPPLLL	nonspliced	SPQQPPLLL	nonspliced	SPQQPPLLL	nonspliced
PR487_Michele_20180604_B07	7825	RVAPPRALL	nonspliced	RVAPPRALL	nonspliced	RVAPPRALL	nonspliced
PR487_Michele_20180611_B07_rep2	8303	RVAPPRALL	nonspliced	RVAPPRALL	nonspliced	RVAPPRALL	nonspliced
PR487_Michele_20180611_B07_rep1	8468	RVAPPRALL	nonspliced	RVAPPRALL	nonspliced	RVAPPRALL	nonspliced
PR487_Michele_20180611_B07_rep1	3736	RPPPVGHSF	nonspliced	RPPPVGHSF	nonspliced	RPPPVGHSF	nonspliced
PR487_Michele_20180611_B07_rep2	3544	RPPPVGHSF	nonspliced	RPPPVGHSF	nonspliced	RPPPVGHSF	nonspliced
PR487_Michele_20180611_B07_rep1	11745	SPNAEIHIL	nonspliced	SPNAELHLL	nonspliced	SPNAEIHIL	nonspliced
PR487_Michele_20180611_B07_rep2	11571	SPNAEIHIL	nonspliced	SPNAELHLL	nonspliced	SPNAEIHIL	nonspliced
PR487_Michele_20180604_B07	9549	SPNAEIHIL	nonspliced	SPNAELHLL	nonspliced	SPNAEIHIL	nonspliced
PR487_Michele_20180611_B07_rep2	11359	SPNAEIHIL	nonspliced	SPNAELHLL	nonspliced	SPNAEIHIL	nonspliced
PR487_Michele_20180611_B07_rep1	11530	SPNAEIHIL	nonspliced	SPNAELHLL	nonspliced	SPNAEIHIL	nonspliced
PR487_Michele_20180604_B07	9541	SPNAEIHIL	nonspliced	SPNAELHLL	nonspliced	SPNAEIHIL	nonspliced
PR487_Michele_20180611_B07_rep2	10795	YPAPGLKTF	nonspliced	YPAPGLKTF	nonspliced	YPAPGLKTF	nonspliced
PR487_Michele_20180611_B07_rep1	10940	YPAPGLKTF	nonspliced	YPAPGLKTF	nonspliced	YPAPGLKTF	nonspliced
PR487_Michele_20180604_B07	9008	YPAPGLKTF	nonspliced	YPAPGLKTF	nonspliced	YPAPGLKTF	nonspliced
PR487_Michele_20180604_B07	11722	LPAGWILSH	nonspliced	LPAGWLLSH	nonspliced	LPAGWILSH	nonspliced
PR487_Michele_20180604_B07	5750	IPKNNPPTL	nonspliced	LPKNNPPTL	nonspliced	LPKNNPPTI	nonspliced
PR487_Michele_20180604_B07	5750	IPKNNPPTL	nonspliced	LPKNNPPTL	nonspliced	IPKNNPPTL	nonspliced
PR487_Michele_20180611_B07_rep1	6054	IPKNNPPTL	nonspliced	LPKNNPPTL	nonspliced	LPKNNPPTI	nonspliced
PR487_Michele_20180611_B07_rep1	6054	IPKNNPPTL	nonspliced	LPKNNPPTL	nonspliced	IPKNNPPTL	nonspliced
PR487_Michele_20180611_B07_rep2	5967	IPKNNPPTL	nonspliced	LPKNNPPTL	nonspliced	LPKNNPPTI	nonspliced
PR487_Michele_20180611_B07_rep2	5967	IPKNNPPTL	nonspliced	LPKNNPPTL	nonspliced	IPKNNPPTL	nonspliced
PR487_Michele_20180604_B07	4882	NPDFKAGVM	nonspliced	NPDFKAGVM	nonspliced	not identified	not identified
PR487_Michele_20180611_B07_rep2	15270	YPSPVPTSF	nonspliced	YPSPVPTSF	nonspliced	YPSPVPTSF	nonspliced
PR487_Michele_20180604_B07	11577	YPSPVPTSF	nonspliced	YPSPVPTSF	nonspliced	YPSPVPTSF	nonspliced
PR487_Michele_20180604_B07	5979	APAPIHNQF	nonspliced	APAPLHNQF	nonspliced	APAPIHNQF	nonspliced
PR487_Michele_20180604_B07	5286	GPIRNRPAI	nonspliced	not identified	not identified	not identified	not identified
PR487_Michele_20180611_B07_rep2	7355	RIAPAFSSM	nonspliced	RLAPAFSSM	nonspliced	RIAPAFSSM	nonspliced
PR487_Michele_20180611_B07_rep1	7463	RIAPAFSSM	nonspliced	RLAPAFSSM	nonspliced	RIAPAFSSM	nonspliced
PR487_Michele_20180611_B07_rep2	10484	VPLEKPVTL	nonspliced	VPLEKPVTL	nonspliced	VPLEKPVTL	nonspliced
PR487_Michele_20180604_B07	14062	RVDLPLAVL	nonspliced	RVDLPLAVL	nonspliced	not identified	not identified
PR487_Michele_20180611_B07_rep1	18513	APRTVLLLL	nonspliced	APRTVLLLL	nonspliced	APRTVLLLL	nonspliced
PR487_Michele_20180604_B07	14252	APRTVLLLL	nonspliced	APRTVLLLL	nonspliced	APRTVLLLL	nonspliced
PR487_Michele_20180611_B07_rep2	18124	APRTVLLLL	nonspliced	APRTVLLLL	nonspliced	APRTVLLLL	nonspliced
PR487_Michele_20180604_B07	13239	SPLYSPVSF	nonspliced	SPLYSPVSF	nonspliced	SPLYSPVSF	nonspliced
PR487_Michele_20180604_B07	12026	YPSTGMLVL	nonspliced	YPSTGMLVL	nonspliced	YPSTGMLVL	nonspliced
PR487_Michele_20180611_B07_rep1	16239	TPAIPTAVNL	nonspliced	TPALPTAVNL	nonspliced	TPAIPTAVNL	nonspliced
PR487_Michele_20180611_B07_rep1	14989	VGVPTIQQL	nonspliced	not identified	not identified	TPSPIIQQL	nonspliced
PR487_Michele_20180604_B07	8444	SPQAPTHFL	nonspliced	SPQAPTHFL	nonspliced	SPQAPTHFL	nonspliced
PR487_Michele_20180611_B07_rep1	9795	SPQAPTHFL	nonspliced	SPQAPTHFL	nonspliced	SPQAPTHFL	nonspliced
PR487_Michele_20180611_B07_rep2	9666	SPQAPTHFL	nonspliced	SPQAPTHFL	nonspliced	SPQAPTHFL	nonspliced
PR487_Michele_20180611_B07_rep1	9561	RPDTLDPAL	nonspliced	RPDTLDPAL	nonspliced	RPDTLDPAL	nonspliced
PR487_Michele_20180611_B07_rep1	9475	RPHLQAYL	nonspliced	RPHLQAYL	nonspliced	RPHLQAYL	nonspliced
PR487_Michele_20180611_B07_rep2	9279	RPHLQAYL	nonspliced	RPHLQAYL	nonspliced	RPHLQAYL	nonspliced
PR487_Michele_20180611_B07_rep1	11774	SPRDPVLTL	nonspliced	SPRDPVLTL	nonspliced	not identified	not identified
PR487_Michele_20180604_B07	7653	RPTGGVGAVAL	nonspliced	RPTGGVGAVAL	nonspliced	RPTGGVGAVAL	nonspliced
PR487_Michele_20180604_B07	7676	RPTGGVGAVAL	nonspliced	RPTGGVGAVAL	nonspliced	RPTGGVGAVAL	nonspliced
PR487_Michele_20180611_B07_rep1	8751	RPTGGVGAVAL	nonspliced	RPTGGVGAVAL	nonspliced	RPTGGVGAVAL	nonspliced
PR487_Michele_20180611_B07_rep2	8596	RPTGGVGAVAL	nonspliced	RPTGGVGAVAL	nonspliced	RPTGGVGAVAL	nonspliced
PR487_Michele_20180604_B07	11679	IPALRDISI	nonspliced	LPALRDLSL	nonspliced	IPALRDISI	nonspliced
PR487_Michele_20180611_B07_rep2	11436	NPNSKIVLL	nonspliced	NPNSKLVLL	nonspliced	NPNSKIVLL	nonspliced
PR487_Michele_20180611_B07_rep1	11613	NPNSKIVLL	nonspliced	NPNSKLVLL	nonspliced	NPNSKIVLL	nonspliced
PR487_Michele_20180604_B07	9736	NPNSKIVLL	nonspliced	NPNSKLVLL	nonspliced	NPNSKIVLL	nonspliced
PR487_Michele_20180611_B07_rep2	8200	RPGLLNSKL	nonspliced	RPGLLNSKL	nonspliced	RPGLLNSKL	nonspliced
PR487_Michele_20180611_B07_rep2	7111	YPNVGKSSF	nonspliced	YPNVGKSSF	nonspliced	YPNVGKSSF	nonspliced
PR487_Michele_20180611_B07_rep1	7219	YPNVGKSSF	nonspliced	YPNVGKSSF	nonspliced	YPNVGKSSF	nonspliced
PR487_Michele_20180604_B07	12088	MPPFPPPSL	nonspliced	MPPFPPPSL	nonspliced	MPPFPPPSL	nonspliced
PR487_Michele_20180611_B07_rep1	16461	MPPFPPPSL	nonspliced	MPPFPPPSL	nonspliced	MPPFPPPSL	nonspliced
PR487_Michele_20180604_B07	4069	QPAPTPLKM	nonspliced	QPAPTPLKM	nonspliced	QPAPTPLKM	nonspliced
PR487_Michele_20180611_B07_rep1	16157	MPQGNPLLL	nonspliced	MPQGNPLLL	nonspliced	MPQGNPLLL	nonspliced
PR487_Michele_20180611_B07_rep1	17617	SPLVAIGQTL	nonspliced	SPLVALGQTL	nonspliced	SPLVAIGQTL	nonspliced
PR487_Michele_20180611_B07_rep1	10886	SPALKQIEI	nonspliced	SPALKQLEL	nonspliced	SPALKQIEI	nonspliced
PR487_Michele_20180611_B07_rep2	10736	SPALKQIEI	nonspliced	SPALKQLEL	nonspliced	SPALKQIEI	nonspliced
PR487_Michele_20180604_B07	9025	SPALKQIEI	nonspliced	SPALKQLEL	nonspliced	SPALKQIEI	nonspliced
PR487_Michele_20180611_B07_rep1	6291	YPDIKHGGL	nonspliced	YPDLKHGGL	nonspliced	YPDIKHGGL	nonspliced
PR487_Michele_20180611_B07_rep2	6193	YPDIKHGGL	nonspliced	YPDLKHGGL	nonspliced	YPDIKHGGL	nonspliced
PR487_Michele_20180611_B07_rep2	9631	VPMGIPRTL	nonspliced	VPMGLPRTL	nonspliced	VPMGIPRTL	nonspliced
PR487_Michele_20180611_B07_rep1	9763	VPMGIPRTL	nonspliced	VPMGLPRTL	nonspliced	VPMGIPRTL	nonspliced
PR487_Michele_20180604_B07	6730	KPQGPRGFL	nonspliced	KPQGPRGFL	nonspliced	not identified	not identified
PR487_Michele_20180604_B07	15942	LPFGGVPTVL	nonspliced	LPFGGVPTVL	nonspliced	LPFGGVPTVL	nonspliced
PR487_Michele_20180611_B07_rep2	3704	RPAGKGSITI	nonspliced	RPAGKGSLTL	nonspliced	RPAGKGSITI	nonspliced
PR487_Michele_20180611_B07_rep2	9001	VPRTIIVTT	nonspliced	VPRTLLVTT	nonspliced	VPRTIIVTT	nonspliced
PR487_Michele_20180611_B07_rep1	5012	TPIEGMLSH	nonspliced	TPLEGMLSH	nonspliced	TPIEGMLSH	nonspliced
PR487_Michele_20180611_B07_rep2	4916	TPIEGMLSH	nonspliced	TPLEGMLSH	nonspliced	TPIEGMLSH	nonspliced
PR487_Michele_20180604_B07	10618	APAPPSSGLGF	nonspliced	APAPPSSGLGF	nonspliced	APAPPSSGLGF	nonspliced
PR487_Michele_20180611_B07_rep1	16829	GPHVPFTVF	nonspliced	GPHVPFTVF	nonspliced	not identified	not identified
PR487_Michele_20180604_B07	5154	GVRPSPMQL	nonspliced	GVRPSPMQL	nonspliced	GVRPSPMQL	nonspliced
PR487_Michele_20180611_B07_rep1	5145	GVRPSPMQL	nonspliced	GVRPSPMQL	nonspliced	GVRPSPMQL	nonspliced
PR487_Michele_20180611_B07_rep2	5056	GVRPSPMQL	nonspliced	GVRPSPMQL	nonspliced	GVRPSPMQL	nonspliced
PR487_Michele_20180604_B07	12960	GPHVPFTVF	nonspliced	GPHVPFTVF	nonspliced	not identified	not identified
PR487_Michele_20180604_B07	7339	SPSEIVKQI	nonspliced	SPSELVKQL	nonspliced	SPSEIVKQI	nonspliced
PR487_Michele_20180611_B07_rep1	8521	SPSEIVKQI	nonspliced	SPSELVKQL	nonspliced	SPSEIVKQI	nonspliced
PR487_Michele_20180611_B07_rep1	13390	KPAPLNTFL	nonspliced	KPAPLNTFL	nonspliced	KPAPLNTFL	nonspliced
PR487_Michele_20180611_B07_rep1	8854	RPRKAFLL	nonspliced	RPRKAFLL	nonspliced	RPRKAFLL	nonspliced
PR487_Michele_20180604_B07	13522	SPYQGGVFF	nonspliced	SPYQGGVFF	nonspliced	SPYQGGVFF	nonspliced
PR487_Michele_20180611_B07_rep1	17831	SPYQGGVFF	nonspliced	SPYQGGVFF	nonspliced	SPYQGGVFF	nonspliced
PR487_Michele_20180611_B07_rep2	17550	SPYQGGVFF	nonspliced	SPYQGGVFF	nonspliced	SPYQGGVFF	nonspliced
PR487_Michele_20180611_B07_rep2	6356	NPDSKLSQL	nonspliced	NPDSKLSQL	nonspliced	NPDSKLSQL	nonspliced
PR487_Michele_20180611_B07_rep1	6433	NPDSKLSQL	nonspliced	NPDSKLSQL	nonspliced	NPDSKLSQL	nonspliced
PR487_Michele_20180604_B07	11921	YPSINPPTL	nonspliced	YPSLNPPTL	nonspliced	YPSINPPTL	nonspliced
PR487_Michele_20180604_B07	7823	APRLPSTML	nonspliced	APRLPSTML	nonspliced	APRLPSTML	nonspliced
PR487_Michele_20180611_B07_rep1	9235	APRLPSTML	nonspliced	APRLPSTML	nonspliced	APRLPSTML	nonspliced
PR487_Michele_20180604_B07	13224	VPPAVTGITF	nonspliced	VPPAVTGLTF	nonspliced	VPPAVTGITF	nonspliced
PR487_Michele_20180611_B07_rep2	12004	GPYGGGGQYF	nonspliced	GPYGGGGQYF	nonspliced	GPYGGGGQYF	nonspliced
PR487_Michele_20180604_B07	9711	GPYGGGGQYF	nonspliced	GPYGGGGQYF	nonspliced	GPYGGGGQYF	nonspliced
PR487_Michele_20180611_B07_rep1	12127	GPYGGGGQYF	nonspliced	GPYGGGGQYF	nonspliced	GPYGGGGQYF	nonspliced
PR487_Michele_20180604_B07	9713	GPYGGGGQYF	nonspliced	GPYGGGGQYF	nonspliced	GPYGGGGQYF	nonspliced
PR487_Michele_20180611_B07_rep2	11980	GPYGGGGQYF	nonspliced	GPYGGGGQYF	nonspliced	GPYGGGGQYF	nonspliced
PR487_Michele_20180604_B07	9959	GPYGGGGQYF	nonspliced	GPYGGGGQYF	nonspliced	GPYGGGGQYF	nonspliced
PR487_Michele_20180611_B07_rep1	12101	GPYGGGGQYF	nonspliced	GPYGGGGQYF	nonspliced	GPYGGGGQYF	nonspliced
PR487_Michele_20180611_B07_rep1	12326	GPYGGGGQYF	nonspliced	GPYGGGGQYF	nonspliced	GPYGGGGQYF	nonspliced
PR487_Michele_20180611_B07_rep1	7180	KPVYPGQTL	nonspliced	KPVYPGQTL	nonspliced	KPVYPGQTL	nonspliced
PR487_Michele_20180604_B07	7132	KLSDSRIAL	nonspliced	KLSDSRLAL	nonspliced	KLSDSRIAL	nonspliced
PR487_Michele_20180611_B07_rep1	7580	KLSDSRIAL	nonspliced	KLSDSRLAL	nonspliced	KLSDSRIAL	nonspliced
PR487_Michele_20180611_B07_rep2	7440	KLSDSRIAL	nonspliced	KLSDSRLAL	nonspliced	KLSDSRIAL	nonspliced
PR487_Michele_20180604_B07	10152	GPYGGGGQYF	nonspliced	GPYGGGGQYF	nonspliced	GPYGGGGQYF	nonspliced
PR487_Michele_20180611_B07_rep1	12740	GPYGGGGQYF	nonspliced	not identified	not identified	GPYGGGGQYF	nonspliced
PR487_Michele_20180611_B07_rep2	12607	GPYGGGGQYF	nonspliced	not identified	not identified	GPYGGGGQYF	nonspliced
PR487_Michele_20180604_B07	10592	GPNPPYMVL	nonspliced	GPNPPYMVL	nonspliced	GPNPPYMVL	nonspliced
PR487_Michele_20180611_B07_rep1	7299	APRAPPGPAGL	nonspliced	APRAPPGPAGL	nonspliced	APRAPPGPAGL	nonspliced
PR487_Michele_20180611_B07_rep1	20727	YVNLPTIAL	nonspliced	not identified	not identified	YVNLPTIAL	nonspliced
PR487_Michele_20180604_B07	15163	YVNLPTIAL	nonspliced	YVNLPTLAL	nonspliced	YVNLPTIAL	nonspliced
PR487_Michele_20180611_B07_rep1	14253	SPAQYQVVL	nonspliced	SPAQYQVVL	nonspliced	SPAQYQVVL	nonspliced
PR487_Michele_20180604_B07	8276	VPKADSGAFL	nonspliced	VPKADSGAFL	nonspliced	VPKADSGAFL	nonspliced
PR487_Michele_20180611_B07_rep2	14094	SPAQYQVVL	nonspliced	SPAQYQVVL	nonspliced	SPAQYQVVL	nonspliced
PR487_Michele_20180611_B07_rep2	19416	APLAVFQML	nonspliced	APLAVFQML	nonspliced	APLAVFQML	nonspliced
PR487_Michele_20180604_B07	14617	APLAVFQML	nonspliced	APLAVFQML	nonspliced	APLAVFQML	nonspliced
PR487_Michele_20180611_B07_rep1	19819	APLAVFQML	nonspliced	APLAVFQML	nonspliced	APLAVFQML	nonspliced
PR487_Michele_20180604_B07	12476	LPRLTPPVL	nonspliced	LPRLTPPVL	nonspliced	LPRLTPPVL	nonspliced
PR487_Michele_20180604_B07	9716	VPKYWGSGL	nonspliced	VPKYWGSGL	nonspliced	VPKYWGSGL	nonspliced
PR487_Michele_20180611_B07_rep2	11299	SPMEGTGISL	nonspliced	SPMEGTGLSL	nonspliced	SPMEGTGISL	nonspliced
PR487_Michele_20180604_B07	9158	SPMEGTGISL	nonspliced	SPMEGTGLSL	nonspliced	SPMEGTGISL	nonspliced
PR487_Michele_20180611_B07_rep1	11414	SPMEGTGISL	nonspliced	SPMEGTGLSL	nonspliced	SPMEGTGISL	nonspliced
PR487_Michele_20180611_B07_rep1	5241	GPEADRHLL	nonspliced	GPEADRHLL	nonspliced	GPEADRHLL	nonspliced
PR487_Michele_20180611_B07_rep1	23592	TPADVFIVF	nonspliced	TPADVFLVF	nonspliced	TPADVFIVF	nonspliced
PR487_Michele_20180604_B07	17298	TPADVFIVF	nonspliced	TPADVFLVF	nonspliced	TPADVFIVF	nonspliced
PR487_Michele_20180611_B07_rep2	22786	TPADVFIVF	nonspliced	TPADVFLVF	nonspliced	TPADVFIVF	nonspliced
PR487_Michele_20180611_B07_rep1	16684	PSLRILYM	nonspliced	PSLRLLYM	nonspliced	not identified	not identified
PR487_Michele_20180604_B07	12981	LPNLNLNLP	nonspliced	not identified	not identified	LPNLNLNLP	nonspliced
PR487_Michele_20180611_B07_rep2	13007	KPLFPGMGF	nonspliced	KPLFPGMGF	nonspliced	KPLFPGMGF	nonspliced
PR487_Michele_20180611_B07_rep1	13325	KPLFPGMGF	nonspliced	KPLFPGMGF	nonspliced	KPLFPGMGF	nonspliced
PR487_Michele_20180604_B07	10549	KPLFPGMGF	nonspliced	KPLFPGMGF	nonspliced	KPLFPGMGF	nonspliced
PR487_Michele_20180604_B07	10520	KPLFPGMGF	nonspliced	KPLFPGMGF	nonspliced	KPLFPGMGF	nonspliced
PR487_Michele_20180611_B07_rep2	7584	RPQAPATVGL	nonspliced	RPQAPATVGL	nonspliced	RPQAPATVGL	nonspliced
PR487_Michele_20180611_B07_rep2	7554	RPQAPATVGL	nonspliced	RPQAPATVGL	nonspliced	RPQAPATVGL	nonspliced
PR487_Michele_20180604_B07	6817	RPQAPATVGL	nonspliced	RPQAPATVGL	nonspliced	RPQAPATVGL	nonspliced
PR487_Michele_20180611_B07_rep1	7664	RPQAPATVGL	nonspliced	RPQAPATVGL	nonspliced	RPQAPATVGL	nonspliced
PR487_Michele_20180611_B07_rep1	8455	NPTRQPLAL	nonspliced	NPTRQPLAL	nonspliced	NPTRQPLAL	nonspliced
PR487_Michele_20180604_B07	6839	RPQAPATVGL	nonspliced	RPQAPATVGL	nonspliced	RPQAPATVGL	nonspliced
PR487_Michele_20180611_B07_rep1	7682	RPQAPATVGL	nonspliced	RPQAPATVGL	nonspliced	RPQAPATVGL	nonspliced
PR487_Michele_20180611_B07_rep2	8321	NPTRQPLAL	nonspliced	NPTRQPLAL	nonspliced	NPTRQPLAL	nonspliced
PR487_Michele_20180604_B07	14747	LPDQTLPIL	nonspliced	LPDQTLPLL	nonspliced	LPDQTLPIL	nonspliced
PR487_Michele_20180611_B07_rep1	5810	RLKPPSNVV	nonspliced	RLKPPSNVV	nonspliced	RLKPPSNVV	nonspliced
PR487_Michele_20180604_B07	5819	RLKPPSNVV	nonspliced	RLKPPSNVV	nonspliced	RLKPPSNVV	nonspliced
PR487_Michele_20180611_B07_rep2	5673	RLKPPSNVV	nonspliced	RLKPPSNVV	nonspliced	RLKPPSNVV	nonspliced
PR487_Michele_20180611_B07_rep1	5495	VPHQPFSQA	nonspliced	VPHQPFSQA	nonspliced	VPHQPFSQA	nonspliced
PR487_Michele_20180604_B07	12568	YPYLGPSTL	nonspliced	YPYLGPSTL	nonspliced	YPYLGPSTL	nonspliced
PR487_Michele_20180611_B07_rep1	16754	YPYLGPSTL	nonspliced	YPYLGPSTL	nonspliced	YPYLGPSTL	nonspliced
PR487_Michele_20180604_B07	12560	YPYLGPSTL	nonspliced	YPYLGPSTL	nonspliced	YPYLGPSTL	nonspliced
PR487_Michele_20180604_B07	6106	APAPEVGRTL	nonspliced	APAPEVGRTL	nonspliced	APAPEVGRTL	nonspliced
PR487_Michele_20180611_B07_rep1	6675	APAPEVGRTL	nonspliced	APAPEVGRTL	nonspliced	APAPEVGRTL	nonspliced
PR487_Michele_20180611_B07_rep2	6597	APAPEVGRTL	nonspliced	APAPEVGRTL	nonspliced	APAPEVGRTL	nonspliced
PR487_Michele_20180604_B07	6637	RPKPIITSV	nonspliced	RPKPLLTSV	nonspliced	RPKPIITSV	nonspliced
PR487_Michele_20180611_B07_rep1	6769	RPKPIITSV	nonspliced	RPKPLLTSV	nonspliced	RPKPIITSV	nonspliced
PR487_Michele_20180611_B07_rep1	12963	APSIFGGTDM	nonspliced	APSLFGGTDM	nonspliced	APSIFGGTDM	nonspliced
PR487_Michele_20180611_B07_rep2	12852	APSIFGGTDM	nonspliced	APSLFGGTDM	nonspliced	APSIFGGTDM	nonspliced
PR487_Michele_20180604_B07	10079	APSIFGGTDM	nonspliced	APSLFGGTDM	nonspliced	APSIFGGTDM	nonspliced
PR487_Michele_20180604_B07	14079	NPTDAFTVF	nonspliced	NPTDAFTVF	nonspliced	NPTDAFTVF	nonspliced
PR487_Michele_20180611_B07_rep2	3731	NPRPTAQDL	nonspliced	NPRPTAQDL	nonspliced	NPRPTAQDL	nonspliced
PR487_Michele_20180611_B07_rep1	3833	NPRPTAQDL	nonspliced	NPRPTAQDL	nonspliced	NPRPTAQDL	nonspliced
PR487_Michele_20180611_B07_rep2	6088	APNLQNQQV	nonspliced	APNLQNQQV	nonspliced	APNLQNQQV	nonspliced
PR487_Michele_20180611_B07_rep2	4994	SPQNVPEKL	nonspliced	SPQNVPEKL	nonspliced	SPQNVPEKL	nonspliced
PR487_Michele_20180604_B07	9866	RPDDVPLSL	nonspliced	RPDDVPLSL	nonspliced	SPLPVGQNSL	nonspliced
PR487_Michele_20180611_B07_rep1	5090	SPQNVPEKL	nonspliced	SPQNVPEKL	nonspliced	SPQNVPEKL	nonspliced
PR487_Michele_20180611_B07_rep1	12869	SPLPVGQNSL	nonspliced	SPLPVGQNSL	nonspliced	SPLPVGQNSL	nonspliced
PR487_Michele_20180611_B07_rep2	12234	RPDDVPLSL	nonspliced	RPDDVPLSL	nonspliced	RPDDVPLSL	nonspliced
PR487_Michele_20180611_B07_rep2	12723	SPLPVGQNSL	nonspliced	SPLPVGQNSL	nonspliced	SPLPVGQNSL	nonspliced
PR487_Michele_20180611_B07_rep1	12388	RPDDVPLSL	nonspliced	RPDDVPLSL	nonspliced	RPDDVPLSL	nonspliced
PR487_Michele_20180611_B07_rep1	6990	APAERQIDL	nonspliced	APAERQLDL	nonspliced	APAERQIDL	nonspliced
PR487_Michele_20180604_B07	6459	APAERQIDL	nonspliced	APAERQLDL	nonspliced	APAERQIDL	nonspliced
PR487_Michele_20180611_B07_rep1	8113	TPAEVRQVL	nonspliced	TPAEVRQVL	nonspliced	TPAEVRQVL	nonspliced
PR487_Michele_20180604_B07	15511	APPQVLAFGL	nonspliced	APPQVLAFGL	nonspliced	APPQVLAFGL	nonspliced
PR487_Michele_20180604_B07	15522	APPQVLAFGL	nonspliced	APPQVLAFGL	nonspliced	APPQVLAFGL	nonspliced
PR487_Michele_20180611_B07_rep1	21135	APPQVLAFGL	nonspliced	APPQVLAFGL	nonspliced	APPQVLAFGL	nonspliced
PR487_Michele_20180604_B07	11195	NPRSVTLLI	nonspliced	not identified	not identified	NPRSVTLLI	nonspliced
PR487_Michele_20180611_B07_rep1	9375	IPLSKIKTL	nonspliced	LPLSKLKTL	nonspliced	IPLSKIKTL	nonspliced
PR487_Michele_20180611_B07_rep2	9209	IPLSKIKTL	nonspliced	LPLSKLKTL	nonspliced	IPLSKIKTL	nonspliced
PR487_Michele_20180611_B07_rep2	8235	LPASPAHQL	nonspliced	LPASPAHQL	nonspliced	LPASPAHQL	nonspliced
PR487_Michele_20180611_B07_rep1	7399	APVEVTHNF	nonspliced	APVEVTHNF	nonspliced	APVEVTHNF	nonspliced
PR487_Michele_20180611_B07_rep2	7316	APVEVTHNF	nonspliced	APVEVTHNF	nonspliced	APVEVTHNF	nonspliced
PR487_Michele_20180604_B07	6577	APVEVTHNF	nonspliced	APVEVTHNF	nonspliced	APVEVTHNF	nonspliced
PR487_Michele_20180604_B07	11681	SPHSVINIF	nonspliced	SPHSVLNLF	nonspliced	not identified	not identified
PR487_Michele_20180611_B07_rep2	9653	RPAANPIQF	nonspliced	RPAANPLQF	nonspliced	RPAANPIQF	nonspliced
PR487_Michele_20180604_B07	8437	RPAANPIQF	nonspliced	RPAANPLQF	nonspliced	RPAANPIQF	nonspliced
PR487_Michele_20180604_B07	8446	RPAANPIQF	nonspliced	RPAANPLQF	nonspliced	RPAANPIQF	nonspliced
PR487_Michele_20180611_B07_rep2	11982	SVRPLVTEL	nonspliced	SVRPLVTEL	nonspliced	SVRPLVTEL	nonspliced
PR487_Michele_20180611_B07_rep2	11690	AGAAVRIGSVL	nonspliced	AGAAVRLGSVL	nonspliced	AGAAVRIGSVL	nonspliced
PR487_Michele_20180604_B07	9690	AGAAVRIGSVL	nonspliced	AGAAVRLGSVL	nonspliced	AGAAVRIGSVL	nonspliced
PR487_Michele_20180611_B07_rep1	11853	AGAAVRIGSVL	nonspliced	AGAAVRLGSVL	nonspliced	AGAAVRIGSVL	nonspliced
PR487_Michele_20180604_B07	13063	LPSPFLRAL	nonspliced	LPSPFLRAL	nonspliced	LPSPFLRAL	nonspliced
PR487_Michele_20180611_B07_rep1	16884	LPSPFLRAL	nonspliced	LPSPFLRAL	nonspliced	LPSPFLRAL	nonspliced
PR487_Michele_20180611_B07_rep2	16614	LPSPFLRAL	nonspliced	LPSPFLRAL	nonspliced	LPSPFLRAL	nonspliced
PR487_Michele_20180611_B07_rep2	5255	MMGHRPVL	nonspliced	MMGHRPVL	nonspliced	MMGHRPVL	nonspliced
PR487_Michele_20180604_B07	5556	MMGHRPVL	nonspliced	MMGHRPVL	nonspliced	MMGHRPVL	nonspliced
PR487_Michele_20180611_B07_rep1	5349	MMGHRPVL	nonspliced	MMGHRPVL	nonspliced	MMGHRPVL	nonspliced
PR487_Michele_20180604_B07	11819	QPSFPTPQL	nonspliced	QPSFPTPQL	nonspliced	QPSFPTPQL	nonspliced
PR487_Michele_20180611_B07_rep2	3507	SPKIASHQF	nonspliced	SPKLASHQF	nonspliced	SPKIASHQF	nonspliced
PR487_Michele_20180611_B07_rep1	11138	LPSPTATSQL	nonspliced	LPSPTATSQL	nonspliced	LPSPTATSQL	nonspliced
PR487_Michele_20180604_B07	8774	LPSPTATSQL	nonspliced	LPSPTATSQL	nonspliced	LPSPTATSQL	nonspliced
PR487_Michele_20180611_B07_rep2	11028	LPSPTATSQL	nonspliced	LPSPTATSQL	nonspliced	LPSPTATSQL	nonspliced
PR487_Michele_20180611_B07_rep2	5786	GPNGAGKSTII	nonspliced	GPNGAGKSTLL	nonspliced	GPNGAGKSTII	nonspliced
PR487_Michele_20180611_B07_rep2	5786	GPNGAGKSTII	nonspliced	GPNGAGKSTLL	nonspliced	GPNGAGKSTLL	nonspliced
PR487_Michele_20180611_B07_rep1	5877	GPNGAGKSTII	nonspliced	GPNGAGKSTLL	nonspliced	GPNGAGKSTII	nonspliced
PR487_Michele_20180611_B07_rep1	5877	GPNGAGKSTII	nonspliced	GPNGAGKSTLL	nonspliced	GPNGAGKSTLL	nonspliced
PR487_Michele_20180611_B07_rep2	3653	LVQRGSANGL	nonspliced	LVQRGSANGL	nonspliced	LVQRGSANGL	nonspliced
PR487_Michele_20180604_B07	5199	TPARKEISL	nonspliced	TPARKELSL	nonspliced	not identified	not identified
PR487_Michele_20180611_B07_rep1	6711	QPLESGTHF	nonspliced	QPLESGTHF	nonspliced	QPLESGTHF	nonspliced
PR487_Michele_20180611_B07_rep2	6639	QPLESGTHF	nonspliced	QPLESGTHF	nonspliced	QPLESGTHF	nonspliced
PR487_Michele_20180611_B07_rep2	18714	GPIDVSDLSL	nonspliced	GPLDVSDLSL	nonspliced	GPIDVSDLSL	nonspliced
PR487_Michele_20180604_B07	13742	GPIDVSDLSL	nonspliced	GPLDVSDLSL	nonspliced	GPIDVSDLSL	nonspliced
PR487_Michele_20180604_B07	13148	SPSEILQEL	nonspliced	SPSELLQEL	nonspliced	SPSEILQEL	nonspliced
PR487_Michele_20180611_B07_rep2	4780	APAQPRAASF	nonspliced	APAQPRAASF	nonspliced	not identified	not identified
PR487_Michele_20180611_B07_rep1	14271	LPKPPFGML	nonspliced	LPKPPFGML	nonspliced	LPKPPFGML	nonspliced
PR487_Michele_20180611_B07_rep1	14191	RPALPVSYL	nonspliced	RPALPVSYL	nonspliced	RPALPVSYL	nonspliced
PR487_Michele_20180611_B07_rep2	11094	VMAPRTVLL	nonspliced	VMAPRTVLL	nonspliced	VMAPRTVLL	nonspliced
PR487_Michele_20180611_B07_rep1	10230	LVMAPRTVL	nonspliced	LVMAPRTVL	nonspliced	LVMAPRTVL	nonspliced
PR487_Michele_20180604_B07	9413	VMAPRTVLL	nonspliced	VMAPRTVLL	nonspliced	VMAPRTVLL	nonspliced
PR487_Michele_20180604_B07	8529	LVMAPRTVL	nonspliced	LVMAPRTVL	nonspliced	LVMAPRTVL	nonspliced
PR487_Michele_20180611_B07_rep1	11250	VMAPRTVLL	nonspliced	VMAPRTVLL	nonspliced	VMAPRTVLL	nonspliced
PR487_Michele_20180611_B07_rep2	9686	LVMAPRTVL	nonspliced	LVMAPRTVL	nonspliced	LVMAPRTVL	nonspliced
PR487_Michele_20180611_B07_rep2	11566	LVMAPRTVL	nonspliced	LVMAPRTVL	nonspliced	not identified	not identified
PR487_Michele_20180611_B07_rep2	6870	SPDTAIRSGL	nonspliced	SPDTALRSGL	nonspliced	SPDTAIRSGL	nonspliced
PR487_Michele_20180604_B07	12461	LPQGPLGTSF	nonspliced	LPQGPLGTSF	nonspliced	LPQGPLGTSF	nonspliced
PR487_Michele_20180604_B07	12459	LPQGPLGTSF	nonspliced	LPQGPLGTSF	nonspliced	LPQGPLGTSF	nonspliced
PR487_Michele_20180611_B07_rep2	16417	LPQGPLGTSF	nonspliced	LPQGPLGTSF	nonspliced	LPQGPLGTSF	nonspliced
PR487_Michele_20180611_B07_rep2	16429	LPQGPLGTSF	nonspliced	LPQGPLGTSF	nonspliced	LPQGPLGTSF	nonspliced
PR487_Michele_20180611_B07_rep1	16617	LPQGPLGTSF	nonspliced	LPQGPLGTSF	nonspliced	LPQGPLGTSF	nonspliced
PR487_Michele_20180611_B07_rep2	7282	RPQPPPDPL	nonspliced	RPQPPPDPL	nonspliced	RPQPPPDPL	nonspliced
PR487_Michele_20180611_B07_rep1	7387	RPQPPPDPL	nonspliced	RPQPPPDPL	nonspliced	RPQPPPDPL	nonspliced
PR487_Michele_20180604_B07	11912	SPSVSQLSVL	nonspliced	SPSVSQLSVL	nonspliced	SPSVSQLSVL	nonspliced
PR487_Michele_20180604_B07	11931	SPSVSQLSVL	nonspliced	SPSVSQLSVL	nonspliced	SPSVSQLSVL	nonspliced
PR487_Michele_20180611_B07_rep1	15843	SPSVSQLSVL	nonspliced	SPSVSQLSVL	nonspliced	SPSVSQLSVL	nonspliced
PR487_Michele_20180611_B07_rep2	15655	SPSVSQLSVL	nonspliced	SPSVSQLSVL	nonspliced	SPSVSQLSVL	nonspliced
PR487_Michele_20180604_B07	15865	SPILPITEF	nonspliced	SPLLPLTEF	nonspliced	SPILPITEF	nonspliced
PR487_Michele_20180604_B07	15877	SPILPITEF	nonspliced	SPLLPLTEF	nonspliced	SPILPITEF	nonspliced
PR487_Michele_20180611_B07_rep1	4167	RPEAAQQAF	nonspliced	RPEAAQQAF	nonspliced	RPEAAQQAF	nonspliced
PR487_Michele_20180611_B07_rep2	4076	RPEAAQQAF	nonspliced	RPEAAQQAF	nonspliced	RPEAAQQAF	nonspliced
PR487_Michele_20180611_B07_rep1	12418	TPRSPPLGL	nonspliced	TPRSPPLGL	nonspliced	not identified	not identified
PR487_Michele_20180611_B07_rep1	8148	SPEPSKIML	nonspliced	SPEPSKLML	nonspliced	SPEPSKIML	nonspliced
PR487_Michele_20180611_B07_rep2	8043	SPEPSKIML	nonspliced	SPEPSKLML	nonspliced	SPEPSKIML	nonspliced
PR487_Michele_20180604_B07	7202	SPEPSKIML	nonspliced	SPEPSKLML	nonspliced	SPEPSKIML	nonspliced
PR487_Michele_20180604_B07	5253	NPRFGGKEL	nonspliced	NPRFGGKEL	nonspliced	NPRFGGKEL	nonspliced
PR487_Michele_20180611_B07_rep1	6051	SPNKKPFSL	nonspliced	SPNKKPFSL	nonspliced	SPNKKPFSL	nonspliced
PR487_Michele_20180611_B07_rep2	5962	SPNKKPFSL	nonspliced	SPNKKPFSL	nonspliced	SPNKKPFSL	nonspliced
PR487_Michele_20180604_B07	12376	YPVNSVNIL	nonspliced	YPVNSVNLL	nonspliced	YPVNSVNIL	nonspliced
PR487_Michele_20180611_B07_rep2	13326	RPQTGLSFL	nonspliced	RPQTGLSFL	nonspliced	RPQTGLSFL	nonspliced
PR487_Michele_20180611_B07_rep1	13537	RPQTGLSFL	nonspliced	RPQTGLSFL	nonspliced	RPQTGLSFL	nonspliced
PR487_Michele_20180604_B07	10961	RPQTGLSFL	nonspliced	RPQTGLSFL	nonspliced	RPQTGLSFL	nonspliced
PR487_Michele_20180604_B07	10966	RPQTGLSFL	nonspliced	RPQTGLSFL	nonspliced	RPQTGLSFL	nonspliced
PR487_Michele_20180611_B07_rep1	7643	VAAPAYSRAL	nonspliced	VAAPAYSRAL	nonspliced	not identified	not identified
PR487_Michele_20180604_B07	14965	IPQPPILQL	nonspliced	LPQPPLLQL	nonspliced	not identified	not identified
PR487_Michele_20180611_B07_rep2	13958	IPNEIIHAL	nonspliced	LPNELLHAL	nonspliced	not identified	not identified
PR487_Michele_20180611_B07_rep2	14166	IPNEIIHAL	nonspliced	LPNELLHAL	nonspliced	IPNEIIHAL	nonspliced
PR487_Michele_20180604_B07	10791	IPNEIIHAL	nonspliced	LPNELLHAL	nonspliced	IPNEIIHAL	nonspliced
PR487_Michele_20180611_B07_rep1	13940	IPNEIIHAL	nonspliced	LPNELLHAL	nonspliced	not identified	not identified
PR487_Michele_20180611_B07_rep2	13521	IPNEIIHAL	nonspliced	LPNELLHAL	nonspliced	IPNEIIHAL	nonspliced
PR487_Michele_20180611_B07_rep2	13739	IPNEIIHAL	nonspliced	LPNELLHAL	nonspliced	IPNEIIHAL	nonspliced
PR487_Michele_20180611_B07_rep1	13712	IPNEIIHAL	nonspliced	LPNELLHAL	nonspliced	IPNEIIHAL	nonspliced
PR487_Michele_20180611_B07_rep2	5552	NPHDRVVAL	nonspliced	NPHDRVVAL	nonspliced	NPHDRVVAL	nonspliced
PR487_Michele_20180611_B07_rep1	5670	NPHDRVVAL	nonspliced	NPHDRVVAL	nonspliced	NPHDRVVAL	nonspliced
PR487_Michele_20180604_B07	10634	RPSVPAALPL	nonspliced	RPSVPAALPL	nonspliced	not identified	not identified
PR487_Michele_20180611_B07_rep2	13255	RPSVPAALPL	nonspliced	RPSVPAALPL	nonspliced	not identified	not identified
PR487_Michele_20180611_B07_rep2	8902	RPLKPLSPL	nonspliced	RPLKPLSPL	nonspliced	RPLKPLSPL	nonspliced
PR487_Michele_20180611_B07_rep1	9081	RPLKPLSPL	nonspliced	RPLKPLSPL	nonspliced	RPLKPLSPL	nonspliced
PR487_Michele_20180611_B07_rep2	16295	SPYPNPSFL	nonspliced	SPYPNPSFL	nonspliced	SPYPNPSFL	nonspliced
PR487_Michele_20180611_B07_rep1	16506	SPYPNPSFL	nonspliced	SPYPNPSFL	nonspliced	SPYPNPSFL	nonspliced
PR487_Michele_20180604_B07	12433	SPYPNPSFL	nonspliced	SPYPNPSFL	nonspliced	SPYPNPSFL	nonspliced
PR487_Michele_20180611_B07_rep1	7908	APSPADPRVL	nonspliced	APSPADPRVL	nonspliced	APSPADPRVL	nonspliced
PR487_Michele_20180611_B07_rep2	7973	RPVKPELAL	nonspliced	RPVKPELAL	nonspliced	RPVKPELAL	nonspliced
PR487_Michele_20180611_B07_rep1	4145	PGIRDHESL	nonspliced	PGLRDHESL	nonspliced	PGIRDHESL	nonspliced
PR487_Michele_20180604_B07	9598	HPADSVVSVL	nonspliced	HPADSVVSVL	nonspliced	HPADSVVSVL	nonspliced
PR487_Michele_20180611_B07_rep1	7286	HPDDSVKIL	nonspliced	HPDDSVKLL	nonspliced	HPDDSVKIL	nonspliced
PR487_Michele_20180604_B07	9821	VPYEKGFAL	nonspliced	VPYEKGFAL	nonspliced	VPYEKGFAL	nonspliced
PR487_Michele_20180611_B07_rep1	15162	SPYIRALGF	nonspliced	SPYLRALGF	nonspliced	SPYIRALGF	nonspliced
PR487_Michele_20180604_B07	11838	SPYIRALGF	nonspliced	SPYLRALGF	nonspliced	SPYIRALGF	nonspliced
PR487_Michele_20180611_B07_rep2	14941	SPYIRALGF	nonspliced	SPYLRALGF	nonspliced	SPYIRALGF	nonspliced
PR487_Michele_20180611_B07_rep2	14585	IPNSPFHVL	nonspliced	LPNSPFHVL	nonspliced	IPNSPFHVL	nonspliced
PR487_Michele_20180611_B07_rep1	14827	IPNSPFHVL	nonspliced	LPNSPFHVL	nonspliced	IPNSPFHVL	nonspliced
PR487_Michele_20180611_B07_rep2	13034	WAVRIPGGPA	nonspliced	WAVRLPGGPA	nonspliced	WAVRIPGGPA	nonspliced
PR487_Michele_20180611_B07_rep1	13210	WAVRIPGGPA	nonspliced	WAVRLPGGPA	nonspliced	WAVRIPGGPA	nonspliced
PR487_Michele_20180604_B07	10374	WAVRIPGGPA	nonspliced	WAVRLPGGPA	nonspliced	WAVRIPGGPA	nonspliced
PR487_Michele_20180604_B07	10396	WAVRIPGGPA	nonspliced	WAVRLPGGPA	nonspliced	WAVRIPGGPA	nonspliced
PR487_Michele_20180604_B07	14239	APPFGFMEL	nonspliced	not identified	not identified	APPFGFMEL	nonspliced
PR487_Michele_20180604_B07	10088	YPSLPTMTV	nonspliced	YPSLPTMTV	nonspliced	YPSLPTMTV	nonspliced
PR487_Michele_20180604_B07	12226	APGVFGQTTF	nonspliced	APGVFGQTTF	nonspliced	APGVFGQTTF	nonspliced
PR487_Michele_20180611_B07_rep1	11161	MPHVPITTL	nonspliced	MPHVPLTTL	nonspliced	MPHVPITTL	nonspliced
PR487_Michele_20180611_B07_rep2	11014	MPHVPITTL	nonspliced	MPHVPLTTL	nonspliced	MPHVPITTL	nonspliced
PR487_Michele_20180604_B07	9175	MPHVPITTL	nonspliced	MPHVPLTTL	nonspliced	MPHVPITTL	nonspliced
PR487_Michele_20180604_B07	12674	VPVEEPLEL	nonspliced	VPVEEPLEL	nonspliced	VPVEEPLEL	nonspliced
PR487_Michele_20180611_B07_rep2	10846	SPVDIRPQL	nonspliced	SPVDLRPQL	nonspliced	not identified	not identified
PR487_Michele_20180611_B07_rep2	7071	RAIPNNQVL	nonspliced	RALPNNQVL	nonspliced	RAIPNNQVL	nonspliced
PR487_Michele_20180611_B07_rep1	7171	RAIPNNQVL	nonspliced	RALPNNQVL	nonspliced	RAIPNNQVL	nonspliced
PR487_Michele_20180611_B07_rep2	8903	SPTYKGLLM	nonspliced	SPTYKGLLM	nonspliced	SPTYKGLLM	nonspliced
PR487_Michele_20180611_B07_rep1	9028	SPTYKGLLM	nonspliced	SPTYKGLLM	nonspliced	SPTYKGLLM	nonspliced
PR487_Michele_20180604_B07	3518	RPKVPDQSV	nonspliced	RPKVPDQSV	nonspliced	RPKVPDQSV	nonspliced
PR487_Michele_20180611_B07_rep2	2614	RPKVPDQSV	nonspliced	RPKVPDQSV	nonspliced	RPKVPDQSV	nonspliced
PR487_Michele_20180611_B07_rep1	2609	RPKVPDQSV	nonspliced	RPKVPDQSV	nonspliced	RPKVPDQSV	nonspliced
PR487_Michele_20180611_B07_rep2	8370	KPAPQTLTGL	nonspliced	KPAPQTLTGL	nonspliced	KPAPQTLTGL	nonspliced
PR487_Michele_20180604_B07	12498	SPSYPEISF	nonspliced	SPSYPELSF	nonspliced	SPSYPEISF	nonspliced
PR487_Michele_20180611_B07_rep1	3079	RPKVPDQSV	nonspliced	not identified	not identified	RPKVPDQSV	nonspliced
PR487_Michele_20180611_B07_rep2	2954	RPKVPDQSV	nonspliced	not identified	not identified	RPKVPDQSV	nonspliced
PR487_Michele_20180611_B07_rep2	9546	HPVVHPLDL	nonspliced	HPVVHPLDL	nonspliced	HPVVHPLDL	nonspliced
PR487_Michele_20180611_B07_rep1	9734	HPVVHPLDL	nonspliced	HPVVHPLDL	nonspliced	HPVVHPLDL	nonspliced
PR487_Michele_20180604_B07	5688	HPKFVGKTL	nonspliced	HPKFVGKTL	nonspliced	HPKFVGKTL	nonspliced
PR487_Michele_20180611_B07_rep1	10415	TPRVIIQTV	nonspliced	TPRVLLQTV	nonspliced	TPRVIIQTV	nonspliced
PR487_Michele_20180611_B07_rep2	6534	RVVSVTRPL	nonspliced	RVVSVTRPL	nonspliced	RVVSVTRPL	nonspliced
PR487_Michele_20180604_B07	3598	VPRQPGAMGV	nonspliced	VPRQPGAMGV	nonspliced	VPRQPGAMGV	nonspliced
PR487_Michele_20180604_B07	9573	SPNSSNPIIV	nonspliced	SPNSSNPLLV	nonspliced	SPNSSNPIIV	nonspliced
PR487_Michele_20180611_B07_rep2	11855	SPNSSNPIIV	nonspliced	SPNSSNPLLV	nonspliced	SPNSSNPIIV	nonspliced
PR487_Michele_20180611_B07_rep2	10379	KPGDFIHTL	nonspliced	KPGDFLHTL	nonspliced	KPGDFIHTL	nonspliced
PR487_Michele_20180611_B07_rep1	10578	KPGDFIHTL	nonspliced	KPGDFLHTL	nonspliced	KPGDFIHTL	nonspliced
PR487_Michele_20180604_B07	9049	KPGDFIHTL	nonspliced	KPGDFLHTL	nonspliced	KPGDFIHTL	nonspliced
PR487_Michele_20180611_B07_rep2	16792	YPAGFMDVI	nonspliced	YPAGFMDVL	nonspliced	not identified	not identified
PR487_Michele_20180611_B07_rep1	9503	ASQSRGYFL	nonspliced	ASQSRGYFL	nonspliced	ASQSRGYFL	nonspliced
PR487_Michele_20180611_B07_rep2	9326	ASQSRGYFL	nonspliced	ASQSRGYFL	nonspliced	ASQSRGYFL	nonspliced
PR487_Michele_20180611_B07_rep2	8487	SPRIPPSQF	nonspliced	SPRLPPSQF	nonspliced	SPRIPPSQF	nonspliced
PR487_Michele_20180604_B07	14216	VPQLPITNF	nonspliced	VPQLPLTNF	nonspliced	VPQLPITNF	nonspliced
PR487_Michele_20180611_B07_rep1	6125	NIRNIGKTL	nonspliced	NLRNLGKTL	nonspliced	NIRNIGKTL	nonspliced
PR487_Michele_20180611_B07_rep2	6009	NIRNIGKTL	nonspliced	NLRNLGKTL	nonspliced	NIRNIGKTL	nonspliced
PR487_Michele_20180604_B07	6192	NIRNIGKTL	nonspliced	NLRNLGKTL	nonspliced	NIRNIGKTL	nonspliced
PR487_Michele_20180611_B07_rep2	8557	RPQAPLNSF	nonspliced	RPQAPLNSF	nonspliced	RPQAPLNSF	nonspliced
PR487_Michele_20180604_B07	4637	SPADKAKVTI	nonspliced	SPADKAKVTL	nonspliced	SPADKAKVTI	nonspliced
PR487_Michele_20180611_B07_rep1	14985	LVRPVFGEL	nonspliced	not identified	not identified	LVRPVFGEL	nonspliced
PR487_Michele_20180604_B07	5522	KAMGIMNSF	nonspliced	KAMGLMNSF	nonspliced	KAMGIMNSF	nonspliced
PR487_Michele_20180611_B07_rep2	5371	KAMGIMNSF	nonspliced	KAMGLMNSF	nonspliced	KAMGIMNSF	nonspliced
PR487_Michele_20180611_B07_rep1	5471	KAMGIMNSF	nonspliced	KAMGLMNSF	nonspliced	KAMGIMNSF	nonspliced
PR487_Michele_20180604_B07	3523	MPQDLRSPA	nonspliced	MPQDLRSPA	nonspliced	MPQDLRSPA	nonspliced
PR487_Michele_20180604_B07	5026	SPNTDREVL	nonspliced	SPNTDREVL	nonspliced	SPNTDREVL	nonspliced
PR487_Michele_20180611_B07_rep2	4568	SPNTDREVL	nonspliced	SPNTDREVL	nonspliced	SPNTDREVL	nonspliced
PR487_Michele_20180611_B07_rep1	4654	SPNTDREVL	nonspliced	SPNTDREVL	nonspliced	SPNTDREVL	nonspliced
PR487_Michele_20180611_B07_rep1	3337	SADNVRQQL	nonspliced	SADNVRQQL	nonspliced	SADNVRQQL	nonspliced
PR487_Michele_20180611_B07_rep2	3257	SADNVRQQL	nonspliced	SADNVRQQL	nonspliced	SADNVRQQL	nonspliced
PR487_Michele_20180604_B07	8299	IPNFPRSTV	nonspliced	LPNFPRSTV	nonspliced	IPNFPRSTV	nonspliced
PR487_Michele_20180604_B07	9014	MPALRSINL	nonspliced	MPALRSLNL	nonspliced	MPALRSINL	nonspliced
PR487_Michele_20180611_B07_rep2	10723	MPALRSINL	nonspliced	MPALRSLNL	nonspliced	MPALRSINL	nonspliced
PR487_Michele_20180611_B07_rep2	11308	LPFQSPKTL	nonspliced	LPFQSPKTL	nonspliced	LPFQSPKTL	nonspliced
PR487_Michele_20180611_B07_rep1	11474	LPFQSPKTL	nonspliced	LPFQSPKTL	nonspliced	LPFQSPKTL	nonspliced
PR487_Michele_20180604_B07	10087	PFKPPKVAF	nonspliced	not identified	not identified	PFKPPKVAF	nonspliced
PR487_Michele_20180604_B07	13153	KPINFSVIL	nonspliced	KPLNFSVLL	nonspliced	not identified	not identified
PR487_Michele_20180611_B07_rep2	6812	FPKNGDPSGL	nonspliced	FPKNGDPSGL	nonspliced	FPKNGDPSGL	nonspliced
PR487_Michele_20180604_B07	4902	YPAGGNPRSL	nonspliced	YPAGGNPRSL	nonspliced	YPAGGNPRSL	nonspliced
PR487_Michele_20180604_B07	12684	TPGNFFHVL	nonspliced	TPGNFFHVL	nonspliced	TPGNFFHVL	nonspliced
PR487_Michele_20180611_B07_rep1	16246	TPGNFFHVL	nonspliced	TPGNFFHVL	nonspliced	TPGNFFHVL	nonspliced
PR487_Michele_20180611_B07_rep2	10518	GPLFRNSQL	nonspliced	GPLFRNSQL	nonspliced	GPLFRNSQL	nonspliced
PR487_Michele_20180604_B07	9221	GPLFRNSQL	nonspliced	GPLFRNSQL	nonspliced	GPLFRNSQL	nonspliced
PR487_Michele_20180604_B07	8685	RPSQLGQVF	nonspliced	RPSQLGQVF	nonspliced	RPSQLGQVF	nonspliced
PR487_Michele_20180611_B07_rep1	10697	GPLFRNSQL	nonspliced	GPLFRNSQL	nonspliced	GPLFRNSQL	nonspliced
PR487_Michele_20180611_B07_rep2	9970	RPSQLGQVF	nonspliced	RPSQLGQVF	nonspliced	RPSQLGQVF	nonspliced
PR487_Michele_20180611_B07_rep1	5951	VPKKPGPPVL	nonspliced	VPKKPGPPVL	nonspliced	VPKKPGPPVL	nonspliced
PR487_Michele_20180611_B07_rep2	5861	VPKKPGPPVL	nonspliced	VPKKPGPPVL	nonspliced	VPKKPGPPVL	nonspliced
[truncated: 40,241 more rows]

## Sheet: peptides identified by AP
Source File	Scan Number	AP Mascot Peptide	AP Mascot Category	AP Mascot-Percolator Peptide	AP Mascot-Percolator Category	AP PEAKS Peptide	AP PEAKS Category
PR487_Michele_20180611_B07_rep2	11970	KFTVL	nonspliced	KFTVL	nonspliced	not identified	not identified
PR487_Michele_20180611_B07_rep1	6253	KPPAVL	nonspliced	KPPAVL	nonspliced	not identified	not identified
PR487_Michele_20180611_B07_rep2	19631	IPLLLA	nonspliced	LPLLLA	nonspliced	not identified	not identified
PR487_Michele_20180611_B07_rep1	20070	IPLLLA	nonspliced	LPLLLA	nonspliced	not identified	not identified
PR487_Michele_20180604_B07	6380	APAAAAGL	nonspliced	APAAAAGL	nonspliced	APAAAAGL	nonspliced
PR487_Michele_20180611_B07_rep1	7118	APAAAAGL	nonspliced	APAAAAGL	nonspliced	APAAAAGL	nonspliced
PR487_Michele_20180611_B07_rep1	10513	KPGAGLL	nonspliced	not identified	not identified	APGKGIL	nonspliced
PR487_Michele_20180611_B07_rep2	7508	APGGGSVL	nonspliced	APGGGSVL	nonspliced	APGGGSVL	nonspliced
PR487_Michele_20180611_B07_rep2	13505	GPLAGPAL	nonspliced	GPLAGPAL	nonspliced	not identified	not identified
PR487_Michele_20180611_B07_rep2	9141	GPAAGVGGL	nonspliced	GPAAGVGGL	nonspliced	GPAAGVGGL	nonspliced
PR487_Michele_20180604_B07	7812	GPAAGVGGL	nonspliced	GPAAGVGGL	nonspliced	GPAAGVGGL	nonspliced
PR487_Michele_20180611_B07_rep2	11686	GPAVGISV	nonspliced	GPAVGLSV	nonspliced	GPAVGISV	nonspliced
PR487_Michele_20180611_B07_rep1	11795	GPAVGISV	nonspliced	GPAVGLSV	nonspliced	GPAVGISV	nonspliced
PR487_Michele_20180604_B07	9398	GPAVGISV	nonspliced	GPAVGLSV	nonspliced	GPAVGISV	nonspliced
PR487_Michele_20180611_B07_rep1	13467	SPAALAGL	nonspliced	SPAALAGL	nonspliced	SPAALAGL	nonspliced
PR487_Michele_20180604_B07	6741	AAAAAAAAL	nonspliced	AAAAAAAAL	nonspliced	AAAAAAAAL	nonspliced
PR487_Michele_20180604_B07	6741	AAAAAAAAL	nonspliced	AAAAAAAAL	nonspliced	AAAAAAAAI	nonspliced
PR487_Michele_20180604_B07	8794	GVAGVGAGL	nonspliced	GVAGVGAGL	nonspliced	GVAGVGAGL	nonspliced
PR487_Michele_20180611_B07_rep2	10652	GVAGVGAGL	nonspliced	GVAGVGAGL	nonspliced	GVAGVGAGL	nonspliced
PR487_Michele_20180611_B07_rep1	4963	AAAAALAAA	nonspliced	AAAAALAAA	nonspliced	LAAAAAAAA	nonspliced
PR487_Michele_20180611_B07_rep2	7590	AAAAAAAAL	nonspliced	AAAAAAAAL	nonspliced	AAAAAAAAL	nonspliced
PR487_Michele_20180611_B07_rep2	7590	AAAAAAAAL	nonspliced	AAAAAAAAL	nonspliced	AAAAAAAAI	nonspliced
PR487_Michele_20180611_B07_rep1	7645	AAAAAAAAL	nonspliced	AAAAAAAAL	nonspliced	AAAAAAAAL	nonspliced
PR487_Michele_20180611_B07_rep1	7645	AAAAAAAAL	nonspliced	AAAAAAAAL	nonspliced	AAAAAAAAI	nonspliced
PR487_Michele_20180611_B07_rep1	10746	GVAGVGAGL	nonspliced	GVAGVGAGL	nonspliced	GVAGVGAGL	nonspliced
PR487_Michele_20180611_B07_rep1	6326	PNVHGAL	nonspliced	PNVHGAL	nonspliced	PNVHGAL	nonspliced
PR487_Michele_20180611_B07_rep2	6249	PNVHGAL	nonspliced	PNVHGAL	nonspliced	PNVHGAL	nonspliced
PR487_Michele_20180611_B07_rep2	9247	APAPAPAI	nonspliced	APAPAPAL	nonspliced	APAPAPAL	nonspliced
PR487_Michele_20180611_B07_rep2	9247	APAPAPAI	nonspliced	APAPAPAL	nonspliced	APAPAPAI	nonspliced
PR487_Michele_20180611_B07_rep1	15745	LPGVVGGL	nonspliced	LPGVVGGL	nonspliced	LPGVVGGL	nonspliced
PR487_Michele_20180611_B07_rep2	15529	LPGVVGGL	nonspliced	LPGVVGGL	nonspliced	LPGVVGGL	nonspliced
PR487_Michele_20180604_B07	12051	LPGVVGGL	nonspliced	LPGVVGGL	nonspliced	LPGVVGGL	nonspliced
PR487_Michele_20180611_B07_rep2	8979	APGLGGAAV	nonspliced	APGLGGAAV	nonspliced	APGLGGAAV	nonspliced
PR487_Michele_20180611_B07_rep2	7152	APTSGPAL	nonspliced	APTSGPAL	nonspliced	APTSGPAL	nonspliced
PR487_Michele_20180604_B07	6474	APTSGPAL	nonspliced	APTSGPAL	nonspliced	APTSGPAL	nonspliced
PR487_Michele_20180611_B07_rep1	6374	AAARLAAA	nonspliced	AAARLAAA	nonspliced	AAARLAAA	nonspliced
PR487_Michele_20180611_B07_rep2	6293	AAARLAAA	nonspliced	AAARLAAA	nonspliced	AAARLAAA	nonspliced
PR487_Michele_20180604_B07	6021	AAARLAAA	nonspliced	AAARLAAA	nonspliced	AAARLAAA	nonspliced
PR487_Michele_20180611_B07_rep2	13770	RTVLLL	nonspliced	RTVLLL	nonspliced	not identified	not identified
PR487_Michele_20180611_B07_rep1	15256	PGVPALVA	nonspliced	PGVPALVA	nonspliced	APGPVIGL	nonspliced
PR487_Michele_20180611_B07_rep2	15052	PGVPALVA	nonspliced	PGVPALVA	nonspliced	not identified	not identified
PR487_Michele_20180604_B07	11484	APAAIPAL	nonspliced	APAALPAL	nonspliced	APAAIPAL	nonspliced
PR487_Michele_20180604_B07	11484	APAAIPAL	nonspliced	APAALPAL	nonspliced	APAALPAL	nonspliced
PR487_Michele_20180604_B07	11726	PGVPALVA	nonspliced	PGVPALVA	nonspliced	APGPVIGL	nonspliced
PR487_Michele_20180611_B07_rep1	7250	PGAGSQPL	nonspliced	PGAGSQPL	nonspliced	GPAGPGASL	nonspliced
PR487_Michele_20180604_B07	6472	GPAGPGASL	nonspliced	GPAGPGASL	nonspliced	GPAGPGASL	nonspliced
PR487_Michele_20180604_B07	5385	APAAALAAA	nonspliced	APAAALAAA	nonspliced	not identified	not identified
PR487_Michele_20180604_B07	13236	PAGGVLTL	nonspliced	PAGGVLTL	nonspliced	PAGGVLTL	nonspliced
PR487_Michele_20180604_B07	13236	PAGGVLTL	nonspliced	PAGGVLTL	nonspliced	PAGGVLTI	nonspliced
PR487_Michele_20180611_B07_rep2	17274	PAGGVLTL	nonspliced	PAGGVLTL	nonspliced	PAGGVLTL	nonspliced
PR487_Michele_20180611_B07_rep2	17274	PAGGVLTL	nonspliced	PAGGVLTL	nonspliced	PAGGVLTI	nonspliced
PR487_Michele_20180611_B07_rep1	17581	PAGGVLTL	nonspliced	PAGGVLTL	nonspliced	PAGGVLTL	nonspliced
PR487_Michele_20180611_B07_rep1	17581	PAGGVLTL	nonspliced	PAGGVLTL	nonspliced	PAGGVLTI	nonspliced
PR487_Michele_20180611_B07_rep1	9254	AAAAAVALA	nonspliced	AAAAAVALA	nonspliced	not identified	not identified
PR487_Michele_20180611_B07_rep2	7384	GPAMGPAL	nonspliced	GPAMGPAL	nonspliced	GPAMGPAL	nonspliced
PR487_Michele_20180604_B07	6630	GPAMGPAL	nonspliced	GPAMGPAL	nonspliced	GPAMGPAL	nonspliced
PR487_Michele_20180611_B07_rep1	7502	GPAMGPAL	nonspliced	GPAMGPAL	nonspliced	GPAMGPAL	nonspliced
PR487_Michele_20180611_B07_rep1	6483	KGLTAQI	nonspliced	KGLTAQL	nonspliced	VAKTAEL	nonspliced
PR487_Michele_20180611_B07_rep2	8988	AAGVAGAAL	nonspliced	not identified	not identified	APSGVGAAL	cisspliced
PR487_Michele_20180611_B07_rep2	8371	SPSGSPVL	nonspliced	not identified	not identified	not identified	not identified
PR487_Michele_20180604_B07	12019	SPASLVGL	nonspliced	SPASLVGL	nonspliced	SPASLVGL	nonspliced
PR487_Michele_20180611_B07_rep1	8891	GVRAVEL	nonspliced	GVRAVEL	nonspliced	not identified	not identified
PR487_Michele_20180611_B07_rep2	8814	KNIYTI	nonspliced	KNLYTL	nonspliced	not identified	not identified
PR487_Michele_20180611_B07_rep1	8936	KNIYTI	nonspliced	KNLYTL	nonspliced	not identified	not identified
PR487_Michele_20180604_B07	10712	APALAPTL	nonspliced	APALAPTL	nonspliced	APALAPTL	nonspliced
PR487_Michele_20180611_B07_rep2	7978	APVGGSPGL	nonspliced	APVGGSPGL	nonspliced	APVGGSPGL	nonspliced
PR487_Michele_20180611_B07_rep1	10658	VPAGVGVGV	nonspliced	VPAGVGVGV	nonspliced	VPAGVGVGV	nonspliced
PR487_Michele_20180611_B07_rep2	13003	APAAAAGLL	nonspliced	APAAAAGLL	nonspliced	APAAAAGLL	nonspliced
PR487_Michele_20180604_B07	8604	VPAGVGVGV	nonspliced	VPAGVGVGV	nonspliced	VPAGVGVGV	nonspliced
PR487_Michele_20180611_B07_rep1	14125	QPGVAIGL	nonspliced	QPGVALGL	nonspliced	QPGVAIGL	nonspliced
PR487_Michele_20180611_B07_rep2	10560	VPAGVGVGV	nonspliced	VPAGVGVGV	nonspliced	VPAGVGVGV	nonspliced
PR487_Michele_20180604_B07	10448	APAAAAGLL	nonspliced	APAAAAGLL	nonspliced	APAAAAGLL	nonspliced
PR487_Michele_20180611_B07_rep1	13145	APAAAAGLL	nonspliced	APAAAAGLL	nonspliced	APAAAAGLL	nonspliced
PR487_Michele_20180611_B07_rep2	14989	AAAAVGLAL	nonspliced	AAAAVGLAL	nonspliced	not identified	not identified
PR487_Michele_20180611_B07_rep1	7013	APVGSGSAL	nonspliced	APVGSGSAL	nonspliced	APVGSGSAL	nonspliced
PR487_Michele_20180611_B07_rep1	6777	APVGSGSAL	nonspliced	APVGSGSAL	nonspliced	APVGSGSAL	nonspliced
PR487_Michele_20180611_B07_rep2	6714	APVGSGSAL	nonspliced	APVGSGSAL	nonspliced	APVGSGSAL	nonspliced
PR487_Michele_20180604_B07	6109	APVGSGSAL	nonspliced	APVGSGSAL	nonspliced	APVGSGSAL	nonspliced
PR487_Michele_20180611_B07_rep1	11847	YPGVGSAL	nonspliced	YPGVGSAL	nonspliced	YPGVGSAL	nonspliced
PR487_Michele_20180611_B07_rep2	11746	YPGVGSAL	nonspliced	YPGVGSAL	nonspliced	YPGVGSAL	nonspliced
PR487_Michele_20180604_B07	9538	YPGVGSAL	nonspliced	YPGVGSAL	nonspliced	YPGVGSAL	nonspliced
PR487_Michele_20180611_B07_rep1	15192	APAPVPVL	nonspliced	APAPVPVL	nonspliced	APAPVPVL	nonspliced
PR487_Michele_20180604_B07	11590	APAPVPVL	nonspliced	APAPVPVL	nonspliced	APAPVPVL	nonspliced
PR487_Michele_20180611_B07_rep1	13193	APTPVPAL	nonspliced	APTPVPAL	nonspliced	APTPVPAL	nonspliced
PR487_Michele_20180604_B07	11091	GPAPTPLL	nonspliced	GPAPTPLL	nonspliced	GPAPTPLL	nonspliced
PR487_Michele_20180611_B07_rep1	9149	GPPGPAASL	nonspliced	GPPGPAASL	nonspliced	GPPGPAASL	nonspliced
PR487_Michele_20180611_B07_rep2	11413	APQAPVAL	nonspliced	APQAPVAL	nonspliced	APQAPVAL	nonspliced
PR487_Michele_20180611_B07_rep1	6651	VRIPGGPA	nonspliced	VRLPGGPA	nonspliced	VRIPGGPA	nonspliced
PR487_Michele_20180611_B07_rep1	19666	AAAPGLLL	nonspliced	not identified	not identified	not identified	not identified
PR487_Michele_20180604_B07	13018	VPIVGIVA	nonspliced	VPLVGLVA	nonspliced	VPIVGIVA	nonspliced
PR487_Michele_20180611_B07_rep1	17325	VPIVGIVA	nonspliced	VPLVGLVA	nonspliced	not identified	not identified
PR487_Michele_20180611_B07_rep2	17057	VPIVGIVA	nonspliced	VPLVGLVA	nonspliced	not identified	not identified
PR487_Michele_20180611_B07_rep1	9205	APRTVLL	nonspliced	not identified	not identified	not identified	not identified
PR487_Michele_20180604_B07	10467	NPAALTAL	nonspliced	NPAALTAL	nonspliced	NPAALTAL	nonspliced
PR487_Michele_20180611_B07_rep2	8132	APAAATVAV	nonspliced	APAAATVAV	nonspliced	APAAATVAV	nonspliced
PR487_Michele_20180611_B07_rep1	8231	APAAATVAV	nonspliced	APAAATVAV	nonspliced	APAAATVAV	nonspliced
PR487_Michele_20180604_B07	6962	APAAATVAV	nonspliced	APAAATVAV	nonspliced	APAAATVAV	nonspliced
PR487_Michele_20180604_B07	7336	GPRGALSL	nonspliced	GPRGALSL	nonspliced	GPRGALSL	nonspliced
PR487_Michele_20180611_B07_rep2	8882	APASAVSGL	nonspliced	APASAVSGL	nonspliced	APASAVSGL	nonspliced
PR487_Michele_20180604_B07	7035	MPVSGPGL	nonspliced	MPVSGPGL	nonspliced	MPVSGPGL	nonspliced
PR487_Michele_20180604_B07	11946	FPVPGSGL	nonspliced	FPVPGSGL	nonspliced	FPVPGSGL	nonspliced
PR487_Michele_20180604_B07	7836	GPAAAFTAA	nonspliced	GPAAAFTAA	nonspliced	GPAAAFTAA	nonspliced
PR487_Michele_20180611_B07_rep2	9199	GPAAAFTAA	nonspliced	GPAAAFTAA	nonspliced	GPAAAFTAA	nonspliced
PR487_Michele_20180611_B07_rep1	9290	GPAAAFTAA	nonspliced	GPAAAFTAA	nonspliced	GPAAAFTAA	nonspliced
PR487_Michele_20180611_B07_rep1	5373	PAYSRAL	nonspliced	PAYSRAL	nonspliced	PAYSRAL	nonspliced
PR487_Michele_20180604_B07	13859	LPAPLPGL	nonspliced	LPAPLPGL	nonspliced	LPAPLPGL	nonspliced
PR487_Michele_20180611_B07_rep2	18365	LPAPLPGL	nonspliced	LPAPLPGL	nonspliced	not identified	not identified
PR487_Michele_20180611_B07_rep1	13692	APAGGFGGF	nonspliced	APAGGFGGF	nonspliced	APAGGFGGF	nonspliced
PR487_Michele_20180604_B07	10839	APAGGFGGF	nonspliced	APAGGFGGF	nonspliced	APAGGFGGF	nonspliced
PR487_Michele_20180611_B07_rep2	13531	APAGGFGGF	nonspliced	APAGGFGGF	nonspliced	APAGGFGGF	nonspliced
PR487_Michele_20180611_B07_rep2	9258	APAPKLAL	nonspliced	APAPKLAL	nonspliced	APAPKLAL	nonspliced
PR487_Michele_20180611_B07_rep1	9402	APAPKLAL	nonspliced	APAPKLAL	nonspliced	APAPKLAL	nonspliced
PR487_Michele_20180611_B07_rep2	5082	PGLPTARA	nonspliced	PGLPTARA	nonspliced	PGLPTARA	nonspliced
PR487_Michele_20180611_B07_rep1	5170	PGLPTARA	nonspliced	PGLPTARA	nonspliced	PGLPTARA	nonspliced
PR487_Michele_20180611_B07_rep1	15790	APGQIALL	nonspliced	APGQLALL	nonspliced	not identified	not identified
PR487_Michele_20180611_B07_rep2	15584	APGQIALL	nonspliced	APGQLALL	nonspliced	not identified	not identified
PR487_Michele_20180611_B07_rep2	6033	GPKVGVEV	nonspliced	GPKVGVEV	nonspliced	GPKVGVEV	nonspliced
PR487_Michele_20180604_B07	5861	GPKVGVEV	nonspliced	GPKVGVEV	nonspliced	GPKVGVEV	nonspliced
PR487_Michele_20180611_B07_rep1	14282	SPAGLQVL	nonspliced	SPAGLQVL	nonspliced	not identified	not identified
PR487_Michele_20180611_B07_rep2	17827	VPSLISGL	nonspliced	VPSLLSGL	nonspliced	not identified	not identified
PR487_Michele_20180611_B07_rep1	18116	VPSLISGL	nonspliced	VPSLLSGL	nonspliced	not identified	not identified
PR487_Michele_20180611_B07_rep1	9129	SPQAATVL	nonspliced	SPQAATVL	nonspliced	SPQAATVL	nonspliced
PR487_Michele_20180604_B07	7799	SPQAATVL	nonspliced	SPQAATVL	nonspliced	SPQAATVL	nonspliced
PR487_Michele_20180611_B07_rep1	15244	LPTGLSSL	nonspliced	LPTGLSSL	nonspliced	LPTGLSSL	nonspliced
PR487_Michele_20180611_B07_rep2	15033	LPTGLSSL	nonspliced	LPTGLSSL	nonspliced	LPTGLSSL	nonspliced
PR487_Michele_20180611_B07_rep1	6607	VPAGMGAGL	nonspliced	VPAGMGAGL	nonspliced	VPAGMGAGL	nonspliced
PR487_Michele_20180611_B07_rep2	11741	APSATPVF	nonspliced	APSATPVF	nonspliced	APSATPVF	nonspliced
PR487_Michele_20180611_B07_rep2	4678	VPSGSSGSL	nonspliced	VPSGSSGSL	nonspliced	VPSGSSGSL	nonspliced
PR487_Michele_20180611_B07_rep1	4763	VPSGSSGSL	nonspliced	VPSGSSGSL	nonspliced	VPSGSSGSL	nonspliced
PR487_Michele_20180611_B07_rep2	9321	APAVIHAL	nonspliced	APAVLHAL	nonspliced	APAVIHAL	nonspliced
PR487_Michele_20180611_B07_rep1	13818	PKIGPLGL	nonspliced	PKLGPLGL	nonspliced	PKIGPLGL	nonspliced
PR487_Michele_20180604_B07	15228	SPGLFGAF	nonspliced	not identified	not identified	SPGLFGAF	nonspliced
PR487_Michele_20180611_B07_rep2	19864	SPGLFGAF	nonspliced	SPGLFGAF	nonspliced	SPGLFGAF	nonspliced
PR487_Michele_20180611_B07_rep1	5641	TPAVHASL	nonspliced	TPAVHASL	nonspliced	TPAVHASL	nonspliced
PR487_Michele_20180611_B07_rep2	5553	TPAVHASL	nonspliced	TPAVHASL	nonspliced	TPAVHASL	nonspliced
PR487_Michele_20180604_B07	5517	TPAVHASL	nonspliced	TPAVHASL	nonspliced	TPAVHASL	nonspliced
PR487_Michele_20180604_B07	15155	VPSLPLGL	nonspliced	VPSLPLGL	nonspliced	VPSLPLGL	nonspliced
PR487_Michele_20180611_B07_rep2	20085	VPSLPLGL	nonspliced	VPSLPLGL	nonspliced	VPSLPLGL	nonspliced
PR487_Michele_20180604_B07	12847	IPSPLVAV	nonspliced	LPSPLVAV	nonspliced	not identified	not identified
PR487_Michele_20180611_B07_rep1	10467	APVASPAAL	nonspliced	APVASPAAL	nonspliced	APVASPAAL	nonspliced
PR487_Michele_20180611_B07_rep1	18548	APLLGNVL	nonspliced	APLLGNVL	nonspliced	APLLGNVL	nonspliced
PR487_Michele_20180611_B07_rep1	18730	APLGVGLGL	nonspliced	APLGVGLGL	nonspliced	APLGVGLGL	nonspliced
PR487_Michele_20180611_B07_rep2	18219	APLLGNVL	nonspliced	APLLGNVL	nonspliced	APLLGNVL	nonspliced
PR487_Michele_20180611_B07_rep2	18379	APLGVGLGL	nonspliced	APLGVGLGL	nonspliced	APLGVGLGL	nonspliced
PR487_Michele_20180604_B07	13900	APLGVGLGL	nonspliced	APLGVGLGL	nonspliced	APLGVGLGL	nonspliced
PR487_Michele_20180611_B07_rep1	14805	APTGGFTF	nonspliced	APTGGFTF	nonspliced	APTGGFTF	nonspliced
PR487_Michele_20180611_B07_rep2	14620	APTGGFTF	nonspliced	APTGGFTF	nonspliced	APTGGFTF	nonspliced
PR487_Michele_20180604_B07	5348	RPGQGIAV	nonspliced	RPGQGLAV	nonspliced	RPGQGIAV	nonspliced
PR487_Michele_20180611_B07_rep2	4926	RPGQGIAV	nonspliced	RPGQGLAV	nonspliced	RPGQGIAV	nonspliced
PR487_Michele_20180611_B07_rep2	10220	PEAGKALL	nonspliced	PEAGKALL	nonspliced	PEAGKALL	nonspliced
PR487_Michele_20180611_B07_rep1	12320	KAPVTGAL	nonspliced	not identified	not identified	AVAPVASAL	nonspliced
PR487_Michele_20180611_B07_rep2	12191	KAPVTGAL	nonspliced	not identified	not identified	AVAPVASAL	nonspliced
PR487_Michele_20180611_B07_rep1	10362	PEAGKALL	nonspliced	PEAGKALL	nonspliced	PEAGKALL	nonspliced
PR487_Michele_20180604_B07	6508	RPIATAGL	nonspliced	RPLATAGL	nonspliced	RPIATAGL	nonspliced
PR487_Michele_20180611_B07_rep1	9226	GPVRGISI	nonspliced	GPVRGLSL	nonspliced	GPVRGISI	nonspliced
PR487_Michele_20180611_B07_rep1	6855	RPIATAGL	nonspliced	RPLATAGL	nonspliced	RPIATAGL	nonspliced
PR487_Michele_20180611_B07_rep2	6759	RPIATAGL	nonspliced	RPLATAGL	nonspliced	RPIATAGL	nonspliced
PR487_Michele_20180611_B07_rep2	9590	PASKVIAL	nonspliced	PASKVLAL	nonspliced	PASKVIAL	nonspliced
PR487_Michele_20180604_B07	8387	PASKVIAL	nonspliced	PASKVLAL	nonspliced	PASKVIAL	nonspliced
PR487_Michele_20180611_B07_rep1	7988	LPAGSGNAL	nonspliced	LPAGSGNAL	nonspliced	LPAGSGNAL	nonspliced
PR487_Michele_20180611_B07_rep2	7919	LPAGSGNAL	nonspliced	LPAGSGNAL	nonspliced	LPAGSGNAL	nonspliced
PR487_Michele_20180604_B07	6726	SPGQTPTL	nonspliced	SPGQTPTL	nonspliced	SPGQTPTL	nonspliced
PR487_Michele_20180604_B07	8211	SPGLKSVL	nonspliced	SPGLKSVL	nonspliced	SPGLKSVL	nonspliced
PR487_Michele_20180611_B07_rep1	11502	APGGPAGYL	nonspliced	APGGPAGYL	nonspliced	APGGPAGYL	nonspliced
PR487_Michele_20180611_B07_rep2	11375	APGGPAGYL	nonspliced	APGGPAGYL	nonspliced	APGGPAGYL	nonspliced
PR487_Michele_20180611_B07_rep1	9277	SPAGVSATL	nonspliced	SPAGVSATL	nonspliced	SPAGVSATL	nonspliced
PR487_Michele_20180611_B07_rep2	7644	TPTQGSVL	nonspliced	TPTQGSVL	nonspliced	TPTQGSVL	nonspliced
PR487_Michele_20180611_B07_rep2	20325	SPAIFGVL	nonspliced	SPALFGVL	nonspliced	SPAIFGVL	nonspliced
PR487_Michele_20180611_B07_rep2	11972	PVFKTVL	nonspliced	PVFKTVL	nonspliced	PVFKTVL	nonspliced
PR487_Michele_20180604_B07	6217	SPIGGMAGV	nonspliced	SPLGGMAGV	nonspliced	SPIGGMAGV	nonspliced
PR487_Michele_20180611_B07_rep2	7061	SPIGGMAGV	nonspliced	SPLGGMAGV	nonspliced	SPIGGMAGV	nonspliced
PR487_Michele_20180611_B07_rep1	7125	SPIGGMAGV	nonspliced	SPLGGMAGV	nonspliced	SPIGGMAGV	nonspliced
PR487_Michele_20180611_B07_rep2	15549	TPATGVFL	nonspliced	TPATGVFL	nonspliced	TPATGVFL	nonspliced
PR487_Michele_20180611_B07_rep2	9491	APSYGAAGL	nonspliced	APSYGAAGL	nonspliced	APSYGAAGL	nonspliced
PR487_Michele_20180611_B07_rep1	7955	AAAPAGTTF	nonspliced	AAAPAGTTF	nonspliced	AAAPAGTTF	nonspliced
PR487_Michele_20180611_B07_rep1	9601	APSYGAAGL	nonspliced	APSYGAAGL	nonspliced	APSYGAAGL	nonspliced
PR487_Michele_20180604_B07	6904	AAAPAGTTF	nonspliced	AAAPAGTTF	nonspliced	AAAPAGTTF	nonspliced
PR487_Michele_20180611_B07_rep2	4689	APGKGPPAL	nonspliced	APGKGPPAL	nonspliced	APGKGPPAL	nonspliced
PR487_Michele_20180611_B07_rep1	17700	GPGPGVLVL	nonspliced	GPGPGVLVL	nonspliced	not identified	not identified
PR487_Michele_20180604_B07	12187	APILPQGL	nonspliced	APLLPQGL	nonspliced	APILPQGL	nonspliced
PR487_Michele_20180604_B07	12465	APAVPQLL	nonspliced	APAVPQLL	nonspliced	PAAVPQLL	cisspliced
PR487_Michele_20180611_B07_rep2	12385	VPAPTNVL	nonspliced	VPAPTNVL	nonspliced	VPAPTNVL	nonspliced
PR487_Michele_20180611_B07_rep1	17780	VPLGAGIAL	nonspliced	not identified	not identified	not identified	not identified
PR487_Michele_20180604_B07	12138	FPIGSSGF	nonspliced	FPLGSSGF	nonspliced	FPIGSSGF	nonspliced
PR487_Michele_20180604_B07	4649	LPAGTGPQA	nonspliced	LPAGTGPQA	nonspliced	LPAGTGPQA	nonspliced
PR487_Michele_20180611_B07_rep1	9128	TPAQSPVL	nonspliced	TPAQSPVL	nonspliced	TPAQSPVL	nonspliced
PR487_Michele_20180611_B07_rep2	8369	PAEGRVAL	nonspliced	PAEGRVAL	nonspliced	PAEGRVAL	nonspliced
PR487_Michele_20180604_B07	8202	RPAALTAL	nonspliced	RPAALTAL	nonspliced	RPAALTAL	nonspliced
PR487_Michele_20180611_B07_rep2	9071	RPAALTAL	nonspliced	RPAALTAL	nonspliced	RPAALTAL	nonspliced
PR487_Michele_20180611_B07_rep1	9223	RPAALTAL	nonspliced	RPAALTAL	nonspliced	RPAALTAL	nonspliced
PR487_Michele_20180611_B07_rep2	10596	APALSGANL	nonspliced	APALSGANL	nonspliced	APALSGANL	nonspliced
PR487_Michele_20180611_B07_rep2	11985	SPGSPSLGL	nonspliced	SPGSPSLGL	nonspliced	SPGSPSLGL	nonspliced
PR487_Michele_20180604_B07	9802	SPLKGLSL	nonspliced	SPLKGLSL	nonspliced	SPLKGLSL	nonspliced
PR487_Michele_20180611_B07_rep2	10181	SPLGSGEGL	nonspliced	SPLGSGEGL	nonspliced	SPLGSGEGL	nonspliced
PR487_Michele_20180611_B07_rep1	10304	SPLGSGEGL	nonspliced	SPLGSGEGL	nonspliced	SPLGSGEGL	nonspliced
PR487_Michele_20180611_B07_rep1	4302	RPGTVSSL	nonspliced	RPGTVSSL	nonspliced	RPGTVSSL	nonspliced
PR487_Michele_20180611_B07_rep2	4175	RPGTVSSL	nonspliced	RPGTVSSL	nonspliced	RPGTVSSL	nonspliced
PR487_Michele_20180604_B07	11886	YPEGAPAI	nonspliced	YPEGAPAL	nonspliced	LSPGTMVP	cisspliced
PR487_Michele_20180604_B07	9325	GPMGGGLTL	nonspliced	GPMGGGLTL	nonspliced	GPMGGGLTL	nonspliced
PR487_Michele_20180611_B07_rep1	11401	GPMGGGLTL	nonspliced	GPMGGGLTL	nonspliced	GPMGGGLTL	nonspliced
PR487_Michele_20180611_B07_rep2	11275	GPMGGGLTL	nonspliced	GPMGGGLTL	nonspliced	GPMGGGLTL	nonspliced
PR487_Michele_20180611_B07_rep1	6233	SAAMPGASL	nonspliced	SAAMPGASL	nonspliced	SAAMPGASL	nonspliced
PR487_Michele_20180604_B07	9536	FPGSAGTAL	nonspliced	FPGSAGTAL	nonspliced	FPGSAGTAL	nonspliced
PR487_Michele_20180611_B07_rep1	12028	FPGSAGTAL	nonspliced	FPGSAGTAL	nonspliced	FPGSAGTAL	nonspliced
PR487_Michele_20180611_B07_rep2	11925	FPGSAGTAL	nonspliced	FPGSAGTAL	nonspliced	FPGSAGTAL	nonspliced
PR487_Michele_20180611_B07_rep2	6934	TPFKGGTL	nonspliced	TPFKGGTL	nonspliced	TPFKGGTL	nonspliced
PR487_Michele_20180604_B07	6658	TPFKGGTL	nonspliced	TPFKGGTL	nonspliced	TPFKGGTL	nonspliced
PR487_Michele_20180604_B07	6759	YPGSSAQL	nonspliced	YPGSSAQL	nonspliced	YPGSSAQL	nonspliced
PR487_Michele_20180611_B07_rep1	7775	YPGSSAQL	nonspliced	YPGSSAQL	nonspliced	YPGSSAQL	nonspliced
PR487_Michele_20180611_B07_rep2	7669	YPGSSAQL	nonspliced	YPGSSAQL	nonspliced	YPGSSAQL	nonspliced
PR487_Michele_20180611_B07_rep2	4929	APAPKPEL	nonspliced	APAPKPEL	nonspliced	APAPKPEL	nonspliced
PR487_Michele_20180611_B07_rep2	11796	APGPPSVVV	nonspliced	APGPPSVVV	nonspliced	APGPPSVVV	nonspliced
PR487_Michele_20180611_B07_rep1	11940	APGPPSVVV	nonspliced	APGPPSVVV	nonspliced	APGPPSVVV	nonspliced
PR487_Michele_20180611_B07_rep2	14012	APVQPVVL	nonspliced	APVQPVVL	nonspliced	not identified	not identified
PR487_Michele_20180611_B07_rep2	13547	SPGLSYSL	nonspliced	SPGLSYSL	nonspliced	SPGLSYSL	nonspliced
PR487_Michele_20180604_B07	18573	IPIIAAIL	nonspliced	LPLLAALL	nonspliced	not identified	not identified
PR487_Michele_20180611_B07_rep2	13195	GPLPSGPSL	nonspliced	GPLPSGPSL	nonspliced	GPLPSGPSL	nonspliced
PR487_Michele_20180611_B07_rep1	7685	APAPTVRL	nonspliced	APAPTVRL	nonspliced	APAPTVRL	nonspliced
PR487_Michele_20180611_B07_rep2	13475	RPLAALAL	nonspliced	RPLAALAL	nonspliced	not identified	not identified
PR487_Michele_20180604_B07	11136	RPLAALAL	nonspliced	RPLAALAL	nonspliced	not identified	not identified
PR487_Michele_20180611_B07_rep1	20641	APAVLEIL	nonspliced	APAVLELL	nonspliced	APAVLEIL	nonspliced
PR487_Michele_20180604_B07	15290	APAVLEIL	nonspliced	APAVLELL	nonspliced	not identified	not identified
PR487_Michele_20180604_B07	13815	SPVLPVTL	nonspliced	SPVLPVTL	nonspliced	SPVLPVTL	nonspliced
PR487_Michele_20180611_B07_rep1	6357	APIHNQF	nonspliced	APLHNQF	nonspliced	APIHNQF	nonspliced
PR487_Michele_20180611_B07_rep1	11126	LPAAPASSL	nonspliced	LPAAPASSL	nonspliced	LPAAPASSL	nonspliced
PR487_Michele_20180611_B07_rep1	12495	GPLKGIEL	nonspliced	GPLKGLEL	nonspliced	GPLKGIEL	nonspliced
PR487_Michele_20180604_B07	10206	GPLKGIEL	nonspliced	GPLKGLEL	nonspliced	GPLKGIEL	nonspliced
PR487_Michele_20180611_B07_rep2	15578	VPAGGVLTI	nonspliced	VPAGGVLTL	nonspliced	VPAGGVLTI	nonspliced
PR487_Michele_20180604_B07	10215	GPLKGIEL	nonspliced	GPLKGLEL	nonspliced	GPLKGIEL	nonspliced
PR487_Michele_20180604_B07	10215	GPLKGIEL	nonspliced	GPLKGLEL	nonspliced	NPSPGLEL	cisspliced
PR487_Michele_20180604_B07	7356	SPVVRVAV	nonspliced	SPVVRVAV	nonspliced	SPVVRVAV	nonspliced
PR487_Michele_20180611_B07_rep2	8210	SPVVRVAV	nonspliced	SPVVRVAV	nonspliced	SPVVRVAV	nonspliced
PR487_Michele_20180611_B07_rep1	8333	SPVVRVAV	nonspliced	SPVVRVAV	nonspliced	SPVVRVAV	nonspliced
PR487_Michele_20180611_B07_rep1	8374	SPVVRVAV	nonspliced	SPVVRVAV	nonspliced	SPVVRVAV	nonspliced
PR487_Michele_20180611_B07_rep2	14131	NPTGGLVGL	nonspliced	NPTGGLVGL	nonspliced	not identified	not identified
PR487_Michele_20180611_B07_rep1	7552	VPVDTGVAA	nonspliced	VPVDTGVAA	nonspliced	VPVDTGVAA	nonspliced
PR487_Michele_20180611_B07_rep1	10589	TPASGPLSV	nonspliced	TPASGPLSV	nonspliced	TPASGPLSV	nonspliced
PR487_Michele_20180611_B07_rep1	6208	SPAGGGAEAL	nonspliced	SPAGGGAEAL	nonspliced	SPAGGGAEAL	nonspliced
PR487_Michele_20180611_B07_rep2	6146	SPAGGGAEAL	nonspliced	SPAGGGAEAL	nonspliced	SPAGGGAEAL	nonspliced
PR487_Michele_20180604_B07	8373	SPVSGGVNL	nonspliced	SPVSGGVNL	nonspliced	SPVSGGVNL	nonspliced
PR487_Michele_20180611_B07_rep2	10146	SPVSGGVNL	nonspliced	SPVSGGVNL	nonspliced	SPVSGGVNL	nonspliced
PR487_Michele_20180611_B07_rep1	10248	SPVSGGVNL	nonspliced	SPVSGGVNL	nonspliced	SPVSGGVNL	nonspliced
PR487_Michele_20180611_B07_rep2	9020	APGPGPSTF	nonspliced	APGPGPSTF	nonspliced	APGPGPSTF	nonspliced
PR487_Michele_20180604_B07	7684	APGPGPSTF	nonspliced	APGPGPSTF	nonspliced	APGPGPSTF	nonspliced
PR487_Michele_20180604_B07	9380	LPSGGSVTL	nonspliced	LPSGGSVTL	nonspliced	LPSGGSVTL	nonspliced
PR487_Michele_20180611_B07_rep2	9879	PAPAPPAPI	nonspliced	not identified	not identified	APPPAPALP	cisspliced
PR487_Michele_20180604_B07	4563	VPSQGGSSL	nonspliced	VPSQGGSSL	nonspliced	VPSQGGSSL	nonspliced
PR487_Michele_20180604_B07	7329	APGEPGSAF	nonspliced	APGEPGSAF	nonspliced	APGEPGSAF	nonspliced
PR487_Michele_20180611_B07_rep1	8451	APGEPGSAF	nonspliced	APGEPGSAF	nonspliced	APGEPGSAF	nonspliced
PR487_Michele_20180604_B07	10443	MPNALSAL	nonspliced	MPNALSAL	nonspliced	MPNALSAL	nonspliced
PR487_Michele_20180611_B07_rep1	12833	MPNALSAL	nonspliced	MPNALSAL	nonspliced	MPNALSAL	nonspliced
PR487_Michele_20180604_B07	10182	MPNALSAL	nonspliced	MPNALSAL	nonspliced	MPNALSAL	nonspliced
PR487_Michele_20180611_B07_rep2	12871	MPNALSAL	nonspliced	MPNALSAL	nonspliced	MPNALSAL	nonspliced
PR487_Michele_20180611_B07_rep2	12661	MPNALSAL	nonspliced	MPNALSAL	nonspliced	MPNALSAL	nonspliced
PR487_Michele_20180611_B07_rep1	13022	MPNALSAL	nonspliced	MPNALSAL	nonspliced	MPNALSAL	nonspliced
PR487_Michele_20180611_B07_rep1	12798	MPNALSAL	nonspliced	MPNALSAL	nonspliced	MPNALSAL	nonspliced
PR487_Michele_20180611_B07_rep2	8424	SPTVNTTL	nonspliced	SPTVNTTL	nonspliced	SPTVNTTL	nonspliced
PR487_Michele_20180604_B07	7167	SPTVNTTL	nonspliced	SPTVNTTL	nonspliced	SPTVNTTL	nonspliced
PR487_Michele_20180604_B07	13342	SPNLGVVF	nonspliced	SPNLGVVF	nonspliced	SPNLGVVF	nonspliced
PR487_Michele_20180604_B07	4299	APGVPGHTV	nonspliced	APGVPGHTV	nonspliced	APGVPGHTV	nonspliced
PR487_Michele_20180604_B07	9485	KPSVFSGL	nonspliced	KPSVFSGL	nonspliced	KPSVFSGL	nonspliced
PR487_Michele_20180611_B07_rep1	9333	KPATGFTL	nonspliced	KPATGFTL	nonspliced	KPATGFTL	nonspliced
PR487_Michele_20180604_B07	8365	KPATGFTL	nonspliced	KPATGFTL	nonspliced	KPATGFTL	nonspliced
PR487_Michele_20180611_B07_rep2	6969	TPSAMAEL	nonspliced	TPSAMAEL	nonspliced	TPSAMAEL	nonspliced
PR487_Michele_20180604_B07	6225	TPSAMAEL	nonspliced	TPSAMAEL	nonspliced	TPSAMAEL	nonspliced
PR487_Michele_20180611_B07_rep1	7018	TPSAMAEL	nonspliced	TPSAMAEL	nonspliced	TPSAMAEL	nonspliced
PR487_Michele_20180604_B07	17255	IPAVLPLI	nonspliced	LPAVLPLL	nonspliced	not identified	not identified
PR487_Michele_20180611_B07_rep2	13092	APGNPVLAV	nonspliced	APGNPVLAV	nonspliced	APGNPVLAV	nonspliced
PR487_Michele_20180611_B07_rep1	13243	APGNPVLAV	nonspliced	APGNPVLAV	nonspliced	APGNPVLAV	nonspliced
PR487_Michele_20180611_B07_rep2	6569	AVRIPGGPA	nonspliced	AVRLPGGPA	nonspliced	AVRIPGGPA	nonspliced
PR487_Michele_20180611_B07_rep1	6650	AVRIPGGPA	nonspliced	AVRLPGGPA	nonspliced	AVRIPGGPA	nonspliced
PR487_Michele_20180604_B07	6130	AVRIPGGPA	nonspliced	AVRLPGGPA	nonspliced	AVRIPGGPA	nonspliced
PR487_Michele_20180604_B07	8245	PPVSPGTAL	nonspliced	PPVSPGTAL	nonspliced	PPVSPGTAL	nonspliced
PR487_Michele_20180604_B07	8245	PPVSPGTAL	nonspliced	PPVSPGTAL	nonspliced	PPVSPGTAL	nonspliced
PR487_Michele_20180611_B07_rep1	10099	PPVSPGTAL	nonspliced	PPVSPGTAL	nonspliced	PPVSPGTAL	nonspliced
PR487_Michele_20180611_B07_rep2	9989	PPVSPGTAL	nonspliced	PPVSPGTAL	nonspliced	PPVSPGTAL	nonspliced
PR487_Michele_20180604_B07	6633	NPSPGPSAL	nonspliced	NPSPGPSAL	nonspliced	NPSPGPSAL	nonspliced
PR487_Michele_20180604_B07	9404	VPAPVPLM	nonspliced	VPAPVPLM	nonspliced	VPAPVPLM	nonspliced
PR487_Michele_20180611_B07_rep2	12222	VPAPVPLM	nonspliced	VPAPVPLM	nonspliced	VPAPVPLM	nonspliced
PR487_Michele_20180611_B07_rep1	10194	RPAINVGL	nonspliced	RPALNVGL	nonspliced	RPAINVGL	nonspliced
PR487_Michele_20180611_B07_rep1	10761	SPYAGAAGF	nonspliced	SPYAGAAGF	nonspliced	SPYAGAAGF	nonspliced
PR487_Michele_20180604_B07	8822	SPYAGAAGF	nonspliced	SPYAGAAGF	nonspliced	SPYAGAAGF	nonspliced
PR487_Michele_20180611_B07_rep2	10675	SPYAGAAGF	nonspliced	SPYAGAAGF	nonspliced	SPYAGAAGF	nonspliced
PR487_Michele_20180604_B07	5439	GPETKPVL	nonspliced	GPETKPVL	nonspliced	GPETKPVL	nonspliced
PR487_Michele_20180611_B07_rep2	20377	LPSLGGLAL	nonspliced	LPSLGGLAL	nonspliced	not identified	not identified
PR487_Michele_20180611_B07_rep1	19734	APGLALSVL	nonspliced	APGLALSVL	nonspliced	APGLALSVL	nonspliced
PR487_Michele_20180611_B07_rep2	11201	PVSKPLSL	nonspliced	PVSKPLSL	nonspliced	PVSKPLSL	nonspliced
PR487_Michele_20180611_B07_rep1	12927	NPAAGSVIL	nonspliced	NPAAGSVLL	nonspliced	NPAAGSVIL	nonspliced
PR487_Michele_20180611_B07_rep1	13526	SPQGAGLVI	nonspliced	SPQGAGLVL	nonspliced	SPQGAGLVI	nonspliced
PR487_Michele_20180611_B07_rep2	13370	SPQGAGLVI	nonspliced	SPQGAGLVL	nonspliced	SPQGAGLVI	nonspliced
PR487_Michele_20180604_B07	14386	LPTPLPGF	nonspliced	LPTPLPGF	nonspliced	not identified	not identified
PR487_Michele_20180604_B07	6024	RPSVQAAL	nonspliced	RPSVQAAL	nonspliced	not identified	not identified
PR487_Michele_20180611_B07_rep1	5420	RPLSGQAL	nonspliced	RPLSGQAL	nonspliced	not identified	not identified
PR487_Michele_20180611_B07_rep2	5367	RPLSGQAL	nonspliced	RPLSGQAL	nonspliced	RPLSGQAL	nonspliced
PR487_Michele_20180611_B07_rep1	7390	KPVGVAASL	nonspliced	KPVGVAASL	nonspliced	KPVGVAASL	nonspliced
PR487_Michele_20180611_B07_rep2	11953	PAGGLVSEL	nonspliced	PAGGLVSEL	nonspliced	not identified	not identified
PR487_Michele_20180611_B07_rep2	10844	PAKPPVSF	nonspliced	PAKPPVSF	nonspliced	PAKPPVSF	nonspliced
PR487_Michele_20180611_B07_rep1	8695	RPISASVL	nonspliced	RPLSASVL	nonspliced	RPISASVL	nonspliced
PR487_Michele_20180611_B07_rep2	8536	RPISASVL	nonspliced	RPLSASVL	nonspliced	RPISASVL	nonspliced
PR487_Michele_20180604_B07	7761	RPISASVL	nonspliced	RPLSASVL	nonspliced	RPISASVL	nonspliced
PR487_Michele_20180604_B07	7599	GPAATSGAVL	nonspliced	GPAATSGAVL	nonspliced	GPAATSGAVL	nonspliced
PR487_Michele_20180611_B07_rep2	8830	GPAATSGAVL	nonspliced	GPAATSGAVL	nonspliced	GPAATSGAVL	nonspliced
PR487_Michele_20180611_B07_rep1	8925	GPAATSGAVL	nonspliced	GPAATSGAVL	nonspliced	GPAATSGAVL	nonspliced
PR487_Michele_20180611_B07_rep1	4190	GPGLSRTGV	nonspliced	GPGLSRTGV	nonspliced	GPGLSRTGV	nonspliced
PR487_Michele_20180611_B07_rep2	4101	GPGLSRTGV	nonspliced	GPGLSRTGV	nonspliced	GPGLSRTGV	nonspliced
PR487_Michele_20180604_B07	4635	GPGLSRTGV	nonspliced	GPGLSRTGV	nonspliced	GPGLSRTGV	nonspliced
PR487_Michele_20180604_B07	6774	HPAGHLVL	nonspliced	HPAGHLVL	nonspliced	HPAGHLVL	nonspliced
PR487_Michele_20180611_B07_rep2	6397	HPAGHLVL	nonspliced	HPAGHLVL	nonspliced	HPAGHLVL	nonspliced
PR487_Michele_20180611_B07_rep1	6554	HPAGHLVL	nonspliced	HPAGHLVL	nonspliced	HPAGHLVL	nonspliced
PR487_Michele_20180611_B07_rep2	5071	LPTGAGKSL	nonspliced	LPTGAGKSL	nonspliced	LPTGAGKSL	nonspliced
PR487_Michele_20180611_B07_rep2	6615	KPSLAQSI	nonspliced	KPSLAQSL	nonspliced	SPKLAQSL	nonspliced
PR487_Michele_20180611_B07_rep2	7080	SPGKGVVSL	nonspliced	SPGKGVVSL	nonspliced	SPGKGVVSL	nonspliced
PR487_Michele_20180611_B07_rep1	5178	LPTGAGKSL	nonspliced	LPTGAGKSL	nonspliced	LPTGAGKSL	nonspliced
PR487_Michele_20180611_B07_rep1	13762	SPGISGVDL	nonspliced	SPGLSGVDL	nonspliced	SPGISGVDL	nonspliced
PR487_Michele_20180611_B07_rep2	11483	IPSGSVTAL	nonspliced	LPSGSVTAL	nonspliced	IPSGSVTAL	nonspliced
PR487_Michele_20180611_B07_rep2	7845	SPKASLEL	nonspliced	SPKASLEL	nonspliced	SPKASLEL	nonspliced
PR487_Michele_20180611_B07_rep1	11609	IPSGSVTAL	nonspliced	LPSGSVTAL	nonspliced	IPSGSVTAL	nonspliced
PR487_Michele_20180611_B07_rep1	16518	KPFLGIGL	nonspliced	KPFLGLGL	nonspliced	KPFLGIGL	nonspliced
PR487_Michele_20180604_B07	12874	KPFLGIGL	nonspliced	KPFLGLGL	nonspliced	KPFLGIGL	nonspliced
PR487_Michele_20180611_B07_rep1	16502	KPFLGIGL	nonspliced	KPFLGLGL	nonspliced	KPFLGIGL	nonspliced
PR487_Michele_20180611_B07_rep2	16257	KPFLGIGL	nonspliced	KPFLGLGL	nonspliced	KPFLGIGL	nonspliced
PR487_Michele_20180604_B07	5355	NPSEAGASL	nonspliced	NPSEAGASL	nonspliced	NPSEAGASL	nonspliced
PR487_Michele_20180611_B07_rep2	4009	SPGVGKTSL	nonspliced	SPGVGKTSL	nonspliced	SPGVGKTSL	nonspliced
PR487_Michele_20180611_B07_rep1	4102	SPGVGKTSL	nonspliced	SPGVGKTSL	nonspliced	SPGVGKTSL	nonspliced
PR487_Michele_20180604_B07	4585	SPGVGKTSL	nonspliced	SPGVGKTSL	nonspliced	SPGVGKTSL	nonspliced
PR487_Michele_20180604_B07	7486	GPAPSPSSF	nonspliced	GPAPSPSSF	nonspliced	GPAPSPSSF	nonspliced
PR487_Michele_20180611_B07_rep2	6573	LPAAGVGDM	nonspliced	LPAAGVGDM	nonspliced	LPAAGVGDM	nonspliced
PR487_Michele_20180611_B07_rep1	6594	LPAAGVGDM	nonspliced	LPAAGVGDM	nonspliced	LPAAGVGDM	nonspliced
PR487_Michele_20180611_B07_rep1	8312	TPADSGSVL	nonspliced	TPADSGSVL	nonspliced	TPADSGSVL	nonspliced
PR487_Michele_20180604_B07	11273	APGAPSLSF	nonspliced	APGAPSLSF	nonspliced	APGAPSLSF	nonspliced
PR487_Michele_20180611_B07_rep2	8575	APAASIMVA	nonspliced	APAASLMVA	nonspliced	APAASIMVA	nonspliced
PR487_Michele_20180611_B07_rep1	8686	APAASIMVA	nonspliced	APAASLMVA	nonspliced	APAASIMVA	nonspliced
PR487_Michele_20180604_B07	7187	APAASIMVA	nonspliced	APAASLMVA	nonspliced	APAASIMVA	nonspliced
PR487_Michele_20180611_B07_rep1	16551	APATVGLAF	nonspliced	APATVGLAF	nonspliced	APATVGLAF	nonspliced
PR487_Michele_20180604_B07	5468	APAYSRAL	nonspliced	APAYSRAL	nonspliced	APAYSRAL	nonspliced
PR487_Michele_20180611_B07_rep2	5275	APAYSRAL	nonspliced	APAYSRAL	nonspliced	APAYSRAL	nonspliced
PR487_Michele_20180611_B07_rep1	5359	APAYSRAL	nonspliced	APAYSRAL	nonspliced	APAYSRAL	nonspliced
PR487_Michele_20180604_B07	5483	APAYSRAL	nonspliced	APAYSRAL	nonspliced	APAYSRAL	nonspliced
PR487_Michele_20180611_B07_rep1	11315	AENFRVL	nonspliced	AENFRVL	nonspliced	GTNFRVL	nonspliced
PR487_Michele_20180611_B07_rep2	8820	PNKLYTL	nonspliced	PNKLYTL	nonspliced	PNKLYTL	nonspliced
PR487_Michele_20180611_B07_rep1	8951	PNKLYTL	nonspliced	PNKLYTL	nonspliced	PNKLYTL	nonspliced
PR487_Michele_20180611_B07_rep2	17269	LPPAPGLAL	nonspliced	LPPAPGLAL	nonspliced	LPPAPGLAL	nonspliced
PR487_Michele_20180604_B07	12047	APVLPPAAL	nonspliced	APVLPPAAL	nonspliced	APVLPPAAL	nonspliced
PR487_Michele_20180604_B07	12293	APVLPPAAL	nonspliced	APVLPPAAL	nonspliced	APVLPPAAL	nonspliced
PR487_Michele_20180611_B07_rep2	16052	APVLPPAAL	nonspliced	APVLPPAAL	nonspliced	APVLPPAAL	nonspliced
PR487_Michele_20180611_B07_rep1	16262	APVLPPAAL	nonspliced	APVLPPAAL	nonspliced	APVLPPAAL	nonspliced
PR487_Michele_20180604_B07	9920	SPNTGGGLF	nonspliced	SPNTGGGLF	nonspliced	SPNTGGGLF	nonspliced
PR487_Michele_20180611_B07_rep2	8754	KPAGPPGIL	nonspliced	KPAGPPGLL	nonspliced	KPAGPPGIL	nonspliced
PR487_Michele_20180611_B07_rep1	5137	SPGVMGTSV	nonspliced	SPGVMGTSV	nonspliced	SPGVMGTSV	nonspliced
PR487_Michele_20180604_B07	4800	SPGVMGTSV	nonspliced	SPGVMGTSV	nonspliced	SPGVMGTSV	nonspliced
PR487_Michele_20180611_B07_rep2	5081	SPGVMGTSV	nonspliced	SPGVMGTSV	nonspliced	SPGVMGTSV	nonspliced
PR487_Michele_20180611_B07_rep2	12822	GPAGGFMVV	nonspliced	GPAGGFMVV	nonspliced	GPANFMVV	cisspliced
PR487_Michele_20180611_B07_rep1	8664	APTPVPRL	nonspliced	APTPVPRL	nonspliced	APTPVPRL	nonspliced
PR487_Michele_20180604_B07	7598	APTPVPRL	nonspliced	APTPVPRL	nonspliced	APTPVPRL	nonspliced
PR487_Michele_20180604_B07	14882	LPQGPLLL	nonspliced	LPQGPLLL	nonspliced	LPQGPLLL	nonspliced
PR487_Michele_20180604_B07	5018	SPAALKPPA	nonspliced	SPAALKPPA	nonspliced	SPAALKPPA	nonspliced
PR487_Michele_20180611_B07_rep2	13393	LPGPVAQGL	nonspliced	LPGPVAQGL	nonspliced	LPGPVAQGL	nonspliced
PR487_Michele_20180604_B07	10459	LPGPVAQGL	nonspliced	LPGPVAQGL	nonspliced	LPGPVAQGL	nonspliced
PR487_Michele_20180611_B07_rep2	10334	VPKAPGLGL	nonspliced	VPKAPGLGL	nonspliced	VPKAPGLGL	nonspliced
PR487_Michele_20180604_B07	8809	VPKAPGLGL	nonspliced	VPKAPGLGL	nonspliced	VPKAPGLGL	nonspliced
PR487_Michele_20180604_B07	5680	LPKKPVGL	nonspliced	LPKKPVGL	nonspliced	LPKKPVGL	nonspliced
PR487_Michele_20180611_B07_rep1	9600	APENPGGVL	nonspliced	APENPGGVL	nonspliced	APENPGGVL	nonspliced
PR487_Michele_20180611_B07_rep2	9478	APENPGGVL	nonspliced	APENPGGVL	nonspliced	APENPGGVL	nonspliced
PR487_Michele_20180611_B07_rep1	6355	APAPPSSGLG	nonspliced	APAPPSSGLG	nonspliced	APAPPSSGLG	nonspliced
PR487_Michele_20180604_B07	8004	APENPGGVL	nonspliced	APENPGGVL	nonspliced	APENPGGVL	nonspliced
PR487_Michele_20180611_B07_rep2	5069	APGIPRKD	nonspliced	APGLPRKD	nonspliced	APGLPTARA	nonspliced
PR487_Michele_20180611_B07_rep1	5143	APGIPRKD	nonspliced	APGLPRKD	nonspliced	APGLPTARA	nonspliced
PR487_Michele_20180604_B07	5131	APGIPRKD	nonspliced	APGLPRKD	nonspliced	APGLPTARA	nonspliced
PR487_Michele_20180604_B07	5121	APGLPTARA	nonspliced	APGLPTARA	nonspliced	APGLPTARA	nonspliced
PR487_Michele_20180611_B07_rep2	15424	QPGVLIQV	nonspliced	QPGVLLQV	nonspliced	QPGVLIQV	nonspliced
PR487_Michele_20180611_B07_rep1	10826	GPRGLLAVA	nonspliced	GPRGLLAVA	nonspliced	GPRGLLAVA	nonspliced
PR487_Michele_20180611_B07_rep2	10665	GPRGLLAVA	nonspliced	GPRGLLAVA	nonspliced	GPRGLLAVA	nonspliced
PR487_Michele_20180604_B07	9210	GPRGLLAVA	nonspliced	GPRGLLAVA	nonspliced	GPRGLLAVA	nonspliced
PR487_Michele_20180604_B07	9613	SPYQGGVF	nonspliced	SPYQGGVF	nonspliced	SPYQGGVF	nonspliced
PR487_Michele_20180611_B07_rep2	11650	SPYQGGVF	nonspliced	SPYQGGVF	nonspliced	SPYQGGVF	nonspliced
PR487_Michele_20180611_B07_rep1	11764	SPYQGGVF	nonspliced	SPYQGGVF	nonspliced	SPYQGGVF	nonspliced
PR487_Michele_20180611_B07_rep2	14227	PQLTSVPL	nonspliced	not identified	not identified	not identified	not identified
PR487_Michele_20180604_B07	11295	APAVPTVSL	nonspliced	APAVPTVSL	nonspliced	APAVPTVSL	nonspliced
PR487_Michele_20180611_B07_rep1	15066	APAVPTVSL	nonspliced	APAVPTVSL	nonspliced	APAVPTVSL	nonspliced
PR487_Michele_20180611_B07_rep1	22730	GPVGLLSVL	nonspliced	GPVGLLSVL	nonspliced	not identified	not identified
PR487_Michele_20180604_B07	16854	GPVGLLSVL	nonspliced	GPVGLLSVL	nonspliced	GPVGLLSVL	nonspliced
PR487_Michele_20180604_B07	11207	SPLLQGGAL	nonspliced	SPLLQGGAL	nonspliced	SPLLQGGAL	nonspliced
PR487_Michele_20180611_B07_rep1	5526	QPAAGQATI	nonspliced	QPAAGQATL	nonspliced	QPAAGQATI	nonspliced
PR487_Michele_20180604_B07	12524	SPVLISQL	nonspliced	SPVLLSQL	nonspliced	SPVLISQL	nonspliced
PR487_Michele_20180611_B07_rep1	16559	APSASVVLL	nonspliced	APSASVVLL	nonspliced	APSASVVLL	nonspliced
PR487_Michele_20180611_B07_rep2	16340	APSASVVLL	nonspliced	APSASVVLL	nonspliced	APSASVVLL	nonspliced
PR487_Michele_20180604_B07	4345	PATDRNAL	nonspliced	PATDRNAL	nonspliced	PATDRNAL	nonspliced
PR487_Michele_20180611_B07_rep2	7347	PENKGISL	nonspliced	PENKGLSL	nonspliced	PENKGISL	nonspliced
PR487_Michele_20180611_B07_rep1	7443	PENKGISL	nonspliced	PENKGLSL	nonspliced	PENKGISL	nonspliced
PR487_Michele_20180604_B07	6487	VPVSGTQGL	nonspliced	VPVSGTQGL	nonspliced	VPVSGTQGL	nonspliced
PR487_Michele_20180611_B07_rep2	7653	VPVSGTQGL	nonspliced	VPVSGTQGL	nonspliced	VPVSGTQGL	nonspliced
PR487_Michele_20180611_B07_rep2	8340	VPVSGTQGL	nonspliced	VPVSGTQGL	nonspliced	VPVSGTQGL	nonspliced
PR487_Michele_20180604_B07	7071	VPVSGTQGL	nonspliced	VPVSGTQGL	nonspliced	VPVSGTQGL	nonspliced
PR487_Michele_20180611_B07_rep1	8413	VPVSGTQGL	nonspliced	VPVSGTQGL	nonspliced	VPVSGTQGL	nonspliced
PR487_Michele_20180611_B07_rep1	7715	VPVSGTQGL	nonspliced	VPVSGTQGL	nonspliced	VPVSGTQGL	nonspliced
PR487_Michele_20180611_B07_rep2	13927	SPILNGGSL	nonspliced	not identified	not identified	SPILNGGSL	nonspliced
PR487_Michele_20180611_B07_rep1	6723	TPVAGSQSL	nonspliced	TPVAGSQSL	nonspliced	TPVAGSQSL	nonspliced
PR487_Michele_20180604_B07	5946	TPVAGSQSL	nonspliced	TPVAGSQSL	nonspliced	TPVAGSQSL	nonspliced
PR487_Michele_20180604_B07	5923	TPVAGSQSL	nonspliced	TPVAGSQSL	nonspliced	TPVAGSQSL	nonspliced
PR487_Michele_20180611_B07_rep2	6668	TPVAGSQSL	nonspliced	TPVAGSQSL	nonspliced	TPVAGSQSL	nonspliced
PR487_Michele_20180611_B07_rep2	6636	TPVAGSQSL	nonspliced	TPVAGSQSL	nonspliced	TPVAGSQSL	nonspliced
PR487_Michele_20180611_B07_rep1	6687	TPVAGSQSL	nonspliced	TPVAGSQSL	nonspliced	TPVAGSQSL	nonspliced
PR487_Michele_20180611_B07_rep2	7491	TPVAGSQSL	nonspliced	TPVAGSQSL	nonspliced	TPVAGSQSL	nonspliced
PR487_Michele_20180604_B07	10449	DPASGTISL	nonspliced	DPASGTLSL	nonspliced	DPASGTISL	nonspliced
PR487_Michele_20180611_B07_rep1	7573	TPVAGSQSL	nonspliced	TPVAGSQSL	nonspliced	TPVAGSQSL	nonspliced
PR487_Michele_20180611_B07_rep1	7274	IAAVPATAM	nonspliced	LAAVPATAM	nonspliced	IAAVPATAM	nonspliced
PR487_Michele_20180611_B07_rep2	9952	SPLVSGTTV	nonspliced	SPLVSGTTV	nonspliced	SPLVSGTTV	nonspliced
PR487_Michele_20180604_B07	8198	SPLVSGTTV	nonspliced	SPLVSGTTV	nonspliced	SPLVSGTTV	nonspliced
PR487_Michele_20180611_B07_rep1	10059	SPLVSGTTV	nonspliced	SPLVSGTTV	nonspliced	SPLVSGTTV	nonspliced
PR487_Michele_20180611_B07_rep1	11108	SPGSPGPAL	nonspliced	not identified	not identified	not identified	not identified
PR487_Michele_20180611_B07_rep1	10308	APPGSSTVF	nonspliced	APPGSSTVF	nonspliced	APPGSSTVF	nonspliced
PR487_Michele_20180611_B07_rep2	13710	APVSAGTIF	nonspliced	APVSAGTLF	nonspliced	APVSAGTIF	nonspliced
PR487_Michele_20180604_B07	11395	APVSAGTIF	nonspliced	APVSAGTLF	nonspliced	APVSAGTIF	nonspliced
PR487_Michele_20180611_B07_rep1	13852	APVSAGTIF	nonspliced	APVSAGTLF	nonspliced	APVSAGTIF	nonspliced
PR487_Michele_20180611_B07_rep1	15818	IPAAPVPSL	nonspliced	LPAAPVPSL	nonspliced	IPAAPVPSL	nonspliced
PR487_Michele_20180611_B07_rep1	22264	GPLVPGLVL	nonspliced	GPLVPGLVL	nonspliced	not identified	not identified
PR487_Michele_20180604_B07	16457	GPLVPGLVL	nonspliced	GPLVPGLVL	nonspliced	not identified	not identified
PR487_Michele_20180611_B07_rep1	13770	APKIGPLGL	nonspliced	APKLGPLGL	nonspliced	APKIGPLGL	nonspliced
PR487_Michele_20180604_B07	10993	APKIGPLGL	nonspliced	APKLGPLGL	nonspliced	APKIGPLGL	nonspliced
PR487_Michele_20180611_B07_rep2	13904	APKIGPLGL	nonspliced	APKLGPLGL	nonspliced	APKIGPLGL	nonspliced
PR487_Michele_20180604_B07	11021	APKIGPLGL	nonspliced	APKLGPLGL	nonspliced	APKIGPLGL	nonspliced
PR487_Michele_20180611_B07_rep2	8042	YPASAGTSL	nonspliced	YPASAGTSL	nonspliced	YPASAGTSL	nonspliced
PR487_Michele_20180611_B07_rep1	8138	YPASAGTSL	nonspliced	YPASAGTSL	nonspliced	YPASAGTSL	nonspliced
PR487_Michele_20180604_B07	6936	YPASAGTSL	nonspliced	YPASAGTSL	nonspliced	YPASAGTSL	nonspliced
PR487_Michele_20180611_B07_rep1	12694	APRIPVTL	nonspliced	APRLPVTL	nonspliced	APRIPVTL	nonspliced
PR487_Michele_20180604_B07	10036	APRIPVTL	nonspliced	APRLPVTL	nonspliced	APRIPVTL	nonspliced
PR487_Michele_20180611_B07_rep1	12424	APRIPVTL	nonspliced	APRLPVTL	nonspliced	APRIPVTL	nonspliced
PR487_Michele_20180611_B07_rep2	12271	APRIPVTL	nonspliced	APRLPVTL	nonspliced	APRIPVTL	nonspliced
PR487_Michele_20180611_B07_rep2	14435	APRLPLSL	nonspliced	APRLPLSL	nonspliced	APRLPLSL	nonspliced
PR487_Michele_20180604_B07	11553	APRLPLSL	nonspliced	APRLPLSL	nonspliced	APRLPLSL	nonspliced
PR487_Michele_20180604_B07	11090	KPVSPLLL	nonspliced	KPVSPLLL	nonspliced	not identified	not identified
PR487_Michele_20180611_B07_rep2	13369	KPVSPLLL	nonspliced	KPVSPLLL	nonspliced	not identified	not identified
PR487_Michele_20180611_B07_rep1	13577	KPVSPLLL	nonspliced	KPVSPLLL	nonspliced	not identified	not identified
PR487_Michele_20180611_B07_rep2	4037	SPGPSRPGL	nonspliced	SPGPSRPGL	nonspliced	SPGPSRPGL	nonspliced
PR487_Michele_20180604_B07	4446	SPGPSRPGL	nonspliced	SPGPSRPGL	nonspliced	SPGPSRPGL	nonspliced
PR487_Michele_20180604_B07	9390	VPQSGVPAL	nonspliced	VPQSGVPAL	nonspliced	VPQSGVPAL	nonspliced
PR487_Michele_20180611_B07_rep1	9885	NPADLPKL	nonspliced	NPADLPKL	nonspliced	NPADLPKL	nonspliced
PR487_Michele_20180611_B07_rep2	11791	VPQSGVPAL	nonspliced	VPQSGVPAL	nonspliced	VPQSGVPAL	nonspliced
PR487_Michele_20180611_B07_rep2	16457	GPAGLGGLGGL	nonspliced	GPAGLGGLGGL	nonspliced	GPAGLGGLGGL	nonspliced
PR487_Michele_20180611_B07_rep1	16668	GPAGLGGLGGL	nonspliced	GPAGLGGLGGL	nonspliced	GPAGLGGLGGL	nonspliced
PR487_Michele_20180611_B07_rep2	18984	GPAADVLIL	nonspliced	GPAADVLLL	nonspliced	GPAADVLIL	nonspliced
PR487_Michele_20180611_B07_rep1	4765	RPKGLGLGA	nonspliced	RPKGLGLGA	nonspliced	not identified	not identified
PR487_Michele_20180611_B07_rep2	8018	PHLVGPHL	nonspliced	PHLVGPHL	nonspliced	PHLVGPHL	nonspliced
PR487_Michele_20180611_B07_rep1	8184	PHLVGPHL	nonspliced	PHLVGPHL	nonspliced	PHLVGPHL	nonspliced
PR487_Michele_20180611_B07_rep1	8184	PHLVGPHL	nonspliced	PHLVGPHL	nonspliced	PHLVGYAL	cisspliced
PR487_Michele_20180604_B07	10687	LPASGQIAL	nonspliced	LPASGQLAL	nonspliced	LPASGQIAL	nonspliced
PR487_Michele_20180611_B07_rep1	10448	KPVVSNIL	nonspliced	KPVVSNLL	nonspliced	KPVVSNIL	nonspliced
PR487_Michele_20180611_B07_rep1	5803	RPKSGLIV	nonspliced	RPKSGLLV	nonspliced	not identified	not identified
PR487_Michele_20180611_B07_rep2	5660	RPKSGLIV	nonspliced	RPKSGLLV	nonspliced	not identified	not identified
PR487_Michele_20180611_B07_rep1	4523	NPASVGGRL	nonspliced	NPASVGGRL	nonspliced	not identified	not identified
PR487_Michele_20180604_B07	4885	APGVGKTQL	nonspliced	APGVGKTQL	nonspliced	APGVGKTQL	nonspliced
PR487_Michele_20180611_B07_rep2	15592	PKATILDL	nonspliced	PKATLLDL	nonspliced	not identified	not identified
PR487_Michele_20180604_B07	9651	SPFGMLGM	nonspliced	SPFGMLGM	nonspliced	SPFGMLGM	nonspliced
PR487_Michele_20180611_B07_rep1	6959	SPTGQPTAL	nonspliced	SPTGQPTAL	nonspliced	SPTGQPTAL	nonspliced
PR487_Michele_20180604_B07	6193	SPTGQPTAL	nonspliced	SPTGQPTAL	nonspliced	SPTGQPTAL	nonspliced
PR487_Michele_20180611_B07_rep2	6894	SPTGQPTAL	nonspliced	SPTGQPTAL	nonspliced	SPTGQPTAL	nonspliced
PR487_Michele_20180611_B07_rep1	11355	SPVANGVNL	nonspliced	not identified	not identified	SPVANGVNL	nonspliced
PR487_Michele_20180611_B07_rep2	6750	GPKIGGETL	nonspliced	GPKLGGETL	nonspliced	GPKIGGETL	nonspliced
PR487_Michele_20180604_B07	12122	GPNASIISL	nonspliced	GPNASLLSL	nonspliced	GPNASIISL	nonspliced
PR487_Michele_20180604_B07	10650	SPSAQVIGL	nonspliced	SPSAQVLGL	nonspliced	SPSAQVIGL	nonspliced
PR487_Michele_20180604_B07	13604	SPVVPLML	nonspliced	SPVVPLML	nonspliced	not identified	not identified
PR487_Michele_20180611_B07_rep1	6215	SPARLQSL	nonspliced	SPARLQSL	nonspliced	SPARLQSL	nonspliced
PR487_Michele_20180611_B07_rep2	17500	GPAAIALMI	nonspliced	GPAALALML	nonspliced	GPAAIALMI	nonspliced
PR487_Michele_20180611_B07_rep1	17774	GPAAIALMI	nonspliced	GPAALALML	nonspliced	GPAAIALMI	nonspliced
PR487_Michele_20180611_B07_rep1	22692	APAAGLFLL	nonspliced	APAAGLFLL	nonspliced	APAAGLFLL	nonspliced
PR487_Michele_20180611_B07_rep2	5118	TPGVGKTTL	nonspliced	TPGVGKTTL	nonspliced	TPGVGKTTL	nonspliced
PR487_Michele_20180604_B07	5270	TPGVGKTTL	nonspliced	TPGVGKTTL	nonspliced	TPGVGKTTL	nonspliced
PR487_Michele_20180611_B07_rep1	5207	TPGVGKTTL	nonspliced	TPGVGKTTL	nonspliced	TPGVGKTTL	nonspliced
PR487_Michele_20180604_B07	5251	TPGVGKTTL	nonspliced	TPGVGKTTL	nonspliced	TPGVGKTTL	nonspliced
PR487_Michele_20180611_B07_rep1	11402	TPAGSLDTL	nonspliced	TPAGSLDTL	nonspliced	TPAGSLDTL	nonspliced
PR487_Michele_20180611_B07_rep2	11294	TPAGSLDTL	nonspliced	TPAGSLDTL	nonspliced	TPAGSLDTL	nonspliced
PR487_Michele_20180604_B07	11052	SPAAPIATF	nonspliced	SPAAPLATF	nonspliced	SPAAPIATF	nonspliced
PR487_Michele_20180611_B07_rep2	8019	SPVPHPEL	nonspliced	SPVPHPEL	nonspliced	SPVPHPEL	nonspliced
PR487_Michele_20180604_B07	12518	SPGGNIIAF	nonspliced	SPGGNLLAF	nonspliced	SPGGNIIAF	nonspliced
PR487_Michele_20180611_B07_rep1	16452	SPGGNIIAF	nonspliced	SPGGNLLAF	nonspliced	SPGGNIIAF	nonspliced
PR487_Michele_20180611_B07_rep1	13598	PFGKVTNL	nonspliced	PFGKVTNL	nonspliced	PFGKVTNL	nonspliced
PR487_Michele_20180611_B07_rep1	13598	PFGKVTNL	nonspliced	PFGKVTNL	nonspliced	PFGKVTNI	nonspliced
PR487_Michele_20180611_B07_rep2	13407	PFGKVTNL	nonspliced	PFGKVTNL	nonspliced	PFGKVTNL	nonspliced
PR487_Michele_20180611_B07_rep2	13407	PFGKVTNL	nonspliced	PFGKVTNL	nonspliced	PFGKVTNI	nonspliced
PR487_Michele_20180611_B07_rep1	5870	SPSDPSSSL	nonspliced	SPSDPSSSL	nonspliced	SPSDPSSSL	nonspliced
PR487_Michele_20180611_B07_rep2	5796	SPSDPSSSL	nonspliced	SPSDPSSSL	nonspliced	SPSDPSSSL	nonspliced
PR487_Michele_20180611_B07_rep2	9485	DSAARDEL	nonspliced	DSAARDEL	nonspliced	DSAARDEL	nonspliced
PR487_Michele_20180611_B07_rep1	9596	DSAARDEL	nonspliced	DSAARDEL	nonspliced	DSAARDEL	nonspliced
PR487_Michele_20180604_B07	11298	GPSAPFSTL	nonspliced	GPSAPFSTL	nonspliced	GPSAPFSTL	nonspliced
PR487_Michele_20180611_B07_rep2	18026	APFTAGLSL	nonspliced	APFTAGLSL	nonspliced	APFTAGLSL	nonspliced
PR487_Michele_20180604_B07	11192	SPGNSFVGL	nonspliced	SPGNSFVGL	nonspliced	SPGNSFVGL	nonspliced
PR487_Michele_20180611_B07_rep2	14216	SPGNSFVGL	nonspliced	SPGNSFVGL	nonspliced	SPGNSFVGL	nonspliced
PR487_Michele_20180611_B07_rep1	14379	SPGNSFVGL	nonspliced	SPGNSFVGL	nonspliced	SPGNSFVGL	nonspliced
PR487_Michele_20180611_B07_rep1	15556	APPAAPLAGL	nonspliced	APPAAPLAGL	nonspliced	APPAAPLAGL	nonspliced
PR487_Michele_20180611_B07_rep1	16346	FPVGPGTGF	nonspliced	FPVGPGTGF	nonspliced	FPVGPGTGF	nonspliced
PR487_Michele_20180604_B07	12297	FPVGPGTGF	nonspliced	FPVGPGTGF	nonspliced	FPVGPGTGF	nonspliced
PR487_Michele_20180611_B07_rep1	7935	APALFRGM	nonspliced	APALFRGM	nonspliced	APALFRGM	nonspliced
PR487_Michele_20180604_B07	8312	YPSGTLKL	nonspliced	YPSGTLKL	nonspliced	YPSGTLKL	nonspliced
PR487_Michele_20180604_B07	14334	APPLPSLAL	nonspliced	APPLPSLAL	nonspliced	APPLPSLAL	nonspliced
PR487_Michele_20180611_B07_rep2	20851	APALLLIPA	nonspliced	APALLLLPA	nonspliced	not identified	not identified
PR487_Michele_20180611_B07_rep1	21416	APALLLIPA	nonspliced	APALLLLPA	nonspliced	not identified	not identified
PR487_Michele_20180604_B07	15734	APALLLIPA	nonspliced	APALLLLPA	nonspliced	not identified	not identified
PR487_Michele_20180604_B07	14654	APFVFAEV	nonspliced	APFVFAEV	nonspliced	APFVFAEV	nonspliced
PR487_Michele_20180611_B07_rep2	4581	APGAPPRTL	nonspliced	APGAPPRTL	nonspliced	APGAPPRTL	nonspliced
PR487_Michele_20180604_B07	4901	APGAPPRTL	nonspliced	APGAPPRTL	nonspliced	not identified	not identified
PR487_Michele_20180611_B07_rep1	4689	APGAPPRTL	nonspliced	APGAPPRTL	nonspliced	APGAPPRTL	nonspliced
PR487_Michele_20180611_B07_rep1	2591	LARPPPASA	nonspliced	LARPPPASA	nonspliced	LARPPPASA	nonspliced
PR487_Michele_20180611_B07_rep2	2560	LARPPPASA	nonspliced	LARPPPASA	nonspliced	LARPPPASA	nonspliced
PR487_Michele_20180604_B07	3361	LARPPPASA	nonspliced	LARPPPASA	nonspliced	LARPPPASA	nonspliced
PR487_Michele_20180611_B07_rep2	10479	RPLPGALGV	nonspliced	RPLPGALGV	nonspliced	not identified	not identified
PR487_Michele_20180611_B07_rep1	12519	SPFGTITSA	nonspliced	SPFGTLTSA	nonspliced	SPFGTITSA	nonspliced
PR487_Michele_20180604_B07	12353	LPDAVGPIV	nonspliced	LPDAVGPLV	nonspliced	LPDAVGPIV	nonspliced
PR487_Michele_20180611_B07_rep2	16275	LPDAVGPIV	nonspliced	LPDAVGPLV	nonspliced	LPDAVGPIV	nonspliced
PR487_Michele_20180604_B07	16923	APVVGILVL	nonspliced	APVVGLLVL	nonspliced	APVVGILVL	nonspliced
PR487_Michele_20180604_B07	16668	QPLLALLL	nonspliced	QPLLALLL	nonspliced	not identified	not identified
PR487_Michele_20180611_B07_rep2	11053	PLDSIHSL	nonspliced	PLDSLHSL	nonspliced	PLDSIHSL	nonspliced
PR487_Michele_20180611_B07_rep1	15959	SPANLPAVL	nonspliced	SPANLPAVL	nonspliced	SPANLPAVL	nonspliced
PR487_Michele_20180611_B07_rep1	15985	SPANLPAVL	nonspliced	SPANLPAVL	nonspliced	not identified	not identified
PR487_Michele_20180611_B07_rep2	9372	PAALRGALL	nonspliced	not identified	not identified	not identified	not identified
PR487_Michele_20180604_B07	8648	PAALRGALL	nonspliced	not identified	not identified	not identified	not identified
PR487_Michele_20180604_B07	12444	APGVFSGTF	nonspliced	APGVFSGTF	nonspliced	APGVFSGTF	nonspliced
PR487_Michele_20180611_B07_rep2	9625	APPSGGGNIL	nonspliced	APPSGGGNLL	nonspliced	APPSGGGNIL	nonspliced
PR487_Michele_20180611_B07_rep1	3742	RPGPGQTGL	nonspliced	RPGPGQTGL	nonspliced	RPGPGQTGL	nonspliced
PR487_Michele_20180611_B07_rep2	3605	RPGPGQTGL	nonspliced	RPGPGQTGL	nonspliced	RPGPGQTGL	nonspliced
PR487_Michele_20180604_B07	9587	TPAPVPTSL	nonspliced	TPAPVPTSL	nonspliced	TPAPVPTSL	nonspliced
PR487_Michele_20180611_B07_rep1	7522	RPAGLQGAL	nonspliced	RPAGLQGAL	nonspliced	RPAGLQGAL	nonspliced
PR487_Michele_20180611_B07_rep1	13955	APRTVLLL	nonspliced	APRTVLLL	nonspliced	APRTVLLL	nonspliced
PR487_Michele_20180611_B07_rep2	13742	APRTVLLL	nonspliced	APRTVLLL	nonspliced	APRTVLLL	nonspliced
PR487_Michele_20180604_B07	11313	APRTVLLL	nonspliced	APRTVLLL	nonspliced	APRTVLLL	nonspliced
PR487_Michele_20180604_B07	6534	RPLGAGEAL	nonspliced	RPLGAGEAL	nonspliced	RPLGAGEAL	nonspliced
PR487_Michele_20180611_B07_rep2	6794	RPLGAGEAL	nonspliced	RPLGAGEAL	nonspliced	RPLGAGEAL	nonspliced
PR487_Michele_20180611_B07_rep1	6913	RPLGAGEAL	nonspliced	RPLGAGEAL	nonspliced	RPLGAGEAL	nonspliced
PR487_Michele_20180604_B07	5681	VVKPPGSSL	nonspliced	VVKPPGSSL	nonspliced	VVKPPGSSL	nonspliced
PR487_Michele_20180611_B07_rep2	16368	LPAGINSIV	nonspliced	LPAGLNSLV	nonspliced	LPAGINSIV	nonspliced
PR487_Michele_20180611_B07_rep2	8448	TPQKLPSL	nonspliced	TPQKLPSL	nonspliced	TPQKLPSL	nonspliced
PR487_Michele_20180611_B07_rep1	5895	VVKPPGSSL	nonspliced	VVKPPGSSL	nonspliced	VVKPPGSSL	nonspliced
PR487_Michele_20180611_B07_rep2	5801	VVKPPGSSL	nonspliced	VVKPPGSSL	nonspliced	VVKPPGSSL	nonspliced
PR487_Michele_20180604_B07	10982	RPGQLSLL	nonspliced	RPGQLSLL	nonspliced	not identified	not identified
PR487_Michele_20180604_B07	11004	GPRGALSLL	nonspliced	GPRGALSLL	nonspliced	GPRGALSLL	nonspliced
PR487_Michele_20180604_B07	7696	APAKIITAV	nonspliced	APAKLLTAV	nonspliced	APAKIITAV	nonspliced
PR487_Michele_20180611_B07_rep1	8820	APAKIITAV	nonspliced	APAKLLTAV	nonspliced	APAKIITAV	nonspliced
PR487_Michele_20180611_B07_rep2	8684	APAKIITAV	nonspliced	APAKLLTAV	nonspliced	APAKIITAV	nonspliced
PR487_Michele_20180604_B07	11826	SARALLAAL	nonspliced	SARALLAAL	nonspliced	SARALLAAL	nonspliced
PR487_Michele_20180604_B07	11827	SARALLAAL	nonspliced	SARALLAAL	nonspliced	SARALLAAL	nonspliced
PR487_Michele_20180604_B07	10246	SPAPTITSL	nonspliced	SPAPTLTSL	nonspliced	SPAPTITSL	nonspliced
PR487_Michele_20180611_B07_rep1	13168	SPAPTITSL	nonspliced	SPAPTLTSL	nonspliced	SPAPTITSL	nonspliced
PR487_Michele_20180611_B07_rep2	13033	SPAPTITSL	nonspliced	SPAPTLTSL	nonspliced	SPAPTITSL	nonspliced
PR487_Michele_20180611_B07_rep1	17105	VPAVPTVGF	nonspliced	VPAVPTVGF	nonspliced	VPAVPTVGF	nonspliced
PR487_Michele_20180611_B07_rep2	16889	VPAVPTVGF	nonspliced	VPAVPTVGF	nonspliced	VPAVPTVGF	nonspliced
PR487_Michele_20180604_B07	12053	IPVMGGLAL	nonspliced	LPVMGGLAL	nonspliced	IPVMGGLAL	nonspliced
PR487_Michele_20180611_B07_rep2	15739	IPVMGGLAL	nonspliced	LPVMGGLAL	nonspliced	not identified	not identified
PR487_Michele_20180611_B07_rep2	18657	SPLGSVTLL	nonspliced	SPLGSVTLL	nonspliced	SPLGSVTLL	nonspliced
PR487_Michele_20180611_B07_rep1	22108	PAGGILVFL	nonspliced	PAGGLLVFL	nonspliced	not identified	not identified
PR487_Michele_20180611_B07_rep2	6468	QPATPGLGM	nonspliced	QPATPGLGM	nonspliced	QPATPGLGM	nonspliced
PR487_Michele_20180604_B07	5535	QPATPGLGM	nonspliced	QPATPGLGM	nonspliced	QPATPGLGM	nonspliced
PR487_Michele_20180611_B07_rep1	6524	QPATPGLGM	nonspliced	QPATPGLGM	nonspliced	QPATPGLGM	nonspliced
PR487_Michele_20180604_B07	7322	SPDGQTIAV	nonspliced	SPDGQTLAV	nonspliced	SPDGQTIAV	nonspliced
PR487_Michele_20180611_B07_rep1	8720	SPDGQTIAV	nonspliced	SPDGQTLAV	nonspliced	SPDGQTIAV	nonspliced
PR487_Michele_20180611_B07_rep2	8609	SPDGQTIAV	nonspliced	SPDGQTLAV	nonspliced	SPDGQTIAV	nonspliced
PR487_Michele_20180611_B07_rep1	10016	APALMGNVV	nonspliced	APALMGNVV	nonspliced	APALMGNVV	nonspliced
PR487_Michele_20180604_B07	14371	MPFPGPLL	nonspliced	MPFPGPLL	nonspliced	MPFPGPLL	nonspliced
PR487_Michele_20180611_B07_rep1	13039	APFEPLASG	nonspliced	APFEPLASG	nonspliced	APFEPLASG	nonspliced
PR487_Michele_20180611_B07_rep2	12915	APFEPLASG	nonspliced	APFEPLASG	nonspliced	APFEPLASG	nonspliced
PR487_Michele_20180604_B07	10187	APFEPLASG	nonspliced	APFEPLASG	nonspliced	APFEPLASG	nonspliced
PR487_Michele_20180604_B07	8092	LPSTPGLGM	nonspliced	LPSTPGLGM	nonspliced	LPSTPGLGM	nonspliced
PR487_Michele_20180611_B07_rep1	10358	LPSTPGLGM	nonspliced	LPSTPGLGM	nonspliced	LPSTPGLGM	nonspliced
PR487_Michele_20180611_B07_rep2	10269	LPSTPGLGM	nonspliced	LPSTPGLGM	nonspliced	LPSTPGLGM	nonspliced
PR487_Michele_20180611_B07_rep1	16676	FPFAPPAAA	nonspliced	FPFAPPAAA	nonspliced	FPFAPPAAA	nonspliced
PR487_Michele_20180604_B07	12528	FPFAPPAAA	nonspliced	FPFAPPAAA	nonspliced	FPFAPPAAA	nonspliced
PR487_Michele_20180611_B07_rep2	12570	SPEGTLATL	nonspliced	SPEGTLATL	nonspliced	SPEGTLATL	nonspliced
PR487_Michele_20180604_B07	13049	VPYAGVLAV	nonspliced	VPYAGVLAV	nonspliced	VPYAGVLAV	nonspliced
PR487_Michele_20180604_B07	6561	APIMSGQGL	nonspliced	APLMSGQGL	nonspliced	APIMSGQGL	nonspliced
PR487_Michele_20180611_B07_rep2	7500	APIMSGQGL	nonspliced	APLMSGQGL	nonspliced	APIMSGQGL	nonspliced
PR487_Michele_20180611_B07_rep1	7598	APIMSGQGL	nonspliced	APLMSGQGL	nonspliced	APIMSGQGL	nonspliced
PR487_Michele_20180604_B07	7416	MARGAALAL	nonspliced	MARGAALAL	nonspliced	not identified	not identified
PR487_Michele_20180604_B07	9632	NPNTGIGAF	nonspliced	NPNTGLGAF	nonspliced	NPNTGIGAF	nonspliced
PR487_Michele_20180611_B07_rep1	11942	NPNTGIGAF	nonspliced	NPNTGLGAF	nonspliced	NPNTGIGAF	nonspliced
PR487_Michele_20180604_B07	11284	YPEGLAQL	nonspliced	YPEGLAQL	nonspliced	YPEGLAQL	nonspliced
PR487_Michele_20180611_B07_rep2	13596	SPVLFQEA	nonspliced	SPVLFQEA	nonspliced	SPVLFQEA	nonspliced
PR487_Michele_20180611_B07_rep1	13753	SPVLFQEA	nonspliced	SPVLFQEA	nonspliced	SPVLFQEA	nonspliced
PR487_Michele_20180604_B07	8558	VPGASTMVL	nonspliced	VPGASTMVL	nonspliced	VPGASTMVL	nonspliced
PR487_Michele_20180604_B07	7124	VPASGLTVM	nonspliced	VPASGLTVM	nonspliced	VPASGLTVM	nonspliced
PR487_Michele_20180611_B07_rep2	10409	VPGASTMVL	nonspliced	VPGASTMVL	nonspliced	VPGASTMVL	nonspliced
PR487_Michele_20180611_B07_rep1	8709	VPASGLTVM	nonspliced	VPASGLTVM	nonspliced	VPASGLTVM	nonspliced
PR487_Michele_20180611_B07_rep1	10511	VPGASTMVL	nonspliced	VPGASTMVL	nonspliced	VPGASTMVL	nonspliced
PR487_Michele_20180604_B07	8749	APYGRITL	nonspliced	APYGRLTL	nonspliced	APYGRITL	nonspliced
PR487_Michele_20180604_B07	10056	SPVFKTVL	nonspliced	SPVFKTVL	nonspliced	SPVFKTVL	nonspliced
PR487_Michele_20180611_B07_rep1	13353	APGGGAFTTL	nonspliced	APGGGAFTTL	nonspliced	APGGGAFTTL	nonspliced
PR487_Michele_20180611_B07_rep2	13186	APGGGAFTTL	nonspliced	APGGGAFTTL	nonspliced	APGGGAFTTL	nonspliced
PR487_Michele_20180604_B07	4979	VPKADSGAF	nonspliced	VPKADSGAF	nonspliced	VPKADSGAF	nonspliced
PR487_Michele_20180611_B07_rep2	12985	APADGFSDL	nonspliced	APADGFSDL	nonspliced	APADGFSDL	nonspliced
PR487_Michele_20180611_B07_rep1	13107	APADGFSDL	nonspliced	APADGFSDL	nonspliced	APADGFSDL	nonspliced
PR487_Michele_20180611_B07_rep1	10239	SPVGGSYNL	nonspliced	SPVGGSYNL	nonspliced	SPVGGSYNL	nonspliced
PR487_Michele_20180611_B07_rep2	10149	SPVGGSYNL	nonspliced	SPVGGSYNL	nonspliced	SPVGGSYNL	nonspliced
PR487_Michele_20180604_B07	8402	SPVGGSYNL	nonspliced	SPVGGSYNL	nonspliced	SPVGGSYNL	nonspliced
PR487_Michele_20180611_B07_rep1	9800	GPGPGPTTPL	nonspliced	GPGPGPTTPL	nonspliced	GPGPGPTTPL	nonspliced
PR487_Michele_20180604_B07	8034	GPGPGPTTPL	nonspliced	GPGPGPTTPL	nonspliced	GPGPGPTTPL	nonspliced
PR487_Michele_20180611_B07_rep2	9708	GPGPGPTTPL	nonspliced	GPGPGPTTPL	nonspliced	GPGPGPTTPL	nonspliced
PR487_Michele_20180611_B07_rep1	3666	APAPAAQRL	nonspliced	APAPAAQRL	nonspliced	APAPAAQRL	nonspliced
PR487_Michele_20180604_B07	4282	APAPAAQRL	nonspliced	APAPAAQRL	nonspliced	APAPAAQRL	nonspliced
PR487_Michele_20180611_B07_rep2	3578	APAPAAQRL	nonspliced	APAPAAQRL	nonspliced	APAPAAQRL	nonspliced
PR487_Michele_20180604_B07	17415	PVAVLVALL	nonspliced	PVAVLVALL	nonspliced	not identified	not identified
PR487_Michele_20180604_B07	10861	NPASPPLSL	nonspliced	NPASPPLSL	nonspliced	NPASPPLSL	nonspliced
PR487_Michele_20180611_B07_rep1	7107	KPPSPGTVL	nonspliced	KPPSPGTVL	nonspliced	KPPSPGTVL	nonspliced
PR487_Michele_20180604_B07	12272	VPSGVIPNL	nonspliced	VPSGVLPNL	nonspliced	VPSGVIPNL	nonspliced
PR487_Michele_20180611_B07_rep2	16219	VPSGVIPNL	nonspliced	VPSGVLPNL	nonspliced	VPSGVIPNL	nonspliced
PR487_Michele_20180611_B07_rep2	16517	RPNIILGL	nonspliced	RPNLLLGL	nonspliced	not identified	not identified
PR487_Michele_20180604_B07	11684	RPVIGALGL	nonspliced	RPVLGALGL	nonspliced	RPVIGALGL	nonspliced
PR487_Michele_20180611_B07_rep2	15190	VPAVTTPVL	nonspliced	VPAVTTPVL	nonspliced	VPAVTTPVL	nonspliced
PR487_Michele_20180611_B07_rep1	15384	VPAVTTPVL	nonspliced	VPAVTTPVL	nonspliced	VPAVTTPVL	nonspliced
PR487_Michele_20180604_B07	13751	RPALTLLL	nonspliced	RPALTLLL	nonspliced	not identified	not identified
PR487_Michele_20180611_B07_rep2	15730	APTYLGEF	nonspliced	APTYLGEF	nonspliced	APTYLGEF	nonspliced
PR487_Michele_20180611_B07_rep1	15629	LPAGQSVLL	nonspliced	LPAGQSVLL	nonspliced	LPAGQSVLL	nonspliced
PR487_Michele_20180611_B07_rep2	10233	SPAYGGAEF	nonspliced	SPAYGGAEF	nonspliced	SPAYGGAEF	nonspliced
PR487_Michele_20180611_B07_rep1	13057	LPGLPAPSM	nonspliced	LPGLPAPSM	nonspliced	LPGLPAPSM	nonspliced
PR487_Michele_20180611_B07_rep2	12949	LPGLPAPSM	nonspliced	LPGLPAPSM	nonspliced	LPGLPAPSM	nonspliced
PR487_Michele_20180604_B07	11366	SPAIGLNNL	nonspliced	SPALGLNNL	nonspliced	SPAIGLNNL	nonspliced
PR487_Michele_20180611_B07_rep1	8101	RPSAAGINL	nonspliced	RPSAAGLNL	nonspliced	RPSAAGLGGL	cisspliced
PR487_Michele_20180611_B07_rep1	8088	RPSAAGINL	nonspliced	RPSAAGLNL	nonspliced	RPSAAGLGGL	cisspliced
PR487_Michele_20180611_B07_rep2	7956	RPSAAGINL	nonspliced	RPSAAGLNL	nonspliced	RPSAAGLGGL	cisspliced
PR487_Michele_20180611_B07_rep2	7206	SPAKIHVF	nonspliced	SPAKLHVF	nonspliced	SPAKIHVF	nonspliced
PR487_Michele_20180604_B07	7134	SPAKIHVF	nonspliced	SPAKLHVF	nonspliced	SPAKIHVF	nonspliced
PR487_Michele_20180611_B07_rep1	7337	SPAKIHVF	nonspliced	SPAKLHVF	nonspliced	SPAKIHVF	nonspliced
PR487_Michele_20180604_B07	7172	SPAKIHVF	nonspliced	SPAKLHVF	nonspliced	SPAKIHVF	nonspliced
PR487_Michele_20180604_B07	15028	SPLAELGVL	nonspliced	SPLAELGVL	nonspliced	SPLAELGVL	nonspliced
PR487_Michele_20180611_B07_rep1	20309	SPLAELGVL	nonspliced	SPLAELGVL	nonspliced	SPLAELGVL	nonspliced
PR487_Michele_20180611_B07_rep1	11029	SPGNIGKLL	nonspliced	SPGNLGKLL	nonspliced	SPGNIGKLL	nonspliced
PR487_Michele_20180604_B07	12757	RPFPGLVI	nonspliced	RPFPGLVL	nonspliced	RPFPGLVI	nonspliced
PR487_Michele_20180611_B07_rep1	19634	AAAALTLLL	nonspliced	AAAALTLLL	nonspliced	not identified	not identified
PR487_Michele_20180604_B07	14595	AAAALTLLL	nonspliced	not identified	not identified	IPSAATLII	nonspliced
PR487_Michele_20180611_B07_rep1	12759	VPSANIEGL	nonspliced	VPSANLEGL	nonspliced	VPSANIEGL	nonspliced
PR487_Michele_20180611_B07_rep2	6109	GVRPVSGDL	nonspliced	GVRPVSGDL	nonspliced	GVRPVSGDL	nonspliced
PR487_Michele_20180611_B07_rep1	3062	PKRPPSAF	nonspliced	PKRPPSAF	nonspliced	PKRPPSAF	nonspliced
PR487_Michele_20180611_B07_rep2	2904	PKRPPSAF	nonspliced	PKRPPSAF	nonspliced	PKRPPSAF	nonspliced
PR487_Michele_20180611_B07_rep2	8380	SPASPKISL	nonspliced	SPASPKLSL	nonspliced	SPASPKISL	nonspliced
PR487_Michele_20180611_B07_rep1	15746	SPDLGAVEL	nonspliced	SPDLGAVEL	nonspliced	SPDLGAVEL	nonspliced
PR487_Michele_20180604_B07	11787	SPDLGAVEL	nonspliced	SPDLGAVEL	nonspliced	SPDLGAVEL	nonspliced
PR487_Michele_20180611_B07_rep2	15561	SPDLGAVEL	nonspliced	SPDLGAVEL	nonspliced	SPDLGAVEL	nonspliced
PR487_Michele_20180611_B07_rep2	13730	NPNSGVLSL	nonspliced	NPNSGVLSL	nonspliced	NPNSGVLSL	nonspliced
PR487_Michele_20180611_B07_rep1	10817	SPNAANTIL	nonspliced	SPNAANTLL	nonspliced	SPNAANTIL	nonspliced
PR487_Michele_20180611_B07_rep1	13874	NPNSGVLSL	nonspliced	not identified	not identified	NPNSGVLSL	nonspliced
PR487_Michele_20180604_B07	13462	IPFAAPTAL	nonspliced	LPFAAPTAL	nonspliced	IPFAAPTAL	nonspliced
PR487_Michele_20180604_B07	5766	VAKAVTQAL	nonspliced	VAKAVTQAL	nonspliced	VAKAVTQAL	nonspliced
PR487_Michele_20180611_B07_rep1	6014	VAKAVTQAL	nonspliced	VAKAVTQAL	nonspliced	VAKAVTQAL	nonspliced
PR487_Michele_20180611_B07_rep2	5923	VAKAVTQAL	nonspliced	VAKAVTQAL	nonspliced	VAKAVTQAL	nonspliced
PR487_Michele_20180611_B07_rep2	14794	SPNGSIITI	nonspliced	SPNGSLLTL	nonspliced	SPNGSIITI	nonspliced
PR487_Michele_20180604_B07	8017	KPLGPTAAF	nonspliced	KPLGPTAAF	nonspliced	KPLGPTAAF	nonspliced
PR487_Michele_20180611_B07_rep2	9036	KPLGPTAAF	nonspliced	KPLGPTAAF	nonspliced	KPLGPTAAF	nonspliced
PR487_Michele_20180611_B07_rep1	9203	KPLGPTAAF	nonspliced	KPLGPTAAF	nonspliced	KPLGPTAAF	nonspliced
PR487_Michele_20180604_B07	7007	QPGFGYSM	nonspliced	QPGFGYSM	nonspliced	QPGFGYSM	nonspliced
PR487_Michele_20180611_B07_rep1	8367	QPGFGYSM	nonspliced	QPGFGYSM	nonspliced	QPGFGYSM	nonspliced
PR487_Michele_20180611_B07_rep2	7509	SPLPSPSAM	nonspliced	SPLPSPSAM	nonspliced	SPLPSPSAM	nonspliced
PR487_Michele_20180604_B07	6245	SPLPSPSAM	nonspliced	SPLPSPSAM	nonspliced	SPLPSPSAM	nonspliced
PR487_Michele_20180611_B07_rep1	7602	SPLPSPSAM	nonspliced	SPLPSPSAM	nonspliced	SPLPSPSAM	nonspliced
PR487_Michele_20180611_B07_rep1	11434	GPSGIETEL	nonspliced	GPSGLETEL	nonspliced	GPSGIETEL	nonspliced
PR487_Michele_20180611_B07_rep1	9674	SPDTVSPSL	nonspliced	SPDTVSPSL	nonspliced	SPDTVSPSL	nonspliced
PR487_Michele_20180604_B07	7888	SPDTVSPSL	nonspliced	SPDTVSPSL	nonspliced	SPDTVSPSL	nonspliced
PR487_Michele_20180611_B07_rep2	9589	SPDTVSPSL	nonspliced	SPDTVSPSL	nonspliced	SPDTVSPSL	nonspliced
PR487_Michele_20180604_B07	8942	APLPGMTSL	nonspliced	APLPGMTSL	nonspliced	APLPGMTSL	nonspliced
PR487_Michele_20180604_B07	12107	SPNGSIITI	nonspliced	not identified	not identified	not identified	not identified
PR487_Michele_20180611_B07_rep1	6342	APLGGRQGF	nonspliced	APLGGRQGF	nonspliced	APLGGRQGF	nonspliced
PR487_Michele_20180611_B07_rep2	21191	GPGLFLGEL	nonspliced	GPGLFLGEL	nonspliced	GPGLFLGEL	nonspliced
PR487_Michele_20180604_B07	13957	PVGGFAELI	nonspliced	PVGGFAELL	nonspliced	LPVGGFAEL	nonspliced
PR487_Michele_20180604_B07	16130	GPGLFLGEL	nonspliced	GPGLFLGEL	nonspliced	GPGLFLGEL	nonspliced
PR487_Michele_20180611_B07_rep2	5088	GPMKIQTL	nonspliced	GPMKLQTL	nonspliced	GPMKIQTL	nonspliced
PR487_Michele_20180611_B07_rep1	5194	GPMKIQTL	nonspliced	GPMKLQTL	nonspliced	GPMKIQTL	nonspliced
PR487_Michele_20180611_B07_rep1	11026	RPGLGQYL	nonspliced	RPGLGQYL	nonspliced	RPGLGQYL	nonspliced
PR487_Michele_20180604_B07	7880	QPHAPGALL	nonspliced	QPHAPGALL	nonspliced	QPHAPGALL	nonspliced
PR487_Michele_20180611_B07_rep2	8182	APVLPHTAV	nonspliced	APVLPHTAV	nonspliced	APVLPHTAV	nonspliced
PR487_Michele_20180604_B07	17227	KPPVIPVL	nonspliced	not identified	not identified	GPLPVPLVL	nonspliced
PR487_Michele_20180611_B07_rep1	10310	IPDVHPDL	nonspliced	LPDVHPDL	nonspliced	IPDVHPDL	nonspliced
PR487_Michele_20180611_B07_rep1	9589	PKADSGAFL	nonspliced	PKADSGAFL	nonspliced	PKADSGAFL	nonspliced
PR487_Michele_20180611_B07_rep2	9443	PKADSGAFL	nonspliced	PKADSGAFL	nonspliced	PKADSGAFL	nonspliced
PR487_Michele_20180611_B07_rep1	8516	RPQTGLSF	nonspliced	RPQTGLSF	nonspliced	RPQTGLSF	nonspliced
PR487_Michele_20180611_B07_rep2	8373	RPQTGLSF	nonspliced	RPQTGLSF	nonspliced	RPQTGLSF	nonspliced
PR487_Michele_20180611_B07_rep1	10801	SPGLKVTGF	nonspliced	SPGLKVTGF	nonspliced	SPGLKVTGF	nonspliced
PR487_Michele_20180604_B07	9031	SPGLKVTGF	nonspliced	SPGLKVTGF	nonspliced	SPGLKVTGF	nonspliced
PR487_Michele_20180611_B07_rep2	10367	IPRPPGGVL	nonspliced	LPRPPGGVL	nonspliced	IPRPPGGVL	nonspliced
PR487_Michele_20180611_B07_rep1	10050	RPAPAAPLL	nonspliced	RPAPAAPLL	nonspliced	RPAPAAPLL	nonspliced
PR487_Michele_20180604_B07	8700	RPAPAAPLL	nonspliced	RPAPAAPLL	nonspliced	RPAPAAPLL	nonspliced
PR487_Michele_20180611_B07_rep2	8193	SPSETVSSL	nonspliced	SPSETVSSL	nonspliced	not identified	not identified
PR487_Michele_20180611_B07_rep1	14636	SPVSFQEL	nonspliced	SPVSFQEL	nonspliced	SPVSFQEL	nonspliced
PR487_Michele_20180604_B07	7981	KPDEFSAL	nonspliced	KPDEFSAL	nonspliced	KPDEFSAL	nonspliced
PR487_Michele_20180611_B07_rep1	11451	TPITPSSGF	nonspliced	TPLTPSSGF	nonspliced	TPITPSSGF	nonspliced
PR487_Michele_20180604_B07	7995	KPDEFSAL	nonspliced	KPDEFSAL	nonspliced	KPDEFSAL	nonspliced
PR487_Michele_20180611_B07_rep1	9131	KPDEFSAL	nonspliced	KPDEFSAL	nonspliced	KPDEFSAL	nonspliced
PR487_Michele_20180611_B07_rep1	13508	SPGLPSTTF	nonspliced	SPGLPSTTF	nonspliced	SPAVPSTTF	cisspliced
PR487_Michele_20180611_B07_rep2	9012	KPDEFSAL	nonspliced	KPDEFSAL	nonspliced	KPDEFSAL	nonspliced
PR487_Michele_20180604_B07	12337	SPNYLAEL	nonspliced	SPNYLAEL	nonspliced	SPNYLAEL	nonspliced
PR487_Michele_20180611_B07_rep1	15165	MPVVAGAVF	nonspliced	MPVVAGAVF	nonspliced	MPVVAGAVF	nonspliced
PR487_Michele_20180604_B07	11589	MPVVAGAVF	nonspliced	MPVVAGAVF	nonspliced	MPVVAGAVF	nonspliced
PR487_Michele_20180611_B07_rep2	14964	MPVVAGAVF	nonspliced	MPVVAGAVF	nonspliced	MPVVAGAVF	nonspliced
PR487_Michele_20180611_B07_rep1	10857	SPSTSTITL	nonspliced	SPSTSTLTL	nonspliced	SPSTSTITL	nonspliced
PR487_Michele_20180611_B07_rep1	13734	PNEIIHAL	nonspliced	PNELLHAL	nonspliced	PNEIIHAL	nonspliced
PR487_Michele_20180611_B07_rep2	13536	PNEIIHAL	nonspliced	PNELLHAL	nonspliced	PNEIIHAL	nonspliced
PR487_Michele_20180611_B07_rep1	8663	RPAILHSL	nonspliced	RPALLHSL	nonspliced	RPAILHSL	nonspliced
PR487_Michele_20180611_B07_rep1	20691	LPSPVPLAL	nonspliced	LPSPVPLAL	nonspliced	LPSPVPLAL	nonspliced
PR487_Michele_20180611_B07_rep2	6027	SIREAGGAF	nonspliced	SLREAGGAF	nonspliced	SIREAGGAF	nonspliced
PR487_Michele_20180611_B07_rep1	6110	SIREAGGAF	nonspliced	SLREAGGAF	nonspliced	SIREAGGAF	nonspliced
PR487_Michele_20180604_B07	5990	SIREAGGAF	nonspliced	SLREAGGAF	nonspliced	SIREAGGAF	nonspliced
PR487_Michele_20180604_B07	5992	SIREAGGAF	nonspliced	SLREAGGAF	nonspliced	SIREAGGAF	nonspliced
PR487_Michele_20180611_B07_rep2	12907	KPVIPAAVL	nonspliced	KPVLPAAVL	nonspliced	not identified	not identified
PR487_Michele_20180611_B07_rep1	13097	KPVIPAAVL	nonspliced	KPVLPAAVL	nonspliced	not identified	not identified
PR487_Michele_20180604_B07	10512	KPVIPAAVL	nonspliced	KPVLPAAVL	nonspliced	not identified	not identified
PR487_Michele_20180604_B07	10570	APMEGFQL	nonspliced	APMEGFQL	nonspliced	APMEGFQL	nonspliced
PR487_Michele_20180611_B07_rep1	13394	APMEGFQL	nonspliced	APMEGFQL	nonspliced	APMEGFQL	nonspliced
PR487_Michele_20180611_B07_rep2	13242	APMEGFQL	nonspliced	APMEGFQL	nonspliced	APMEGFQL	nonspliced
PR487_Michele_20180611_B07_rep1	6459	LPGSPTHSL	nonspliced	LPGSPTHSL	nonspliced	LPGSPTHSL	nonspliced
PR487_Michele_20180604_B07	16422	SPFLQGFL	nonspliced	SPFLQGFL	nonspliced	SPFLQGFL	nonspliced
PR487_Michele_20180604_B07	16386	SPEAFFVL	nonspliced	SPEAFFVL	nonspliced	SPEAFFVL	nonspliced
PR487_Michele_20180604_B07	5415	RPSGPGPEL	nonspliced	RPSGPGPEL	nonspliced	RPSGPGPEL	nonspliced
PR487_Michele_20180604_B07	5415	RPSGPGPEL	nonspliced	RPSGPGPEL	nonspliced	TPSPARPAL	nonspliced
PR487_Michele_20180611_B07_rep1	5259	RPSGPGPEL	nonspliced	RPSGPGPEL	nonspliced	RPSGPGPEL	nonspliced
PR487_Michele_20180604_B07	8988	QPITPGPSI	nonspliced	QPLTPGPSL	nonspliced	QPITPGPSI	nonspliced
PR487_Michele_20180604_B07	5727	APPSKPTVL	nonspliced	APPSKPTVL	nonspliced	APPSKPTVL	nonspliced
PR487_Michele_20180611_B07_rep1	5977	APPSKPTVL	nonspliced	APPSKPTVL	nonspliced	APPSKPTVL	nonspliced
PR487_Michele_20180611_B07_rep2	5848	APPSKPTVL	nonspliced	APPSKPTVL	nonspliced	APPSKPTVL	nonspliced
PR487_Michele_20180604_B07	15417	APLAAGIIAL	nonspliced	APLAAGLLAL	nonspliced	APLAAGIIAL	nonspliced
PR487_Michele_20180611_B07_rep2	20416	APLAAGIIAL	nonspliced	APLAAGLLAL	nonspliced	APLAAGIIAL	nonspliced
PR487_Michele_20180611_B07_rep1	20950	APLAAGIIAL	nonspliced	APLAAGLLAL	nonspliced	APLAAGIIAL	nonspliced
PR487_Michele_20180604_B07	5931	TPAPGFSSM	nonspliced	TPAPGFSSM	nonspliced	TPAPGFSSM	nonspliced
PR487_Michele_20180611_B07_rep1	6958	TPAPGFSSM	nonspliced	TPAPGFSSM	nonspliced	TPAPGFSSM	nonspliced
PR487_Michele_20180611_B07_rep2	6916	TPAPGFSSM	nonspliced	TPAPGFSSM	nonspliced	TPAPGFSSM	nonspliced
PR487_Michele_20180611_B07_rep2	13398	FPVLGGSSM	nonspliced	FPVLGGSSM	nonspliced	FPVLGGSSM	nonspliced
PR487_Michele_20180611_B07_rep1	13529	FPVLGGSSM	nonspliced	FPVLGGSSM	nonspliced	FPVLGGSSM	nonspliced
PR487_Michele_20180604_B07	13062	GPAYAFTAL	nonspliced	GPAYAFTAL	nonspliced	GPAYAFTAL	nonspliced
PR487_Michele_20180611_B07_rep1	11252	GPPVPPMSL	nonspliced	GPPVPPMSL	nonspliced	GPPVPPMSL	nonspliced
PR487_Michele_20180611_B07_rep2	11199	GPPVPPMSL	nonspliced	GPPVPPMSL	nonspliced	GPPVPPMSL	nonspliced
PR487_Michele_20180611_B07_rep2	11857	VPLAQAQAL	nonspliced	VPLAQAQAL	nonspliced	VPLAQAQAL	nonspliced
PR487_Michele_20180611_B07_rep1	11976	VPLAQAQAL	nonspliced	VPLAQAQAL	nonspliced	VPLAQAQAL	nonspliced
PR487_Michele_20180611_B07_rep2	7569	APASFGKSF	nonspliced	APASFGKSF	nonspliced	APASFGKSF	nonspliced
PR487_Michele_20180611_B07_rep1	7668	APASFGKSF	nonspliced	APASFGKSF	nonspliced	APASFGKSF	nonspliced
PR487_Michele_20180604_B07	7025	APASFGKSF	nonspliced	APASFGKSF	nonspliced	SPALCGKSF	cisspliced
PR487_Michele_20180604_B07	7871	IPATPGNEI	nonspliced	LPATPGNEL	nonspliced	IPATPGNEI	nonspliced
PR487_Michele_20180611_B07_rep1	10956	LPDGGARLL	nonspliced	LPDGGARLL	nonspliced	LPDGGARLL	nonspliced
PR487_Michele_20180604_B07	7765	APGVRAVEL	nonspliced	APGVRAVEL	nonspliced	APGVRAVEL	nonspliced
PR487_Michele_20180604_B07	9995	PQGIVREL	nonspliced	PQGLVREL	nonspliced	PQGIVREL	nonspliced
PR487_Michele_20180611_B07_rep1	12360	PQGIVREL	nonspliced	PQGLVREL	nonspliced	PQGIVREL	nonspliced
PR487_Michele_20180611_B07_rep2	12198	PQGIVREL	nonspliced	PQGLVREL	nonspliced	PQGIVREL	nonspliced
PR487_Michele_20180611_B07_rep1	8422	APVNAGPSSL	nonspliced	APVNAGPSSL	nonspliced	APVNAGPSSL	nonspliced
PR487_Michele_20180604_B07	7077	APVNAGPSSL	nonspliced	APVNAGPSSL	nonspliced	APVNAGPSSL	nonspliced
PR487_Michele_20180611_B07_rep1	16856	IPGMVGPIL	nonspliced	LPGMVGPLL	nonspliced	IPGMVGPIL	nonspliced
PR487_Michele_20180604_B07	12711	IPGMVGPIL	nonspliced	LPGMVGPLL	nonspliced	IPGMVGPIL	nonspliced
PR487_Michele_20180611_B07_rep2	8702	KPVSLGQAL	nonspliced	KPVSLGQAL	nonspliced	KPVSLGQAL	nonspliced
PR487_Michele_20180611_B07_rep1	8834	KPVSLGQAL	nonspliced	KPVSLGQAL	nonspliced	KPVSLGQAL	nonspliced
PR487_Michele_20180604_B07	8346	NPASKVIAL	nonspliced	NPASKVLAL	nonspliced	NPASKVIAL	nonspliced
PR487_Michele_20180611_B07_rep2	9577	NPASKVIAL	nonspliced	NPASKVLAL	nonspliced	NPASKVIAL	nonspliced
PR487_Michele_20180604_B07	12398	SPEFFTSV	nonspliced	SPEFFTSV	nonspliced	SPEFFTSV	nonspliced
PR487_Michele_20180611_B07_rep2	8276	SPGLRALEA	nonspliced	SPGLRALEA	nonspliced	SPGLRALEA	nonspliced
PR487_Michele_20180604_B07	4983	RPSPAISVS	nonspliced	RPSPALSVS	nonspliced	RPSPAISVS	nonspliced
PR487_Michele_20180611_B07_rep2	4846	RPSPAISVS	nonspliced	RPSPALSVS	nonspliced	RPSPAISVS	nonspliced
PR487_Michele_20180611_B07_rep1	4932	RPSPAISVS	nonspliced	RPSPALSVS	nonspliced	RPSPAISVS	nonspliced
PR487_Michele_20180611_B07_rep2	7645	APRDIATGL	nonspliced	APRDLATGL	nonspliced	APRDIATGL	nonspliced
PR487_Michele_20180611_B07_rep1	7745	APRDIATGL	nonspliced	APRDLATGL	nonspliced	APRDIATGL	nonspliced
PR487_Michele_20180604_B07	6935	APRDIATGL	nonspliced	APRDLATGL	nonspliced	APRDIATGL	nonspliced
PR487_Michele_20180611_B07_rep2	12667	APGPRVLGF	nonspliced	APGPRVLGF	nonspliced	APGPRVLGF	nonspliced
PR487_Michele_20180611_B07_rep1	12870	APGPRVLGF	nonspliced	APGPRVLGF	nonspliced	APGPRVLGF	nonspliced
PR487_Michele_20180604_B07	6773	KLAPPSSTL	nonspliced	KLAPPSSTL	nonspliced	KLAPPSSTL	nonspliced
PR487_Michele_20180611_B07_rep2	7472	KLAPPSSTL	nonspliced	KLAPPSSTL	nonspliced	KLAPPSSTL	nonspliced
PR487_Michele_20180604_B07	12897	LPNSSIGIL	nonspliced	LPNSSLGLL	nonspliced	LPNSSIGIL	nonspliced
PR487_Michele_20180611_B07_rep1	7578	KLAPPSSTL	nonspliced	KLAPPSSTL	nonspliced	KLAPPSSTL	nonspliced
PR487_Michele_20180611_B07_rep1	11512	NPASKVIAL	nonspliced	not identified	not identified	NPASKVIAL	nonspliced
PR487_Michele_20180611_B07_rep1	9471	SPALGVHSF	nonspliced	SPALGVHSF	nonspliced	SPALGVHSF	nonspliced
PR487_Michele_20180611_B07_rep2	9338	SPALGVHSF	nonspliced	SPALGVHSF	nonspliced	SPALGVHSF	nonspliced
PR487_Michele_20180604_B07	8130	SPALGVHSF	nonspliced	SPALGVHSF	nonspliced	SPALGVHSF	nonspliced
PR487_Michele_20180611_B07_rep1	12911	GPNGGIVTSL	nonspliced	GPNGGLVTSL	nonspliced	GPNGGIVTSL	nonspliced
PR487_Michele_20180604_B07	10143	GPNGGIVTSL	nonspliced	GPNGGLVTSL	nonspliced	GPNGGIVTSL	nonspliced
PR487_Michele_20180611_B07_rep2	12779	GPNGGIVTSL	nonspliced	GPNGGLVTSL	nonspliced	GPNGGIVTSL	nonspliced
PR487_Michele_20180604_B07	12540	FPSPPAVSI	nonspliced	FPSPPAVSL	nonspliced	FPSPPAVSI	nonspliced
PR487_Michele_20180604_B07	12191	GPLLPGQSF	nonspliced	GPLLPGQSF	nonspliced	GPLLPGQSF	nonspliced
PR487_Michele_20180604_B07	10606	SPANLLTSL	nonspliced	SPANLLTSL	nonspliced	LPSGQLTSL	nonspliced
PR487_Michele_20180611_B07_rep1	8776	SPALTISKV	nonspliced	SPALTLSKV	nonspliced	SPALTISKV	nonspliced
PR487_Michele_20180611_B07_rep2	8667	SPALTISKV	nonspliced	SPALTLSKV	nonspliced	SPALTISKV	nonspliced
PR487_Michele_20180604_B07	7476	LPKTGTVSL	nonspliced	LPKTGTVSL	nonspliced	LPKTGTVSL	nonspliced
PR487_Michele_20180611_B07_rep2	8437	LPKTGTVSL	nonspliced	LPKTGTVSL	nonspliced	LPKTGTVSL	nonspliced
PR487_Michele_20180611_B07_rep1	5571	PHFHHEL	nonspliced	PHFHHEL	nonspliced	PHFHHEL	nonspliced
PR487_Michele_20180604_B07	11417	SPGVMPLSL	nonspliced	SPGVMPLSL	nonspliced	SPGVMPLSL	nonspliced
PR487_Michele_20180604_B07	4771	GPASVGKTSL	nonspliced	GPASVGKTSL	nonspliced	GPASVGKTSL	nonspliced
PR487_Michele_20180611_B07_rep1	4462	GPASVGKTSL	nonspliced	GPASVGKTSL	nonspliced	GPASVGKTSL	nonspliced
PR487_Michele_20180611_B07_rep2	4372	GPASVGKTSL	nonspliced	GPASVGKTSL	nonspliced	GPASVGKTSL	nonspliced
PR487_Michele_20180611_B07_rep1	18350	GPNGAIFEL	nonspliced	GPNGALFEL	nonspliced	GPNGAIFEL	nonspliced
PR487_Michele_20180604_B07	13793	GPNGAIFEL	nonspliced	GPNGALFEL	nonspliced	GPNGAIFEL	nonspliced
PR487_Michele_20180611_B07_rep2	14613	APGAVYQVL	nonspliced	APGAVYQVL	nonspliced	APGAVYQVL	nonspliced
PR487_Michele_20180611_B07_rep1	14804	APGAVYQVL	nonspliced	APGAVYQVL	nonspliced	APGAVYQVL	nonspliced
PR487_Michele_20180611_B07_rep1	18571	GPNGYAILL	nonspliced	GPNGYALLL	nonspliced	GPNGYAILL	nonspliced
PR487_Michele_20180604_B07	13953	GPNGYAILL	nonspliced	GPNGYALLL	nonspliced	GPNGYAILL	nonspliced
PR487_Michele_20180611_B07_rep2	11196	LPRALGSGF	nonspliced	LPRALGSGF	nonspliced	LPRALGSGF	nonspliced
PR487_Michele_20180611_B07_rep2	11604	SPALAAMEL	nonspliced	SPALAAMEL	nonspliced	SPALAAMEL	nonspliced
PR487_Michele_20180604_B07	8695	SPQFQQAL	nonspliced	SPQFQQAL	nonspliced	SPQFQQAL	nonspliced
PR487_Michele_20180611_B07_rep1	12508	VPLAATSML	nonspliced	VPLAATSML	nonspliced	VPLAATSML	nonspliced
PR487_Michele_20180611_B07_rep2	12382	VPLAATSML	nonspliced	VPLAATSML	nonspliced	VPLAATSML	nonspliced
PR487_Michele_20180604_B07	9763	VPLAATSML	nonspliced	VPLAATSML	nonspliced	VPLAATSML	nonspliced
PR487_Michele_20180611_B07_rep2	8071	APSLKNAAF	nonspliced	APSLKNAAF	nonspliced	APSLKNAAF	nonspliced
PR487_Michele_20180611_B07_rep1	8191	APSLKNAAF	nonspliced	APSLKNAAF	nonspliced	APSLKNAAF	nonspliced
PR487_Michele_20180611_B07_rep1	19547	SPIYGGLVL	nonspliced	SPLYGGLVL	nonspliced	SPIYGGLVL	nonspliced
PR487_Michele_20180611_B07_rep2	19149	SPIYGGLVL	nonspliced	SPLYGGLVL	nonspliced	SPIYGGLVL	nonspliced
PR487_Michele_20180604_B07	14546	SPIYGGLVL	nonspliced	SPLYGGLVL	nonspliced	SPIYGGLVL	nonspliced
PR487_Michele_20180611_B07_rep1	13002	APFDAQASL	nonspliced	APFDAQASL	nonspliced	APFDAQASL	nonspliced
PR487_Michele_20180611_B07_rep2	7132	GPKSPSVTF	nonspliced	GPKSPSVTF	nonspliced	GPKSPSVTF	nonspliced
PR487_Michele_20180611_B07_rep1	15349	TPAGNFVTL	nonspliced	TPAGNFVTL	nonspliced	TPAGNFVTL	nonspliced
PR487_Michele_20180611_B07_rep2	15149	TPAGNFVTL	nonspliced	TPAGNFVTL	nonspliced	TPAGNFVTL	nonspliced
PR487_Michele_20180604_B07	7539	SPANPAHIL	nonspliced	SPANPAHLL	nonspliced	SPANPAHIL	nonspliced
PR487_Michele_20180604_B07	7563	SPANPAHIL	nonspliced	SPANPAHLL	nonspliced	SPANPAHIL	nonspliced
PR487_Michele_20180611_B07_rep2	8300	SPANPAHIL	nonspliced	SPANPAHLL	nonspliced	SPANPAHIL	nonspliced
PR487_Michele_20180611_B07_rep1	16797	TPADGFTVL	nonspliced	TPADGFTVL	nonspliced	TPADGFTVL	nonspliced
PR487_Michele_20180604_B07	12666	TPADGFTVL	nonspliced	TPADGFTVL	nonspliced	TPADGFTVL	nonspliced
PR487_Michele_20180604_B07	16621	VPAPVVIIL	nonspliced	VPAPVVLLL	nonspliced	not identified	not identified
PR487_Michele_20180604_B07	16653	VPAPVVIIL	nonspliced	VPAPVVLLL	nonspliced	not identified	not identified
PR487_Michele_20180611_B07_rep1	22644	VPAPVVIIL	nonspliced	VPAPVVLLL	nonspliced	not identified	not identified
PR487_Michele_20180611_B07_rep2	21927	VPAPVVIIL	nonspliced	VPAPVVLLL	nonspliced	not identified	not identified
PR487_Michele_20180604_B07	4638	GPNTNGSQF	nonspliced	GPNTNGSQF	nonspliced	GPNTNGSQF	nonspliced
PR487_Michele_20180611_B07_rep1	5693	NPMVTGTSV	nonspliced	NPMVTGTSV	nonspliced	NPMVTGTSV	nonspliced
PR487_Michele_20180604_B07	5142	NPMVTGTSV	nonspliced	NPMVTGTSV	nonspliced	NPMVTGTSV	nonspliced
PR487_Michele_20180611_B07_rep2	5616	NPMVTGTSV	nonspliced	NPMVTGTSV	nonspliced	NPMVTGTSV	nonspliced
PR487_Michele_20180611_B07_rep1	6857	YPKGLGSTV	nonspliced	YPKGLGSTV	nonspliced	YPKGLGSTV	nonspliced
PR487_Michele_20180611_B07_rep1	7086	KPTFSQTI	nonspliced	KPTFSQTL	nonspliced	KPTFSQTI	nonspliced
PR487_Michele_20180604_B07	8330	SPNSYIKL	nonspliced	SPNSYLKL	nonspliced	SPNSYIKL	nonspliced
PR487_Michele_20180611_B07_rep2	6774	YPKGLGSTV	nonspliced	YPKGLGSTV	nonspliced	YPKGLGSTV	nonspliced
PR487_Michele_20180604_B07	10661	APPPLGGAEL	nonspliced	APPPLGGAEL	nonspliced	APPPLGGAEL	nonspliced
PR487_Michele_20180611_B07_rep2	9501	SPNSYIKL	nonspliced	SPNSYLKL	nonspliced	SPNSYIKL	nonspliced
PR487_Michele_20180611_B07_rep1	9635	SPNSYIKL	nonspliced	SPNSYLKL	nonspliced	SPNSYIKL	nonspliced
PR487_Michele_20180611_B07_rep1	7163	APTPARPVL	nonspliced	APTPARPVL	nonspliced	APTPARPVL	nonspliced
PR487_Michele_20180604_B07	6586	APTPARPVL	nonspliced	APTPARPVL	nonspliced	APTPARPVL	nonspliced
PR487_Michele_20180604_B07	8043	APAPRPSLL	nonspliced	APAPRPSLL	nonspliced	APAPRPSLL	nonspliced
PR487_Michele_20180611_B07_rep2	7078	APTPARPVL	nonspliced	APTPARPVL	nonspliced	APTPARPVL	nonspliced
PR487_Michele_20180604_B07	5928	LLAPPSRPA	nonspliced	not identified	not identified	LLAPPSRPA	nonspliced
PR487_Michele_20180611_B07_rep2	7760	KPGPPQLSV	nonspliced	KPGPPQLSV	nonspliced	KPGPPQLSV	nonspliced
PR487_Michele_20180611_B07_rep1	7871	SPDYGNSAL	nonspliced	SPDYGNSAL	nonspliced	SPDYGNSAL	nonspliced
PR487_Michele_20180604_B07	6766	SPDYGNSAL	nonspliced	SPDYGNSAL	nonspliced	SPDYGNSAL	nonspliced
PR487_Michele_20180611_B07_rep1	6365	PAPIHNQF	nonspliced	PAPLHNQF	nonspliced	PAPIHNQF	nonspliced
PR487_Michele_20180611_B07_rep1	15312	SPAAPSPLAL	nonspliced	SPAAPSPLAL	nonspliced	SPAAPSPLAL	nonspliced
PR487_Michele_20180611_B07_rep1	11910	IPQPTPASL	nonspliced	LPQPTPASL	nonspliced	IPQPTPASL	nonspliced
PR487_Michele_20180611_B07_rep1	16026	QPAGVPEIL	nonspliced	QPAGVPELL	nonspliced	QPAGVPEIL	nonspliced
PR487_Michele_20180611_B07_rep2	11784	IPQPTPASL	nonspliced	LPQPTPASL	nonspliced	IPQPTPASL	nonspliced
PR487_Michele_20180604_B07	11628	SPAAPSPLAL	nonspliced	SPAAPSPLAL	nonspliced	SPAAPSPLAL	nonspliced
PR487_Michele_20180611_B07_rep2	15095	SPAAPSPLAL	nonspliced	SPAAPSPLAL	nonspliced	SPAAPSPLAL	nonspliced
PR487_Michele_20180611_B07_rep1	19517	IPAAQLVVL	nonspliced	LPAAQLVVL	nonspliced	IPAAQLVVL	nonspliced
PR487_Michele_20180604_B07	14419	IPAAQLVVL	nonspliced	LPAAQLVVL	nonspliced	IPAAQLVVL	nonspliced
PR487_Michele_20180611_B07_rep1	15825	VPTEGFQF	nonspliced	VPTEGFQF	nonspliced	VPTEGFQF	nonspliced
PR487_Michele_20180611_B07_rep1	11657	SPYLGQMI	nonspliced	SPYLGQML	nonspliced	SPYLGQMI	nonspliced
PR487_Michele_20180611_B07_rep2	11547	SPYLGQMI	nonspliced	SPYLGQML	nonspliced	SPYLGQMI	nonspliced
PR487_Michele_20180611_B07_rep2	11533	SPYLGQMI	nonspliced	SPYLGQML	nonspliced	SPYLGQMI	nonspliced
PR487_Michele_20180611_B07_rep2	19702	GPGTGFLYL	nonspliced	GPGTGFLYL	nonspliced	GPGTGFLYL	nonspliced
PR487_Michele_20180604_B07	6695	KPVAPSNVL	nonspliced	KPVAPSNVL	nonspliced	KPVAPSGGVL	cisspliced
PR487_Michele_20180611_B07_rep1	7361	KPVAPSNVL	nonspliced	KPVAPSNVL	nonspliced	KPVAPSGGVL	cisspliced
PR487_Michele_20180604_B07	15110	TPALLTPVL	nonspliced	TPALLTPVL	nonspliced	TPALLTPVL	nonspliced
PR487_Michele_20180604_B07	16204	PSVIVGIVV	nonspliced	not identified	not identified	not identified	not identified
PR487_Michele_20180604_B07	9518	GPAKVIVQL	nonspliced	GPAKVLVQL	nonspliced	GPAKVIVQL	nonspliced
PR487_Michele_20180611_B07_rep2	8835	SPSGGSTVSF	nonspliced	SPSGGSTVSF	nonspliced	SPSGGSTVSF	nonspliced
PR487_Michele_20180611_B07_rep1	7952	APLPDGRSL	nonspliced	APLPDGRSL	nonspliced	APLPDGRSL	nonspliced
PR487_Michele_20180604_B07	6874	APLPDGRSL	nonspliced	APLPDGRSL	nonspliced	APLPDGRSL	nonspliced
PR487_Michele_20180611_B07_rep2	7826	APLPDGRSL	nonspliced	APLPDGRSL	nonspliced	APLPDGRSL	nonspliced
PR487_Michele_20180611_B07_rep1	6890	RPPASVGEL	nonspliced	RPPASVGEL	nonspliced	RPPASVGEL	nonspliced
PR487_Michele_20180604_B07	11960	RPAALTALL	nonspliced	RPAALTALL	nonspliced	RPAALTALL	nonspliced
PR487_Michele_20180611_B07_rep1	16091	APASGYLTF	nonspliced	APASGYLTF	nonspliced	APASGYLTF	nonspliced
PR487_Michele_20180611_B07_rep1	7783	APAPSTVHF	nonspliced	APAPSTVHF	nonspliced	APAPSTVHF	nonspliced
PR487_Michele_20180604_B07	6941	APAPSTVHF	nonspliced	APAPSTVHF	nonspliced	APAPSTVHF	nonspliced
PR487_Michele_20180604_B07	5950	VARVPGSQL	nonspliced	VARVPGSQL	nonspliced	VARVPGSQL	nonspliced
PR487_Michele_20180611_B07_rep1	10974	PGVMPLSLL	nonspliced	PGVMPLSLL	nonspliced	not identified	not identified
PR487_Michele_20180604_B07	8266	RPNGVITGL	nonspliced	RPNGVLTGL	nonspliced	RPNGVITGL	nonspliced
PR487_Michele_20180611_B07_rep2	4938	APALVSKKL	nonspliced	APALVSKKL	nonspliced	APALVSKKL	nonspliced
PR487_Michele_20180611_B07_rep1	6534	LPQGQGSQL	nonspliced	LPQGQGSQL	nonspliced	LPQGQGSQL	nonspliced
PR487_Michele_20180611_B07_rep2	6466	LPQGQGSQL	nonspliced	LPQGQGSQL	nonspliced	LPQGQGSQL	nonspliced
PR487_Michele_20180604_B07	5838	LPQGQGSQL	nonspliced	LPQGQGSQL	nonspliced	LPQGQGSQL	nonspliced
PR487_Michele_20180604_B07	5845	LPQGQGSQL	nonspliced	LPQGQGSQL	nonspliced	LPQGQGSQL	nonspliced
PR487_Michele_20180611_B07_rep1	7640	RPDSGVPSL	nonspliced	RPDSGVPSL	nonspliced	RPDSGVPSL	nonspliced
PR487_Michele_20180611_B07_rep2	7545	RPDSGVPSL	nonspliced	RPDSGVPSL	nonspliced	RPDSGVPSL	nonspliced
PR487_Michele_20180611_B07_rep1	13391	SPPLVGSSAL	nonspliced	SPPLVGSSAL	nonspliced	LPPSVGSSAL	cisspliced
PR487_Michele_20180611_B07_rep2	13191	SPPLVGSSAL	nonspliced	SPPLVGSSAL	nonspliced	SPPLVGSSAL	nonspliced
PR487_Michele_20180611_B07_rep2	13209	SPPLVGSSAL	nonspliced	SPPLVGSSAL	nonspliced	LPPSVGSSAL	cisspliced
PR487_Michele_20180611_B07_rep1	13334	SPPLVGSSAL	nonspliced	SPPLVGSSAL	nonspliced	SPPLVGSSAL	nonspliced
PR487_Michele_20180604_B07	10299	SPPLVGSSAL	nonspliced	SPPLVGSSAL	nonspliced	SPPLVGSSAL	nonspliced
PR487_Michele_20180611_B07_rep1	10391	SPGLRDVAL	nonspliced	SPGLRDVAL	nonspliced	SPGLRDVAL	nonspliced
PR487_Michele_20180611_B07_rep2	10250	SPGLRDVAL	nonspliced	SPGLRDVAL	nonspliced	SPGLRDVAL	nonspliced
PR487_Michele_20180611_B07_rep1	10636	SPKLPVSSL	nonspliced	SPKLPVSSL	nonspliced	SPKLPVSSL	nonspliced
PR487_Michele_20180604_B07	8829	SPKLPVSSL	nonspliced	SPKLPVSSL	nonspliced	SPKLPVSSL	nonspliced
PR487_Michele_20180604_B07	8851	SPKLPVSSL	nonspliced	SPKLPVSSL	nonspliced	SPKLPVSSL	nonspliced
PR487_Michele_20180611_B07_rep2	10530	SPKLPVSSL	nonspliced	SPKLPVSSL	nonspliced	SPKLPVSSL	nonspliced
PR487_Michele_20180604_B07	9950	SPGARLITI	nonspliced	SPGARLLTL	nonspliced	SPGARLITI	nonspliced
PR487_Michele_20180611_B07_rep1	8696	KPDKLTIL	nonspliced	KPDKLTLL	nonspliced	not identified	not identified
PR487_Michele_20180611_B07_rep2	8534	KPDKLTIL	nonspliced	KPDKLTLL	nonspliced	KPDKLTIL	nonspliced
PR487_Michele_20180604_B07	8023	KPDKLTIL	nonspliced	KPDKLTLL	nonspliced	not identified	not identified
PR487_Michele_20180611_B07_rep2	6681	YASSPGMSL	nonspliced	YASSPGMSL	nonspliced	YASSPGMSL	nonspliced
PR487_Michele_20180611_B07_rep2	9659	SPNSSNPII	nonspliced	SPNSSNPLL	nonspliced	SPNSSNPII	nonspliced
PR487_Michele_20180604_B07	8252	SPNSSNPII	nonspliced	SPNSSNPLL	nonspliced	SPNSSNPII	nonspliced
PR487_Michele_20180611_B07_rep2	5869	RPHYGSVL	nonspliced	RPHYGSVL	nonspliced	RPHYGSVL	nonspliced
PR487_Michele_20180604_B07	6236	RPHYGSVL	nonspliced	RPHYGSVL	nonspliced	RPHYGSVL	nonspliced
PR487_Michele_20180611_B07_rep1	5960	RPHYGSVL	nonspliced	RPHYGSVL	nonspliced	RPHYGSVL	nonspliced
PR487_Michele_20180611_B07_rep2	3523	NPATPTSKL	nonspliced	NPATPTSKL	nonspliced	NPATPTSKL	nonspliced
PR487_Michele_20180604_B07	5443	SPAEGQVKL	nonspliced	SPAEGQVKL	nonspliced	SPAEGQVKL	nonspliced
PR487_Michele_20180604_B07	4611	APRGTGIVSA	nonspliced	APRGTGLVSA	nonspliced	APRGTGIVSA	nonspliced
PR487_Michele_20180611_B07_rep1	21101	FPAAPLLTV	nonspliced	FPAAPLLTV	nonspliced	FPAAPLLTV	nonspliced
PR487_Michele_20180604_B07	15565	FPAAPLLTV	nonspliced	FPAAPLLTV	nonspliced	FPAAPLLTV	nonspliced
PR487_Michele_20180611_B07_rep1	3738	YPRPGTPAA	nonspliced	YPRPGTPAA	nonspliced	YPRPGTPAA	nonspliced
PR487_Michele_20180611_B07_rep1	9781	APVNVTTEV	nonspliced	APVNVTTEV	nonspliced	APVNVTTEV	nonspliced
PR487_Michele_20180604_B07	7862	APVNVTTEV	nonspliced	APVNVTTEV	nonspliced	APVNVTTEV	nonspliced
PR487_Michele_20180611_B07_rep1	9764	APVNVTTEV	nonspliced	APVNVTTEV	nonspliced	APVNVTTEV	nonspliced
PR487_Michele_20180611_B07_rep2	9669	APVNVTTEV	nonspliced	APVNVTTEV	nonspliced	APVNVTTEV	nonspliced
PR487_Michele_20180611_B07_rep2	13328	YPAAVPQAL	nonspliced	YPAAVPQAL	nonspliced	YPAAVPQAL	nonspliced
PR487_Michele_20180604_B07	10329	YPAAVPQAL	nonspliced	YPAAVPQAL	nonspliced	YPAAVPQAL	nonspliced
PR487_Michele_20180611_B07_rep2	14776	LPAGGAPTVF	nonspliced	LPAGGAPTVF	nonspliced	LPAGGAPTVF	nonspliced
PR487_Michele_20180611_B07_rep1	12271	SPRLPVGGF	nonspliced	SPRLPVGGF	nonspliced	SPRLPVGGF	nonspliced
PR487_Michele_20180604_B07	9925	SPRLPVGGF	nonspliced	SPRLPVGGF	nonspliced	SPRLPVGGF	nonspliced
PR487_Michele_20180611_B07_rep2	12111	SPRLPVGGF	nonspliced	SPRLPVGGF	nonspliced	SPRLPVGGF	nonspliced
PR487_Michele_20180604_B07	9930	SPRLPVGGF	nonspliced	SPRLPVGGF	nonspliced	SPRLPVGGF	nonspliced
PR487_Michele_20180611_B07_rep2	10051	SPAISVKDL	nonspliced	SPALSVKDL	nonspliced	SPAISVKDL	nonspliced
PR487_Michele_20180611_B07_rep2	5252	LPSKPSSTL	nonspliced	LPSKPSSTL	nonspliced	LPSKPSSTL	nonspliced
PR487_Michele_20180604_B07	5261	LPSKPSSTL	nonspliced	LPSKPSSTL	nonspliced	LPSKPSSTL	nonspliced
PR487_Michele_20180611_B07_rep1	5334	LPSKPSSTL	nonspliced	LPSKPSSTL	nonspliced	LPSKPSSTL	nonspliced
PR487_Michele_20180611_B07_rep1	10188	SPAISVKDL	nonspliced	SPALSVKDL	nonspliced	SPAISVKDL	nonspliced
PR487_Michele_20180611_B07_rep1	5891	AAAYPHTSL	nonspliced	AAAYPHTSL	nonspliced	AAAYPHTSL	nonspliced
PR487_Michele_20180611_B07_rep1	15918	SPLAEVTTL	nonspliced	SPLAEVTTL	nonspliced	SPLAEVTTL	nonspliced
PR487_Michele_20180611_B07_rep1	11373	FPEVKPTI	nonspliced	FPEVKPTL	nonspliced	FPEVKPTI	nonspliced
PR487_Michele_20180611_B07_rep2	4695	APDVGRMGI	nonspliced	APDVGRMGL	nonspliced	APDVGRMGI	nonspliced
PR487_Michele_20180611_B07_rep1	18410	PDFGGNVLL	nonspliced	PDFGGNVLL	nonspliced	LPDFGGNVL	nonspliced
PR487_Michele_20180611_B07_rep2	18068	PDFGGNVLL	nonspliced	PDFGGNVLL	nonspliced	PDFGGNVLL	nonspliced
PR487_Michele_20180611_B07_rep1	9511	KPSPIYGGL	nonspliced	KPSPLYGGL	nonspliced	KPSPIYGGL	nonspliced
PR487_Michele_20180611_B07_rep2	9344	KPSPIYGGL	nonspliced	KPSPLYGGL	nonspliced	KPSPIYGGL	nonspliced
PR487_Michele_20180611_B07_rep1	9501	KPSPIYGGL	nonspliced	KPSPLYGGL	nonspliced	KPSPIYGGL	nonspliced
PR487_Michele_20180604_B07	14329	APVFQGLSL	nonspliced	APVFQGLSL	nonspliced	APVFQGLSL	nonspliced
PR487_Michele_20180604_B07	8269	KPSPIYGGL	nonspliced	KPSPLYGGL	nonspliced	KPSPIYGGL	nonspliced
PR487_Michele_20180604_B07	8286	KPSPIYGGL	nonspliced	KPSPLYGGL	nonspliced	KPSPIYGGL	nonspliced
PR487_Michele_20180604_B07	15233	FPNASLIGL	nonspliced	FPNASLLGL	nonspliced	FPNASLIGL	nonspliced
PR487_Michele_20180611_B07_rep2	9399	KPSPIYGGL	nonspliced	KPSPLYGGL	nonspliced	KPSPIYGGL	nonspliced
PR487_Michele_20180604_B07	10941	GVRPFGVSL	nonspliced	GVRPFGVSL	nonspliced	GVRPFGVSL	nonspliced
PR487_Michele_20180611_B07_rep1	11005	PGNRIVYL	nonspliced	PGNRLVYL	nonspliced	not identified	not identified
PR487_Michele_20180611_B07_rep1	7536	SPSSVTGNAL	nonspliced	SPSSVTGNAL	nonspliced	SPSSVTGNAL	nonspliced
PR487_Michele_20180611_B07_rep2	7470	SPSSVTGNAL	nonspliced	SPSSVTGNAL	nonspliced	SPSSVTGNAL	nonspliced
PR487_Michele_20180604_B07	6532	SPSSVTGNAL	nonspliced	SPSSVTGNAL	nonspliced	SPSSVTGNAL	nonspliced
PR487_Michele_20180611_B07_rep2	7453	SPSSVTGNAL	nonspliced	SPSSVTGNAL	nonspliced	SPSSVTGNAL	nonspliced
PR487_Michele_20180604_B07	5643	LPPPPPPAM	nonspliced	LPPPPPPAM	nonspliced	LPPPPPPAM	nonspliced
PR487_Michele_20180604_B07	5643	LPPPPPPAM	nonspliced	LPPPPPPAM	nonspliced	IPPPPPPAM	nonspliced
PR487_Michele_20180611_B07_rep1	6921	LPPPPPPAM	nonspliced	LPPPPPPAM	nonspliced	LPPPPPPAM	nonspliced
PR487_Michele_20180611_B07_rep1	6921	LPPPPPPAM	nonspliced	LPPPPPPAM	nonspliced	IPPPPPPAM	nonspliced
PR487_Michele_20180604_B07	12482	VPTTPTLGF	nonspliced	VPTTPTLGF	nonspliced	VPTTPTLGF	nonspliced
PR487_Michele_20180611_B07_rep2	16412	VPTTPTLGF	nonspliced	VPTTPTLGF	nonspliced	VPTTPTLGF	nonspliced
PR487_Michele_20180611_B07_rep1	12783	VPVSGMITI	nonspliced	VPVSGMLTL	nonspliced	VPVSGMITI	nonspliced
PR487_Michele_20180611_B07_rep2	12657	VPVSGMITI	nonspliced	VPVSGMLTL	nonspliced	VPVSGMITI	nonspliced
PR487_Michele_20180604_B07	11727	FPRPVVAF	nonspliced	FPRPVVAF	nonspliced	FPRPVVAF	nonspliced
PR487_Michele_20180611_B07_rep1	9443	SPTTSSQIL	nonspliced	SPTTSSQLL	nonspliced	SPTTSSQIL	nonspliced
PR487_Michele_20180611_B07_rep2	10372	KPFLNSDL	nonspliced	KPFLNSDL	nonspliced	KPFLNSDL	nonspliced
PR487_Michele_20180611_B07_rep1	10564	KPFLNSDL	nonspliced	KPFLNSDL	nonspliced	KPFLNSDL	nonspliced
PR487_Michele_20180611_B07_rep1	13445	VPAATFQSI	nonspliced	VPAATFQSL	nonspliced	VPAATFQSI	nonspliced
PR487_Michele_20180611_B07_rep2	13295	VPAATFQSI	nonspliced	VPAATFQSL	nonspliced	VPAATFQSI	nonspliced
PR487_Michele_20180611_B07_rep1	10064	PEEHPVLL	nonspliced	PEEHPVLL	nonspliced	PEEHPVLL	nonspliced
PR487_Michele_20180611_B07_rep1	9680	RPTNSIVF	nonspliced	RPTNSLVF	nonspliced	RPTNSIVF	nonspliced
PR487_Michele_20180611_B07_rep2	6231	LPASPAHQL	nonspliced	LPASPAHQL	nonspliced	LPASPAHQL	nonspliced
PR487_Michele_20180611_B07_rep1	11409	APGLIKTSF	nonspliced	APGLLKTSF	nonspliced	APGLIKTSF	nonspliced
PR487_Michele_20180611_B07_rep2	11257	APGLIKTSF	nonspliced	APGLLKTSF	nonspliced	APGLIKTSF	nonspliced
PR487_Michele_20180604_B07	9011	LPAPPPATAV	nonspliced	LPAPPPATAV	nonspliced	LPAPPPATAV	nonspliced
PR487_Michele_20180604_B07	8983	LPAPPPATAV	nonspliced	LPAPPPATAV	nonspliced	LPAPPPATAV	nonspliced
PR487_Michele_20180611_B07_rep1	11666	LPAPPPATAV	nonspliced	LPAPPPATAV	nonspliced	LPAPPPATAV	nonspliced
PR487_Michele_20180611_B07_rep1	15431	APESATVIF	nonspliced	APESATVLF	nonspliced	APESATVIF	nonspliced
PR487_Michele_20180611_B07_rep2	15937	YPASSLVVV	nonspliced	YPASSLVVV	nonspliced	YPASSLVVV	nonspliced
PR487_Michele_20180604_B07	15171	APAGVFGVAF	nonspliced	APAGVFGVAF	nonspliced	APAGVFGVAF	nonspliced
PR487_Michele_20180611_B07_rep1	20515	APAGVFGVAF	nonspliced	APAGVFGVAF	nonspliced	APAGVFGVAF	nonspliced
PR487_Michele_20180611_B07_rep1	8915	SPNKLYTL	nonspliced	SPNKLYTL	nonspliced	SPNKLYTL	nonspliced
PR487_Michele_20180611_B07_rep2	8784	SPNKLYTL	nonspliced	SPNKLYTL	nonspliced	SPNKLYTL	nonspliced
PR487_Michele_20180604_B07	7951	SPNKLYTL	nonspliced	SPNKLYTL	nonspliced	SPNKLYTL	nonspliced
PR487_Michele_20180611_B07_rep1	7046	AVEPGRPPL	nonspliced	AVEPGRPPL	nonspliced	AVEPGRPPL	nonspliced
PR487_Michele_20180611_B07_rep2	6967	AVEPGRPPL	nonspliced	AVEPGRPPL	nonspliced	AVEPGRPPL	nonspliced
PR487_Michele_20180611_B07_rep2	7204	RPPPIGAEV	nonspliced	RPPPLGAEV	nonspliced	RPPPIGAEV	nonspliced
PR487_Michele_20180611_B07_rep1	7278	RPPPIGAEV	nonspliced	RPPPLGAEV	nonspliced	RPPPIGAEV	nonspliced
PR487_Michele_20180604_B07	6418	AVEPGRPPL	nonspliced	AVEPGRPPL	nonspliced	AVEPGRPPL	nonspliced
PR487_Michele_20180611_B07_rep1	15042	IPRILGPGL	nonspliced	LPRLLGPGL	nonspliced	IPRILGPGL	nonspliced
PR487_Michele_20180604_B07	11813	IPRILGPGL	nonspliced	LPRLLGPGL	nonspliced	IPRILGPGL	nonspliced
PR487_Michele_20180611_B07_rep1	12642	VPAPAVRIL	nonspliced	VPAPAVRLL	nonspliced	VPAPAVRIL	nonspliced
PR487_Michele_20180604_B07	12937	SPTTAFTVL	nonspliced	SPTTAFTVL	nonspliced	SPTTAFTVL	nonspliced
PR487_Michele_20180604_B07	8137	RPAGPVAVGI	nonspliced	RPAGPVAVGL	nonspliced	not identified	not identified
PR487_Michele_20180611_B07_rep2	9350	RPAGPVAVGI	nonspliced	RPAGPVAVGL	nonspliced	NLRPPAVGL	cisspliced
PR487_Michele_20180611_B07_rep1	9502	RPAGPVAVGI	nonspliced	RPAGPVAVGL	nonspliced	NLRPPAVGL	cisspliced
PR487_Michele_20180604_B07	16539	LPALPLAEL	nonspliced	LPALPLAEL	nonspliced	LPALPLAEL	nonspliced
PR487_Michele_20180611_B07_rep1	8563	RPNLPLKV	nonspliced	RPNLPLKV	nonspliced	not identified	not identified
PR487_Michele_20180611_B07_rep2	8365	RPNLPLKV	nonspliced	RPNLPLKV	nonspliced	VPQRPLKV	cisspliced
PR487_Michele_20180604_B07	7737	RPNLPLKV	nonspliced	RPNLPLKV	nonspliced	not identified	not identified
PR487_Michele_20180604_B07	8464	FPNPAAHAL	nonspliced	FPNPAAHAL	nonspliced	FPNPAAHAL	nonspliced
PR487_Michele_20180611_B07_rep2	9807	FPNPAAHAL	nonspliced	FPNPAAHAL	nonspliced	FPNPAAHAL	nonspliced
PR487_Michele_20180611_B07_rep2	9000	APSPRPLSL	nonspliced	APSPRPLSL	nonspliced	APSPRPLSL	nonspliced
PR487_Michele_20180611_B07_rep1	9138	APSPRPLSL	nonspliced	APSPRPLSL	nonspliced	APSPRPLSL	nonspliced
PR487_Michele_20180604_B07	8019	APSPRPLSL	nonspliced	APSPRPLSL	nonspliced	APSPRPLSL	nonspliced
PR487_Michele_20180611_B07_rep1	18538	LPQLTGPVL	nonspliced	LPQLTGPVL	nonspliced	LPQLTGPVL	nonspliced
PR487_Michele_20180611_B07_rep2	18230	LPQLTGPVL	nonspliced	LPQLTGPVL	nonspliced	LPQLTGPVL	nonspliced
PR487_Michele_20180611_B07_rep2	15916	APRLPITGL	nonspliced	APRLPLTGL	nonspliced	APRLPITGL	nonspliced
PR487_Michele_20180611_B07_rep2	15916	APRLPITGL	nonspliced	APRLPLTGL	nonspliced	APRLPITGL	nonspliced
PR487_Michele_20180611_B07_rep2	15916	APRLPITGL	nonspliced	APRLPLTGL	nonspliced	APRLPITGL	nonspliced
PR487_Michele_20180611_B07_rep2	14903	APRLPITGL	nonspliced	APRLPLTGL	nonspliced	APRLPITGL	nonspliced
PR487_Michele_20180611_B07_rep2	14707	APRLPITGL	nonspliced	APRLPLTGL	nonspliced	APRLPITGL	nonspliced
PR487_Michele_20180611_B07_rep1	14252	APRLPITGL	nonspliced	APRLPLTGL	nonspliced	not identified	not identified
PR487_Michele_20180611_B07_rep2	14043	APRLPITGL	nonspliced	APRLPLTGL	nonspliced	APRLPITGL	nonspliced
PR487_Michele_20180604_B07	11066	APRLPITGL	nonspliced	APRLPLTGL	nonspliced	APRLPITGL	nonspliced
PR487_Michele_20180611_B07_rep2	14426	APRLPITGL	nonspliced	APRLPLTGL	nonspliced	APRLPITGL	nonspliced
PR487_Michele_20180611_B07_rep2	15097	APRLPITGL	nonspliced	APRLPLTGL	nonspliced	APRLPITGL	nonspliced
PR487_Michele_20180611_B07_rep1	15116	APRLPITGL	nonspliced	APRLPLTGL	nonspliced	APRLPITGL	nonspliced
PR487_Michele_20180611_B07_rep2	14236	APRLPITGL	nonspliced	APRLPLTGL	nonspliced	APRLPITGL	nonspliced
PR487_Michele_20180604_B07	11073	APRLPITGL	nonspliced	APRLPLTGL	nonspliced	APRLPITGL	nonspliced
PR487_Michele_20180611_B07_rep2	13850	APRLPITGL	nonspliced	APRLPLTGL	nonspliced	APRLPITGL	nonspliced
PR487_Michele_20180611_B07_rep2	15314	APRLPITGL	nonspliced	APRLPLTGL	nonspliced	APRLPITGL	nonspliced
PR487_Michele_20180611_B07_rep1	14045	APRLPITGL	nonspliced	APRLPLTGL	nonspliced	not identified	not identified
PR487_Michele_20180611_B07_rep2	15501	APRLPITGL	nonspliced	APRLPLTGL	nonspliced	APRLPITGL	nonspliced
PR487_Michele_20180604_B07	11768	GPMSVGLDF	nonspliced	GPMSVGLDF	nonspliced	GPMSVGLDF	nonspliced
PR487_Michele_20180604_B07	11857	FPALPGSSY	nonspliced	not identified	not identified	FPALPGSSY	nonspliced
PR487_Michele_20180604_B07	7852	LHVLNQTL	nonspliced	not identified	not identified	LPHSATVTL	nonspliced
PR487_Michele_20180611_B07_rep2	8951	LHVLNQTL	nonspliced	not identified	not identified	LPHSATVTL	nonspliced
PR487_Michele_20180604_B07	12725	SPNNIPALL	nonspliced	SPNNLPALL	nonspliced	SPNNIPALL	nonspliced
PR487_Michele_20180604_B07	14195	SPLPLPTTL	nonspliced	SPLPLPTTL	nonspliced	SPLPLPTTL	nonspliced
PR487_Michele_20180611_B07_rep1	7743	IPQPSGKVL	nonspliced	LPQPSGKVL	nonspliced	IPQPSGKVL	nonspliced
PR487_Michele_20180611_B07_rep1	8179	SPMYGQAGL	nonspliced	SPMYGQAGL	nonspliced	SPMYGQAGL	nonspliced
PR487_Michele_20180604_B07	6980	SPMYGQAGL	nonspliced	SPMYGQAGL	nonspliced	SPMYGQAGL	nonspliced
PR487_Michele_20180611_B07_rep2	8083	SPMYGQAGL	nonspliced	SPMYGQAGL	nonspliced	SPMYGQAGL	nonspliced
PR487_Michele_20180611_B07_rep2	8704	RPAGEPSLL	nonspliced	RPAGEPSLL	nonspliced	RPAGEPSLL	nonspliced
PR487_Michele_20180611_B07_rep1	8836	RPAGEPSLL	nonspliced	RPAGEPSLL	nonspliced	RPAGEPSLL	nonspliced
PR487_Michele_20180611_B07_rep2	16349	VPVPPNVAF	nonspliced	VPVPPNVAF	nonspliced	VPVPPNVAF	nonspliced
PR487_Michele_20180604_B07	12131	VPVPPNVAF	nonspliced	VPVPPNVAF	nonspliced	VPVPPNVAF	nonspliced
PR487_Michele_20180604_B07	12131	VPVPPNVAF	nonspliced	VPVPPNVAF	nonspliced	LPALRSIGL	nonspliced
PR487_Michele_20180611_B07_rep2	16325	VPVPPNVAF	nonspliced	VPVPPNVAF	nonspliced	VPVPPNVAF	nonspliced
PR487_Michele_20180611_B07_rep1	16537	VPVPPNVAF	nonspliced	VPVPPNVAF	nonspliced	VPVPPNVAF	nonspliced
PR487_Michele_20180604_B07	12355	VPVPPNVAF	nonspliced	VPVPPNVAF	nonspliced	VPVPPNVAF	nonspliced
PR487_Michele_20180604_B07	12108	VPVPPNVAF	nonspliced	VPVPPNVAF	nonspliced	VPVPPNVAF	nonspliced
PR487_Michele_20180604_B07	10901	SPKIPGIDL	nonspliced	SPKLPGLDL	nonspliced	not identified	not identified
PR487_Michele_20180611_B07_rep1	14001	SPKIPGIDL	nonspliced	SPKLPGLDL	nonspliced	not identified	not identified
PR487_Michele_20180611_B07_rep2	12513	RPAVIGDVL	nonspliced	RPAVLGDVL	nonspliced	RPAVIGDVL	nonspliced
PR487_Michele_20180604_B07	10291	RPAVIGDVL	nonspliced	RPAVLGDVL	nonspliced	RPAVIGDVL	nonspliced
PR487_Michele_20180604_B07	13812	APTFTGSFL	nonspliced	APTFTGSFL	nonspliced	APTFTGSFL	nonspliced
PR487_Michele_20180611_B07_rep2	18150	APTFTGSFL	nonspliced	APTFTGSFL	nonspliced	APTFTGSFL	nonspliced
PR487_Michele_20180611_B07_rep1	9534	NPDAALRAL	nonspliced	NPDAALRAL	nonspliced	NPDAALRAL	nonspliced
PR487_Michele_20180611_B07_rep2	9416	NPDAALRAL	nonspliced	NPDAALRAL	nonspliced	NPDAALRAL	nonspliced
PR487_Michele_20180604_B07	8173	NPDAALRAL	nonspliced	NPDAALRAL	nonspliced	NPDAALRAL	nonspliced
PR487_Michele_20180604_B07	8183	NPDAALRAL	nonspliced	NPDAALRAL	nonspliced	NPDAALRAL	nonspliced
PR487_Michele_20180611_B07_rep1	13549	HVFIGGTPL	nonspliced	HVFLGGTPL	nonspliced	HVFIGGTPL	nonspliced
PR487_Michele_20180611_B07_rep2	19074	NPELLLEI	nonspliced	NPELLLEL	nonspliced	not identified	not identified
PR487_Michele_20180604_B07	14366	NPELLLEI	nonspliced	NPELLLEL	nonspliced	LPNELIEL	nonspliced
PR487_Michele_20180611_B07_rep2	8014	APHLVGPHL	nonspliced	APHLVGPHL	nonspliced	APHLVGPHL	nonspliced
PR487_Michele_20180611_B07_rep1	8172	APHLVGPHL	nonspliced	APHLVGPHL	nonspliced	APHLVGPHL	nonspliced
PR487_Michele_20180604_B07	7544	APHLVGPHL	nonspliced	APHLVGPHL	nonspliced	APHLVGPHL	nonspliced
PR487_Michele_20180611_B07_rep2	4212	SPAKPVQTI	nonspliced	SPAKPVQTL	nonspliced	SPAKPVQTI	nonspliced
PR487_Michele_20180604_B07	4696	SPAKPVQTI	nonspliced	SPAKPVQTL	nonspliced	SPAKPVQTI	nonspliced
PR487_Michele_20180611_B07_rep1	10992	SPLNRAGLL	nonspliced	SPLNRAGLL	nonspliced	SPLNRAGLL	nonspliced
PR487_Michele_20180611_B07_rep2	10812	SPLNRAGLL	nonspliced	SPLNRAGLL	nonspliced	SPLNRAGLL	nonspliced
PR487_Michele_20180604_B07	13771	VPAEVTVIL	nonspliced	VPAEVTVLL	nonspliced	VPAEVTVIL	nonspliced
PR487_Michele_20180611_B07_rep1	3769	PRQPPMSL	nonspliced	PRQPPMSL	nonspliced	PRQPPMSL	nonspliced
PR487_Michele_20180611_B07_rep2	3473	PRQPPMSL	nonspliced	PRQPPMSL	nonspliced	PRQPPMSL	nonspliced
PR487_Michele_20180611_B07_rep2	3680	PRQPPMSL	nonspliced	PRQPPMSL	nonspliced	PRQPPMSL	nonspliced
PR487_Michele_20180604_B07	4211	PRQPPMSL	nonspliced	PRQPPMSL	nonspliced	PRQPPMSL	nonspliced
PR487_Michele_20180611_B07_rep2	11598	AAAPVPTTTL	nonspliced	AAAPVPTTTL	nonspliced	AAAPVPTTTL	nonspliced
PR487_Michele_20180604_B07	9096	AAAPVPTTTL	nonspliced	AAAPVPTTTL	nonspliced	AAAPVPTTTL	nonspliced
PR487_Michele_20180611_B07_rep2	13653	LPLASQEAL	nonspliced	LPLASQEAL	nonspliced	LPLASQEAL	nonspliced
PR487_Michele_20180611_B07_rep1	15025	VPIQSSVVL	nonspliced	VPLQSSVVL	nonspliced	VPIQSSVVL	nonspliced
PR487_Michele_20180604_B07	13831	SPLLTGQIL	nonspliced	SPLLTGQLL	nonspliced	SPLLTGQIL	nonspliced
PR487_Michele_20180611_B07_rep2	14838	VPIQSSVVL	nonspliced	VPLQSSVVL	nonspliced	VPIQSSVVL	nonspliced
PR487_Michele_20180611_B07_rep2	18266	SPLLTGQIL	nonspliced	SPLLTGQLL	nonspliced	SPLLTGQIL	nonspliced
PR487_Michele_20180604_B07	11422	VPIQSSVVL	nonspliced	VPLQSSVVL	nonspliced	VPIQSSVVL	nonspliced
PR487_Michele_20180604_B07	8951	VPRSASVLL	nonspliced	VPRSASVLL	nonspliced	VPRSASVLL	nonspliced
PR487_Michele_20180611_B07_rep1	10411	VPRSASVLL	nonspliced	VPRSASVLL	nonspliced	VPRSASVLL	nonspliced
PR487_Michele_20180604_B07	6587	VPHGAGYEL	nonspliced	VPHGAGYEL	nonspliced	VPHGAGYEL	nonspliced
PR487_Michele_20180611_B07_rep2	6966	VPHGAGYEL	nonspliced	VPHGAGYEL	nonspliced	VPHGAGYEL	nonspliced
PR487_Michele_20180611_B07_rep1	3150	SPRVPNSSV	nonspliced	SPRVPNSSV	nonspliced	VSRPNPSSV	cisspliced
PR487_Michele_20180611_B07_rep1	6604	HPELKATF	nonspliced	HPELKATF	nonspliced	HPELKATF	nonspliced
PR487_Michele_20180604_B07	11276	SPNSQALIL	nonspliced	SPNSQALLL	nonspliced	SPNSQALIL	nonspliced
PR487_Michele_20180611_B07_rep1	7975	KPTHFTVL	nonspliced	KPTHFTVL	nonspliced	KPTHFTVL	nonspliced
PR487_Michele_20180611_B07_rep2	7763	KPTHFTVL	nonspliced	KPTHFTVL	nonspliced	KPTHFTVL	nonspliced
PR487_Michele_20180611_B07_rep1	7422	MPLPGTKAL	nonspliced	MPLPGTKAL	nonspliced	MPLPGTKAL	nonspliced
PR487_Michele_20180604_B07	11809	SPRGFPLGL	nonspliced	SPRGFPLGL	nonspliced	SPRGFPLGL	nonspliced
PR487_Michele_20180604_B07	6889	TPSSKPTLL	nonspliced	TPSSKPTLL	nonspliced	TPSSKPTLL	nonspliced
PR487_Michele_20180604_B07	5843	AIKNVNTAL	nonspliced	ALKNVNTAL	nonspliced	AIKNVNTAL	nonspliced
PR487_Michele_20180611_B07_rep2	21072	LPAINGIVF	nonspliced	LPALNGLVF	nonspliced	not identified	not identified
PR487_Michele_20180611_B07_rep1	21671	LPAINGIVF	nonspliced	LPALNGLVF	nonspliced	not identified	not identified
PR487_Michele_20180611_B07_rep2	4008	GPIYPGHGM	nonspliced	GPLYPGHGM	nonspliced	GPIYPGHGM	nonspliced
PR487_Michele_20180604_B07	4278	GPIYPGHGM	nonspliced	GPLYPGHGM	nonspliced	GPIYPGHGM	nonspliced
PR487_Michele_20180611_B07_rep1	3887	GPIYPGHGM	nonspliced	GPLYPGHGM	nonspliced	GPIYPGHGM	nonspliced
PR487_Michele_20180611_B07_rep2	10112	SPDTESPVL	nonspliced	SPDTESPVL	nonspliced	SPDTESPVL	nonspliced
PR487_Michele_20180604_B07	9614	APGAPIGNTF	nonspliced	APGAPLGNTF	nonspliced	APGAPIGNTF	nonspliced
PR487_Michele_20180604_B07	11893	LPAEFTPAV	nonspliced	LPAEFTPAV	nonspliced	LPAEFTPAV	nonspliced
PR487_Michele_20180611_B07_rep2	15643	LPAEFTPAV	nonspliced	LPAEFTPAV	nonspliced	LPAEFTPAV	nonspliced
PR487_Michele_20180604_B07	6171	SPGQRSISL	nonspliced	SPGQRSLSL	nonspliced	SPGQRSISL	nonspliced
PR487_Michele_20180611_B07_rep2	6276	SPGQRSISL	nonspliced	SPGQRSLSL	nonspliced	SPGQRSISL	nonspliced
PR487_Michele_20180611_B07_rep1	6347	SPGQRSISL	nonspliced	SPGQRSLSL	nonspliced	SPGQRSISL	nonspliced
PR487_Michele_20180604_B07	5049	RPLSGSGISA	nonspliced	RPLSGSGLSA	nonspliced	not identified	not identified
PR487_Michele_20180604_B07	12443	FPFAPPGAAA	nonspliced	FPFAPPGAAA	nonspliced	FPFAPPGAAA	nonspliced
PR487_Michele_20180611_B07_rep1	16554	FPFAPPGAAA	nonspliced	FPFAPPGAAA	nonspliced	FPFAPPGAAA	nonspliced
PR487_Michele_20180604_B07	5209	VPAKPEGTF	nonspliced	VPAKPEGTF	nonspliced	VPAKPEGTF	nonspliced
PR487_Michele_20180611_B07_rep2	4989	APATMTPKL	nonspliced	APATMTPKL	nonspliced	APATMTPKL	nonspliced
PR487_Michele_20180604_B07	4900	TPKNTSVSL	nonspliced	TPKNTSVSL	nonspliced	TPKNTSVSL	nonspliced
PR487_Michele_20180611_B07_rep2	4410	TPKNTSVSL	nonspliced	TPKNTSVSL	nonspliced	TPKNTSVSL	nonspliced
PR487_Michele_20180611_B07_rep1	4505	TPKNTSVSL	nonspliced	TPKNTSVSL	nonspliced	TPKNTSVSL	nonspliced
PR487_Michele_20180611_B07_rep2	15964	KPVSPLLL	nonspliced	KPVSPLLL	nonspliced	not identified	not identified
PR487_Michele_20180604_B07	12258	KPVSPLLL	nonspliced	KPVSPLLL	nonspliced	KPVSPLLL	nonspliced
PR487_Michele_20180611_B07_rep2	10095	IPIVHRVL	nonspliced	LPLVHRVL	nonspliced	IPIVHRVL	nonspliced
PR487_Michele_20180611_B07_rep2	14015	SPPAGLFTSA	nonspliced	SPPAGLFTSA	nonspliced	SPPAGLFTSA	nonspliced
PR487_Michele_20180611_B07_rep1	14177	SPPAGLFTSA	nonspliced	SPPAGLFTSA	nonspliced	SPPAGLFTSA	nonspliced
PR487_Michele_20180611_B07_rep2	13814	SPPAGLFTSA	nonspliced	SPPAGLFTSA	nonspliced	SPPAGLFTSA	nonspliced
PR487_Michele_20180611_B07_rep1	13961	SPPAGLFTSA	nonspliced	SPPAGLFTSA	nonspliced	SPPAGLFTSA	nonspliced
PR487_Michele_20180604_B07	10831	SPPAGLFTSA	nonspliced	SPPAGLFTSA	nonspliced	SPPAGLFTSA	nonspliced
PR487_Michele_20180611_B07_rep2	11469	APDAKSFVL	nonspliced	APDAKSFVL	nonspliced	APDAKSFVL	nonspliced
PR487_Michele_20180604_B07	9544	APDAKSFVL	nonspliced	APDAKSFVL	nonspliced	APDAKSFVL	nonspliced
PR487_Michele_20180611_B07_rep1	11582	APDAKSFVL	nonspliced	APDAKSFVL	nonspliced	APDAKSFVL	nonspliced
PR487_Michele_20180604_B07	4971	HAKPPTPSL	nonspliced	HAKPPTPSL	nonspliced	HAKPPTPSL	nonspliced
PR487_Michele_20180611_B07_rep2	5928	RPAPPPEAL	nonspliced	RPAPPPEAL	nonspliced	RPAPPPEAL	nonspliced
PR487_Michele_20180611_B07_rep1	6039	RPAPPPEAL	nonspliced	RPAPPPEAL	nonspliced	RPAPPPEAL	nonspliced
PR487_Michele_20180604_B07	11975	SPVKLFSGL	nonspliced	SPVKLFSGL	nonspliced	SPVKLFSGL	nonspliced
PR487_Michele_20180611_B07_rep2	13685	SPLSGGNVAF	nonspliced	SPLSGGNVAF	nonspliced	SPLSGGNVAF	nonspliced
PR487_Michele_20180611_B07_rep1	13837	SPLSGGNVAF	nonspliced	SPLSGGNVAF	nonspliced	SPLSGGNVAF	nonspliced
PR487_Michele_20180604_B07	12759	TPMAPGVFL	nonspliced	TPMAPGVFL	nonspliced	TPMAPGVFL	nonspliced
PR487_Michele_20180611_B07_rep2	13083	SPHGIPLDL	nonspliced	SPHGLPLDL	nonspliced	SPHGIPLDL	nonspliced
PR487_Michele_20180611_B07_rep2	13083	SPHGIPLDL	nonspliced	SPHGLPLDL	nonspliced	SPHGIPIDL	nonspliced
PR487_Michele_20180611_B07_rep1	10466	SPTFVREL	nonspliced	SPTFVREL	nonspliced	SPTFVREL	nonspliced
PR487_Michele_20180604_B07	11832	HPAAFPLPV	nonspliced	HPAAFPLPV	nonspliced	HPAAFPLPV	nonspliced
PR487_Michele_20180604_B07	11851	HPAAFPLPV	nonspliced	HPAAFPLPV	nonspliced	HPAAFPLPV	nonspliced
PR487_Michele_20180611_B07_rep2	6385	RVNFRGSL	nonspliced	RVNFRGSL	nonspliced	RVNFRGSL	nonspliced
PR487_Michele_20180611_B07_rep2	8840	RPDGSASFL	nonspliced	RPDGSASFL	nonspliced	RPDGSASFL	nonspliced
PR487_Michele_20180611_B07_rep1	8978	RPDGSASFL	nonspliced	RPDGSASFL	nonspliced	RPDGSASFL	nonspliced
PR487_Michele_20180604_B07	8042	RPDGSASFL	nonspliced	RPDGSASFL	nonspliced	RPDGSASFL	nonspliced
PR487_Michele_20180611_B07_rep1	5422	HPGPVNSEL	nonspliced	HPGPVNSEL	nonspliced	HPGPVNSEL	nonspliced
PR487_Michele_20180611_B07_rep2	5344	HPGPVNSEL	nonspliced	HPGPVNSEL	nonspliced	HPGPVNSEL	nonspliced
PR487_Michele_20180604_B07	8052	RPDGSASFL	nonspliced	RPDGSASFL	nonspliced	RPDGSASFL	nonspliced
PR487_Michele_20180604_B07	14193	SPMPLYIL	nonspliced	SPMPLYLL	nonspliced	SPMPLYIL	nonspliced
PR487_Michele_20180604_B07	11564	SPPGVPPVSL	nonspliced	SPPGVPPVSL	nonspliced	SPPGVPPVSL	nonspliced
PR487_Michele_20180611_B07_rep2	8620	EPLRPGPAL	nonspliced	EPLRPGPAL	nonspliced	EPLRPGPAL	nonspliced
PR487_Michele_20180604_B07	15714	APALLLIPAA	nonspliced	not identified	not identified	APALLLIPAA	nonspliced
PR487_Michele_20180611_B07_rep1	16660	GPLRAPLLL	nonspliced	GPLRAPLLL	nonspliced	not identified	not identified
PR487_Michele_20180611_B07_rep1	4775	PTKQTQTF	nonspliced	PTKQTQTF	nonspliced	PTKQTQTF	nonspliced
PR487_Michele_20180604_B07	4978	PTKQTQTF	nonspliced	PTKQTQTF	nonspliced	PTKQTQTF	nonspliced
PR487_Michele_20180611_B07_rep2	4704	PTKQTQTF	nonspliced	PTKQTQTF	nonspliced	PTKQTQTF	nonspliced
PR487_Michele_20180611_B07_rep2	11710	RPMAFVTL	nonspliced	RPMAFVTL	nonspliced	RPMAFVTL	nonspliced
PR487_Michele_20180611_B07_rep1	11922	RPMAFVTL	nonspliced	RPMAFVTL	nonspliced	RPMAFVTL	nonspliced
PR487_Michele_20180611_B07_rep1	10315	LPSVPSTHL	nonspliced	LPSVPSTHL	nonspliced	LPSVPSTHL	nonspliced
PR487_Michele_20180611_B07_rep2	10191	LPSVPSTHL	nonspliced	LPSVPSTHL	nonspliced	LPSVPSTHL	nonspliced
PR487_Michele_20180611_B07_rep1	7400	IPNSPRLGP	nonspliced	LPNSPRLGP	nonspliced	LPGGSPVRAP	cisspliced
PR487_Michele_20180611_B07_rep2	4572	APAPAPARSL	nonspliced	APAPAPARSL	nonspliced	APAPAPARSL	nonspliced
PR487_Michele_20180611_B07_rep2	9804	RPHTITLL	nonspliced	RPHTLTLL	nonspliced	not identified	not identified
PR487_Michele_20180611_B07_rep1	9982	RPHTITLL	nonspliced	RPHTLTLL	nonspliced	RPHTITLL	nonspliced
PR487_Michele_20180611_B07_rep1	7708	VPYGKGPSF	nonspliced	VPYGKGPSF	nonspliced	VPYGKGPSF	nonspliced
PR487_Michele_20180611_B07_rep2	9096	NPSSVIHVV	nonspliced	NPSSVLHVV	nonspliced	NPSSVIHVV	nonspliced
PR487_Michele_20180611_B07_rep1	10644	APSYPMASL	nonspliced	APSYPMASL	nonspliced	APSYPMASL	nonspliced
PR487_Michele_20180604_B07	8508	APSYPMASL	nonspliced	APSYPMASL	nonspliced	APSYPMASL	nonspliced
PR487_Michele_20180604_B07	15563	FPAGSTLIF	nonspliced	FPAGSTLLF	nonspliced	FPAGSTLIF	nonspliced
PR487_Michele_20180611_B07_rep2	20403	FPAGSTLIF	nonspliced	FPAGSTLLF	nonspliced	FPAGSTLIF	nonspliced
PR487_Michele_20180611_B07_rep1	8841	APDQPLKAL	nonspliced	APDQPLKAL	nonspliced	APDQPLKAL	nonspliced
PR487_Michele_20180611_B07_rep2	8717	APDQPLKAL	nonspliced	APDQPLKAL	nonspliced	APDQPLKAL	nonspliced
PR487_Michele_20180611_B07_rep2	6985	APRPTIINA	nonspliced	APRPTLLNA	nonspliced	APRPTIINA	nonspliced
PR487_Michele_20180604_B07	6462	APRPTIINA	nonspliced	APRPTLLNA	nonspliced	APRPTIINA	nonspliced
PR487_Michele_20180611_B07_rep1	7087	APRPTIINA	nonspliced	APRPTLLNA	nonspliced	APRPTIINA	nonspliced
PR487_Michele_20180611_B07_rep1	13876	LPRPPMLL	nonspliced	LPRPPMLL	nonspliced	not identified	not identified
PR487_Michele_20180611_B07_rep1	10790	KPGKVVLVL	nonspliced	KPGKVVLVL	nonspliced	not identified	not identified
PR487_Michele_20180611_B07_rep2	9850	KPGKVVLVL	nonspliced	KPGKVVLVL	nonspliced	not identified	not identified
PR487_Michele_20180604_B07	8957	KPGKVVLVL	nonspliced	KPGKVVLVL	nonspliced	not identified	not identified
PR487_Michele_20180611_B07_rep1	10051	KPGKVVLVL	nonspliced	KPGKVVLVL	nonspliced	not identified	not identified
PR487_Michele_20180604_B07	8816	SPLMGAQSF	nonspliced	SPLMGAQSF	nonspliced	SPLMGAQSF	nonspliced
PR487_Michele_20180611_B07_rep1	10892	SPLMGAQSF	nonspliced	SPLMGAQSF	nonspliced	SPLMGAQSF	nonspliced
PR487_Michele_20180611_B07_rep2	10756	SPLMGAQSF	nonspliced	SPLMGAQSF	nonspliced	SPLMGAQSF	nonspliced
PR487_Michele_20180611_B07_rep1	4629	IPVSSHNSL	nonspliced	LPVSSHNSL	nonspliced	IPVSSHNSL	nonspliced
PR487_Michele_20180611_B07_rep2	5080	IPVSSHNSL	nonspliced	LPVSSHNSL	nonspliced	IPVSSHNSL	nonspliced
PR487_Michele_20180611_B07_rep1	5136	IPVSSHNSL	nonspliced	LPVSSHNSL	nonspliced	IPVSSHNSL	nonspliced
PR487_Michele_20180604_B07	4780	IPVSSHNSL	nonspliced	LPVSSHNSL	nonspliced	IPVSSHNSL	nonspliced
PR487_Michele_20180611_B07_rep2	4535	IPVSSHNSL	nonspliced	LPVSSHNSL	nonspliced	IPVSSHNSL	nonspliced
PR487_Michele_20180611_B07_rep1	4548	APEERPAAL	nonspliced	APEERPAAL	nonspliced	APEERPAAL	nonspliced
PR487_Michele_20180604_B07	8227	RPAPLSAEL	nonspliced	RPAPLSAEL	nonspliced	RPAPLSAEL	nonspliced
PR487_Michele_20180604_B07	14614	QPAPAPLLF	nonspliced	QPAPAPLLF	nonspliced	QPAPAPLLF	nonspliced
PR487_Michele_20180611_B07_rep1	19603	QPAPAPLLF	nonspliced	QPAPAPLLF	nonspliced	QPAPAPLLF	nonspliced
PR487_Michele_20180604_B07	14615	QPAPAPLLF	nonspliced	QPAPAPLLF	nonspliced	QPAPAPLLF	nonspliced
PR487_Michele_20180611_B07_rep1	11320	IPVSKPLSL	nonspliced	LPVSKPLSL	nonspliced	IPVSKPLSL	nonspliced
PR487_Michele_20180604_B07	9305	IPVSKPLSL	nonspliced	LPVSKPLSL	nonspliced	IPVSKPLSL	nonspliced
PR487_Michele_20180611_B07_rep2	11166	IPVSKPLSL	nonspliced	LPVSKPLSL	nonspliced	IPVSKPLSL	nonspliced
PR487_Michele_20180611_B07_rep2	10426	IPVSKPLSL	nonspliced	LPVSKPLSL	nonspliced	IPVSKPLSL	nonspliced
PR487_Michele_20180604_B07	9335	IPVSKPLSL	nonspliced	LPVSKPLSL	nonspliced	IPVSKPLSL	nonspliced
PR487_Michele_20180611_B07_rep1	10568	IPVSKPLSL	nonspliced	LPVSKPLSL	nonspliced	IPVSKPLSL	nonspliced
PR487_Michele_20180604_B07	8662	IPVSKPLSL	nonspliced	LPVSKPLSL	nonspliced	IPVSKPLSL	nonspliced
PR487_Michele_20180611_B07_rep2	3019	APYPHPATT	nonspliced	APYPHPATT	nonspliced	APYPHPATT	nonspliced
PR487_Michele_20180611_B07_rep1	3141	APYPHPATT	nonspliced	APYPHPATT	nonspliced	APYPHPATT	nonspliced
PR487_Michele_20180604_B07	6008	APAEIMGHL	nonspliced	APAELMGHL	nonspliced	APAEIMGHL	nonspliced
PR487_Michele_20180611_B07_rep2	7602	VPNNGQNVL	nonspliced	VPNNGQNVL	nonspliced	VPNNGQNVL	nonspliced
PR487_Michele_20180604_B07	6699	VPNNGQNVL	nonspliced	VPNNGQNVL	nonspliced	VPNNGQNVL	nonspliced
PR487_Michele_20180611_B07_rep2	10078	GPEARTLVL	nonspliced	GPEARTLVL	nonspliced	GPEARTLVL	nonspliced
PR487_Michele_20180611_B07_rep2	10808	IPAKPPVSF	nonspliced	LPAKPPVSF	nonspliced	IPAKPPVSF	nonspliced
PR487_Michele_20180611_B07_rep1	10919	IPAKPPVSF	nonspliced	LPAKPPVSF	nonspliced	IPAKPPVSF	nonspliced
PR487_Michele_20180611_B07_rep1	9541	LPSKVPTTL	nonspliced	LPSKVPTTL	nonspliced	LPSKVPTTL	nonspliced
PR487_Michele_20180611_B07_rep2	9419	LPSKVPTTL	nonspliced	LPSKVPTTL	nonspliced	LPSKVPTTL	nonspliced
PR487_Michele_20180604_B07	14256	VPLLNTSVL	nonspliced	VPLLNTSVL	nonspliced	VPLLNTSVL	nonspliced
PR487_Michele_20180604_B07	8490	VVRVPTATL	nonspliced	VVRVPTATL	nonspliced	VVRVPTATL	nonspliced
PR487_Michele_20180604_B07	3512	MPSPATLSH	nonspliced	MPSPATLSH	nonspliced	MPSPATLSH	nonspliced
PR487_Michele_20180604_B07	6111	SPQAEQPSL	nonspliced	SPQAEQPSL	nonspliced	SPQAEQPSL	nonspliced
PR487_Michele_20180611_B07_rep2	3192	APRQPGLMA	nonspliced	APRQPGLMA	nonspliced	APRQPGLMA	nonspliced
PR487_Michele_20180611_B07_rep1	3285	APRQPGLMA	nonspliced	APRQPGLMA	nonspliced	APRQPGLMA	nonspliced
PR487_Michele_20180611_B07_rep1	3488	APRQPGLMA	nonspliced	APRQPGLMA	nonspliced	APRQPGLMA	nonspliced
PR487_Michele_20180611_B07_rep2	3400	APRQPGLMA	nonspliced	APRQPGLMA	nonspliced	APRQPGLMA	nonspliced
PR487_Michele_20180604_B07	3947	APRQPGLMA	nonspliced	APRQPGLMA	nonspliced	APRQPGLMA	nonspliced
PR487_Michele_20180604_B07	3920	APRQPGLMA	nonspliced	APRQPGLMA	nonspliced	APRQPGLMA	nonspliced
PR487_Michele_20180611_B07_rep2	13471	GPNQDLTVL	nonspliced	GPNQDLTVL	nonspliced	GPNQDLTVL	nonspliced
PR487_Michele_20180604_B07	4332	VPATDRNAL	nonspliced	VPATDRNAL	nonspliced	VPATDRNAL	nonspliced
PR487_Michele_20180611_B07_rep1	4009	VPATDRNAL	nonspliced	VPATDRNAL	nonspliced	VPATDRNAL	nonspliced
PR487_Michele_20180611_B07_rep1	12608	SPADIVKNL	nonspliced	SPADLVKNL	nonspliced	SPADIVKNL	nonspliced
PR487_Michele_20180611_B07_rep2	12540	SPADIVKNL	nonspliced	SPADLVKNL	nonspliced	SPADIVKNL	nonspliced
PR487_Michele_20180604_B07	9935	SPADIVKNL	nonspliced	SPADLVKNL	nonspliced	SPADIVKNL	nonspliced
PR487_Michele_20180604_B07	6810	VPENKGISL	nonspliced	VPENKGLSL	nonspliced	VPENKGISL	nonspliced
PR487_Michele_20180611_B07_rep2	4783	PDSQRLKL	nonspliced	PDSQRLKL	nonspliced	PDSQRLKL	nonspliced
PR487_Michele_20180611_B07_rep1	6324	KPSTKALVL	nonspliced	KPSTKALVL	nonspliced	KPSTKALVL	nonspliced
PR487_Michele_20180604_B07	12457	APDAFVGPAL	nonspliced	APDAFVGPAL	nonspliced	APDAFVGPAL	nonspliced
PR487_Michele_20180604_B07	12481	APDAFVGPAL	nonspliced	APDAFVGPAL	nonspliced	APDAFVGPAL	nonspliced
PR487_Michele_20180611_B07_rep1	17150	APDFPAQVL	nonspliced	APDFPAQVL	nonspliced	APDFPAQVL	nonspliced
PR487_Michele_20180611_B07_rep1	16637	APDAFVGPAL	nonspliced	APDAFVGPAL	nonspliced	APDAFVGPAL	nonspliced
PR487_Michele_20180611_B07_rep1	17188	APDFPAQVL	nonspliced	APDFPAQVL	nonspliced	APDFPAQVL	nonspliced
PR487_Michele_20180611_B07_rep2	16443	APDAFVGPAL	nonspliced	APDAFVGPAL	nonspliced	APDAFVGPAL	nonspliced
PR487_Michele_20180611_B07_rep1	16650	APDAFVGPAL	nonspliced	APDAFVGPAL	nonspliced	APDAFVGPAL	nonspliced
PR487_Michele_20180611_B07_rep2	16431	APDAFVGPAL	nonspliced	APDAFVGPAL	nonspliced	APDAFVGPAL	nonspliced
PR487_Michele_20180611_B07_rep2	4927	VVREPSGTL	nonspliced	VVREPSGTL	nonspliced	VVREPSGTL	nonspliced
PR487_Michele_20180604_B07	9275	VPRAAFLSP	nonspliced	VPRAAFLSP	nonspliced	VPRAAFLSP	nonspliced
PR487_Michele_20180611_B07_rep2	12291	LPAPPHIDV	nonspliced	LPAPPHLDV	nonspliced	LPAPPHIDV	nonspliced
PR487_Michele_20180611_B07_rep1	10098	GPARPSLDF	nonspliced	GPARPSLDF	nonspliced	GPARPSLDF	nonspliced
PR487_Michele_20180604_B07	4267	TPSPRLAAM	nonspliced	TPSPRLAAM	nonspliced	TPSPRLAAM	nonspliced
PR487_Michele_20180611_B07_rep2	8660	QPAPISPHL	nonspliced	QPAPLSPHL	nonspliced	QPAPISPHL	nonspliced
PR487_Michele_20180604_B07	7522	QPAPISPHL	nonspliced	QPAPLSPHL	nonspliced	QPAPISPHL	nonspliced
PR487_Michele_20180611_B07_rep2	21678	NPTLILAAF	nonspliced	NPTLLLAAF	nonspliced	not identified	not identified
PR487_Michele_20180604_B07	16449	NPTLILAAF	nonspliced	NPTLLLAAF	nonspliced	NPTLILAAF	nonspliced
PR487_Michele_20180611_B07_rep1	8291	RPVPPPPSL	nonspliced	RPVPPPPSL	nonspliced	RPVPPPPSL	nonspliced
PR487_Michele_20180604_B07	9458	PDAKIRIF	nonspliced	PDAKLRLF	nonspliced	PDAKIRIF	nonspliced
PR487_Michele_20180611_B07_rep1	9486	HPMYGNIL	nonspliced	HPMYGNLL	nonspliced	HPMYGNIL	nonspliced
PR487_Michele_20180611_B07_rep1	18581	MPADIATLL	nonspliced	MPADLATLL	nonspliced	MPADIATLL	nonspliced
PR487_Michele_20180604_B07	13755	MPADIATLL	nonspliced	MPADLATLL	nonspliced	MPADIATLL	nonspliced
PR487_Michele_20180611_B07_rep2	18282	MPADIATLL	nonspliced	MPADLATLL	nonspliced	MPADIATLL	nonspliced
PR487_Michele_20180604_B07	6328	PAFKRKTL	nonspliced	PAFKRKTL	nonspliced	PAFKRKTL	nonspliced
PR487_Michele_20180611_B07_rep2	5890	PAFKRKTL	nonspliced	PAFKRKTL	nonspliced	PAFKRKTL	nonspliced
PR487_Michele_20180611_B07_rep1	6015	PAFKRKTL	nonspliced	PAFKRKTL	nonspliced	PAFKRKTL	nonspliced
PR487_Michele_20180611_B07_rep2	6067	SPSSRSIDI	nonspliced	SPSSRSLDL	nonspliced	SPSSRSIDI	nonspliced
PR487_Michele_20180604_B07	9908	SPRFDVQL	nonspliced	SPRFDVQL	nonspliced	SPRFDVQL	nonspliced
PR487_Michele_20180611_B07_rep2	8963	RPQVFSEV	nonspliced	RPQVFSEV	nonspliced	RPQVFSEV	nonspliced
PR487_Michele_20180611_B07_rep1	9095	RPQVFSEV	nonspliced	RPQVFSEV	nonspliced	RPQVFSEV	nonspliced
PR487_Michele_20180611_B07_rep1	4263	IPSSKSTEL	nonspliced	LPSSKSTEL	nonspliced	not identified	not identified
PR487_Michele_20180604_B07	11095	KPGGFTIEI	nonspliced	KPGGFTLEL	nonspliced	KPGGFTIEI	nonspliced
PR487_Michele_20180611_B07_rep1	15209	YPANSIVVV	nonspliced	YPANSLVVV	nonspliced	YPANSIVVV	nonspliced
PR487_Michele_20180604_B07	11604	YPANSIVVV	nonspliced	YPANSLVVV	nonspliced	YPANSIVVV	nonspliced
PR487_Michele_20180611_B07_rep2	8825	LPASVHPQL	nonspliced	LPASVHPQL	nonspliced	LPASVHPQL	nonspliced
PR487_Michele_20180604_B07	7646	LPASVHPQL	nonspliced	LPASVHPQL	nonspliced	LPASVHPQL	nonspliced
PR487_Michele_20180611_B07_rep1	8947	LPASVHPQL	nonspliced	LPASVHPQL	nonspliced	LPASVHPQL	nonspliced
PR487_Michele_20180611_B07_rep1	11201	TPAGDIMEL	nonspliced	TPAGDLMEL	nonspliced	TPAGDIMEL	nonspliced
PR487_Michele_20180604_B07	8961	TPAGDIMEL	nonspliced	TPAGDLMEL	nonspliced	TPAGDIMEL	nonspliced
PR487_Michele_20180611_B07_rep2	11097	TPAGDIMEL	nonspliced	TPAGDLMEL	nonspliced	TPAGDIMEL	nonspliced
PR487_Michele_20180604_B07	6488	FPNADSKAL	nonspliced	FPNADSKAL	nonspliced	FPNADSKAL	nonspliced
PR487_Michele_20180611_B07_rep2	7023	FPNADSKAL	nonspliced	FPNADSKAL	nonspliced	FPNADSKAL	nonspliced
PR487_Michele_20180604_B07	7205	APMPPIIHA	nonspliced	APMPPLLHA	nonspliced	APMPPIIHA	nonspliced
PR487_Michele_20180611_B07_rep2	8347	APMPPIIHA	nonspliced	APMPPLLHA	nonspliced	APMPPIIHA	nonspliced
PR487_Michele_20180611_B07_rep2	7244	RPFTNESL	nonspliced	RPFTNESL	nonspliced	RPFTNESL	nonspliced
PR487_Michele_20180604_B07	5594	SPAYRDLAA	nonspliced	SPAYRDLAA	nonspliced	SPAEPHALAA	cisspliced
PR487_Michele_20180611_B07_rep1	14812	GPISSYQVL	nonspliced	GPLSSYQVL	nonspliced	GPISSYQVL	nonspliced
PR487_Michele_20180611_B07_rep2	14631	GPISSYQVL	nonspliced	GPLSSYQVL	nonspliced	GPISSYQVL	nonspliced
PR487_Michele_20180604_B07	11282	YVAQAGLEL	nonspliced	YVAQAGLEL	nonspliced	VYAQAGLEL	cisspliced
PR487_Michele_20180604_B07	11345	GPISSYQVL	nonspliced	GPLSSYQVL	nonspliced	GPISSYQVL	nonspliced
PR487_Michele_20180611_B07_rep1	12504	QPDLLHQL	nonspliced	QPDLLHQL	nonspliced	QPDLLHQL	nonspliced
PR487_Michele_20180611_B07_rep2	12361	QPDLLHQL	nonspliced	QPDLLHQL	nonspliced	QPDLLHQL	nonspliced
PR487_Michele_20180611_B07_rep2	7734	VTRPTGVSF	nonspliced	VTRPTGVSF	nonspliced	VTRPTGVSF	nonspliced
PR487_Michele_20180611_B07_rep1	7843	VTRPTGVSF	nonspliced	VTRPTGVSF	nonspliced	VTRPTGVSF	nonspliced
PR487_Michele_20180604_B07	12067	APAPEGPIVL	nonspliced	APAPEGPLVL	nonspliced	APAPEGPIVL	nonspliced
PR487_Michele_20180604_B07	6573	SPVVHVRGL	nonspliced	SPVVHVRGL	nonspliced	SPVVHVRGL	nonspliced
PR487_Michele_20180611_B07_rep1	6837	SPVVHVRGL	nonspliced	SPVVHVRGL	nonspliced	SPVVHVRGL	nonspliced
PR487_Michele_20180611_B07_rep2	6725	SPVVHVRGL	nonspliced	SPVVHVRGL	nonspliced	SPVVHVRGL	nonspliced
PR487_Michele_20180611_B07_rep2	6136	GSIREAGGAF	nonspliced	GSLREAGGAF	nonspliced	GSIREAGGAF	nonspliced
PR487_Michele_20180604_B07	11215	APATSILEY	nonspliced	APATSLLEY	nonspliced	APATSILEY	nonspliced
PR487_Michele_20180611_B07_rep2	6015	SPVSGYNKL	nonspliced	SPVSGYNKL	nonspliced	SPVSGYNKL	nonspliced
PR487_Michele_20180611_B07_rep1	6095	SPVSGYNKL	nonspliced	SPVSGYNKL	nonspliced	SPVSGYNKL	nonspliced
PR487_Michele_20180611_B07_rep2	10050	NPNLSGHLL	nonspliced	NPNLSGHLL	nonspliced	NPNLSGHLL	nonspliced
PR487_Michele_20180611_B07_rep1	10210	NPNLSGHLL	nonspliced	NPNLSGHLL	nonspliced	NPNLSGHLL	nonspliced
PR487_Michele_20180611_B07_rep2	3940	QAAAVRHVL	nonspliced	QAAAVRHVL	nonspliced	QAAAVRHVL	nonspliced
PR487_Michele_20180611_B07_rep2	5534	LPHAPGVQM	nonspliced	LPHAPGVQM	nonspliced	LPHAPGVQM	nonspliced
PR487_Michele_20180604_B07	5197	LPHAPGVQM	nonspliced	LPHAPGVQM	nonspliced	LPHAPGVQM	nonspliced
PR487_Michele_20180604_B07	5228	LPHAPGVQM	nonspliced	LPHAPGVQM	nonspliced	LPHAPGVQM	nonspliced
PR487_Michele_20180611_B07_rep1	5609	LPHAPGVQM	nonspliced	LPHAPGVQM	nonspliced	LPHAPGVQM	nonspliced
PR487_Michele_20180611_B07_rep1	12913	SPQSTVTVF	nonspliced	SPQSTVTVF	nonspliced	SPQSTVTVF	nonspliced
PR487_Michele_20180611_B07_rep2	15359	APSFVKGFL	nonspliced	APSFVKGFL	nonspliced	APSFVKGFL	nonspliced
PR487_Michele_20180604_B07	12586	VPVLPKISL	nonspliced	VPVLPKLSL	nonspliced	VPVLPKISL	nonspliced
PR487_Michele_20180611_B07_rep1	16579	VPVLPKISL	nonspliced	VPVLPKLSL	nonspliced	VPVLPKISL	nonspliced
PR487_Michele_20180611_B07_rep1	7441	HAIPPTLAM	nonspliced	HALPPTLAM	nonspliced	HAIPPTLAM	nonspliced
PR487_Michele_20180604_B07	5421	SPEAPKPQL	nonspliced	SPEAPKPQL	nonspliced	SPEAPKPQL	nonspliced
PR487_Michele_20180611_B07_rep1	3467	RPQPTPTAV	nonspliced	RPQPTPTAV	nonspliced	RPQPTPTAV	nonspliced
PR487_Michele_20180611_B07_rep2	3384	RPQPTPTAV	nonspliced	RPQPTPTAV	nonspliced	RPQPTPTAV	nonspliced
PR487_Michele_20180611_B07_rep1	9664	LPHGLGGIGM	nonspliced	LPHGLGGLGM	nonspliced	LPHGLGGIGM	nonspliced
PR487_Michele_20180611_B07_rep2	9548	LPHGLGGIGM	nonspliced	LPHGLGGLGM	nonspliced	LPHGLGGIGM	nonspliced
PR487_Michele_20180611_B07_rep2	12905	TPFKGGTLF	nonspliced	TPFKGGTLF	nonspliced	TPFKGGTLF	nonspliced
PR487_Michele_20180611_B07_rep1	13091	TPFKGGTLF	nonspliced	TPFKGGTLF	nonspliced	TPFKGGTLF	nonspliced
PR487_Michele_20180611_B07_rep2	13529	QPLLREVL	nonspliced	QPLLREVL	nonspliced	QPLLREVL	nonspliced
PR487_Michele_20180604_B07	8959	HNPVTTVSL	nonspliced	HNPVTTVSL	nonspliced	SPHDLTVSL	cisspliced
PR487_Michele_20180611_B07_rep2	10714	HNPVTTVSL	nonspliced	HNPVTTVSL	nonspliced	SPHDLTVSL	cisspliced
PR487_Michele_20180604_B07	5657	RPVAPSGTAL	nonspliced	RPVAPSGTAL	nonspliced	RPVAPSGTAL	nonspliced
PR487_Michele_20180611_B07_rep2	5811	RPVAPSGTAL	nonspliced	RPVAPSGTAL	nonspliced	RPVAPSGTAL	nonspliced
PR487_Michele_20180611_B07_rep1	5925	RPVAPSGTAL	nonspliced	RPVAPSGTAL	nonspliced	RPVAPSGTAL	nonspliced
PR487_Michele_20180604_B07	5671	RPVAPSGTAL	nonspliced	RPVAPSGTAL	nonspliced	RPVAPSGTAL	nonspliced
PR487_Michele_20180611_B07_rep2	20966	LPMVPIVAL	nonspliced	LPMVPLVAL	nonspliced	not identified	not identified
PR487_Michele_20180604_B07	10836	GPRTAALGLL	nonspliced	GPRTAALGLL	nonspliced	GPRTAALGLL	nonspliced
PR487_Michele_20180604_B07	10860	GPRTAALGLL	nonspliced	GPRTAALGLL	nonspliced	GPRTAALGLL	nonspliced
PR487_Michele_20180611_B07_rep2	11561	GPRFPELGP	nonspliced	GPRFPELGP	nonspliced	TGRQGAALGP	cisspliced
PR487_Michele_20180611_B07_rep1	11718	GPRFPELGP	nonspliced	GPRFPELGP	nonspliced	TGRQGAALGP	cisspliced
PR487_Michele_20180611_B07_rep2	10421	VPSEPKLSL	nonspliced	VPSEPKLSL	nonspliced	VPSEPKLSL	nonspliced
PR487_Michele_20180604_B07	7790	SPNQKLLAV	nonspliced	SPNQKLLAV	nonspliced	SPNQKLLAV	nonspliced
PR487_Michele_20180604_B07	12596	FPSSGFTDL	nonspliced	FPSSGFTDL	nonspliced	FPSSGFTDL	nonspliced
PR487_Michele_20180611_B07_rep2	9241	APHGFAEEL	nonspliced	APHGFAEEL	nonspliced	APHGFAEEL	nonspliced
PR487_Michele_20180611_B07_rep1	5673	RPTEGVQAL	nonspliced	RPTEGVQAL	nonspliced	RPTEGVQAL	nonspliced
PR487_Michele_20180611_B07_rep2	5574	RPTEGVQAL	nonspliced	RPTEGVQAL	nonspliced	RPTEGVQAL	nonspliced
PR487_Michele_20180611_B07_rep1	3346	APKRPPSAF	nonspliced	APKRPPSAF	nonspliced	APKRPPSAF	nonspliced
PR487_Michele_20180611_B07_rep2	3285	APKRPPSAF	nonspliced	APKRPPSAF	nonspliced	APKRPPSAF	nonspliced
PR487_Michele_20180611_B07_rep2	3047	APKRPPSAF	nonspliced	APKRPPSAF	nonspliced	APKRPPSAF	nonspliced
PR487_Michele_20180611_B07_rep2	2882	APKRPPSAF	nonspliced	APKRPPSAF	nonspliced	APKRPPSAF	nonspliced
PR487_Michele_20180604_B07	4214	APKRPPSAF	nonspliced	APKRPPSAF	nonspliced	APKRPPSAF	nonspliced
PR487_Michele_20180611_B07_rep1	3014	APKRPPSAF	nonspliced	APKRPPSAF	nonspliced	APKRPPSAF	nonspliced
PR487_Michele_20180611_B07_rep2	2751	APKRPPSAF	nonspliced	APKRPPSAF	nonspliced	APKRPPSAF	nonspliced
PR487_Michele_20180611_B07_rep2	9377	GPLKSVQEL	nonspliced	GPLKSVQEL	nonspliced	GPLKSVQEL	nonspliced
PR487_Michele_20180611_B07_rep1	9535	GPLKSVQEL	nonspliced	GPLKSVQEL	nonspliced	GPLKSVQEL	nonspliced
PR487_Michele_20180604_B07	11800	MPDLPNVGL	nonspliced	MPDLPNVGL	nonspliced	MPDLPNVGL	nonspliced
PR487_Michele_20180611_B07_rep1	16090	MPDLPNVGL	nonspliced	MPDLPNVGL	nonspliced	MPDLPNVGL	nonspliced
PR487_Michele_20180604_B07	11771	MPDLPNVGL	nonspliced	MPDLPNVGL	nonspliced	MPDLPNVGL	nonspliced
PR487_Michele_20180611_B07_rep2	15922	MPDLPNVGL	nonspliced	MPDLPNVGL	nonspliced	not identified	not identified
PR487_Michele_20180611_B07_rep1	6828	MPSPVSPKL	nonspliced	MPSPVSPKL	nonspliced	MPSPVSPKL	nonspliced
PR487_Michele_20180604_B07	6276	MPSPVSPKL	nonspliced	MPSPVSPKL	nonspliced	MPSPVSPKL	nonspliced
PR487_Michele_20180604_B07	9633	VPAEPKLAF	nonspliced	not identified	not identified	VPAEPKLAF	nonspliced
PR487_Michele_20180611_B07_rep2	7730	TPAVVSERL	nonspliced	TPAVVSERL	nonspliced	TPAVVSERL	nonspliced
PR487_Michele_20180611_B07_rep1	11888	VPAEPKLAF	nonspliced	VPAEPKLAF	nonspliced	VPAEPKLAF	nonspliced
PR487_Michele_20180611_B07_rep2	11725	VPAEPKLAF	nonspliced	VPAEPKLAF	nonspliced	VPAEPKLAF	nonspliced
PR487_Michele_20180604_B07	6972	RPYKPVVL	nonspliced	RPYKPVVL	nonspliced	RPYKPVVL	nonspliced
PR487_Michele_20180604_B07	6987	RPYKPVVL	nonspliced	RPYKPVVL	nonspliced	RPYKPVVL	nonspliced
PR487_Michele_20180611_B07_rep1	9740	RAQGPLAML	nonspliced	RAQGPLAML	nonspliced	RAQGPLAML	nonspliced
PR487_Michele_20180611_B07_rep2	9533	RAQGPLAML	nonspliced	RAQGPLAML	nonspliced	RAQGPLAML	nonspliced
PR487_Michele_20180611_B07_rep2	15427	SPSSLIGQAL	nonspliced	SPSSLLGQAL	nonspliced	SPSSLIGQAL	nonspliced
PR487_Michele_20180604_B07	10462	APVGSGSALTL	nonspliced	APVGSGSALTL	nonspliced	APVGSGSALTL	nonspliced
PR487_Michele_20180611_B07_rep1	13434	APVGSGSALTL	nonspliced	APVGSGSALTL	nonspliced	APVGSGSALTL	nonspliced
PR487_Michele_20180611_B07_rep1	11280	FPNIPGKSL	nonspliced	FPNLPGKSL	nonspliced	FPNIPGKSL	nonspliced
PR487_Michele_20180611_B07_rep1	11508	FPNIPGKSL	nonspliced	FPNLPGKSL	nonspliced	FPNIPGKSL	nonspliced
PR487_Michele_20180611_B07_rep2	11145	FPNIPGKSL	nonspliced	FPNLPGKSL	nonspliced	FPNIPGKSL	nonspliced
PR487_Michele_20180604_B07	9306	FPNIPGKSL	nonspliced	FPNLPGKSL	nonspliced	FPNIPGKSL	nonspliced
PR487_Michele_20180611_B07_rep2	11353	FPNIPGKSL	nonspliced	FPNLPGKSL	nonspliced	FPNIPGKSL	nonspliced
PR487_Michele_20180611_B07_rep1	18380	APQLVGQFI	nonspliced	APQLVGQFL	nonspliced	APQLVGQFI	nonspliced
PR487_Michele_20180611_B07_rep2	18073	APQLVGQFI	nonspliced	APQLVGQFL	nonspliced	APQLVGQFI	nonspliced
PR487_Michele_20180604_B07	9277	FPNIPGKSL	nonspliced	FPNLPGKSL	nonspliced	FPNIPGKSL	nonspliced
PR487_Michele_20180604_B07	6811	APTIVGKSSL	nonspliced	APTLVGKSSL	nonspliced	APTIVGKSSL	nonspliced
PR487_Michele_20180611_B07_rep1	7665	APTIVGKSSL	nonspliced	APTLVGKSSL	nonspliced	APTIVGKSSL	nonspliced
PR487_Michele_20180611_B07_rep1	14642	NPISTVTEL	nonspliced	NPLSTVTEL	nonspliced	NPISTVTEL	nonspliced
PR487_Michele_20180604_B07	11143	NPISTVTEL	nonspliced	NPLSTVTEL	nonspliced	NPISTVTEL	nonspliced
PR487_Michele_20180604_B07	11150	NPISTVTEL	nonspliced	NPLSTVTEL	nonspliced	NPISTVTEL	nonspliced
PR487_Michele_20180604_B07	8429	IVDSARSIL	nonspliced	LVDSARSLL	nonspliced	IVDSARSIL	nonspliced
PR487_Michele_20180611_B07_rep1	17625	VPYLVGQVV	nonspliced	VPYLVGQVV	nonspliced	VPYLVGQVV	nonspliced
PR487_Michele_20180611_B07_rep1	17647	VPYLVGQVV	nonspliced	VPYLVGQVV	nonspliced	not identified	not identified
PR487_Michele_20180604_B07	13107	VPYLVGQVV	nonspliced	VPYLVGQVV	nonspliced	VPYLVGQVV	nonspliced
PR487_Michele_20180604_B07	11878	YPIEPSGVL	nonspliced	YPLEPSGVL	nonspliced	YPIEPSGVL	nonspliced
PR487_Michele_20180611_B07_rep2	16138	SPQGQFVVL	nonspliced	SPQGQFVVL	nonspliced	SPQGQFVVL	nonspliced
PR487_Michele_20180611_B07_rep2	16158	SPQGQFVVL	nonspliced	SPQGQFVVL	nonspliced	SPQGQFVVL	nonspliced
PR487_Michele_20180604_B07	12417	SPQGQFVVL	nonspliced	SPQGQFVVL	nonspliced	SPQGQFVVL	nonspliced
PR487_Michele_20180604_B07	7433	KPTRLNVF	nonspliced	KPTRLNVF	nonspliced	KPTRLNVF	nonspliced
PR487_Michele_20180611_B07_rep2	9938	KPPSPGTVL	nonspliced	KPPSPGTVL	nonspliced	not identified	not identified
PR487_Michele_20180611_B07_rep1	10052	KPPSPGTVL	nonspliced	KPPSPGTVL	nonspliced	KPPSPGTVL	nonspliced
PR487_Michele_20180611_B07_rep1	20179	SPQDFGLVL	nonspliced	SPQDFGLVL	nonspliced	SPQDFGLVL	nonspliced
PR487_Michele_20180604_B07	15894	SPFGNIIDL	nonspliced	SPFGNLLDL	nonspliced	SPFGNIIDL	nonspliced
PR487_Michele_20180604_B07	14835	SPQDFGLVL	nonspliced	SPQDFGLVL	nonspliced	SPQDFGLVL	nonspliced
PR487_Michele_20180611_B07_rep2	21079	SPFGNIIDL	nonspliced	SPFGNLLDL	nonspliced	SPFGNIIDL	nonspliced
PR487_Michele_20180611_B07_rep2	19723	SPQDFGLVL	nonspliced	SPQDFGLVL	nonspliced	SPQDFGLVL	nonspliced
PR487_Michele_20180611_B07_rep2	11900	KPYSPLASL	nonspliced	KPYSPLASL	nonspliced	KPYSPLASL	nonspliced
PR487_Michele_20180611_B07_rep2	9002	SPVYVGRVV	nonspliced	SPVYVGRVV	nonspliced	SPVYVGRVV	nonspliced
PR487_Michele_20180611_B07_rep1	9126	SPVYVGRVV	nonspliced	SPVYVGRVV	nonspliced	SPVYVGRVV	nonspliced
PR487_Michele_20180611_B07_rep2	7024	TPSEPHPVL	nonspliced	TPSEPHPVL	nonspliced	TPSEPHPVL	nonspliced
PR487_Michele_20180604_B07	12561	SPVSGGVNLF	nonspliced	SPVSGGVNLF	nonspliced	SPVSGGVNLF	nonspliced
PR487_Michele_20180611_B07_rep1	16619	SPVSGGVNLF	nonspliced	SPVSGGVNLF	nonspliced	SPVSGGVNLF	nonspliced
PR487_Michele_20180611_B07_rep1	9373	TPFIRPVM	nonspliced	TPFLRPVM	nonspliced	TPFIRPVM	nonspliced
PR487_Michele_20180611_B07_rep2	4068	LPKPGGAHSL	nonspliced	LPKPGGAHSL	nonspliced	LPKPGGAHSL	nonspliced
PR487_Michele_20180611_B07_rep1	4214	LPKPGGAHSL	nonspliced	LPKPGGAHSL	nonspliced	LPKPGGAHSL	nonspliced
PR487_Michele_20180604_B07	4918	LPKPGGAHSL	nonspliced	LPKPGGAHSL	nonspliced	LPKPGGAHSL	nonspliced
PR487_Michele_20180611_B07_rep2	6034	RPPPPNSVI	nonspliced	RPPPPNSVL	nonspliced	RPPPPNSVI	nonspliced
PR487_Michele_20180604_B07	16788	LPVPDPILL	nonspliced	LPVPDPLLL	nonspliced	LPVPDPILL	nonspliced
PR487_Michele_20180611_B07_rep2	12077	LPKQPPLAL	nonspliced	LPKQPPLAL	nonspliced	LPKQPPLAL	nonspliced
PR487_Michele_20180611_B07_rep1	12199	LPKQPPLAL	nonspliced	LPKQPPLAL	nonspliced	LPKQPPLAL	nonspliced
PR487_Michele_20180611_B07_rep2	12028	LPKQPPLAL	nonspliced	LPKQPPLAL	nonspliced	LPKQPPLAL	nonspliced
PR487_Michele_20180604_B07	9883	LPKQPPLAL	nonspliced	LPKQPPLAL	nonspliced	LPKQPPLAL	nonspliced
PR487_Michele_20180611_B07_rep1	12243	LPKQPPLAL	nonspliced	LPKQPPLAL	nonspliced	LPKQPPLAL	nonspliced
PR487_Michele_20180611_B07_rep1	9522	APSYLARSL	nonspliced	APSYLARSL	nonspliced	APSYLARSL	nonspliced
PR487_Michele_20180611_B07_rep2	9368	APSYLARSL	nonspliced	APSYLARSL	nonspliced	APSYLARSL	nonspliced
PR487_Michele_20180611_B07_rep1	10555	SPAFSTRVL	nonspliced	SPAFSTRVL	nonspliced	SPAFSTRVL	nonspliced
PR487_Michele_20180611_B07_rep2	10393	SPAFSTRVL	nonspliced	SPAFSTRVL	nonspliced	SPAFSTRVL	nonspliced
PR487_Michele_20180604_B07	8909	SPAFSTRVL	nonspliced	SPAFSTRVL	nonspliced	SPAFSTRVL	nonspliced
PR487_Michele_20180604_B07	10477	LPKQPPLAL	nonspliced	LPKQPPLAL	nonspliced	LPKQPPLAL	nonspliced
PR487_Michele_20180611_B07_rep2	5491	MPQSGTGVSV	nonspliced	MPQSGTGVSV	nonspliced	MPQSGTGVSV	nonspliced
PR487_Michele_20180604_B07	5136	MPQSGTGVSV	nonspliced	MPQSGTGVSV	nonspliced	MPQSGTGVSV	nonspliced
PR487_Michele_20180611_B07_rep2	5519	MPQSGTGVSV	nonspliced	MPQSGTGVSV	nonspliced	MPQSGTGVSV	nonspliced
PR487_Michele_20180611_B07_rep1	5570	MPQSGTGVSV	nonspliced	MPQSGTGVSV	nonspliced	MPQSGTGVSV	nonspliced
PR487_Michele_20180611_B07_rep1	5559	MPQSGTGVSV	nonspliced	MPQSGTGVSV	nonspliced	MPQSGTGVSV	nonspliced
PR487_Michele_20180604_B07	10430	APDAVYTEL	nonspliced	APDAVYTEL	nonspliced	APDAVYTEL	nonspliced
PR487_Michele_20180611_B07_rep2	13360	APDAVYTEL	nonspliced	APDAVYTEL	nonspliced	APDAVYTEL	nonspliced
PR487_Michele_20180611_B07_rep1	13489	APDAVYTEL	nonspliced	APDAVYTEL	nonspliced	APDAVYTEL	nonspliced
PR487_Michele_20180604_B07	7519	PDHFRPPL	nonspliced	PDHFRPPL	nonspliced	PDHFRPPL	nonspliced
PR487_Michele_20180611_B07_rep1	10707	PDHFRPPL	nonspliced	PDHFRPPL	nonspliced	PDHFRPPL	nonspliced
PR487_Michele_20180611_B07_rep1	3224	SPVGVNHRL	nonspliced	SPVGVNHRL	nonspliced	SPVGVNHRL	nonspliced
PR487_Michele_20180611_B07_rep2	3094	SPVGVNHRL	nonspliced	SPVGVNHRL	nonspliced	SPVGVNHRL	nonspliced
PR487_Michele_20180611_B07_rep2	9181	TPINKPPVL	nonspliced	TPLNKPPVL	nonspliced	TPINKPPVL	nonspliced
PR487_Michele_20180611_B07_rep1	9300	TPINKPPVL	nonspliced	TPLNKPPVL	nonspliced	TPINKPPVL	nonspliced
PR487_Michele_20180604_B07	6413	YPGQPHPAL	nonspliced	YPGQPHPAL	nonspliced	YPGQPHPAL	nonspliced
PR487_Michele_20180611_B07_rep1	9544	PMFRNVSL	nonspliced	PMFRNVSL	nonspliced	PMFRNVSL	nonspliced
PR487_Michele_20180604_B07	8205	PMFRNVSL	nonspliced	PMFRNVSL	nonspliced	PMFRNVSL	nonspliced
PR487_Michele_20180604_B07	8205	PMFRNVSL	nonspliced	PMFRNVSL	nonspliced	PALKPPPLM	cisspliced
PR487_Michele_20180611_B07_rep2	9382	PMFRNVSL	nonspliced	PMFRNVSL	nonspliced	PMFRNVSL	nonspliced
PR487_Michele_20180611_B07_rep2	21000	APAAFGLVSF	nonspliced	APAAFGLVSF	nonspliced	APAAFGLVSF	nonspliced
PR487_Michele_20180604_B07	15855	APAAFGLVSF	nonspliced	APAAFGLVSF	nonspliced	APAAFGLVSF	nonspliced
PR487_Michele_20180611_B07_rep1	21591	APAAFGLVSF	nonspliced	APAAFGLVSF	nonspliced	APAAFGLVSF	nonspliced
PR487_Michele_20180611_B07_rep1	7690	KPPTPGASF	nonspliced	KPPTPGASF	nonspliced	KPPTPGASF	nonspliced
PR487_Michele_20180604_B07	4849	YPKGAGEML	nonspliced	YPKGAGEML	nonspliced	YPKGAGEML	nonspliced
PR487_Michele_20180611_B07_rep1	12584	SPFFQDKL	nonspliced	SPFFQDKL	nonspliced	SPFFQDKL	nonspliced
PR487_Michele_20180604_B07	8451	APITDPQQL	nonspliced	not identified	not identified	APLTDPGAQL	cisspliced
PR487_Michele_20180611_B07_rep2	12345	RPAYLYSL	nonspliced	RPAYLYSL	nonspliced	RPAYLYSL	nonspliced
PR487_Michele_20180604_B07	13150	VPMPLPTVL	nonspliced	VPMPLPTVL	nonspliced	VPMPLPTVL	nonspliced
PR487_Michele_20180611_B07_rep2	10648	RVNPALAEL	nonspliced	RVNPALAEL	nonspliced	RVNPALAEL	nonspliced
PR487_Michele_20180611_B07_rep2	8499	RPLLKAITA	nonspliced	RPLLKALTA	nonspliced	RPLLKAITA	nonspliced
PR487_Michele_20180611_B07_rep1	5876	RPQGGQDIL	nonspliced	RPQGGQDLL	nonspliced	RPQGGQDIL	nonspliced
PR487_Michele_20180611_B07_rep2	5771	RPQGGQDIL	nonspliced	RPQGGQDLL	nonspliced	RPQGGQDIL	nonspliced
PR487_Michele_20180604_B07	5900	RPQGGQDIL	nonspliced	RPQGGQDLL	nonspliced	RPQGGQDIL	nonspliced
PR487_Michele_20180604_B07	5907	RPQGGQDIL	nonspliced	RPQGGQDLL	nonspliced	RPQGGQDIL	nonspliced
PR487_Michele_20180611_B07_rep1	13414	LPNFGSHVL	nonspliced	LPNFGSHVL	nonspliced	LPNFGSHVL	nonspliced
PR487_Michele_20180611_B07_rep2	13220	LPNFGSHVL	nonspliced	LPNFGSHVL	nonspliced	LPNFGSHVL	nonspliced
PR487_Michele_20180604_B07	10731	LPNFGSHVL	nonspliced	LPNFGSHVL	nonspliced	LPNFGSHVL	nonspliced
PR487_Michele_20180604_B07	12292	LPKATILDL	nonspliced	LPKATLLDL	nonspliced	LPKATILDL	nonspliced
PR487_Michele_20180604_B07	12288	LPKATILDL	nonspliced	LPKATLLDL	nonspliced	LPKATILDL	nonspliced
PR487_Michele_20180604_B07	5503	LPAPPTQNM	nonspliced	LPAPPTQNM	nonspliced	LPAPPTQNM	nonspliced
PR487_Michele_20180611_B07_rep1	6629	LPAPPTQNM	nonspliced	LPAPPTQNM	nonspliced	LPAPPTQNM	nonspliced
PR487_Michele_20180611_B07_rep2	6593	LPAPPTQNM	nonspliced	LPAPPTQNM	nonspliced	LPAPPTQNM	nonspliced
PR487_Michele_20180604_B07	5536	LPAPPTQNM	nonspliced	LPAPPTQNM	nonspliced	LPAPPTQNM	nonspliced
PR487_Michele_20180611_B07_rep2	10443	APSPSYHLL	nonspliced	APSPSYHLL	nonspliced	APSPSYHLL	nonspliced
PR487_Michele_20180604_B07	4153	QPATPTRTI	nonspliced	QPATPTRTL	nonspliced	QPATPTRTI	nonspliced
PR487_Michele_20180611_B07_rep2	9636	LPKDQGITL	nonspliced	LPKDQGLTL	nonspliced	LPKDQGITL	nonspliced
PR487_Michele_20180604_B07	6749	GPRSSLRVL	nonspliced	GPRSSLRVL	nonspliced	GPRSSLRVL	nonspliced
PR487_Michele_20180604_B07	6749	GPRSSLRVL	nonspliced	GPRSSLRVL	nonspliced	GPRSSLRVL	nonspliced
PR487_Michele_20180611_B07_rep2	6667	GPRSSLRVL	nonspliced	GPRSSLRVL	nonspliced	GPRSSLRVL	nonspliced
PR487_Michele_20180611_B07_rep1	12202	KPATASALLL	nonspliced	KPATASALLL	nonspliced	KPATASALLL	nonspliced
PR487_Michele_20180604_B07	10146	KPATASALLL	nonspliced	KPATASALLL	nonspliced	KPATASALLL	nonspliced
PR487_Michele_20180611_B07_rep2	8187	RPALETEGL	nonspliced	RPALETEGL	nonspliced	RPALETEGL	nonspliced
PR487_Michele_20180604_B07	7366	RPALETEGL	nonspliced	RPALETEGL	nonspliced	RPALETEGL	nonspliced
PR487_Michele_20180611_B07_rep1	8329	RPALETEGL	nonspliced	RPALETEGL	nonspliced	RPALETEGL	nonspliced
PR487_Michele_20180604_B07	9178	NPQAQTITL	nonspliced	NPQAQTLTL	nonspliced	NPQAQTITL	nonspliced
PR487_Michele_20180611_B07_rep2	7430	APTNKTLAGL	nonspliced	APTNKTLAGL	nonspliced	APTNKTLAGL	nonspliced
PR487_Michele_20180611_B07_rep2	5646	TPISQAQKL	nonspliced	TPLSQAQKL	nonspliced	TPISQAQKL	nonspliced
PR487_Michele_20180611_B07_rep2	4781	NPSANYHAL	nonspliced	NPSANYHAL	nonspliced	NPSANYHAL	nonspliced
PR487_Michele_20180611_B07_rep1	4856	NPSANYHAL	nonspliced	NPSANYHAL	nonspliced	NPSANYHAL	nonspliced
PR487_Michele_20180611_B07_rep1	9411	NPAFRPDGL	nonspliced	NPAFRPDGL	nonspliced	NPAFRPDGL	nonspliced
PR487_Michele_20180611_B07_rep1	6225	TLRDPGSQL	nonspliced	TLRDPGSQL	nonspliced	TLRDPGSQL	nonspliced
PR487_Michele_20180611_B07_rep2	6137	TLRDPGSQL	nonspliced	TLRDPGSQL	nonspliced	TLRDPGSQL	nonspliced
PR487_Michele_20180611_B07_rep1	9729	APASPFRQL	nonspliced	APASPFRQL	nonspliced	APASPFRQL	nonspliced
PR487_Michele_20180611_B07_rep2	9583	APASPFRQL	nonspliced	APASPFRQL	nonspliced	APASPFRQL	nonspliced
PR487_Michele_20180604_B07	8397	APASPFRQL	nonspliced	APASPFRQL	nonspliced	APASPFRQL	nonspliced
PR487_Michele_20180611_B07_rep1	12513	KPAAPSFGVL	nonspliced	not identified	not identified	KPAAPSFGVL	nonspliced
PR487_Michele_20180604_B07	4985	SPQGTAQGEL	nonspliced	SPQGTAQGEL	nonspliced	SPQGTAQGEL	nonspliced
PR487_Michele_20180611_B07_rep1	5215	SPQGTAQGEL	nonspliced	SPQGTAQGEL	nonspliced	SPQGTAQGEL	nonspliced
PR487_Michele_20180611_B07_rep2	5148	SPQGTAQGEL	nonspliced	SPQGTAQGEL	nonspliced	SPQGTAQGEL	nonspliced
PR487_Michele_20180604_B07	4996	SPQGTAQGEL	nonspliced	SPQGTAQGEL	nonspliced	SPQGTAQGEL	nonspliced
PR487_Michele_20180611_B07_rep1	7860	KPFNSPANL	nonspliced	KPFNSPANL	nonspliced	KPFNSPANL	nonspliced
PR487_Michele_20180611_B07_rep1	11025	SPSFPRPSL	nonspliced	SPSFPRPSL	nonspliced	SPSFPRPSL	nonspliced
PR487_Michele_20180611_B07_rep2	7761	KPFNSPANL	nonspliced	KPFNSPANL	nonspliced	KPFNSPANL	nonspliced
PR487_Michele_20180611_B07_rep1	5502	RPMVTPATV	nonspliced	RPMVTPATV	nonspliced	RPMVTPATV	nonspliced
PR487_Michele_20180611_B07_rep1	19762	LPAQGLIEF	nonspliced	LPAQGLLEF	nonspliced	LPAQGLIEF	nonspliced
PR487_Michele_20180604_B07	14598	LPAQGLIEF	nonspliced	LPAQGLLEF	nonspliced	LPAQGLIEF	nonspliced
PR487_Michele_20180604_B07	11429	LPADFGRLV	nonspliced	LPADFGRLV	nonspliced	LPADFGRLV	nonspliced
PR487_Michele_20180611_B07_rep2	8734	LPVRLATAM	nonspliced	LPVRLATAM	nonspliced	LPVRLATAM	nonspliced
PR487_Michele_20180611_B07_rep2	9498	IPESKLTSL	nonspliced	LPESKLTSL	nonspliced	IPESKLTSL	nonspliced
PR487_Michele_20180611_B07_rep1	11680	LVRDVVSSL	nonspliced	LVRDVVSSL	nonspliced	LVRDVVSSL	nonspliced
PR487_Michele_20180604_B07	9438	LVRDVVSSL	nonspliced	LVRDVVSSL	nonspliced	LVRDVVSSL	nonspliced
PR487_Michele_20180611_B07_rep2	11525	LVRDVVSSL	nonspliced	LVRDVVSSL	nonspliced	LVRDVVSSL	nonspliced
PR487_Michele_20180611_B07_rep2	4257	GPNERIGMV	nonspliced	GPNERLGMV	nonspliced	GPNERIGMV	nonspliced
PR487_Michele_20180604_B07	4675	GPNERIGMV	nonspliced	GPNERLGMV	nonspliced	GPNERIGMV	nonspliced
PR487_Michele_20180604_B07	7792	TPNAGDTTVL	nonspliced	TPNAGDTTVL	nonspliced	TPNAGDTTVL	nonspliced
PR487_Michele_20180611_B07_rep2	9281	TPNAGDTTVL	nonspliced	TPNAGDTTVL	nonspliced	TPNAGDTTVL	nonspliced
PR487_Michele_20180611_B07_rep1	9376	TPNAGDTTVL	nonspliced	TPNAGDTTVL	nonspliced	TPNAGDTTVL	nonspliced
PR487_Michele_20180611_B07_rep1	6069	SPDGSKILAT	nonspliced	SPDGSKLLAT	nonspliced	SPDGSKILAT	nonspliced
PR487_Michele_20180604_B07	5626	SPDGSKILAT	nonspliced	SPDGSKLLAT	nonspliced	SPDGSKILAT	nonspliced
PR487_Michele_20180611_B07_rep2	5735	KPSPKTIAF	nonspliced	KPSPKTLAF	nonspliced	KPSPKTIAF	nonspliced
PR487_Michele_20180611_B07_rep1	5865	KPSPKTIAF	nonspliced	KPSPKTLAF	nonspliced	KPSPKTIAF	nonspliced
PR487_Michele_20180611_B07_rep1	13604	LPFGKVTNL	nonspliced	LPFGKVTNL	nonspliced	LPFGKVTNL	nonspliced
PR487_Michele_20180611_B07_rep1	13604	LPFGKVTNL	nonspliced	LPFGKVTNL	nonspliced	LPFGKVTNI	nonspliced
PR487_Michele_20180611_B07_rep1	13109	KPANGILYL	nonspliced	KPANGLLYL	nonspliced	not identified	not identified
PR487_Michele_20180604_B07	6087	KPSPKTIAF	nonspliced	KPSPKTLAF	nonspliced	KPSPKTIAF	nonspliced
PR487_Michele_20180611_B07_rep2	9490	LDSAARDEL	nonspliced	LDSAARDEL	nonspliced	LDSAARDEL	nonspliced
PR487_Michele_20180611_B07_rep1	11198	RPADVIFAT	nonspliced	RPADVLFAT	nonspliced	RPADVIFAT	nonspliced
PR487_Michele_20180611_B07_rep2	11090	RPADVIFAT	nonspliced	RPADVLFAT	nonspliced	RPADVIFAT	nonspliced
PR487_Michele_20180611_B07_rep1	9161	SPRVPLSAY	nonspliced	SPRVPLSAY	nonspliced	SPRVPLSAY	nonspliced
PR487_Michele_20180604_B07	7844	SPRVPLSAY	nonspliced	SPRVPLSAY	nonspliced	SPRVPLSAY	nonspliced
PR487_Michele_20180611_B07_rep2	6915	RPPDVGHVL	nonspliced	RPPDVGHVL	nonspliced	RPPDVGHVL	nonspliced
PR487_Michele_20180611_B07_rep1	7017	RPPDVGHVL	nonspliced	RPPDVGHVL	nonspliced	RPPDVGHVL	nonspliced
PR487_Michele_20180604_B07	6619	RPPDVGHVL	nonspliced	RPPDVGHVL	nonspliced	RPPDVGHVL	nonspliced
PR487_Michele_20180611_B07_rep2	14627	KPSLPFTSL	nonspliced	KPSLPFTSL	nonspliced	KPSLPFTSL	nonspliced
PR487_Michele_20180611_B07_rep1	12270	SPDSEITEL	nonspliced	SPDSELTEL	nonspliced	SPDSEITEL	nonspliced
PR487_Michele_20180604_B07	9634	SPDSEITEL	nonspliced	SPDSELTEL	nonspliced	SPDSEITEL	nonspliced
PR487_Michele_20180611_B07_rep2	12167	SPDSEITEL	nonspliced	SPDSELTEL	nonspliced	SPDSEITEL	nonspliced
PR487_Michele_20180604_B07	3994	APDSPNRSF	nonspliced	APDSPNRSF	nonspliced	APDSPNRSF	nonspliced
PR487_Michele_20180604_B07	4352	PKTTGEGTSL	nonspliced	PKTTGEGTSL	nonspliced	PKTTGEGTSL	nonspliced
PR487_Michele_20180611_B07_rep1	3920	PKTTGEGTSL	nonspliced	PKTTGEGTSL	nonspliced	PKTTGEGTSL	nonspliced
PR487_Michele_20180611_B07_rep2	3869	PKTTGEGTSL	nonspliced	PKTTGEGTSL	nonspliced	PKTTGEGTSL	nonspliced
PR487_Michele_20180611_B07_rep1	3761	HPKNPEVGL	nonspliced	HPKNPEVGL	nonspliced	HPKNPEVGL	nonspliced
PR487_Michele_20180611_B07_rep2	7237	APALTSRQF	nonspliced	APALTSRQF	nonspliced	APALTSRQF	nonspliced
PR487_Michele_20180611_B07_rep1	7336	APALTSRQF	nonspliced	APALTSRQF	nonspliced	APALTSRQF	nonspliced
PR487_Michele_20180604_B07	4692	HPKNPEVGL	nonspliced	HPKNPEVGL	nonspliced	HPKNPEVGL	nonspliced
PR487_Michele_20180604_B07	6657	APALTSRQF	nonspliced	APALTSRQF	nonspliced	APALTSRQF	nonspliced
PR487_Michele_20180611_B07_rep2	3609	HPKNPEVGL	nonspliced	HPKNPEVGL	nonspliced	HPKNPEVGL	nonspliced
PR487_Michele_20180604_B07	13934	APAPVGPLVGL	nonspliced	APAPVGPLVGL	nonspliced	APAPVGPLVGL	nonspliced
PR487_Michele_20180611_B07_rep1	18888	APAPVGPLVGL	nonspliced	APAPVGPLVGL	nonspliced	APAPVGPLVGL	nonspliced
PR487_Michele_20180604_B07	13923	APAPVGPLVGL	nonspliced	APAPVGPLVGL	nonspliced	APAPVGPLVGL	nonspliced
PR487_Michele_20180611_B07_rep1	10784	RPAPLPAAVV	nonspliced	RPAPLPAAVV	nonspliced	RPAPLPAAVV	nonspliced
PR487_Michele_20180611_B07_rep2	6234	RPPDSYSGL	nonspliced	RPPDSYSGL	nonspliced	not identified	not identified
PR487_Michele_20180611_B07_rep1	7227	APPAPPHASF	nonspliced	APPAPPHASF	nonspliced	APPAPPHASF	nonspliced
PR487_Michele_20180611_B07_rep2	7133	APPAPPHASF	nonspliced	APPAPPHASF	nonspliced	APPAPPHASF	nonspliced
PR487_Michele_20180604_B07	5088	IPTSARSML	nonspliced	LPTSARSML	nonspliced	IPTSARSML	nonspliced
PR487_Michele_20180604_B07	11801	YPASTVQIL	nonspliced	YPASTVQLL	nonspliced	YPASTVQIL	nonspliced
PR487_Michele_20180611_B07_rep2	15328	YPASTVQIL	nonspliced	YPASTVQLL	nonspliced	YPASTVQIL	nonspliced
PR487_Michele_20180611_B07_rep1	15521	YPASTVQIL	nonspliced	YPASTVQLL	nonspliced	YPASTVQIL	nonspliced
PR487_Michele_20180611_B07_rep1	12890	NPAQDFSTL	nonspliced	NPAQDFSTL	nonspliced	NPAQDFSTL	nonspliced
PR487_Michele_20180604_B07	10093	NPAQDFSTL	nonspliced	NPAQDFSTL	nonspliced	NPAQDFSTL	nonspliced
PR487_Michele_20180611_B07_rep2	8413	GPMNLRAAF	nonspliced	GPMNLRAAF	nonspliced	GPMNLRAAF	nonspliced
PR487_Michele_20180604_B07	7582	GPMNLRAAF	nonspliced	GPMNLRAAF	nonspliced	GPMNLRAAF	nonspliced
PR487_Michele_20180611_B07_rep1	8576	GPMNLRAAF	nonspliced	GPMNLRAAF	nonspliced	GPMNLRAAF	nonspliced
PR487_Michele_20180611_B07_rep1	11433	RPHLPLLM	nonspliced	RPHLPLLM	nonspliced	RPHLPLLM	nonspliced
PR487_Michele_20180611_B07_rep2	11251	RPHLPLLM	nonspliced	RPHLPLLM	nonspliced	RPHLPLLM	nonspliced
PR487_Michele_20180604_B07	7825	RVAPPRALL	nonspliced	RVAPPRALL	nonspliced	RVAPPRALL	nonspliced
PR487_Michele_20180611_B07_rep2	8303	RVAPPRALL	nonspliced	RVAPPRALL	nonspliced	RVAPPRALL	nonspliced
PR487_Michele_20180611_B07_rep1	8468	RVAPPRALL	nonspliced	RVAPPRALL	nonspliced	RVAPPRALL	nonspliced
PR487_Michele_20180611_B07_rep1	3736	RPPPVGHSF	nonspliced	RPPPVGHSF	nonspliced	RPPPVGHSF	nonspliced
PR487_Michele_20180611_B07_rep2	3544	RPPPVGHSF	nonspliced	RPPPVGHSF	nonspliced	RPPPVGHSF	nonspliced
PR487_Michele_20180611_B07_rep1	11745	SPNAEIHIL	nonspliced	SPNAELHLL	nonspliced	SPNAEIHIL	nonspliced
PR487_Michele_20180611_B07_rep2	11571	SPNAEIHIL	nonspliced	SPNAELHLL	nonspliced	SPNAEIHIL	nonspliced
PR487_Michele_20180604_B07	9549	SPNAEIHIL	nonspliced	SPNAELHLL	nonspliced	SPNAEIHIL	nonspliced
PR487_Michele_20180611_B07_rep2	11359	SPNAEIHIL	nonspliced	SPNAELHLL	nonspliced	SPNAEIHIL	nonspliced
PR487_Michele_20180611_B07_rep1	11530	SPNAEIHIL	nonspliced	SPNAELHLL	nonspliced	SPNAEIHIL	nonspliced
PR487_Michele_20180604_B07	9541	SPNAEIHIL	nonspliced	SPNAELHLL	nonspliced	SPNAEIHIL	nonspliced
PR487_Michele_20180611_B07_rep2	10795	YPAPGLKTF	nonspliced	YPAPGLKTF	nonspliced	YPAPGLKTF	nonspliced
PR487_Michele_20180611_B07_rep1	10940	YPAPGLKTF	nonspliced	YPAPGLKTF	nonspliced	YPAPGLKTF	nonspliced
PR487_Michele_20180604_B07	9008	YPAPGLKTF	nonspliced	YPAPGLKTF	nonspliced	YPAPGLKTF	nonspliced
PR487_Michele_20180604_B07	11722	LPAGWILSH	nonspliced	LPAGWLLSH	nonspliced	LPAGWILSH	nonspliced
PR487_Michele_20180604_B07	5750	IPKNNPPTL	nonspliced	LPKNNPPTL	nonspliced	LPKNNPPTI	nonspliced
PR487_Michele_20180604_B07	5750	IPKNNPPTL	nonspliced	LPKNNPPTL	nonspliced	IPKNNPPTL	nonspliced
PR487_Michele_20180611_B07_rep1	6054	IPKNNPPTL	nonspliced	LPKNNPPTL	nonspliced	LPKNNPPTI	nonspliced
PR487_Michele_20180611_B07_rep1	6054	IPKNNPPTL	nonspliced	LPKNNPPTL	nonspliced	IPKNNPPTL	nonspliced
PR487_Michele_20180611_B07_rep2	5967	IPKNNPPTL	nonspliced	LPKNNPPTL	nonspliced	LPKNNPPTI	nonspliced
PR487_Michele_20180611_B07_rep2	5967	IPKNNPPTL	nonspliced	LPKNNPPTL	nonspliced	IPKNNPPTL	nonspliced
PR487_Michele_20180611_B07_rep2	15270	YPSPVPTSF	nonspliced	YPSPVPTSF	nonspliced	YPSPVPTSF	nonspliced
PR487_Michele_20180604_B07	11577	YPSPVPTSF	nonspliced	YPSPVPTSF	nonspliced	YPSPVPTSF	nonspliced
PR487_Michele_20180604_B07	5979	APAPIHNQF	nonspliced	APAPLHNQF	nonspliced	APAPIHNQF	nonspliced
PR487_Michele_20180611_B07_rep2	7355	RIAPAFSSM	nonspliced	RLAPAFSSM	nonspliced	RIAPAFSSM	nonspliced
PR487_Michele_20180611_B07_rep1	7463	RIAPAFSSM	nonspliced	RLAPAFSSM	nonspliced	RIAPAFSSM	nonspliced
PR487_Michele_20180611_B07_rep2	10484	VPLEKPVTL	nonspliced	VPLEKPVTL	nonspliced	VPLEKPVTL	nonspliced
PR487_Michele_20180604_B07	14062	RVDLPLAVL	nonspliced	RVDLPLAVL	nonspliced	not identified	not identified
PR487_Michele_20180611_B07_rep1	18513	APRTVLLLL	nonspliced	APRTVLLLL	nonspliced	APRTVLLLL	nonspliced
PR487_Michele_20180604_B07	14252	APRTVLLLL	nonspliced	APRTVLLLL	nonspliced	APRTVLLLL	nonspliced
PR487_Michele_20180611_B07_rep2	18124	APRTVLLLL	nonspliced	APRTVLLLL	nonspliced	APRTVLLLL	nonspliced
PR487_Michele_20180604_B07	13239	SPLYSPVSF	nonspliced	SPLYSPVSF	nonspliced	SPLYSPVSF	nonspliced
PR487_Michele_20180604_B07	12026	YPSTGMLVL	nonspliced	YPSTGMLVL	nonspliced	YPSTGMLVL	nonspliced
PR487_Michele_20180611_B07_rep1	16239	TPAIPTAVNL	nonspliced	TPALPTAVNL	nonspliced	TPAIPTAVNL	nonspliced
PR487_Michele_20180611_B07_rep1	14989	VGVPTIQQL	nonspliced	VGVPTLQQL	nonspliced	TPSPIIQQL	nonspliced
PR487_Michele_20180604_B07	8444	SPQAPTHFL	nonspliced	SPQAPTHFL	nonspliced	SPQAPTHFL	nonspliced
PR487_Michele_20180611_B07_rep1	9795	SPQAPTHFL	nonspliced	SPQAPTHFL	nonspliced	SPQAPTHFL	nonspliced
PR487_Michele_20180611_B07_rep2	9666	SPQAPTHFL	nonspliced	SPQAPTHFL	nonspliced	SPQAPTHFL	nonspliced
PR487_Michele_20180611_B07_rep1	9561	RPDTLDPAL	nonspliced	RPDTLDPAL	nonspliced	RPDTLDPAL	nonspliced
PR487_Michele_20180611_B07_rep1	9475	RPHLQAYL	nonspliced	RPHLQAYL	nonspliced	RPHLQAYL	nonspliced
PR487_Michele_20180611_B07_rep2	9279	RPHLQAYL	nonspliced	RPHLQAYL	nonspliced	RPHLQAYL	nonspliced
PR487_Michele_20180611_B07_rep1	11774	SPRDPVLTL	nonspliced	SPRDPVLTL	nonspliced	SPRDPVLTL	nonspliced
PR487_Michele_20180604_B07	7676	RPTGGVGAVAL	nonspliced	RPTGGVGAVAL	nonspliced	RPTGGVGAVAL	nonspliced
PR487_Michele_20180611_B07_rep1	8751	RPTGGVGAVAL	nonspliced	RPTGGVGAVAL	nonspliced	RPTGGVGAVAL	nonspliced
PR487_Michele_20180611_B07_rep2	8596	RPTGGVGAVAL	nonspliced	RPTGGVGAVAL	nonspliced	RPTGGVGAVAL	nonspliced
PR487_Michele_20180604_B07	11679	IPALRDISI	nonspliced	LPALRDLSL	nonspliced	IPALRDISI	nonspliced
PR487_Michele_20180611_B07_rep2	11436	NPNSKIVLL	nonspliced	NPNSKLVLL	nonspliced	NPNSKIVLL	nonspliced
PR487_Michele_20180611_B07_rep1	11613	NPNSKIVLL	nonspliced	NPNSKLVLL	nonspliced	NPNSKIVLL	nonspliced
PR487_Michele_20180604_B07	9736	NPNSKIVLL	nonspliced	NPNSKLVLL	nonspliced	NPNSKIVLL	nonspliced
PR487_Michele_20180611_B07_rep2	8200	RPGLLNSKL	nonspliced	RPGLLNSKL	nonspliced	RPGLLNSKL	nonspliced
PR487_Michele_20180611_B07_rep2	7111	YPNVGKSSF	nonspliced	YPNVGKSSF	nonspliced	YPNVGKSSF	nonspliced
PR487_Michele_20180611_B07_rep1	7219	YPNVGKSSF	nonspliced	YPNVGKSSF	nonspliced	YPNVGKSSF	nonspliced
PR487_Michele_20180604_B07	12088	MPPFPPPSL	nonspliced	MPPFPPPSL	nonspliced	MPPFPPPSL	nonspliced
PR487_Michele_20180611_B07_rep1	16461	MPPFPPPSL	nonspliced	MPPFPPPSL	nonspliced	MPPFPPPSL	nonspliced
PR487_Michele_20180604_B07	4069	QPAPTPLKM	nonspliced	QPAPTPLKM	nonspliced	QPAPTPLKM	nonspliced
PR487_Michele_20180611_B07_rep1	16157	MPQGNPLLL	nonspliced	MPQGNPLLL	nonspliced	MPQGNPLLL	nonspliced
PR487_Michele_20180611_B07_rep1	17617	SPLVAIGQTL	nonspliced	SPLVALGQTL	nonspliced	SPLVAIGQTL	nonspliced
PR487_Michele_20180611_B07_rep1	10886	SPALKQIEI	nonspliced	SPALKQLEL	nonspliced	SPALKQIEI	nonspliced
PR487_Michele_20180611_B07_rep2	10736	SPALKQIEI	nonspliced	SPALKQLEL	nonspliced	SPALKQIEI	nonspliced
PR487_Michele_20180604_B07	9025	SPALKQIEI	nonspliced	SPALKQLEL	nonspliced	SPALKQIEI	nonspliced
PR487_Michele_20180611_B07_rep1	6291	YPDIKHGGL	nonspliced	YPDLKHGGL	nonspliced	YPDIKHGGL	nonspliced
PR487_Michele_20180611_B07_rep2	6193	YPDIKHGGL	nonspliced	YPDLKHGGL	nonspliced	YPDIKHGGL	nonspliced
PR487_Michele_20180611_B07_rep2	9631	VPMGIPRTL	nonspliced	VPMGLPRTL	nonspliced	not identified	not identified
PR487_Michele_20180611_B07_rep1	9763	VPMGIPRTL	nonspliced	VPMGLPRTL	nonspliced	VPMGIPRTL	nonspliced
PR487_Michele_20180604_B07	15942	LPFGGVPTVL	nonspliced	LPFGGVPTVL	nonspliced	LPFGGVPTVL	nonspliced
PR487_Michele_20180611_B07_rep2	3704	RPAGKGSITI	nonspliced	RPAGKGSLTL	nonspliced	RPAGKGSITI	nonspliced
PR487_Michele_20180611_B07_rep2	9001	VPRTIIVTT	nonspliced	VPRTLLVTT	nonspliced	VPRTIIVTT	nonspliced
PR487_Michele_20180611_B07_rep1	5012	TPIEGMLSH	nonspliced	TPLEGMLSH	nonspliced	TPIEGMLSH	nonspliced
PR487_Michele_20180611_B07_rep2	4916	TPIEGMLSH	nonspliced	TPLEGMLSH	nonspliced	TPIEGMLSH	nonspliced
PR487_Michele_20180604_B07	10618	APAPPSSGLGF	nonspliced	APAPPSSGLGF	nonspliced	APAPPSSGLGF	nonspliced
PR487_Michele_20180611_B07_rep1	16829	GPHVPFTVF	nonspliced	GPHVPFTVF	nonspliced	GPHVPFTVF	nonspliced
PR487_Michele_20180604_B07	5154	GVRPSPMQL	nonspliced	GVRPSPMQL	nonspliced	GVRPSPMQL	nonspliced
PR487_Michele_20180611_B07_rep1	5145	GVRPSPMQL	nonspliced	GVRPSPMQL	nonspliced	GVRPSPMQL	nonspliced
PR487_Michele_20180611_B07_rep2	5056	GVRPSPMQL	nonspliced	GVRPSPMQL	nonspliced	GVRPSPMQL	nonspliced
PR487_Michele_20180604_B07	12960	GPHVPFTVF	nonspliced	GPHVPFTVF	nonspliced	GPHVPFTVF	nonspliced
PR487_Michele_20180604_B07	7339	SPSEIVKQI	nonspliced	SPSELVKQL	nonspliced	SPSEIVKQI	nonspliced
PR487_Michele_20180611_B07_rep1	8521	SPSEIVKQI	nonspliced	SPSELVKQL	nonspliced	SPSEIVKQI	nonspliced
PR487_Michele_20180611_B07_rep1	13390	KPAPLNTFL	nonspliced	KPAPLNTFL	nonspliced	KPAPLNTFL	nonspliced
PR487_Michele_20180611_B07_rep1	8854	RPRKAFLL	nonspliced	RPRKAFLL	nonspliced	not identified	not identified
PR487_Michele_20180604_B07	13522	SPYQGGVFF	nonspliced	SPYQGGVFF	nonspliced	SPYQGGVFF	nonspliced
PR487_Michele_20180611_B07_rep2	6356	NPDSKLSQL	nonspliced	NPDSKLSQL	nonspliced	NPDSKLSQL	nonspliced
PR487_Michele_20180611_B07_rep1	6433	NPDSKLSQL	nonspliced	NPDSKLSQL	nonspliced	NPDSKLSQL	nonspliced
PR487_Michele_20180604_B07	11921	YPSINPPTL	nonspliced	YPSLNPPTL	nonspliced	YPSINPPTL	nonspliced
PR487_Michele_20180604_B07	7823	APRLPSTML	nonspliced	APRLPSTML	nonspliced	APRLPSTML	nonspliced
PR487_Michele_20180611_B07_rep1	9235	APRLPSTML	nonspliced	APRLPSTML	nonspliced	APRLPSTML	nonspliced
PR487_Michele_20180604_B07	13224	VPPAVTGITF	nonspliced	VPPAVTGLTF	nonspliced	VPPAVTGITF	nonspliced
PR487_Michele_20180611_B07_rep2	12004	GPYGGGGQYF	nonspliced	GPYGGGGQYF	nonspliced	GPYGGGGQYF	nonspliced
PR487_Michele_20180604_B07	9711	GPYGGGGQYF	nonspliced	GPYGGGGQYF	nonspliced	GPYGGGGQYF	nonspliced
PR487_Michele_20180611_B07_rep1	12127	GPYGGGGQYF	nonspliced	GPYGGGGQYF	nonspliced	GPYGGGGQYF	nonspliced
PR487_Michele_20180604_B07	9713	GPYGGGGQYF	nonspliced	GPYGGGGQYF	nonspliced	GPYGGGGQYF	nonspliced
PR487_Michele_20180611_B07_rep2	11980	GPYGGGGQYF	nonspliced	GPYGGGGQYF	nonspliced	GPYGGGGQYF	nonspliced
PR487_Michele_20180604_B07	9959	GPYGGGGQYF	nonspliced	GPYGGGGQYF	nonspliced	GPYGGGGQYF	nonspliced
PR487_Michele_20180611_B07_rep1	12101	GPYGGGGQYF	nonspliced	GPYGGGGQYF	nonspliced	GPYGGGGQYF	nonspliced
PR487_Michele_20180611_B07_rep1	12326	GPYGGGGQYF	nonspliced	GPYGGGGQYF	nonspliced	GPYGGGGQYF	nonspliced
PR487_Michele_20180611_B07_rep1	7180	KPVYPGQTL	nonspliced	KPVYPGQTL	nonspliced	KPVYPGQTL	nonspliced
PR487_Michele_20180604_B07	7132	KLSDSRIAL	nonspliced	KLSDSRLAL	nonspliced	KLSDSRIAL	nonspliced
PR487_Michele_20180611_B07_rep1	7580	KLSDSRIAL	nonspliced	KLSDSRLAL	nonspliced	KLSDSRIAL	nonspliced
PR487_Michele_20180611_B07_rep2	7440	KLSDSRIAL	nonspliced	KLSDSRLAL	nonspliced	KLSDSRIAL	nonspliced
PR487_Michele_20180604_B07	10152	GPYGGGGQYF	nonspliced	GPYGGGGQYF	nonspliced	GPYGGGGQYF	nonspliced
PR487_Michele_20180611_B07_rep1	12740	GPYGGGGQYF	nonspliced	GPYGGGGQYF	nonspliced	GPYGGGGQYF	nonspliced
PR487_Michele_20180611_B07_rep2	12607	GPYGGGGQYF	nonspliced	not identified	not identified	GPYGGGGQYF	nonspliced
PR487_Michele_20180611_B07_rep1	7299	APRAPPGPAGL	nonspliced	APRAPPGPAGL	nonspliced	APRAPPGPAGL	nonspliced
PR487_Michele_20180611_B07_rep1	20727	YVNLPTIAL	nonspliced	YVNLPTLAL	nonspliced	YVNLPTIAL	nonspliced
PR487_Michele_20180604_B07	15163	YVNLPTIAL	nonspliced	YVNLPTLAL	nonspliced	YVNLPTIAL	nonspliced
PR487_Michele_20180611_B07_rep1	14253	SPAQYQVVL	nonspliced	SPAQYQVVL	nonspliced	SPAQYQVVL	nonspliced
PR487_Michele_20180604_B07	8276	VPKADSGAFL	nonspliced	VPKADSGAFL	nonspliced	VPKADSGAFL	nonspliced
PR487_Michele_20180611_B07_rep2	14094	SPAQYQVVL	nonspliced	SPAQYQVVL	nonspliced	SPAQYQVVL	nonspliced
PR487_Michele_20180611_B07_rep2	19416	APLAVFQML	nonspliced	APLAVFQML	nonspliced	APLAVFQML	nonspliced
PR487_Michele_20180604_B07	14617	APLAVFQML	nonspliced	APLAVFQML	nonspliced	APLAVFQML	nonspliced
PR487_Michele_20180611_B07_rep1	19819	APLAVFQML	nonspliced	APLAVFQML	nonspliced	APLAVFQML	nonspliced
PR487_Michele_20180604_B07	12476	LPRLTPPVL	nonspliced	LPRLTPPVL	nonspliced	LPRLTPPVL	nonspliced
PR487_Michele_20180604_B07	9716	VPKYWGSGL	nonspliced	VPKYWGSGL	nonspliced	VPKYWGSGL	nonspliced
PR487_Michele_20180611_B07_rep2	11299	SPMEGTGISL	nonspliced	SPMEGTGLSL	nonspliced	SPMEGTGISL	nonspliced
PR487_Michele_20180604_B07	9158	SPMEGTGISL	nonspliced	SPMEGTGLSL	nonspliced	SPMEGTGISL	nonspliced
PR487_Michele_20180611_B07_rep1	11414	SPMEGTGISL	nonspliced	SPMEGTGLSL	nonspliced	SPMEGTGISL	nonspliced
PR487_Michele_20180611_B07_rep1	5241	GPEADRHLL	nonspliced	GPEADRHLL	nonspliced	GPEADRHLL	nonspliced
PR487_Michele_20180611_B07_rep1	23592	TPADVFIVF	nonspliced	TPADVFLVF	nonspliced	TPADVFIVF	nonspliced
PR487_Michele_20180604_B07	17298	TPADVFIVF	nonspliced	TPADVFLVF	nonspliced	TPADVFIVF	nonspliced
PR487_Michele_20180611_B07_rep2	22786	TPADVFIVF	nonspliced	TPADVFLVF	nonspliced	TPADVFIVF	nonspliced
PR487_Michele_20180611_B07_rep1	16684	PSLRILYM	nonspliced	PSLRLLYM	nonspliced	not identified	not identified
PR487_Michele_20180604_B07	12981	LPNLNLNLP	nonspliced	LPNLNLNLP	nonspliced	LPLDVQNLP	cisspliced
PR487_Michele_20180611_B07_rep2	13007	KPLFPGMGF	nonspliced	KPLFPGMGF	nonspliced	KPLFPGMGF	nonspliced
PR487_Michele_20180611_B07_rep1	13325	KPLFPGMGF	nonspliced	KPLFPGMGF	nonspliced	KPLFPGMGF	nonspliced
PR487_Michele_20180604_B07	10549	KPLFPGMGF	nonspliced	KPLFPGMGF	nonspliced	KPLFPGMGF	nonspliced
PR487_Michele_20180604_B07	10520	KPLFPGMGF	nonspliced	KPLFPGMGF	nonspliced	KPLFPGMGF	nonspliced
PR487_Michele_20180611_B07_rep2	7584	RPQAPATVGL	nonspliced	RPQAPATVGL	nonspliced	RPQAPATVGL	nonspliced
PR487_Michele_20180611_B07_rep2	7554	RPQAPATVGL	nonspliced	RPQAPATVGL	nonspliced	RPQAPATVGL	nonspliced
PR487_Michele_20180604_B07	6817	RPQAPATVGL	nonspliced	RPQAPATVGL	nonspliced	RPQAPATVGL	nonspliced
PR487_Michele_20180611_B07_rep1	7664	RPQAPATVGL	nonspliced	RPQAPATVGL	nonspliced	RPQAPATVGL	nonspliced
PR487_Michele_20180604_B07	6839	RPQAPATVGL	nonspliced	RPQAPATVGL	nonspliced	RPQAPATVGL	nonspliced
PR487_Michele_20180611_B07_rep1	7682	RPQAPATVGL	nonspliced	RPQAPATVGL	nonspliced	RPQAPATVGL	nonspliced
PR487_Michele_20180611_B07_rep2	8321	NPTRQPLAL	nonspliced	NPTRQPLAL	nonspliced	NPTRQPLAL	nonspliced
PR487_Michele_20180604_B07	14747	LPDQTLPIL	nonspliced	LPDQTLPLL	nonspliced	LPDQTLPIL	nonspliced
PR487_Michele_20180611_B07_rep1	5810	RLKPPSNVV	nonspliced	RLKPPSNVV	nonspliced	RLKPPSNVV	nonspliced
PR487_Michele_20180604_B07	5819	RLKPPSNVV	nonspliced	RLKPPSNVV	nonspliced	RLKPPSNVV	nonspliced
PR487_Michele_20180611_B07_rep2	5673	RLKPPSNVV	nonspliced	RLKPPSNVV	nonspliced	RLKPPSNVV	nonspliced
PR487_Michele_20180611_B07_rep1	5495	VPHQPFSQA	nonspliced	VPHQPFSQA	nonspliced	VPHQPFSQA	nonspliced
PR487_Michele_20180604_B07	12568	YPYLGPSTL	nonspliced	YPYLGPSTL	nonspliced	YPYLGPSTL	nonspliced
PR487_Michele_20180611_B07_rep1	16754	YPYLGPSTL	nonspliced	YPYLGPSTL	nonspliced	YPYLGPSTL	nonspliced
PR487_Michele_20180604_B07	12560	YPYLGPSTL	nonspliced	YPYLGPSTL	nonspliced	YPYLGPSTL	nonspliced
PR487_Michele_20180604_B07	6106	APAPEVGRTL	nonspliced	APAPEVGRTL	nonspliced	APAPEVGRTL	nonspliced
PR487_Michele_20180611_B07_rep1	6675	APAPEVGRTL	nonspliced	APAPEVGRTL	nonspliced	APAPEVGRTL	nonspliced
PR487_Michele_20180611_B07_rep2	6597	APAPEVGRTL	nonspliced	APAPEVGRTL	nonspliced	APAPEVGRTL	nonspliced
PR487_Michele_20180604_B07	6637	RPKPIITSV	nonspliced	RPKPLLTSV	nonspliced	RPKPIITSV	nonspliced
PR487_Michele_20180611_B07_rep1	6769	RPKPIITSV	nonspliced	RPKPLLTSV	nonspliced	RPKPIITSV	nonspliced
PR487_Michele_20180604_B07	14079	NPTDAFTVF	nonspliced	NPTDAFTVF	nonspliced	NPTDAFTVF	nonspliced
PR487_Michele_20180611_B07_rep2	3731	NPRPTAQDL	nonspliced	NPRPTAQDL	nonspliced	NPRPTAQDL	nonspliced
PR487_Michele_20180611_B07_rep1	3833	NPRPTAQDL	nonspliced	NPRPTAQDL	nonspliced	NPRPTAQDL	nonspliced
PR487_Michele_20180611_B07_rep2	6088	APNLQNQQV	nonspliced	APNLQNQQV	nonspliced	APNLQNQQV	nonspliced
PR487_Michele_20180611_B07_rep2	4994	SPQNVPEKL	nonspliced	SPQNVPEKL	nonspliced	SPQNVPEKL	nonspliced
PR487_Michele_20180611_B07_rep1	5090	SPQNVPEKL	nonspliced	SPQNVPEKL	nonspliced	SPQNVPEKL	nonspliced
PR487_Michele_20180611_B07_rep2	12234	RPDDVPLSL	nonspliced	RPDDVPLSL	nonspliced	RPDDVPLSL	nonspliced
PR487_Michele_20180611_B07_rep1	12388	RPDDVPLSL	nonspliced	RPDDVPLSL	nonspliced	RPDDVPLSL	nonspliced
PR487_Michele_20180611_B07_rep1	8113	TPAEVRQVL	nonspliced	TPAEVRQVL	nonspliced	TPAEVRQVL	nonspliced
PR487_Michele_20180604_B07	15511	APPQVLAFGL	nonspliced	APPQVLAFGL	nonspliced	APPQVLAFGL	nonspliced
PR487_Michele_20180604_B07	15522	APPQVLAFGL	nonspliced	APPQVLAFGL	nonspliced	APPQVLAFGL	nonspliced
PR487_Michele_20180611_B07_rep1	21135	APPQVLAFGL	nonspliced	APPQVLAFGL	nonspliced	APPQVLAFGL	nonspliced
PR487_Michele_20180604_B07	11195	NPRSVTLLI	nonspliced	not identified	not identified	NPRSVTLLI	nonspliced
PR487_Michele_20180611_B07_rep1	9375	IPLSKIKTL	nonspliced	LPLSKLKTL	nonspliced	IPLSKIKTL	nonspliced
PR487_Michele_20180611_B07_rep2	9209	IPLSKIKTL	nonspliced	LPLSKLKTL	nonspliced	IPLSKIKTL	nonspliced
PR487_Michele_20180611_B07_rep2	8235	LPASPAHQL	nonspliced	LPASPAHQL	nonspliced	LPASPAHQL	nonspliced
PR487_Michele_20180611_B07_rep1	7399	APVEVTHNF	nonspliced	APVEVTHNF	nonspliced	APVEVTHNF	nonspliced
PR487_Michele_20180611_B07_rep2	7316	APVEVTHNF	nonspliced	APVEVTHNF	nonspliced	APVEVTHNF	nonspliced
PR487_Michele_20180604_B07	6577	APVEVTHNF	nonspliced	APVEVTHNF	nonspliced	APVEVTHNF	nonspliced
PR487_Michele_20180604_B07	11681	SPHSVINIF	nonspliced	SPHSVLNLF	nonspliced	SPHSVINIF	nonspliced
PR487_Michele_20180611_B07_rep2	9653	RPAANPIQF	nonspliced	RPAANPLQF	nonspliced	RPAANPIQF	nonspliced
PR487_Michele_20180604_B07	8437	RPAANPIQF	nonspliced	RPAANPLQF	nonspliced	RPAANPIQF	nonspliced
PR487_Michele_20180604_B07	8446	RPAANPIQF	nonspliced	RPAANPLQF	nonspliced	RPAANPIQF	nonspliced
PR487_Michele_20180611_B07_rep2	11982	SVRPLVTEL	nonspliced	SVRPLVTEL	nonspliced	SVRPLVTEL	nonspliced
PR487_Michele_20180611_B07_rep2	11690	AGAAVRIGSVL	nonspliced	AGAAVRLGSVL	nonspliced	AGAAVRIGSVL	nonspliced
PR487_Michele_20180604_B07	9690	AGAAVRIGSVL	nonspliced	AGAAVRLGSVL	nonspliced	AGAAVRIGSVL	nonspliced
PR487_Michele_20180611_B07_rep1	11853	AGAAVRIGSVL	nonspliced	AGAAVRLGSVL	nonspliced	AGAAVRIGSVL	nonspliced
PR487_Michele_20180604_B07	13063	LPSPFLRAL	nonspliced	LPSPFLRAL	nonspliced	LPSPFLRAL	nonspliced
PR487_Michele_20180611_B07_rep1	16884	LPSPFLRAL	nonspliced	LPSPFLRAL	nonspliced	LPSPFLRAL	nonspliced
PR487_Michele_20180611_B07_rep2	16614	LPSPFLRAL	nonspliced	LPSPFLRAL	nonspliced	LPSPFLRAL	nonspliced
PR487_Michele_20180611_B07_rep2	5255	MMGHRPVL	nonspliced	MMGHRPVL	nonspliced	MMGHRPVL	nonspliced
PR487_Michele_20180604_B07	5556	MMGHRPVL	nonspliced	MMGHRPVL	nonspliced	MMGHRPVL	nonspliced
PR487_Michele_20180611_B07_rep1	5349	MMGHRPVL	nonspliced	MMGHRPVL	nonspliced	MMGHRPVL	nonspliced
PR487_Michele_20180604_B07	11819	QPSFPTPQL	nonspliced	QPSFPTPQL	nonspliced	QPSFPTPQL	nonspliced
PR487_Michele_20180611_B07_rep2	3507	SPKIASHQF	nonspliced	SPKLASHQF	nonspliced	SPKIASHQF	nonspliced
PR487_Michele_20180611_B07_rep1	11138	LPSPTATSQL	nonspliced	LPSPTATSQL	nonspliced	LPSPTATSQL	nonspliced
PR487_Michele_20180604_B07	8774	LPSPTATSQL	nonspliced	LPSPTATSQL	nonspliced	LPSPTATSQL	nonspliced
PR487_Michele_20180611_B07_rep2	11028	LPSPTATSQL	nonspliced	LPSPTATSQL	nonspliced	LPSPTATSQL	nonspliced
PR487_Michele_20180611_B07_rep2	5786	GPNGAGKSTII	nonspliced	GPNGAGKSTLL	nonspliced	GPNGAGKSTII	nonspliced
PR487_Michele_20180611_B07_rep2	5786	GPNGAGKSTII	nonspliced	GPNGAGKSTLL	nonspliced	GPNGAGKSTLL	nonspliced
PR487_Michele_20180611_B07_rep1	5877	GPNGAGKSTII	nonspliced	GPNGAGKSTLL	nonspliced	GPNGAGKSTII	nonspliced
PR487_Michele_20180611_B07_rep1	5877	GPNGAGKSTII	nonspliced	GPNGAGKSTLL	nonspliced	GPNGAGKSTLL	nonspliced
PR487_Michele_20180611_B07_rep2	3653	LVQRGSANGL	nonspliced	LVQRGSANGL	nonspliced	LVQRGSANGL	nonspliced
PR487_Michele_20180604_B07	5199	TPARKEISL	nonspliced	TPARKELSL	nonspliced	not identified	not identified
PR487_Michele_20180611_B07_rep1	6711	QPLESGTHF	nonspliced	QPLESGTHF	nonspliced	QPLESGTHF	nonspliced
PR487_Michele_20180611_B07_rep2	6639	QPLESGTHF	nonspliced	QPLESGTHF	nonspliced	QPLESGTHF	nonspliced
PR487_Michele_20180611_B07_rep2	18714	GPIDVSDLSL	nonspliced	GPLDVSDLSL	nonspliced	GPIDVSDLSL	nonspliced
PR487_Michele_20180604_B07	13742	GPIDVSDLSL	nonspliced	GPLDVSDLSL	nonspliced	GPIDVSDLSL	nonspliced
PR487_Michele_20180604_B07	13148	SPSEILQEL	nonspliced	SPSELLQEL	nonspliced	SPSEILQEL	nonspliced
PR487_Michele_20180611_B07_rep2	4780	APAQPRAASF	nonspliced	APAQPRAASF	nonspliced	not identified	not identified
PR487_Michele_20180611_B07_rep1	14271	LPKPPFGML	nonspliced	LPKPPFGML	nonspliced	LPKPPFGML	nonspliced
PR487_Michele_20180611_B07_rep1	14191	RPALPVSYL	nonspliced	RPALPVSYL	nonspliced	RPALPVSYL	nonspliced
PR487_Michele_20180611_B07_rep2	11094	VMAPRTVLL	nonspliced	VMAPRTVLL	nonspliced	VMAPRTVLL	nonspliced
PR487_Michele_20180604_B07	9413	VMAPRTVLL	nonspliced	VMAPRTVLL	nonspliced	VMAPRTVLL	nonspliced
PR487_Michele_20180611_B07_rep1	11250	VMAPRTVLL	nonspliced	VMAPRTVLL	nonspliced	VMAPRTVLL	nonspliced
PR487_Michele_20180611_B07_rep2	6870	SPDTAIRSGL	nonspliced	SPDTALRSGL	nonspliced	SPDTAIRSGL	nonspliced
PR487_Michele_20180604_B07	12461	LPQGPLGTSF	nonspliced	LPQGPLGTSF	nonspliced	LPQGPLGTSF	nonspliced
PR487_Michele_20180604_B07	12459	LPQGPLGTSF	nonspliced	LPQGPLGTSF	nonspliced	LPQGPLGTSF	nonspliced
PR487_Michele_20180611_B07_rep2	16417	LPQGPLGTSF	nonspliced	LPQGPLGTSF	nonspliced	LPQGPLGTSF	nonspliced
PR487_Michele_20180611_B07_rep2	16429	LPQGPLGTSF	nonspliced	LPQGPLGTSF	nonspliced	LPQGPLGTSF	nonspliced
PR487_Michele_20180611_B07_rep1	16617	LPQGPLGTSF	nonspliced	LPQGPLGTSF	nonspliced	LPQGPLGTSF	nonspliced
PR487_Michele_20180611_B07_rep2	7282	RPQPPPDPL	nonspliced	RPQPPPDPL	nonspliced	RPQPPPDPL	nonspliced
PR487_Michele_20180611_B07_rep1	7387	RPQPPPDPL	nonspliced	RPQPPPDPL	nonspliced	RPQPPPDPL	nonspliced
PR487_Michele_20180604_B07	11912	SPSVSQLSVL	nonspliced	SPSVSQLSVL	nonspliced	SPSVSQLSVL	nonspliced
PR487_Michele_20180604_B07	11931	SPSVSQLSVL	nonspliced	SPSVSQLSVL	nonspliced	SPSVSQLSVL	nonspliced
PR487_Michele_20180611_B07_rep1	15843	SPSVSQLSVL	nonspliced	SPSVSQLSVL	nonspliced	SPSVSQLSVL	nonspliced
PR487_Michele_20180611_B07_rep2	15655	SPSVSQLSVL	nonspliced	SPSVSQLSVL	nonspliced	SPSVSQLSVL	nonspliced
PR487_Michele_20180604_B07	15865	SPILPITEF	nonspliced	SPLLPLTEF	nonspliced	SPILPITEF	nonspliced
PR487_Michele_20180604_B07	15877	SPILPITEF	nonspliced	SPLLPLTEF	nonspliced	SPILPITEF	nonspliced
PR487_Michele_20180611_B07_rep1	4167	RPEAAQQAF	nonspliced	RPEAAQQAF	nonspliced	RPEAAQQAF	nonspliced
PR487_Michele_20180611_B07_rep2	4076	RPEAAQQAF	nonspliced	RPEAAQQAF	nonspliced	RPEAAQQAF	nonspliced
PR487_Michele_20180611_B07_rep1	12418	TPRSPPLGL	nonspliced	TPRSPPLGL	nonspliced	TPRSPPLGL	nonspliced
PR487_Michele_20180611_B07_rep1	8148	SPEPSKIML	nonspliced	SPEPSKLML	nonspliced	SPEPSKIML	nonspliced
PR487_Michele_20180611_B07_rep2	8043	SPEPSKIML	nonspliced	SPEPSKLML	nonspliced	SPEPSKIML	nonspliced
PR487_Michele_20180604_B07	7202	SPEPSKIML	nonspliced	SPEPSKLML	nonspliced	SPEPSKIML	nonspliced
PR487_Michele_20180604_B07	5253	NPRFGGKEL	nonspliced	NPRFGGKEL	nonspliced	NPRFGGKEL	nonspliced
PR487_Michele_20180611_B07_rep1	6051	SPNKKPFSL	nonspliced	SPNKKPFSL	nonspliced	SPNKKPFSL	nonspliced
PR487_Michele_20180611_B07_rep2	5962	SPNKKPFSL	nonspliced	SPNKKPFSL	nonspliced	SPNKKPFSL	nonspliced
PR487_Michele_20180604_B07	12376	YPVNSVNIL	nonspliced	YPVNSVNLL	nonspliced	YPVNSVNIL	nonspliced
PR487_Michele_20180611_B07_rep2	13326	RPQTGLSFL	nonspliced	RPQTGLSFL	nonspliced	RPQTGLSFL	nonspliced
PR487_Michele_20180611_B07_rep1	13537	RPQTGLSFL	nonspliced	RPQTGLSFL	nonspliced	RPQTGLSFL	nonspliced
PR487_Michele_20180604_B07	10961	RPQTGLSFL	nonspliced	RPQTGLSFL	nonspliced	RPQTGLSFL	nonspliced
PR487_Michele_20180604_B07	10966	RPQTGLSFL	nonspliced	RPQTGLSFL	nonspliced	RPQTGLSFL	nonspliced
PR487_Michele_20180604_B07	14965	IPQPPILQL	nonspliced	LPQPPLLQL	nonspliced	IPQPPILQL	nonspliced
PR487_Michele_20180611_B07_rep2	13958	IPNEIIHAL	nonspliced	LPNELLHAL	nonspliced	not identified	not identified
PR487_Michele_20180611_B07_rep2	14166	IPNEIIHAL	nonspliced	LPNELLHAL	nonspliced	IPNEIIHAL	nonspliced
PR487_Michele_20180604_B07	10791	IPNEIIHAL	nonspliced	LPNELLHAL	nonspliced	IPNEIIHAL	nonspliced
PR487_Michele_20180611_B07_rep1	13940	IPNEIIHAL	nonspliced	LPNELLHAL	nonspliced	LPNKLNHAL	cisspliced
PR487_Michele_20180611_B07_rep2	13521	IPNEIIHAL	nonspliced	LPNELLHAL	nonspliced	IPNEIIHAL	nonspliced
PR487_Michele_20180611_B07_rep1	13712	IPNEIIHAL	nonspliced	LPNELLHAL	nonspliced	IPNEIIHAL	nonspliced
PR487_Michele_20180611_B07_rep2	5552	NPHDRVVAL	nonspliced	NPHDRVVAL	nonspliced	NPHDRVVAL	nonspliced
PR487_Michele_20180611_B07_rep1	5670	NPHDRVVAL	nonspliced	NPHDRVVAL	nonspliced	NPHDRVVAL	nonspliced
PR487_Michele_20180604_B07	10634	RPSVPAALPL	nonspliced	RPSVPAALPL	nonspliced	not identified	not identified
PR487_Michele_20180611_B07_rep2	13255	RPSVPAALPL	nonspliced	RPSVPAALPL	nonspliced	not identified	not identified
PR487_Michele_20180611_B07_rep2	8902	RPLKPLSPL	nonspliced	RPLKPLSPL	nonspliced	LPRKPLSPL	cisspliced
PR487_Michele_20180611_B07_rep1	9081	RPLKPLSPL	nonspliced	RPLKPLSPL	nonspliced	LPRKPLSPL	cisspliced
PR487_Michele_20180611_B07_rep2	16295	SPYPNPSFL	nonspliced	SPYPNPSFL	nonspliced	SPYPNPSFL	nonspliced
PR487_Michele_20180611_B07_rep1	16506	SPYPNPSFL	nonspliced	SPYPNPSFL	nonspliced	SPYPNPSFL	nonspliced
PR487_Michele_20180604_B07	12433	SPYPNPSFL	nonspliced	SPYPNPSFL	nonspliced	SPYPNPSFL	nonspliced
PR487_Michele_20180611_B07_rep1	7908	APSPADPRVL	nonspliced	APSPADPRVL	nonspliced	APSPADPRVL	nonspliced
PR487_Michele_20180611_B07_rep2	7973	RPVKPELAL	nonspliced	RPVKPELAL	nonspliced	RPVKPELAL	nonspliced
PR487_Michele_20180611_B07_rep1	4145	PGIRDHESL	nonspliced	PGLRDHESL	nonspliced	PGIRDHESL	nonspliced
PR487_Michele_20180604_B07	9598	HPADSVVSVL	nonspliced	HPADSVVSVL	nonspliced	HPADSVVSVL	nonspliced
PR487_Michele_20180611_B07_rep1	7286	HPDDSVKIL	nonspliced	HPDDSVKLL	nonspliced	HPDDSVKIL	nonspliced
PR487_Michele_20180604_B07	9821	VPYEKGFAL	nonspliced	VPYEKGFAL	nonspliced	VPYEKGFAL	nonspliced
PR487_Michele_20180611_B07_rep1	15162	SPYIRALGF	nonspliced	SPYLRALGF	nonspliced	SPYIRALGF	nonspliced
PR487_Michele_20180604_B07	11838	SPYIRALGF	nonspliced	SPYLRALGF	nonspliced	SPYIRALGF	nonspliced
PR487_Michele_20180611_B07_rep2	14941	SPYIRALGF	nonspliced	SPYLRALGF	nonspliced	SPYIRALGF	nonspliced
PR487_Michele_20180611_B07_rep2	14585	IPNSPFHVL	nonspliced	LPNSPFHVL	nonspliced	IPNSPFHVL	nonspliced
PR487_Michele_20180611_B07_rep1	14827	IPNSPFHVL	nonspliced	LPNSPFHVL	nonspliced	IPNSPFHVL	nonspliced
PR487_Michele_20180611_B07_rep2	13034	WAVRIPGGPA	nonspliced	WAVRLPGGPA	nonspliced	WAVRIPGGPA	nonspliced
PR487_Michele_20180611_B07_rep1	13210	WAVRIPGGPA	nonspliced	WAVRLPGGPA	nonspliced	WAVRIPGGPA	nonspliced
PR487_Michele_20180604_B07	10374	WAVRIPGGPA	nonspliced	WAVRLPGGPA	nonspliced	WAVRIPGGPA	nonspliced
PR487_Michele_20180604_B07	10396	WAVRIPGGPA	nonspliced	WAVRLPGGPA	nonspliced	WAVRIPGGPA	nonspliced
PR487_Michele_20180604_B07	14239	APPFGFMEL	nonspliced	APPFGFMEL	nonspliced	APPFGFMEL	nonspliced
PR487_Michele_20180604_B07	10088	YPSLPTMTV	nonspliced	YPSLPTMTV	nonspliced	YPSLPTMTV	nonspliced
PR487_Michele_20180604_B07	12226	APGVFGQTTF	nonspliced	APGVFGQTTF	nonspliced	APGVFGQTTF	nonspliced
PR487_Michele_20180611_B07_rep1	11161	MPHVPITTL	nonspliced	MPHVPLTTL	nonspliced	MPHVPITTL	nonspliced
PR487_Michele_20180611_B07_rep2	11014	MPHVPITTL	nonspliced	MPHVPLTTL	nonspliced	MPHVPITTL	nonspliced
PR487_Michele_20180604_B07	9175	MPHVPITTL	nonspliced	MPHVPLTTL	nonspliced	MPHVPITTL	nonspliced
PR487_Michele_20180604_B07	12674	VPVEEPLEL	nonspliced	VPVEEPLEL	nonspliced	VPVEEPLEL	nonspliced
PR487_Michele_20180611_B07_rep2	7071	RAIPNNQVL	nonspliced	RALPNNQVL	nonspliced	RAIPNNQVL	nonspliced
PR487_Michele_20180611_B07_rep1	7171	RAIPNNQVL	nonspliced	RALPNNQVL	nonspliced	RAIPNNQVL	nonspliced
PR487_Michele_20180604_B07	9991	LPQGIVREL	nonspliced	LPQGLVREL	nonspliced	LPQGIVREL	nonspliced
PR487_Michele_20180611_B07_rep2	8903	SPTYKGLLM	nonspliced	SPTYKGLLM	nonspliced	SPTYKGLLM	nonspliced
PR487_Michele_20180611_B07_rep1	9028	SPTYKGLLM	nonspliced	SPTYKGLLM	nonspliced	SPTYKGLLM	nonspliced
PR487_Michele_20180604_B07	3518	RPKVPDQSV	nonspliced	RPKVPDQSV	nonspliced	RPKVPDQSV	nonspliced
PR487_Michele_20180611_B07_rep2	2614	RPKVPDQSV	nonspliced	RPKVPDQSV	nonspliced	RPKVPDQSV	nonspliced
PR487_Michele_20180611_B07_rep1	2609	RPKVPDQSV	nonspliced	RPKVPDQSV	nonspliced	RPKVPDQSV	nonspliced
PR487_Michele_20180611_B07_rep2	8370	KPAPQTLTGL	nonspliced	KPAPQTLTGL	nonspliced	KPAPQTLTGL	nonspliced
PR487_Michele_20180604_B07	12498	SPSYPEISF	nonspliced	SPSYPELSF	nonspliced	SPSYPEISF	nonspliced
PR487_Michele_20180611_B07_rep1	3079	RPKVPDQSV	nonspliced	not identified	not identified	RPKVPDQSV	nonspliced
PR487_Michele_20180611_B07_rep2	2954	RPKVPDQSV	nonspliced	RPKVPDQSV	nonspliced	RPKVPDQSV	nonspliced
PR487_Michele_20180611_B07_rep2	9546	HPVVHPLDL	nonspliced	HPVVHPLDL	nonspliced	HPVVHPLDL	nonspliced
PR487_Michele_20180611_B07_rep1	9734	HPVVHPLDL	nonspliced	HPVVHPLDL	nonspliced	HPVVHPLDL	nonspliced
PR487_Michele_20180611_B07_rep2	6534	RVVSVTRPL	nonspliced	RVVSVTRPL	nonspliced	RVVSVTRPL	nonspliced
PR487_Michele_20180604_B07	3598	VPRQPGAMGV	nonspliced	VPRQPGAMGV	nonspliced	VPRQPGAMGV	nonspliced
PR487_Michele_20180604_B07	9573	SPNSSNPIIV	nonspliced	SPNSSNPLLV	nonspliced	SPNSSNPIIV	nonspliced
PR487_Michele_20180611_B07_rep2	11855	SPNSSNPIIV	nonspliced	SPNSSNPLLV	nonspliced	SPNSSNPIIV	nonspliced
PR487_Michele_20180611_B07_rep2	10379	KPGDFIHTL	nonspliced	KPGDFLHTL	nonspliced	KPGDFIHTL	nonspliced
PR487_Michele_20180611_B07_rep1	10578	KPGDFIHTL	nonspliced	KPGDFLHTL	nonspliced	KPGDFIHTL	nonspliced
PR487_Michele_20180604_B07	9049	KPGDFIHTL	nonspliced	KPGDFLHTL	nonspliced	KPGDFIHTL	nonspliced
PR487_Michele_20180611_B07_rep2	16792	YPAGFMDVI	nonspliced	YPAGFMDVL	nonspliced	not identified	not identified
PR487_Michele_20180611_B07_rep2	8487	SPRIPPSQF	nonspliced	SPRLPPSQF	nonspliced	SPRIPPSQF	nonspliced
PR487_Michele_20180604_B07	14216	VPQLPITNF	nonspliced	VPQLPLTNF	nonspliced	VPQLPITNF	nonspliced
PR487_Michele_20180611_B07_rep1	6125	NIRNIGKTL	nonspliced	NLRNLGKTL	nonspliced	NIRNIGKTL	nonspliced
PR487_Michele_20180611_B07_rep2	6009	NIRNIGKTL	nonspliced	NLRNLGKTL	nonspliced	NIRNIGKTL	nonspliced
PR487_Michele_20180604_B07	6192	NIRNIGKTL	nonspliced	NLRNLGKTL	nonspliced	NIRNIGKTL	nonspliced
PR487_Michele_20180611_B07_rep2	8557	RPQAPLNSF	nonspliced	RPQAPLNSF	nonspliced	RPQAPLNSF	nonspliced
PR487_Michele_20180604_B07	4637	SPADKAKVTI	nonspliced	SPADKAKVTL	nonspliced	SPADKAKVTI	nonspliced
PR487_Michele_20180611_B07_rep1	14985	LVRPVFGEL	nonspliced	not identified	not identified	LVRPVFGEL	nonspliced
PR487_Michele_20180604_B07	5522	KAMGIMNSF	nonspliced	KAMGLMNSF	nonspliced	KAMGIMNSF	nonspliced
PR487_Michele_20180611_B07_rep2	5371	KAMGIMNSF	nonspliced	KAMGLMNSF	nonspliced	KAMGIMNSF	nonspliced
PR487_Michele_20180611_B07_rep1	5471	KAMGIMNSF	nonspliced	KAMGLMNSF	nonspliced	KAMGIMNSF	nonspliced
PR487_Michele_20180604_B07	3523	MPQDLRSPA	nonspliced	MPQDLRSPA	nonspliced	MPQDLRSPA	nonspliced
PR487_Michele_20180604_B07	5026	SPNTDREVL	nonspliced	SPNTDREVL	nonspliced	SPNTDREVL	nonspliced
PR487_Michele_20180611_B07_rep2	4568	SPNTDREVL	nonspliced	SPNTDREVL	nonspliced	SPNTDREVL	nonspliced
PR487_Michele_20180611_B07_rep1	4654	SPNTDREVL	nonspliced	SPNTDREVL	nonspliced	SPNTDREVL	nonspliced
PR487_Michele_20180604_B07	8299	IPNFPRSTV	nonspliced	LPNFPRSTV	nonspliced	IPNFPRSTV	nonspliced
PR487_Michele_20180611_B07_rep2	11308	LPFQSPKTL	nonspliced	LPFQSPKTL	nonspliced	LPFQSPKTL	nonspliced
PR487_Michele_20180611_B07_rep1	11474	LPFQSPKTL	nonspliced	LPFQSPKTL	nonspliced	LPFQSPKTL	nonspliced
PR487_Michele_20180604_B07	10087	PFKPPKVAF	nonspliced	PFKPPKVAF	nonspliced	PFKPPKVAF	nonspliced
PR487_Michele_20180604_B07	13153	KPINFSVIL	nonspliced	KPLNFSVLL	nonspliced	not identified	not identified
PR487_Michele_20180604_B07	4902	YPAGGNPRSL	nonspliced	YPAGGNPRSL	nonspliced	YPAGGNPRSL	nonspliced
PR487_Michele_20180604_B07	12684	TPGNFFHVL	nonspliced	TPGNFFHVL	nonspliced	TPGNFFHVL	nonspliced
PR487_Michele_20180611_B07_rep1	16246	TPGNFFHVL	nonspliced	TPGNFFHVL	nonspliced	TPGNFFHVL	nonspliced
PR487_Michele_20180611_B07_rep2	10518	GPLFRNSQL	nonspliced	GPLFRNSQL	nonspliced	GPLFRNSQL	nonspliced
PR487_Michele_20180604_B07	9221	GPLFRNSQL	nonspliced	GPLFRNSQL	nonspliced	GPLFRNSQL	nonspliced
PR487_Michele_20180604_B07	8685	RPSQLGQVF	nonspliced	RPSQLGQVF	nonspliced	RPSQLGQVF	nonspliced
PR487_Michele_20180611_B07_rep1	10697	GPLFRNSQL	nonspliced	GPLFRNSQL	nonspliced	GPLFRNSQL	nonspliced
PR487_Michele_20180611_B07_rep2	9970	RPSQLGQVF	nonspliced	RPSQLGQVF	nonspliced	RPSQLGQVF	nonspliced
PR487_Michele_20180611_B07_rep1	5951	VPKKPGPPVL	nonspliced	VPKKPGPPVL	nonspliced	VPKKPGPPVL	nonspliced
PR487_Michele_20180611_B07_rep2	5861	VPKKPGPPVL	nonspliced	VPKKPGPPVL	nonspliced	VPKKPGPPVL	nonspliced
PR487_Michele_20180611_B07_rep1	5881	KPFAGRPMI	nonspliced	KPFAGRPML	nonspliced	KPFAGRPMI	nonspliced
PR487_Michele_20180611_B07_rep2	9452	VPTAKFQEL	nonspliced	VPTAKFQEL	nonspliced	VPTAKFQEL	nonspliced
PR487_Michele_20180611_B07_rep1	5279	KPGMKLTEL	nonspliced	KPGMKLTEL	nonspliced	KPGMKLTEL	nonspliced
PR487_Michele_20180611_B07_rep2	5224	KPGMKLTEL	nonspliced	KPGMKLTEL	nonspliced	KPGMKLTEL	nonspliced
PR487_Michele_20180611_B07_rep1	12147	LPRVGVGTSF	nonspliced	LPRVGVGTSF	nonspliced	LPRVGVGTSF	nonspliced
PR487_Michele_20180604_B07	9330	TPGNRIVYL	nonspliced	TPGNRLVYL	nonspliced	TPGNRIVYL	nonspliced
PR487_Michele_20180604_B07	8878	KPDFKATLL	nonspliced	KPDFKATLL	nonspliced	KPDFKATLL	nonspliced
PR487_Michele_20180611_B07_rep1	10327	KPDFKATLL	nonspliced	KPDFKATLL	nonspliced	KPDFKATLL	nonspliced
PR487_Michele_20180611_B07_rep2	10167	KPDFKATLL	nonspliced	KPDFKATLL	nonspliced	KPDFKATLL	nonspliced
PR487_Michele_20180604_B07	7239	QPYSGSPANL	nonspliced	QPYSGSPANL	nonspliced	QPYSGSPANL	nonspliced
PR487_Michele_20180611_B07_rep2	10030	KPNTSVQFL	nonspliced	KPNTSVQFL	nonspliced	KPNTSVQFL	nonspliced
PR487_Michele_20180611_B07_rep1	10179	KPNTSVQFL	nonspliced	KPNTSVQFL	nonspliced	KPNTSVQFL	nonspliced
PR487_Michele_20180611_B07_rep1	10179	KPNTSVQFL	nonspliced	KPNTSVQFL	nonspliced	KPNTSVQFL	nonspliced
PR487_Michele_20180604_B07	11440	FIRVIGSEL	nonspliced	FLRVLGSEL	nonspliced	FIRVIGSEL	nonspliced
PR487_Michele_20180611_B07_rep1	14401	KPAGPPGILAL	nonspliced	KPAGPPGLLAL	nonspliced	KPAGPPGILAL	nonspliced
PR487_Michele_20180604_B07	11402	KPAGPPGILAL	nonspliced	KPAGPPGLLAL	nonspliced	KPAGPPGILAL	nonspliced
PR487_Michele_20180604_B07	11389	KPAGPPGILAL	nonspliced	KPAGPPGLLAL	nonspliced	KPAGPPGILAL	nonspliced
PR487_Michele_20180604_B07	13543	MPDDLLTTL	nonspliced	MPDDLLTTL	nonspliced	MPDDLLTTL	nonspliced
PR487_Michele_20180611_B07_rep1	18381	MPDDLLTTL	nonspliced	MPDDLLTTL	nonspliced	MPDDLLTTL	nonspliced
PR487_Michele_20180611_B07_rep1	10958	NPMVTGTSVL	nonspliced	NPMVTGTSVL	nonspliced	NPMVTGTSVL	nonspliced
PR487_Michele_20180604_B07	8835	NPMVTGTSVL	nonspliced	NPMVTGTSVL	nonspliced	NPMVTGTSVL	nonspliced
PR487_Michele_20180611_B07_rep2	10857	NPMVTGTSVL	nonspliced	NPMVTGTSVL	nonspliced	NPMVTGTSVL	nonspliced
PR487_Michele_20180611_B07_rep2	10890	NPMVTGTSVL	nonspliced	NPMVTGTSVL	nonspliced	NPMVTGTSVL	nonspliced
PR487_Michele_20180604_B07	7179	RAEYGRLGL	nonspliced	RAEYGRLGL	nonspliced	RAEYGRLGL	nonspliced
PR487_Michele_20180611_B07_rep2	7404	RAEYGRLGL	nonspliced	RAEYGRLGL	nonspliced	RAEYGRLGL	nonspliced
PR487_Michele_20180611_B07_rep1	7538	RAEYGRLGL	nonspliced	RAEYGRLGL	nonspliced	RAEYGRLGL	nonspliced
PR487_Michele_20180604_B07	14240	APAELLAALPA	nonspliced	APAELLAALPA	nonspliced	APAELLAALPA	nonspliced
PR487_Michele_20180611_B07_rep2	10067	YPAQGVQQF	nonspliced	YPAQGVQQF	nonspliced	YPAQGVQQF	nonspliced
PR487_Michele_20180604_B07	8309	YPAQGVQQF	nonspliced	YPAQGVQQF	nonspliced	YPAQGVQQF	nonspliced
PR487_Michele_20180611_B07_rep1	12144	HPYGLGPPSL	nonspliced	HPYGLGPPSL	nonspliced	HPYGLGPPSL	nonspliced
PR487_Michele_20180604_B07	9759	HPYGLGPPSL	nonspliced	HPYGLGPPSL	nonspliced	HPYGLGPPSL	nonspliced
PR487_Michele_20180604_B07	8243	RPSSTITYL	nonspliced	RPSSTLTYL	nonspliced	RPSSTITYL	nonspliced
PR487_Michele_20180604_B07	8588	RPAALRGALL	nonspliced	RPAALRGALL	nonspliced	not identified	not identified
PR487_Michele_20180611_B07_rep1	9554	RPAALRGALL	nonspliced	RPAALRGALL	nonspliced	not identified	not identified
PR487_Michele_20180604_B07	13448	TPWQPPTVL	nonspliced	TPWQPPTVL	nonspliced	TPWQPPTVL	nonspliced
PR487_Michele_20180611_B07_rep1	12119	TPPVTQPVSL	nonspliced	TPPVTQPVSL	nonspliced	TPPVTQPVSL	nonspliced
PR487_Michele_20180611_B07_rep1	10119	APDQEVRIL	nonspliced	APDQEVRLL	nonspliced	APDQEVRIL	nonspliced
PR487_Michele_20180604_B07	14067	QPLATGVLEL	nonspliced	QPLATGVLEL	nonspliced	QPLATGVLEL	nonspliced
PR487_Michele_20180604_B07	12907	SPNLRLLDL	nonspliced	SPNLRLLDL	nonspliced	SPNLRLLDL	nonspliced
PR487_Michele_20180604_B07	12913	SPNLRLLDL	nonspliced	SPNLRLLDL	nonspliced	SPNLRLLDL	nonspliced
PR487_Michele_20180611_B07_rep2	11361	FPNAIEHTL	nonspliced	FPNALEHTL	nonspliced	FPNAIEHTL	nonspliced
PR487_Michele_20180604_B07	15289	LPQLPITNF	nonspliced	LPQLPLTNF	nonspliced	LPQLPITNF	nonspliced
PR487_Michele_20180611_B07_rep1	9631	GPDELRPML	nonspliced	GPDELRPML	nonspliced	GPDELRPML	nonspliced
PR487_Michele_20180611_B07_rep2	9513	GPDELRPML	nonspliced	GPDELRPML	nonspliced	GPDELRPML	nonspliced
PR487_Michele_20180604_B07	8055	GPDELRPML	nonspliced	GPDELRPML	nonspliced	GPDELRPML	nonspliced
PR487_Michele_20180611_B07_rep2	11133	LPDERTISL	nonspliced	LPDERTLSL	nonspliced	LPDERTISL	nonspliced
PR487_Michele_20180604_B07	9133	LPDERTISL	nonspliced	LPDERTLSL	nonspliced	LPDERTISL	nonspliced
PR487_Michele_20180604_B07	9141	LPDERTISL	nonspliced	LPDERTLSL	nonspliced	LPDERTISL	nonspliced
PR487_Michele_20180604_B07	12179	SPYPLPEEI	nonspliced	SPYPLPEEL	nonspliced	SPYPLPEEI	nonspliced
PR487_Michele_20180611_B07_rep2	10855	RPVTPITNF	nonspliced	RPVTPLTNF	nonspliced	RPVTPITNF	nonspliced
PR487_Michele_20180611_B07_rep1	11012	RPVTPITNF	nonspliced	RPVTPLTNF	nonspliced	RPVTPITNF	nonspliced
PR487_Michele_20180604_B07	9482	QPALKTQFL	nonspliced	QPALKTQFL	nonspliced	QPALKTQFL	nonspliced
PR487_Michele_20180611_B07_rep1	13545	TPFPSPNSSL	nonspliced	TPFPSPNSSL	nonspliced	TPFPSPNSSL	nonspliced
PR487_Michele_20180604_B07	4741	APREPGAVSY	nonspliced	APREPGAVSY	nonspliced	APREPGAVSY	nonspliced
PR487_Michele_20180604_B07	4711	APREPGAVSY	nonspliced	APREPGAVSY	nonspliced	APREPGAVSY	nonspliced
PR487_Michele_20180611_B07_rep2	4502	APREPGAVSY	nonspliced	APREPGAVSY	nonspliced	APREPGAVSY	nonspliced
PR487_Michele_20180611_B07_rep1	4568	APREPGAVSY	nonspliced	APREPGAVSY	nonspliced	APREPGAVSY	nonspliced
PR487_Michele_20180604_B07	7223	LPSSIMRNL	nonspliced	LPSSLMRNL	nonspliced	LPSSIMRNL	nonspliced
PR487_Michele_20180604_B07	7223	LPSSIMRNL	nonspliced	LPSSLMRNL	nonspliced	LPSSIMRNL	nonspliced
PR487_Michele_20180611_B07_rep1	8755	HPHPFLNSV	nonspliced	HPHPFLNSV	nonspliced	HPHPFLNSV	nonspliced
PR487_Michele_20180611_B07_rep2	8569	HPHPFLNSV	nonspliced	HPHPFLNSV	nonspliced	HPHPFLNSV	nonspliced
PR487_Michele_20180604_B07	8247	HPHPFLNSV	nonspliced	HPHPFLNSV	nonspliced	HPHPFLNSV	nonspliced
PR487_Michele_20180604_B07	7957	SPAKNPSSLF	nonspliced	SPAKNPSSLF	nonspliced	SPAKNPSSLF	nonspliced
PR487_Michele_20180611_B07_rep2	5945	VPSTERMVL	nonspliced	VPSTERMVL	nonspliced	VPSTERMVL	nonspliced
PR487_Michele_20180611_B07_rep1	16894	HPAAFPLPVV	nonspliced	HPAAFPLPVV	nonspliced	HPAAFPLPVV	nonspliced
PR487_Michele_20180611_B07_rep1	16869	HPAAFPLPVV	nonspliced	HPAAFPLPVV	nonspliced	HPAAFPLPVV	nonspliced
PR487_Michele_20180604_B07	12881	HPAAFPLPVV	nonspliced	HPAAFPLPVV	nonspliced	HPAAFPLPVV	nonspliced
PR487_Michele_20180604_B07	12871	HPAAFPLPVV	nonspliced	HPAAFPLPVV	nonspliced	HPAAFPLPVV	nonspliced
PR487_Michele_20180611_B07_rep2	7320	SPEGRLYQV	nonspliced	SPEGRLYQV	nonspliced	SPEGRLYQV	nonspliced
PR487_Michele_20180611_B07_rep1	7419	SPEGRLYQV	nonspliced	SPEGRLYQV	nonspliced	SPEGRLYQV	nonspliced
PR487_Michele_20180611_B07_rep2	5909	RPYSNVSNL	nonspliced	RPYSNVSNL	nonspliced	RPYSNVSNL	nonspliced
PR487_Michele_20180611_B07_rep1	5980	RPYSNVSNL	nonspliced	RPYSNVSNL	nonspliced	RPYSNVSNL	nonspliced
PR487_Michele_20180604_B07	4815	LPRPPPPEM	nonspliced	LPRPPPPEM	nonspliced	LPRPPPPEM	nonspliced
PR487_Michele_20180611_B07_rep1	5034	LPRPPPPEM	nonspliced	LPRPPPPEM	nonspliced	LPRPPPPEM	nonspliced
PR487_Michele_20180611_B07_rep2	4947	LPRPPPPEM	nonspliced	LPRPPPPEM	nonspliced	LPRPPPPEM	nonspliced
PR487_Michele_20180611_B07_rep2	3887	RPQASHQLL	nonspliced	RPQASHQLL	nonspliced	RPQASHQLL	nonspliced
PR487_Michele_20180611_B07_rep1	4015	RPQASHQLL	nonspliced	RPQASHQLL	nonspliced	RPQASHQLL	nonspliced
PR487_Michele_20180611_B07_rep1	9489	APARSPPLQL	nonspliced	APARSPPLQL	nonspliced	APARSPPLQL	nonspliced
PR487_Michele_20180611_B07_rep1	19015	LPPEIVPATL	nonspliced	LPPELVPATL	nonspliced	LPPEIVPATL	nonspliced
PR487_Michele_20180604_B07	13803	LPPEIVPATL	nonspliced	LPPELVPATL	nonspliced	LPPEIVPATL	nonspliced
PR487_Michele_20180611_B07_rep2	11655	RPKVPVLQL	nonspliced	RPKVPVLQL	nonspliced	not identified	not identified
PR487_Michele_20180611_B07_rep1	12514	RPKVPVLQL	nonspliced	RPKVPVLQL	nonspliced	not identified	not identified
PR487_Michele_20180611_B07_rep1	12241	RPKVPVLQL	nonspliced	RPKVPVLQL	nonspliced	not identified	not identified
PR487_Michele_20180611_B07_rep2	12117	RPKVPVLQL	nonspliced	RPKVPVLQL	nonspliced	not identified	not identified
PR487_Michele_20180604_B07	9951	RPKVPVLQL	nonspliced	RPKVPVLQL	nonspliced	not identified	not identified
PR487_Michele_20180604_B07	11661	SPSWRLTGF	nonspliced	SPSWRLTGF	nonspliced	SPSWRLTGF	nonspliced
PR487_Michele_20180611_B07_rep1	5019	APDQHTRLL	nonspliced	APDQHTRLL	nonspliced	APDQHTRLL	nonspliced
PR487_Michele_20180611_B07_rep2	6269	RPDGIVGHSL	nonspliced	RPDGLVGHSL	nonspliced	RPDGIVGHSL	nonspliced
PR487_Michele_20180611_B07_rep2	12596	AASSVRVTFL	nonspliced	AASSVRVTFL	nonspliced	AASSVRVTFL	nonspliced
PR487_Michele_20180611_B07_rep1	12797	AASSVRVTFL	nonspliced	AASSVRVTFL	nonspliced	AASSVRVTFL	nonspliced
PR487_Michele_20180611_B07_rep1	10129	KPAFFAEKL	nonspliced	KPAFFAEKL	nonspliced	KPAFFAEKL	nonspliced
PR487_Michele_20180611_B07_rep2	9960	KPAFFAEKL	nonspliced	KPAFFAEKL	nonspliced	KPAFFAEKL	nonspliced
PR487_Michele_20180604_B07	8917	KPAFFAEKL	nonspliced	KPAFFAEKL	nonspliced	KPAFFAEKL	nonspliced
PR487_Michele_20180611_B07_rep1	8373	APTRFALEM	nonspliced	APTRFALEM	nonspliced	APTRFALEM	nonspliced
PR487_Michele_20180611_B07_rep2	8253	APTRFALEM	nonspliced	APTRFALEM	nonspliced	APTRFALEM	nonspliced
PR487_Michele_20180604_B07	7899	GPHASGVNSIL	nonspliced	GPHASGVNSLL	nonspliced	GPHASGVNSIL	nonspliced
PR487_Michele_20180611_B07_rep2	8839	GPHASGVNSIL	nonspliced	GPHASGVNSLL	nonspliced	GPHASGVNSIL	nonspliced
PR487_Michele_20180611_B07_rep1	8976	GPHASGVNSIL	nonspliced	GPHASGVNSLL	nonspliced	GPHASGVNSIL	nonspliced
PR487_Michele_20180611_B07_rep2	14196	TPAFFAERL	nonspliced	TPAFFAERL	nonspliced	TPAFFAERL	nonspliced
PR487_Michele_20180604_B07	7436	AVDPNRAVPL	nonspliced	AVDPNRAVPL	nonspliced	AVDPNRAVPL	nonspliced
PR487_Michele_20180604_B07	13595	NPLLRVINL	nonspliced	NPLLRVLNL	nonspliced	NPLLRVINL	nonspliced
PR487_Michele_20180611_B07_rep2	17530	NPLLRVINL	nonspliced	NPLLRVLNL	nonspliced	NPLLRVINL	nonspliced
PR487_Michele_20180611_B07_rep1	4401	MPQYQKEL	nonspliced	MPQYQKEL	nonspliced	MPQYQKEL	nonspliced
PR487_Michele_20180611_B07_rep2	6498	APSEKFLNM	nonspliced	APSEKFLNM	nonspliced	APSEKFLNM	nonspliced
PR487_Michele_20180611_B07_rep1	6566	APSEKFLNM	nonspliced	APSEKFLNM	nonspliced	APSEKFLNM	nonspliced
PR487_Michele_20180604_B07	5968	APSEKFLNM	nonspliced	APSEKFLNM	nonspliced	APSEKFLNM	nonspliced
PR487_Michele_20180604_B07	4600	TPMKPGSATF	nonspliced	TPMKPGSATF	nonspliced	TPMKPGSATF	nonspliced
PR487_Michele_20180611_B07_rep1	11986	LPKQPPLML	nonspliced	LPKQPPLML	nonspliced	LPKQPPLML	nonspliced
PR487_Michele_20180604_B07	9647	LPKQPPLML	nonspliced	LPKQPPLML	nonspliced	LPKQPPLML	nonspliced
PR487_Michele_20180611_B07_rep2	11831	LPKQPPLML	nonspliced	LPKQPPLML	nonspliced	LPKQPPLML	nonspliced
PR487_Michele_20180611_B07_rep1	10884	QLRLPGQQL	nonspliced	QLRLPGQQL	nonspliced	QLRLPGQQL	nonspliced
PR487_Michele_20180604_B07	9024	QLRLPGQQL	nonspliced	QLRLPGQQL	nonspliced	QLRLPGQQL	nonspliced
PR487_Michele_20180611_B07_rep2	5495	APAGRKVGLIA	nonspliced	APAGRKVGLLA	nonspliced	APAGRKVGLIA	nonspliced
PR487_Michele_20180611_B07_rep2	9903	SPKFSELVM	nonspliced	SPKFSELVM	nonspliced	SPKFSELVM	nonspliced
PR487_Michele_20180611_B07_rep1	10044	SPKFSELVM	nonspliced	SPKFSELVM	nonspliced	SPKFSELVM	nonspliced
PR487_Michele_20180611_B07_rep1	12847	SPAEFVTRF	nonspliced	SPAEFVTRF	nonspliced	SPAEFVTRF	nonspliced
PR487_Michele_20180604_B07	10335	SPAEFVTRF	nonspliced	SPAEFVTRF	nonspliced	SPAEFVTRF	nonspliced
PR487_Michele_20180611_B07_rep2	12666	SPAEFVTRF	nonspliced	SPAEFVTRF	nonspliced	SPAEFVTRF	nonspliced
PR487_Michele_20180611_B07_rep2	13607	FIRVVGSEF	nonspliced	FLRVVGSEF	nonspliced	FIRVVGSEF	nonspliced
PR487_Michele_20180604_B07	10919	FIRVVGSEF	nonspliced	FLRVVGSEF	nonspliced	FIRVVGSEF	nonspliced
PR487_Michele_20180611_B07_rep1	13807	FIRVVGSEF	nonspliced	FLRVVGSEF	nonspliced	FIRVVGSEF	nonspliced
PR487_Michele_20180604_B07	8086	YIRAGTLIM	nonspliced	YLRAGTLLM	nonspliced	YIRAGTLIM	nonspliced
PR487_Michele_20180611_B07_rep1	3492	RPKPPSATSI	nonspliced	RPKPPSATSL	nonspliced	RPKPPSATSI	nonspliced
PR487_Michele_20180611_B07_rep2	3346	RPKPPSATSI	nonspliced	RPKPPSATSL	nonspliced	RPKPPSATSI	nonspliced
PR487_Michele_20180604_B07	4379	RPKPPSATSI	nonspliced	RPKPPSATSL	nonspliced	RPKPPSATSI	nonspliced
PR487_Michele_20180611_B07_rep1	7066	RTNRPPLSL	nonspliced	RTNRPPLSL	nonspliced	RTNRPPLSL	nonspliced
PR487_Michele_20180611_B07_rep2	5854	RPIEGNVRL	nonspliced	RPLEGNVRL	nonspliced	RPIEGNVRL	nonspliced
PR487_Michele_20180604_B07	9255	LPKIPSNATL	nonspliced	LPKLPSNATL	nonspliced	LPKIPSNATL	nonspliced
PR487_Michele_20180611_B07_rep2	11382	LPKIPSNATL	nonspliced	LPKLPSNATL	nonspliced	LPKIPSNATL	nonspliced
PR487_Michele_20180611_B07_rep1	11534	LPKIPSNATL	nonspliced	LPKLPSNATL	nonspliced	LPKIPSNATL	nonspliced
PR487_Michele_20180611_B07_rep2	12464	SPFSYKNVL	nonspliced	SPFSYKNVL	nonspliced	SPFSYKNVL	nonspliced
PR487_Michele_20180611_B07_rep1	5296	GPRLPSGGQSV	nonspliced	GPRLPSGGQSV	nonspliced	GPRLPSGGQSV	nonspliced
PR487_Michele_20180611_B07_rep2	7012	LPRQPPMSL	nonspliced	LPRQPPMSL	nonspliced	LPRQPPMSL	nonspliced
PR487_Michele_20180611_B07_rep1	7129	LPRQPPMSL	nonspliced	LPRQPPMSL	nonspliced	LPRQPPMSL	nonspliced
PR487_Michele_20180611_B07_rep1	7207	LPRVQGGSQL	nonspliced	LPRVQGGSQL	nonspliced	not identified	not identified
PR487_Michele_20180611_B07_rep1	9452	RPKLIGEEL	nonspliced	RPKLLGEEL	nonspliced	RPKLIGEEL	nonspliced
PR487_Michele_20180604_B07	8439	RPKLIGEEL	nonspliced	RPKLLGEEL	nonspliced	RPKLIGEEL	nonspliced
PR487_Michele_20180611_B07_rep2	9265	RPKLIGEEL	nonspliced	RPKLLGEEL	nonspliced	RPKLIGEEL	nonspliced
PR487_Michele_20180604_B07	4294	MPPRGPGQSL	nonspliced	MPPRGPGQSL	nonspliced	MPPRGPGQSL	nonspliced
PR487_Michele_20180604_B07	9953	YPRLGGFVM	nonspliced	YPRLGGFVM	nonspliced	YPRLGGFVM	nonspliced
PR487_Michele_20180611_B07_rep2	12237	YPRLGGFVM	nonspliced	YPRLGGFVM	nonspliced	YPRLGGFVM	nonspliced
PR487_Michele_20180611_B07_rep1	12408	YPRLGGFVM	nonspliced	YPRLGGFVM	nonspliced	YPRLGGFVM	nonspliced
PR487_Michele_20180611_B07_rep2	14775	VSFELFADK	nonspliced	VSFELFADK	nonspliced	VSFELFADK	nonspliced
PR487_Michele_20180611_B07_rep1	14983	VSFELFADK	nonspliced	VSFELFADK	nonspliced	VSFELFADK	nonspliced
[truncated: 50,260 more rows]
